# Supplementary material for: Buffering of transcription rate by mRNA half-life is a conserved feature of Rett syndrome models
Source: Nat Commun. 2023 Apr 5;14:1896. doi: 10.1038/s41467-023-37339-6 (PMC10076348; doi:10.1038/s41467-023-37339-6)
Supplement: Supplementary file 4 — Supplementary Data 1 [file 41467_2023_37339_MOESM4_ESM.xlsx]

## Sheet: TR genes
Gene	log2FC RTT/WT	lfc SE	p-adj
A2M	7.32632	0.964338	8.28941e-12
A2ML1	NA	NA	NA
A2MP1	NA	NA	NA
A4GALT	0.713094	1.6067	0.855144
AAAS	-0.894774	0.719922	0.521854
AACS	0.453012	0.54229	0.700355
AACSP1	1.23125	0.823752	0.417108
AADACL3	NA	NA	NA
AADAT	-1.44817	0.879152	0.358176
AAED1	0.173954	1.27545	0.962818
AAGAB	-0.899225	0.87022	0.611783
AAK1	-0.171793	1.77859	0.973867
AAMDC	1.11764	0.54975	0.224567
AAMP	-0.894283	0.732196	0.53142
AANAT	3.20484	3.29447	NA
AAR2	-0.85281	0.554507	0.399523
AARD	-0.756384	4.30036	NA
AARS	-1.49994	0.494779	0.0345297
AARS2	0.883913	0.609595	0.435967
AASDH	0.500997	0.637867	0.720427
AASDHPPT	-1.66138	0.407756	0.00153718
AASS	-0.346423	0.401268	0.688097
AATF	-0.0351549	0.525994	0.981463
AATK	0.0065275	0.481659	0.995215
ABAT	-0.579519	0.563786	0.613404
ABCA1	1.27852	0.874413	0.429566
ABCA10	0.526321	0.896918	0.80179
ABCA11P	1.10024	1.04578	0.604722
ABCA12	4.24748	2.48161	NA
ABCA13	-0.359846	1.41466	0.921928
ABCA17P	0.364575	3.22663	NA
ABCA2	0.46424	0.576413	0.711703
ABCA3	1.01182	0.559045	0.29813
ABCA4	1.53732	2.56789	NA
ABCA5	0.790465	0.676198	0.554455
ABCA7	0.20856	0.800076	0.919098
ABCA8	0.174731	1.76867	0.97294
ABCA9	NA	NA	NA
ABCB10	-0.00887149	0.749355	0.995989
ABCB4	0.112127	4.02537	NA
ABCB6	1.6415	0.729633	0.163372
ABCB7	1.06313	0.576507	0.287514
ABCB8	1.15271	0.68816	0.348972
ABCB9	1.04867	0.534459	0.248586
ABCC1	-0.219779	0.860492	0.921543
ABCC10	0.56154	0.617353	0.665779
ABCC11	NA	NA	NA
ABCC12	NA	NA	NA
ABCC2	0.115171	1.91896	0.983142
ABCC3	3.03174	1.67334	0.297602
ABCC4	-1.64963	0.718324	0.150425
ABCC5	-0.237719	0.541643	0.856469
ABCC6	-0.179131	2.03531	0.976172
ABCC6P1	-1.84649	1.67952	0.584692
ABCC8	-2.08787	1.3053	0.375512
ABCC9	0.62088	2.52926	NA
ABCD1	1.52842	1.24731	0.529628
ABCD2	-0.61563	1.06922	0.805682
ABCD3	-1.1421	0.868172	0.488683
ABCD4	0.560495	0.818818	0.763854
ABCE1	-1.67261	0.813235	0.217927
ABCF1	-0.971166	1.06616	0.665138
ABCF2	1.14591	0.483765	0.134096
ABCF3	0.209516	0.509979	0.86695
ABCG1	-0.179461	0.702563	0.921543
ABCG2	NA	NA	NA
ABCG4	-1.88554	1.43	0.487241
ABHD1	1.44012	1.82397	0.71857
ABHD10	-0.413966	0.475693	0.684442
ABHD11	1.53383	0.447225	0.0122324
ABHD12	-0.166403	0.588992	0.912339
ABHD12B	NA	NA	NA
ABHD13	-1.33061	0.654082	0.224206
ABHD14A-ACY1	-0.806971	0.785015	0.613404
ABHD15	-0.304605	0.804641	0.87803
ABHD17A	-0.116814	0.576417	0.940788
ABHD17AP3	-0.111624	1.22413	0.975391
ABHD17B	0.35006	0.591238	0.800487
ABHD17C	-0.495969	0.580489	0.69208
ABHD18	0.847478	0.607139	0.456064
ABHD2	2.18148	0.399694	4.07589e-06
ABHD3	0.685052	1.31207	0.825185
ABHD4	0.258583	0.966155	0.917033
ABHD5	0.681606	0.57391	0.546469
ABHD6	-1.60689	1.04378	0.399261
ABHD8	0.267795	0.593498	0.852419
ABI1	-0.0329424	0.758328	0.988506
ABI2	1.46803	0.57716	0.0989603
ABI3	NA	NA	NA
ABI3BP	2.28376	2.087	0.586659
ABL1	0.643767	0.588223	0.586659
ABL2	-0.65948	0.876433	0.733352
ABLIM1	3.57647	0.514537	6.72358e-10
ABLIM2	0.688381	0.771325	0.673288
ABLIM3	-1.01256	0.865039	0.554141
ABR	-0.516684	0.74082	0.759506
ABRACL	-0.216828	0.445308	0.839521
ABRAXAS1	0.283395	0.687557	0.86695
ABRAXAS2	-0.99774	0.640956	0.391947
ABT1	-0.791854	0.757937	0.606666
ABTB1	0.384435	0.963111	0.870284
ABTB2	-0.607533	0.594513	0.615769
AC000089.1	-1.29233	1.17858	0.586226
AC000095.1	0.337953	0.933639	0.884085
AC002056.1	-0.104013	1.05223	0.97294
AC002075.2	-2.81084	1.24763	0.16274
AC002545.1	-2.84202	3.98804	NA
AC002553.2	NA	NA	NA
AC003002.1	3.1844	4.14614	NA
AC003002.2	1.06686	0.576499	0.28548
AC003002.3	0.466754	2.75522	NA
AC003005.1	NA	NA	NA
AC003006.1	-0.988911	0.817311	0.537162
AC004057.1	-1.18065	0.961335	0.528081
AC004076.1	-0.745369	0.801277	0.656011
AC004080.3	NA	NA	NA
AC004134.1	-1.32995	4.28846	NA
AC004383.1	-1.62793	1.55758	0.606666
AC004386.1	NA	NA	NA
AC004453.1	-0.932726	0.909118	0.61416
AC004754.1	-0.227435	4.30695	NA
AC004890.1	-2.02273	1.58811	0.507519
AC004910.1	-1.59283	4.22488	NA
AC005019.1	-0.703254	4.30168	NA
AC005077.4	-1.52475	2.53186	NA
AC005099.1	-1.55643	3.5856	NA
AC005154.2	0.511162	3.50325	NA
AC005255.1	NA	NA	NA
AC005262.1	-0.942433	0.581248	0.368652
AC005670.2	0.133998	2.01009	0.981513
AC005697.1	1.04688	1.86646	0.810825
AC005779.2	0.552729	2.44989	NA
AC005829.1	-0.951476	4.29585	NA
AC005833.2	1.1677	0.619482	0.272814
AC005912.1	-0.900904	0.733524	0.528081
AC006023.1	-1.80972	1.60026	0.568967
AC006023.2	-0.640056	1.65075	0.873983
AC006030.1	4.18992	3.31651	NA
AC006116.7	0.526501	0.558777	0.650188
AC006272.2	NA	NA	NA
AC006480.1	-0.51869	3.64752	NA
AC006511.2	-1.80682	0.831032	0.183021
AC007016.1	-1.15495	0.845141	0.467258
AC007160.1	-2.6719	2.78817	NA
AC007225.1	NA	NA	NA
AC007238.1	-0.857412	4.29796	NA
AC007318.1	-2.43667	1.11502	0.180448
AC007375.2	-0.460316	0.840033	0.816076
AC007383.1	2.59919	4.18752	NA
AC007387.1	-1.48918	1.63515	0.665193
AC007537.1	NA	NA	NA
AC007622.1	NA	NA	NA
AC007663.1	NA	NA	NA
AC007731.2	-2.02239	3.49854	NA
AC007969.1	-1.39827	0.680439	0.218526
AC007969.2	-0.227435	4.30695	NA
AC008026.1	-2.26961	3.65322	NA
AC008429.2	-0.807437	0.603345	0.478778
AC008481.1	NA	NA	NA
AC008481.2	0.208572	1.77392	0.968078
AC008526.1	-0.756384	4.30036	NA
AC008537.1	0.83565	0.890373	0.652283
AC008575.1	0.165854	2.49213	NA
AC008592.3	-2.39971	2.84301	NA
AC008687.1	-0.703254	4.30168	NA
AC008758.4	-0.397799	2.59457	NA
AC008758.5	0.578602	1.03486	0.811567
AC008758.6	0.128604	0.615307	0.938663
AC008878.1	1.58781	4.31014	NA
AC009078.2	0.746177	4.30032	NA
AC009088.4	2.12855	1.25116	0.337989
AC009108.1	NA	NA	NA
AC009119.2	0.745821	2.50431	NA
AC009120.1	NA	NA	NA
AC009163.4	-1.14671	4.29183	NA
AC009163.5	NA	NA	NA
AC009171.1	-0.857412	4.29796	NA
AC009220.1	-1.43233	0.997894	0.441259
AC009238.3	1.1759	2.47593	NA
AC009244.1	-3.17193	1.31032	0.121826
AC009299.2	-0.0487934	0.348772	0.961929
AC009302.1	-1.75282	2.19862	NA
AC009502.2	NA	NA	NA
AC009779.1	-0.857412	4.29796	NA
AC009948.2	NA	NA	NA
AC010132.2	NA	NA	NA
AC010203.1	NA	NA	NA
AC010319.2	1.58781	4.31014	NA
AC010327.2	-2.02649	3.16138	NA
AC010343.1	-2.66964	1.93339	0.461786
AC010422.6	0.875675	0.928167	0.649793
AC010468.1	-0.709262	1.56362	0.851463
AC010522.1	-0.227435	4.30695	NA
AC010542.3	-0.317832	1.2403	0.921024
AC010547.4	-0.126534	1.19413	0.970818
AC010598.1	-2.31864	2.32269	0.626052
AC010615.4	-0.316861	0.981908	0.897671
AC010646.1	3.6079	3.78816	NA
AC011462.1	-0.703254	4.30168	NA
AC011487.1	1.59737	4.30934	NA
AC011495.1	-0.14098	0.888454	0.955473
AC011497.2	-0.806588	2.34402	NA
AC011506.1	NA	NA	NA
AC011611.5	NA	NA	NA
AC011742.1	NA	NA	NA
AC011921.3	NA	NA	NA
AC012085.1	-0.713636	0.692672	0.612883
AC012184.2	0.341201	1.72207	NA
AC012309.1	0.0935303	0.996251	0.974477
AC012358.2	NA	NA	NA
AC012435.1	NA	NA	NA
AC012493.1	0.481297	3.3346	NA
AC012569.1	-0.684278	1.24415	0.815406
AC012618.3	-2.52639	1.34832	0.276723
AC013356.1	-0.857412	4.29796	NA
AC015977.1	NA	NA	NA
AC016582.2	-1.17524	1.26568	0.656481
AC016596.1	-0.51904	0.511709	0.619363
AC016717.1	-2.23529	2.10098	0.600109
AC016739.1	-1.46423	1.09846	0.481021
AC018475.1	-1.13669	1.15066	0.630121
AC018512.1	1.42496	2.28094	NA
AC018523.1	0.438886	2.67913	NA
AC018638.5	0.611347	0.524372	0.554946
AC018709.1	0.41608	2.58982	NA
AC018755.3	-0.927192	1.00973	0.661146
AC018868.1	-1.28891	2.31844	NA
AC019097.1	-1.80344	1.62634	0.579754
AC019129.1	-1.98979	2.01904	0.630996
AC020898.1	-0.486652	1.34726	0.884499
AC020915.2	-0.0748322	0.42856	0.949601
AC021231.2	NA	NA	NA
AC021739.1	-1.11065	3.64035	NA
AC022018.1	NA	NA	NA
AC022182.3	-1.26276	2.40177	NA
AC022400.6	-0.0112029	1.38659	0.996846
AC022415.1	0.644718	0.387652	0.353612
AC022826.2	1.12552	1.81859	0.789646
AC022868.1	-3.46524	2.81368	0.526504
AC023161.2	-2.60242	2.47227	NA
AC023232.1	-1.72788	1.52486	0.568855
AC023424.2	NA	NA	NA
AC023906.1	NA	NA	NA
AC024451.2	NA	NA	NA
AC024619.4	-0.791976	1.39866	0.809421
AC024940.2	-1.11065	3.64035	NA
AC025161.1	-1.60878	1.17936	0.468188
AC025181.1	NA	NA	NA
AC025588.1	1.58781	4.31014	NA
AC025627.3	0.502689	3.51055	NA
AC025627.4	-2.02239	3.49854	NA
AC026111.1	-1.69259	1.09013	0.393553
AC026403.1	-0.524291	1.05868	0.837045
AC026786.1	NA	NA	NA
AC027309.2	-0.816346	0.676603	0.538532
AC027807.1	-0.889946	2.36059	NA
AC034102.1	1.13562	0.9613	0.550077
AC034236.1	-2.29333	0.860783	0.0773489
AC036164.1	1.25909	2.18456	NA
AC037487.3	1.72257	2.80747	NA
AC046176.1	0.581981	0.602721	0.639486
AC048334.1	-0.819227	0.443384	0.286468
AC048338.1	NA	NA	NA
AC063952.2	-1.43672	0.813495	0.313147
AC064799.1	-0.474004	1.97987	0.927473
AC068137.1	-2.32282	1.07473	0.186775
AC068533.4	1.62246	2.2779	NA
AC068538.1	0.300984	2.59596	NA
AC069218.1	NA	NA	NA
AC069368.1	-4.66926	2.43286	0.262587
AC069439.1	-0.123655	1.39554	0.975899
AC073610.3	1.79248	0.860497	0.209333
AC073612.1	-2.822	2.47065	NA
AC073861.1	-0.852688	1.04075	0.706899
AC073916.1	-2.79329	3.24863	NA
AC074085.2	1.58781	4.31014	NA
AC074117.2	1.73584	3.28321	NA
AC078817.1	NA	NA	NA
AC079140.2	-1.60484	1.1095	0.437345
AC079140.4	NA	NA	NA
AC079250.1	-1.45106	1.15699	0.516144
AC079594.2	-1.32995	4.28846	NA
AC079601.2	-1.13593	2.36202	NA
AC079780.1	-0.857412	4.29796	NA
AC083800.1	-1.96259	3.79753	NA
AC084024.2	NA	NA	NA
AC084337.1	0.0283609	1.43088	0.993691
AC084879.1	-1.83733	1.04733	0.317591
AC087343.1	-2.54868	2.04178	0.519223
AC087385.2	NA	NA	NA
AC087683.1	-1.02758	1.385	0.737422
AC087763.1	NA	NA	NA
AC087783.2	-0.157971	1.07068	0.958758
AC090013.1	-2.28417	2.00811	0.567089
AC090058.1	-0.614554	1.76413	0.88993
AC090114.1	-0.978142	0.832232	0.552013
AC090281.1	-1.26276	2.40177	NA
AC090589.1	NA	NA	NA
AC090602.1	-0.703254	4.30168	NA
AC090616.2	-1.2517	4.28985	NA
AC091167.3	1.26397	1.99616	0.78384
AC091429.1	-0.756384	4.30036	NA
AC091551.1	-0.0451417	0.857939	0.98586
AC091685.2	NA	NA	NA
AC091812.1	-1.33139	2.53989	NA
AC091959.1	-1.66986	4.24449	NA
AC092017.2	NA	NA	NA
AC092073.1	-0.703254	4.30168	NA
AC092106.2	NA	NA	NA
AC092115.1	-0.681048	0.844318	0.711536
AC092473.1	-0.857412	4.29796	NA
AC092641.1	-1.65585	4.28334	NA
AC092798.1	-0.756384	4.30036	NA
AC092809.1	-4.69026	2.83187	0.355578
AC092809.3	0.0452137	1.28085	0.990416
AC093227.2	-0.800933	1.00653	0.716391
AC093423.3	1.59737	4.30934	NA
AC093591.1	-1.32995	4.28846	NA
AC093668.1	-0.277643	0.927612	0.905369
AC093724.1	NA	NA	NA
AC093890.1	-0.857412	4.29796	NA
AC093899.2	NA	NA	NA
AC096533.1	-0.678234	1.02839	0.772803
AC096649.2	-1.50651	2.31328	0.776528
AC096775.1	-1.55643	3.5856	NA
AC097263.1	-1.59283	4.22488	NA
AC097493.2	1.21243	4.30639	NA
AC097658.1	-1.31645	1.68767	0.722137
AC098583.1	NA	NA	NA
AC098614.1	-0.437735	0.900451	0.840036
AC098679.2	-2.08395	3.75353	NA
AC098847.2	-0.227435	4.30695	NA
AC098934.1	-0.90401	0.699668	0.498041
AC098935.1	-1.29707	2.114	0.792373
AC098976.1	-2.58728	1.97104	0.489806
AC099336.2	-0.696433	1.27443	0.816717
AC099340.1	NA	NA	NA
AC099489.1	5.90911	1.33729	0.000434647
AC099560.2	-1.41638	4.287	NA
AC099677.1	-2.17688	3.60047	NA
AC099796.2	-0.857742	0.795711	0.593583
AC100771.1	-2.88589	2.57106	NA
AC100871.1	-0.756384	4.30036	NA
AC104109.3	0.194161	1.88547	0.971903
AC104151.1	NA	NA	NA
AC104333.3	0.286413	0.965845	0.906275
AC104581.1	-0.209443	3.8137	NA
AC104619.4	NA	NA	NA
AC104837.1	0.678466	1.95232	0.890046
AC104849.1	0.666942	0.552219	0.538224
AC105052.1	-0.227435	4.30695	NA
AC105384.2	2.88336	1.84904	0.391206
AC105399.1	1.21243	4.30639	NA
AC106872.2	0.508052	1.96863	NA
AC106872.3	1.58781	4.31014	NA
AC106872.7	-0.703254	4.30168	NA
AC107954.1	-0.457137	0.937726	0.8393
AC107956.2	-0.703254	4.30168	NA
AC107983.1	-1.43649	0.617914	0.144074
AC108738.1	-0.0176355	1.64741	0.996172
AC109454.1	-0.194563	2.02324	NA
AC109635.6	NA	NA	NA
AC109780.2	1.92318	0.439422	0.000505458
AC109992.1	-1.79054	1.64625	0.58963
AC112191.2	-0.32244	0.815289	0.870795
AC112198.2	NA	NA	NA
AC112484.3	0.484896	1.11898	0.85856
AC113367.1	NA	NA	NA
AC113404.3	-1.21947	0.902533	0.473399
AC113935.1	-1.92054	1.10598	0.324221
AC114491.1	-4.29316	1.80104	0.130256
AC115223.1	-3.76175	2.2195	0.340703
AC115837.1	-1.97748	3.78171	NA
AC116347.1	2.59919	4.18752	NA
AC117498.3	1.71113	3.66254	NA
AC124283.4	-0.160227	2.59487	NA
AC124944.3	-1.95849	0.830115	0.136505
AC125807.1	2.59919	4.18752	NA
AC126124.2	-2.17419	1.33638	0.366968
AC129492.3	-1.47777	2.11676	0.759171
AC130472.1	1.18924	2.86865	NA
AC130689.1	-0.54444	0.984512	0.814265
AC132812.1	-2.91835	1.04297	0.0583086
AC133134.1	-1.3079	0.735044	0.308355
AC133552.3	1.59737	4.30934	NA
AC133561.4	-1.14671	4.29183	NA
AC134050.1	-0.857412	4.29796	NA
AC135178.6	NA	NA	NA
AC135721.2	-0.342987	0.779585	0.855891
AC135977.1	-0.227435	4.30695	NA
AC138207.3	1.59737	4.30934	NA
AC138207.8	1.58781	4.31014	NA
AC138392.1	-0.872109	2.0881	0.864441
AC138932.3	-0.523391	1.36507	0.87525
AC139085.1	-2.76255	3.08173	NA
AC139713.1	NA	NA	NA
AC140134.1	NA	NA	NA
AC141557.1	-2.70117	0.702691	0.00327859
AC144530.1	-2.13437	0.589009	0.00673439
AC145285.5	1.58781	4.31014	NA
AC211485.1	-1.41638	4.287	NA
AC233279.1	-0.227435	4.30695	NA
AC233723.1	NA	NA	NA
AC233964.1	0.132644	0.813767	0.953457
AC234771.2	-0.756384	4.30036	NA
AC234771.4	NA	NA	NA
AC234778.1	-2.05107	2.94683	NA
AC234781.5	-0.308441	3.1549	NA
AC245102.2	0.133702	1.9278	NA
AC245748.1	1.69404	3.67368	NA
AC246787.1	-1.05513	0.689937	0.403339
ACAA1	-0.452855	0.738709	0.792694
ACAA2	-0.810097	0.554821	0.430817
ACACA	-0.909755	0.724162	0.515666
ACACB	1.15128	0.595831	0.258146
ACAD10	0.463719	0.531148	0.68356
ACAD11	0.113172	0.651225	0.950014
ACAD8	-0.708216	0.689819	0.613765
ACAD9	0.812105	0.722596	0.571655
ACADM	-0.620947	0.48084	0.498083
ACADS	0.885711	0.642913	0.463124
ACADSB	0.771246	0.512551	0.412433
ACADVL	0.300754	0.971162	0.901778
ACAN	NA	NA	NA
ACAP1	-1.39823	1.51388	0.658917
ACAP2	-0.462639	0.538798	0.690246
ACAP3	-0.081935	0.411013	0.941811
ACAT1	-1.35595	1.07641	0.513815
ACAT2	-1.0616	0.470614	0.16186
ACBD3	-0.437959	0.516198	0.694736
ACBD4	1.44154	0.739486	0.252432
ACBD5	1.15474	0.595831	0.256322
ACBD6	-2.5847	4.20641	NA
ACBD7	2.04622	0.531833	0.00325113
ACCS	NA	NA	NA
ACD	0.2013	0.715918	0.912722
ACE	-0.301638	2.24127	0.963159
ACE2	2.59919	4.18752	NA
ACER2	3.16662	4.14717	NA
ACER3	0.279993	0.594236	0.845213
ACHE	0.737376	0.654152	0.570459
ACIN1	-1.07743	0.456967	0.136617
ACKR1	-2.34843	1.07705	0.181274
ACKR3	0.604229	0.726381	0.702618
ACLY	-0.789147	0.370978	0.195941
ACO1	0.118442	0.914716	0.96441
ACO2	0.351355	0.370603	0.647944
ACOT1	NA	NA	NA
ACOT11	2.22564	3.14547	NA
ACOT12	-0.939122	0.904467	0.609093
ACOT13	0.953418	0.870619	0.586659
ACOT2	-0.0813587	3.20709	NA
ACOT4	1.72257	2.80747	NA
ACOT6	NA	NA	NA
ACOT7	-0.236387	0.5561	0.861162
ACOT8	-0.549627	0.69132	0.716719
ACOT9	4.40665	0.59041	2.09582e-11
ACOX1	1.85632	0.367777	3.02308e-05
ACOX2	NA	NA	NA
ACOX3	0.371212	0.392605	0.649057
ACOXL	-0.193403	3.10288	NA
ACP1	-1.01899	0.599604	0.338729
ACP2	0.850498	0.592019	0.44125
ACP5	1.22199	4.30559	NA
ACPP	NA	NA	NA
ACR	2.59893	3.85929	NA
ACRBP	-1.05814	1.30217	0.709453
ACRV1	NA	NA	NA
ACSBG1	1.53348	1.62538	0.649793
ACSBG2	-5.54958	2.12023	0.085039
ACSF2	1.05155	1.15839	0.666214
ACSF3	0.853507	0.951068	0.670642
ACSL1	1.2317	0.96067	0.502846
ACSL3	-0.787589	0.67315	0.554356
ACSL4	-0.0539719	0.523328	0.971903
ACSL6	0.314474	1.1013	0.911506
ACSM1	-1.41638	4.287	NA
ACSM3	-1.29771	4.28903	NA
ACSM6	-0.756384	4.30036	NA
ACSS1	-0.282598	0.682341	0.866167
ACSS2	0.297192	0.61531	0.840701
ACSS3	0.584774	1.03465	0.809946
ACTA1	-2.94032	2.64427	NA
ACTA2	6.34702	1.2257	1.59001e-05
ACTB	0.465495	0.51644	0.669741
ACTC1	3.09085	1.96698	0.386526
ACTG1	0.287189	0.476874	0.796906
ACTG1P10	-0.259276	0.425031	0.793776
ACTG1P17	0.340182	0.957304	0.887184
ACTG1P24	-1.37821	0.954693	0.438923
ACTG2	3.7257	1.71034	0.181638
ACTL10	1.58781	4.31014	NA
ACTL6A	-2.38555	0.700985	0.0131537
ACTL6B	1.99046	1.67308	0.545668
ACTL8	-0.756384	4.30036	NA
ACTN1	1.76773	0.488025	0.00676143
ACTN2	0.0822571	1.12622	0.980039
ACTN3	NA	NA	NA
ACTN4	0.675911	0.361015	0.277195
ACTR10	0.155213	0.448482	0.890584
ACTR1A	-0.562863	0.852959	0.772803
ACTR1B	0.268246	0.777988	0.890584
ACTR2	-0.618908	0.317353	0.252305
ACTR3	-0.681638	0.592668	0.562181
ACTR3B	-0.855133	0.401154	0.195025
ACTR3C	-3.83197	1.98306	0.258146
ACTR5	-2.40659	0.752414	0.0226709
ACTR6	-0.734397	0.616574	0.5448
ACTR8	0.591061	0.397588	0.419868
ACTRT3	1.7723	2.63054	NA
ACVR1	-0.179021	0.713651	0.923508
ACVR1B	-1.23891	0.525405	0.136605
ACVR1C	NA	NA	NA
ACVR2A	-1.25817	0.68708	0.291319
ACVR2B	-1.01433	0.492551	0.217607
ACVRL1	NA	NA	NA
ACY1	0.392847	1.09288	0.885365
ACY3	NA	NA	NA
ACYP1	-0.394283	0.669936	0.801139
ACYP2	1.09895	0.461159	0.130359
ADA	-1.54853	1.07843	0.44125
ADA2	1.12484	1.28129	0.680762
ADAD2	1.70499	2.45647	NA
ADAL	1.09044	0.705816	0.396767
ADAM10	-0.613591	0.614879	0.626052
ADAM11	0.694296	0.740231	0.652768
ADAM12	6.07565	1.24815	6.87585e-05
ADAM15	0.698781	0.720533	0.637976
ADAM17	1.28542	0.414469	0.0289224
ADAM19	1.59737	4.30934	NA
ADAM1A	0.731249	0.539835	0.472239
ADAM20	-1.806	2.23534	0.710829
ADAM21	NA	NA	NA
ADAM22	-0.886499	0.708057	0.517182
ADAM23	-0.802032	0.473449	0.341043
ADAM28	NA	NA	NA
ADAM32	2.60931	1.88527	0.459644
ADAM33	5.44682	1.52793	0.00805979
ADAM8	0.332265	0.678362	0.838913
ADAM9	1.19103	0.914629	0.49413
ADAMTS1	0.0787864	0.750614	0.971392
ADAMTS10	-0.752176	0.699588	0.594973
ADAMTS12	1.93721	0.672194	0.0486498
ADAMTS13	0.826654	0.893457	0.658155
ADAMTS14	4.68291	2.28568	0.219953
ADAMTS15	2.25723	0.419632	6.1068e-06
ADAMTS16	5.23623	0.707626	3.16955e-11
ADAMTS17	-0.18605	3.09901	NA
ADAMTS19	1.54725	1.67099	0.65783
ADAMTS2	2.30238	3.36417	NA
ADAMTS20	-1.91021	3.15433	NA
ADAMTS3	2.36861	0.717375	0.0174499
ADAMTS4	2.58195	4.18901	NA
ADAMTS5	6.15299	1.08284	1.26472e-06
ADAMTS6	0.355921	0.825283	0.859258
ADAMTS7	0.324367	0.689021	0.845251
ADAMTS8	-1.43254	1.07742	0.482189
ADAMTS9	0.652538	1.08622	0.796906
ADAMTSL1	4.34967	0.675357	1.68177e-08
ADAMTSL2	1.22199	4.30559	NA
ADAMTSL3	-0.227435	4.30695	NA
ADAMTSL4	-1.79801	1.99419	0.669741
ADAMTSL5	1.58781	4.31014	NA
ADAP1	0.38829	0.434401	0.672479
ADAP2	2.31946	1.15874	0.234941
ADAR	-0.15931	0.386093	0.86695
ADARB1	-0.281504	0.582578	0.840667
ADARB2	-0.908644	0.690569	0.488675
ADAT1	0.555669	0.481414	0.559657
ADAT2	0.707817	0.668702	0.601858
ADCK1	0.0647494	0.760334	0.976666
ADCK2	0.417781	0.675608	0.789821
ADCK5	1.56853	0.696695	0.162984
ADCY1	-0.117373	1.25127	0.974477
ADCY10	0.511162	3.50325	NA
ADCY10P1	0.332934	2.5641	NA
ADCY2	2.44199	1.06914	0.154332
ADCY3	-0.496254	0.839814	0.800726
ADCY4	NA	NA	NA
ADCY5	0.320659	0.664428	0.840739
ADCY6	0.261353	0.563582	0.847816
ADCY7	2.61775	1.39119	0.273995
ADCY8	4.90462	1.80182	0.0685986
ADCY9	-0.159202	0.755756	0.937876
ADCYAP1	5.77655	1.48704	0.0029021
ADCYAP1R1	-1.14643	0.754901	0.407828
ADD1	-0.418686	0.514891	0.709184
ADD2	0.170546	0.463397	0.881936
ADD3	-0.305187	0.796978	0.87525
ADGB	-2.20354	3.55961	NA
ADGRA1	1.10617	0.648038	0.33525
ADGRA2	1.4185	0.789345	0.302558
ADGRA3	-0.595365	0.600332	0.628849
ADGRB1	-0.869193	0.65625	0.484222
ADGRB2	0.493804	0.832011	0.800296
ADGRB3	-1.00653	0.633751	0.380713
ADGRD1	NA	NA	NA
ADGRD2	NA	NA	NA
ADGRE2	NA	NA	NA
ADGRE5	0.678611	1.15853	0.802047
ADGRF1	NA	NA	NA
ADGRF2	2.58195	4.18901	NA
ADGRF3	-1.00522	1.7702	0.808751
ADGRF4	NA	NA	NA
ADGRG1	0.880037	0.442763	0.239754
ADGRG2	1.59737	4.30934	NA
ADGRG3	0.223429	1.91463	NA
ADGRG5	NA	NA	NA
ADGRG6	NA	NA	NA
ADGRG7	NA	NA	NA
ADGRL1	-1.11307	0.745847	0.417741
ADGRL2	-0.736009	0.44427	0.355454
ADGRL3	-0.00778589	0.724501	0.996172
ADGRL4	7.40368	1.30656	1.36277e-06
ADGRV1	0.135007	0.546944	0.924596
ADH5	-0.660276	0.476481	0.459062
ADH5P4	NA	NA	NA
ADHFE1	1.63296	2.14007	0.728905
ADI1	0.0982045	0.627266	0.956492
ADIPOR1	-0.588984	0.776413	0.729995
ADIPOR2	0.108018	0.318694	0.891911
ADK	0.438395	0.496565	0.678167
ADM	3.55653	0.755643	0.000137499
ADM2	-2.12855	1.16302	0.291687
ADM5	0.182432	0.814429	0.932715
ADNP	-0.974124	0.698035	0.456182
ADNP2	0.223479	0.540192	0.866316
ADO	0.0698033	0.481808	0.959853
ADORA1	1.82124	0.832278	0.179682
ADORA2B	-2.72401	1.85288	0.426894
ADPGK	0.31669	0.563392	0.810493
ADPRH	0.780731	2.14429	0.88324
ADPRHL1	-0.485238	0.821795	0.800726
ADPRHL2	-0.695041	0.440718	0.384024
ADPRM	-1.72125	0.961094	0.304576
ADRA1A	2.81405	2.74786	NA
ADRA1B	-2.61785	3.19608	NA
ADRA1D	-0.227435	4.30695	NA
ADRA2A	-0.756384	4.30036	NA
ADRA2B	NA	NA	NA
ADRA2C	-1.30619	1.40246	0.655455
ADRB1	-0.0433671	3.06718	NA
ADRB2	NA	NA	NA
ADRM1	0.562943	0.591868	0.64666
ADSL	-0.567781	0.387151	0.427902
ADSS	-1.92226	1.17614	0.36396
ADSSL1	0.596458	1.2422	0.841049
ADTRP	-0.857412	4.29796	NA
AEBP1	2.30983	1.06959	0.187379
AEBP2	-0.865108	0.650254	0.481856
AEN	1.81188	0.47817	0.00387466
AES	0.0318477	0.727454	0.988457
AF186192.2	NA	NA	NA
AF241726.2	0.426747	1.18392	0.88485
AFAP1	0.371611	0.458017	0.710141
AFAP1L1	1.58781	4.31014	NA
AFAP1L2	-0.729348	1.68409	0.85859
AFDN	-0.451151	0.434219	0.609038
AFF1	0.764652	0.755016	0.619924
AFF2	-1.06586	0.364829	0.0447343
AFF3	1.09452	0.807848	0.472201
AFF4	0.22532	0.66747	0.892685
AFG1L	-1.79179	0.802573	0.167784
AFG3L1P	0.371355	0.339455	0.586659
AFG3L2	0.352041	0.525417	0.768327
AFMID	-0.680946	0.524186	0.495041
AFP	NA	NA	NA
AFTPH	-1.09169	0.826965	0.486432
AGA	-0.727642	0.691432	0.604722
AGAP1	0.640301	0.459865	0.457078
AGAP2	0.553257	1.71021	0.897545
AGAP3	0.0230628	0.382224	0.983142
AGAP6	0.213001	0.524264	0.869333
AGBL1	-3.73881	2.17242	0.329884
AGBL2	1.59737	4.30934	NA
AGBL3	0.145567	0.571969	0.921928
AGBL4	0.218499	1.6008	0.962818
AGBL5	-0.136688	0.664537	0.940091
AGFG1	-1.10359	0.942332	0.553946
AGFG2	0.812615	1.21973	0.770639
AGGF1	-0.885507	0.559478	0.382071
AGGF1P1	NA	NA	NA
AGGF1P3	0.650544	3.54544	NA
AGK	-0.463215	0.658824	0.756598
AGL	-0.644648	0.574038	0.572092
AGMAT	0.298708	0.877593	0.891591
AGO1	0.729835	0.481613	0.408971
AGO2	-0.783193	0.485207	0.370952
AGO3	0.625833	0.465295	0.476245
AGO4	0.227699	0.662705	0.89073
AGPAT2	-0.267626	1.1661	0.930754
AGPAT3	0.322895	0.372838	0.686205
AGPAT4	-0.544742	0.446521	0.531854
AGPAT5	0.591515	0.492221	0.540771
AGPS	-0.424441	0.661249	0.780347
AGRP	-1.94317	4.27751	NA
AGT	6.59398	1.48551	0.000402334
AGTPBP1	-0.474193	0.5338	0.67506
AGTR1	NA	NA	NA
AGTRAP	1.4122	0.681965	0.21344
AHCTF1	-0.759197	0.476398	0.377969
AHCTF1P1	-0.857412	4.29796	NA
AHCY	1.04245	2.47199	NA
AHCYL1	-0.473325	0.502703	0.650448
AHCYL2	-0.498898	0.609692	0.707177
AHDC1	-0.701568	0.767965	0.663743
AHI1	1.51578	0.457968	0.0171713
AHNAK	2.9235	0.561863	1.42003e-05
AHNAK2	0.326406	0.581812	0.810825
AHR	0.400147	1.991	NA
AHRR	3.84677	0.767434	3.50568e-05
AHSA1	0.358336	0.551849	0.777471
AHSA2	-0.130667	0.566225	0.930255
AHSG	4.25576	2.00798	0.197818
AHSP	NA	NA	NA
AIDA	-0.310366	0.48919	0.783564
AIF1L	-0.441157	0.892742	0.837132
AIFM1	-0.012511	0.900652	0.995109
AIFM2	1.50386	0.73207	0.218608
AIFM3	1.58781	4.31014	NA
AIG1	0.0704656	0.578991	0.966922
AIM2	-1.60816	1.44928	0.57944
AIMP1	-0.28814	0.725987	0.870459
AIMP2	-0.390826	0.471743	0.703901
AIP	-0.765975	0.897944	0.692702
AIPL1	NA	NA	NA
AJAP1	0.111064	2.68468	NA
AJM1	1.32853	0.600431	0.172804
AK1	1.49363	0.719549	0.211619
AK2	-0.400722	0.739242	0.818219
AK3	-0.376812	0.643599	0.802047
AK4	0.429138	0.595416	0.747723
AK5	-0.216574	1.0232	0.937296
AK6	-0.937296	0.505165	0.284015
AK7	1.06538	1.00256	0.600636
AK8	1.27902	1.68342	0.729995
AK9	-0.286571	0.791917	0.884102
AKAIN1	NA	NA	NA
AKAP1	1.14861	0.409976	0.0578146
AKAP10	-1.96021	0.956043	0.219834
AKAP11	0.448442	0.49586	0.66807
AKAP12	0.842591	0.459568	0.290795
AKAP13	-0.33298	0.69555	0.841153
AKAP14	2.7854	1.54233	0.299691
AKAP3	-0.459082	0.663863	0.760774
AKAP5	0.00944691	0.838722	0.996123
AKAP6	0.08325	0.472615	0.94939
AKAP7	-0.758555	0.925452	0.70685
AKAP8	0.278707	0.378204	0.740411
AKAP8L	0.0825084	0.465523	0.949007
AKAP9	-0.579547	0.668218	0.685908
AKIP1	NA	NA	NA
AKIRIN1	0.105303	0.488476	0.935476
AKIRIN2	-0.676194	0.414478	0.365219
AKNA	0.330539	0.676045	0.838972
AKNAD1	0.567747	2.06565	0.91536
AKR1A1	-0.126136	0.349762	0.884812
AKR1B1	-0.824197	0.835284	0.630668
AKR1B15	NA	NA	NA
AKR1C1	0.323025	1.24769	0.92014
AKR1C2	-1.28781	0.862468	0.417692
AKR1C3	0.030415	3.30575	NA
AKR1E2	-1.28629	2.65371	NA
AKR7A2	-0.381272	0.635838	0.797307
AKR7A3	0.862652	0.785891	0.585682
AKR7L	0.542269	0.403232	0.476279
AKT1	-0.417491	0.812452	0.829179
AKT1S1	0.612936	0.962085	0.782286
AKT2	1.78278	0.849002	0.203983
AKT3	-0.10898	0.733953	0.958256
AKTIP	-0.507919	0.803695	0.784345
AL008627.1	1.05048	1.66794	0.784892
AL009174.1	-1.65207	1.04439	0.382182
AL021546.1	-0.756384	4.30036	NA
AL022100.1	NA	NA	NA
AL022342.1	-1.55334	2.21371	NA
AL022718.1	-1.08559	0.991162	0.586659
AL023284.3	0.172197	1.6853	NA
AL024498.2	0.254116	0.573736	0.855262
AL031133.1	NA	NA	NA
AL031282.1	0.645194	1.00995	0.781717
AL031729.1	-1.32995	4.28846	NA
AL033529.1	-1.49811	1.87386	0.714668
AL035405.1	-0.756384	4.30036	NA
AL035456.1	-0.857412	4.29796	NA
AL049697.1	2.59893	3.85929	NA
AL049737.1	2.59919	4.18752	NA
AL049869.1	-1.47857	0.694747	0.195791
AL050331.1	NA	NA	NA
AL078595.1	-2.69574	0.910469	0.0408181
AL078604.1	-0.857412	4.29796	NA
AL078621.1	-3.07757	2.2481	NA
AL079342.1	-0.491912	1.2466	0.871208
AL080243.1	0.633444	0.893236	0.753236
AL080243.2	-0.92868	0.670608	0.459357
AL096803.1	2.22564	3.14547	NA
AL109628.1	-2.43341	3.33243	NA
AL109741.2	NA	NA	NA
AL110118.2	-1.41638	4.287	NA
AL117344.1	-1.21722	2.64465	NA
AL117348.2	0.93349	2.87191	NA
AL121723.1	-1.87535	1.57715	0.54595
AL121871.1	-0.795797	2.81282	NA
AL122013.1	NA	NA	NA
AL132780.3	1.60775	0.494199	0.0196914
AL132838.1	1.20436	2.0308	NA
AL136116.3	2.13641	1.18898	0.302558
AL136310.1	2.58195	4.18901	NA
AL136454.1	-0.00982853	0.651055	0.994641
AL137784.1	NA	NA	NA
AL138752.2	-0.180879	0.481753	0.879288
AL138787.1	-2.36923	3.33021	NA
AL138889.2	NA	NA	NA
AL138895.2	-2.19011	3.56753	NA
AL139100.1	-0.857412	4.29796	NA
AL139246.2	NA	NA	NA
AL139300.1	-0.886929	0.920909	0.640491
AL139353.1	0.881916	0.785503	0.572156
AL139396.1	-0.263838	3.10997	NA
AL157713.1	NA	NA	NA
AL157884.3	NA	NA	NA
AL158207.1	NA	NA	NA
AL159163.1	1.17069	2.99614	NA
AL161669.2	1.21243	4.30639	NA
AL161909.1	-0.59272	0.830957	0.751093
AL162431.3	NA	NA	NA
AL353588.1	NA	NA	NA
AL353597.2	-0.227435	4.30695	NA
AL353662.2	-1.32276	1.34814	0.632738
AL353743.1	0.69384	0.840924	0.704459
AL353807.3	-0.227435	4.30695	NA
AL354702.1	0.447706	0.586674	0.728905
AL354710.1	-1.37744	1.00924	0.467922
AL354714.2	-2.2169	1.31547	0.34432
AL355032.1	-2.23275	1.03802	0.189757
AL355309.1	0.47526	0.863057	0.815174
AL355472.2	NA	NA	NA
AL355916.3	-3.02726	2.71585	NA
AL356000.1	-1.91468	1.67756	0.564966
AL356276.2	NA	NA	NA
AL356653.1	-2.99769	1.33594	0.164787
AL357055.1	0.502689	3.51055	NA
AL357515.1	2.59919	4.18752	NA
AL357673.1	2.19377	2.54546	NA
AL358794.1	NA	NA	NA
AL359091.1	2.75356	2.51859	NA
AL359837.1	-1.2517	4.28985	NA
AL359885.1	-2.39971	2.84301	NA
AL359922.1	0.128847	0.73698	0.949601
AL365232.1	3.16662	4.14717	NA
AL365258.2	-0.811767	1.28969	0.785036
AL365440.1	-2.74327	4.06336	NA
AL389915.1	-0.951476	4.29585	NA
AL390026.1	1.59737	4.30934	NA
AL390039.1	NA	NA	NA
AL390334.1	2.46328	1.14965	0.1915
AL390726.5	1.29661	1.85374	0.758306
AL391516.1	NA	NA	NA
AL445183.3	-0.703254	4.30168	NA
AL445487.1	NA	NA	NA
AL445991.1	2.59893	3.85929	NA
AL450063.1	-2.28675	0.839797	0.0684577
AL450326.2	5.74396	1.74983	0.0184053
AL500527.1	NA	NA	NA
AL512430.2	-0.527508	3.65071	NA
AL512844.1	NA	NA	NA
AL589674.1	NA	NA	NA
AL589993.1	NA	NA	NA
AL590004.2	NA	NA	NA
AL590128.1	NA	NA	NA
AL590139.1	-1.42289	2.58387	NA
AL590609.1	0.508052	1.96863	NA
AL590762.3	-1.05177	1.33151	0.718305
AL590867.2	-1.00709	0.980591	0.613689
AL591623.2	NA	NA	NA
AL592148.1	-1.74173	4.18129	NA
AL596087.1	-0.730387	0.721051	0.619863
AL603825.1	-1.4531	1.38215	0.604926
AL606462.1	-0.817563	2.57928	NA
AL627389.1	1.08325	0.817772	0.48421
AL669918.1	NA	NA	NA
AL669983.1	-0.227435	4.30695	NA
AL691432.1	-0.695249	2.93601	NA
AL691449.1	3.80359	1.30368	0.0449669
AL807761.2	NA	NA	NA
AL929410.2	-3.2461	2.17933	0.418823
ALAD	-1.2678	0.672873	0.272967
ALAS1	-1.01892	0.740236	0.463468
ALAS2	NA	NA	NA
ALB	-1.14671	4.29183	NA
ALCAM	1.62944	0.499148	0.0191219
ALDH16A1	-0.319108	0.825194	0.874165
ALDH18A1	-0.568893	0.764738	0.736815
ALDH1A1	0.650544	3.54544	NA
ALDH1A2	NA	NA	NA
ALDH1A3	-0.703254	4.30168	NA
ALDH1B1	0.18957	0.443443	0.860558
ALDH1L1	-1.59283	4.22488	NA
ALDH1L2	-1.44047	1.56136	0.659116
ALDH2	-0.492034	0.500048	0.631268
ALDH3A1	-0.227435	4.30695	NA
ALDH3A2	0.667627	0.486371	0.464365
ALDH3B1	8.06516	0.965588	3.51987e-14
ALDH4A1	1.35283	0.881914	0.401043
ALDH5A1	1.67359	0.432174	0.0030128
ALDH6A1	1.50853	0.561821	0.0743743
ALDH7A1	0.498719	0.429497	0.556949
ALDH8A1	0.395643	0.824034	0.841049
ALDH9A1	-0.452543	0.58621	0.725452
ALDOA	0.56622	0.828937	0.764201
ALDOC	-1.16666	0.87167	0.478778
ALG1	0.509475	0.847821	0.796906
ALG10	-0.767429	0.629771	0.53274
ALG10B	-2.43967	0.891435	0.0665745
ALG11	5.02308	2.05167	0.116521
ALG12	-0.332001	0.877246	0.87803
ALG14	-0.118447	0.718393	0.952747
ALG1L13P	-2.02239	3.49854	NA
ALG1L8P	-0.674241	1.78939	0.878625
ALG2	-1.10884	0.665618	0.352355
ALG3	-0.586702	1.08276	0.818219
ALG5	-0.511142	0.631019	0.710141
ALG6	-0.0159871	0.559877	0.991605
ALG8	-0.748593	0.577166	0.495809
ALG9	0.286217	0.441149	0.777617
ALK	2.48291	0.593928	0.0010456
ALKAL1	NA	NA	NA
ALKAL2	2.11676	1.36815	0.395817
ALKBH1	-2.44623	0.899608	0.0690274
ALKBH2	-0.674193	0.687619	0.632964
ALKBH3	0.686934	0.585925	0.55363
ALKBH4	1.13575	0.443475	0.0955945
ALKBH5	-0.836129	0.474481	0.314785
ALKBH7	0.573443	0.749474	0.728242
ALKBH8	-1.17593	1.34705	0.68356
ALLC	-0.945719	3.3877	NA
ALMS1	-1.29529	0.635394	0.222973
ALMS1P1	0.683483	4.2998	NA
ALOX12	NA	NA	NA
ALOX12B	-2.02239	3.49854	NA
ALOX12P2	-1.14671	4.29183	NA
ALOX15	NA	NA	NA
ALOX15B	-0.756384	4.30036	NA
ALOX15P1	0.746177	4.30032	NA
ALOX5	1.59737	4.30934	NA
ALOX5AP	NA	NA	NA
ALOXE3	0.258418	1.95816	NA
ALPK1	2.56119	1.57511	0.367239
ALPK2	7.06643	2.33922	0.0353172
ALPK3	1.11986	1.43694	0.722233
ALPL	-3.77939	1.34963	0.0580083
ALPP	-0.227435	4.30695	NA
ALPPL2	NA	NA	NA
ALS2	-0.453849	0.596446	0.729889
ALS2CL	-1.29771	4.28903	NA
ALS2CR12	-0.062276	0.814076	0.978695
ALX1	-0.0358878	3.06368	NA
ALX3	-3.68312	2.93275	0.515666
ALX4	-2.3817	3.92832	NA
ALYREF	-1.14442	0.632382	0.29813
AMACR	-0.809541	0.730167	0.579793
AMBN	-4.15913	2.50118	0.353612
AMBP	0.372603	3.22244	NA
AMBRA1	-0.010225	0.491715	0.993367
AMD1	-1.33101	0.460254	0.0475692
AMDHD1	-3.60262	2.03864	0.312973
AMDHD2	1.54406	0.637759	0.121797
AMER1	-0.228117	0.662672	0.890618
AMER2	-0.364795	0.499804	0.743215
AMER3	0.125211	0.827127	0.957636
AMFR	-0.0209731	0.490742	0.98858
AMH	0.123383	0.48505	0.921928
AMHR2	NA	NA	NA
AMIGO1	0.180589	0.69635	0.919983
AMIGO2	-2.82858	2.49625	NA
AMIGO3	0.903476	0.575391	0.387137
AMMECR1	-0.824128	0.42915	0.262432
AMMECR1L	-0.244716	0.588203	0.865185
AMN	-1.36065	1.73935	0.720917
AMN1	-0.704395	0.554071	0.508078
AMOT	0.557312	0.477624	0.55481
AMOTL1	-0.347377	0.506094	0.763274
AMOTL2	-0.857412	4.29796	NA
AMPD2	-1.07301	0.489905	0.178938
AMPD3	3.17366	1.87339	NA
AMPH	0.186032	0.618355	0.90497
AMT	-0.443768	0.628571	0.755287
AMY2A	-4.23219	3.38809	0.518907
AMY2B	-0.190109	0.551112	0.890584
AMZ1	1.59737	4.30934	NA
AMZ2	0.0405593	0.488397	0.977142
AMZ2P1	0.106467	0.904407	0.968063
ANAPC1	-3.25099	1.45416	0.167128
ANAPC10	-1.39026	0.701558	0.241336
ANAPC11	-0.328303	0.730305	0.852774
ANAPC13	-1.00329	0.664173	0.409888
ANAPC15	-0.657823	0.522043	0.513766
ANAPC16	-0.0404567	0.705928	0.984102
ANAPC2	-0.825355	1.14388	0.747166
ANAPC4	0.351842	0.440048	0.714668
ANAPC5	-0.225039	0.571329	0.871485
ANAPC7	-0.00090019	0.460371	0.999383
ANGEL1	0.683483	4.2998	NA
ANGEL2	0.697765	0.422759	0.357184
ANGPT1	-0.392531	2.41045	NA
ANGPT2	-0.106292	2.64609	0.989107
ANGPT4	NA	NA	NA
ANGPTL1	-4.16174	1.95502	0.195662
ANGPTL2	2.34077	0.653165	0.0076341
ANGPTL4	1.18859	1.32492	0.670753
ANGPTL5	-2.3141	2.12393	0.588562
ANGPTL7	NA	NA	NA
ANGPTL8	2.1205	2.36267	NA
ANK1	1.52108	0.952726	0.376663
ANK2	-0.805658	0.425232	0.26962
ANK3	0.214624	0.686102	0.900194
ANKAR	-0.90656	0.762701	0.546026
ANKDD1A	-1.35167	1.11611	0.536609
ANKDD1B	0.736614	4.30112	NA
ANKEF1	0.380207	0.751416	0.832305
ANKFN1	-1.28742	1.68219	0.728242
ANKFY1	-0.723534	0.569109	0.508078
ANKH	-0.550982	0.500071	0.583273
ANKHD1-EIF4EBP3	-0.138641	0.506806	0.915705
ANKIB1	-0.660519	0.702623	0.65143
ANKK1	NA	NA	NA
ANKLE1	0.521129	0.941858	0.814233
ANKLE2	-0.150931	0.36046	0.864177
ANKMY1	0.291497	0.562056	0.826718
ANKMY2	-0.995695	0.568567	0.31904
ANKRA2	-1.64686	0.817115	0.231142
ANKRD1	8.83828	1.15568	6.23161e-12
ANKRD10	0.313625	0.450957	0.759955
ANKRD11	-0.341215	0.367177	0.656426
ANKRD13A	0.478441	0.469313	0.616835
ANKRD13B	0.0387557	0.420448	0.975138
ANKRD13C	-0.795171	0.738117	0.593856
ANKRD13D	0.280105	0.572356	0.838972
ANKRD16	0.13472	0.659538	0.940248
ANKRD17	-0.829709	0.572248	0.435967
ANKRD18A	1.58781	4.31014	NA
ANKRD18B	-3.41005	2.06939	0.358095
ANKRD18CP	-0.962025	1.11547	0.688602
ANKRD19P	0.587244	1.45086	0.869333
ANKRD2	-0.227435	4.30695	NA
ANKRD20A19P	-3.69517	2.47921	0.418445
ANKRD20A5P	-3.07775	2.0272	0.407828
ANKRD22	-0.857412	4.29796	NA
ANKRD23	0.196786	0.571434	0.890613
ANKRD24	2.01706	1.99052	NA
ANKRD26	0.685426	0.501481	0.467181
ANKRD26P1	NA	NA	NA
ANKRD26P3	0.683483	4.2998	NA
ANKRD27	0.0177344	0.745414	0.993208
ANKRD28	-0.449981	0.654295	0.762757
ANKRD29	-1.89255	3.85517	NA
ANKRD30BL	-0.73074	1.0312	0.753575
ANKRD31	-0.530182	1.57383	0.892929
ANKRD33	NA	NA	NA
ANKRD34B	1.06143	2.92813	NA
ANKRD34C	NA	NA	NA
ANKRD36	-1.66364	1.27205	0.491854
ANKRD36B	-3.72527	1.88816	0.244245
ANKRD36BP2	-2.76937	2.01231	0.46357
ANKRD36C	-1.16405	1.58441	0.740961
ANKRD37	0.420296	0.829415	0.832181
ANKRD39	-0.292467	0.728169	0.869414
ANKRD40	-0.188571	0.595476	0.898976
ANKRD42	0.82604	0.569838	0.436033
ANKRD44	-0.561577	0.768928	0.743215
ANKRD45	1.80744	0.855373	0.200123
ANKRD46	-0.558806	0.525276	0.600109
ANKRD49	-1.25693	0.494322	0.0989603
ANKRD50	-0.365396	0.580935	0.7853
ANKRD52	0.384637	0.472679	0.70916
ANKRD53	1.58781	4.31014	NA
ANKRD54	0.495246	0.431436	0.563063
ANKRD55	0.456708	0.783991	0.802639
ANKRD6	0.302255	0.636326	0.843285
ANKRD61	1.59737	4.30934	NA
ANKRD63	0.371201	0.89545	0.866062
ANKRD7	NA	NA	NA
ANKRD9	0.445901	0.682961	0.775571
ANKS1A	-0.421741	0.509625	0.704092
ANKS1B	-1.12285	0.604935	0.283729
ANKS3	0.591639	0.495005	0.542769
ANKS4B	NA	NA	NA
ANKS6	-0.3264	0.611899	0.820697
ANKUB1	NA	NA	NA
ANKZF1	-0.0361149	0.783204	0.988422
ANLN	-1.25364	0.941272	0.481256
ANO1	-3.88889	1.68989	0.148994
ANO10	0.243979	0.644828	0.87804
ANO2	NA	NA	NA
ANO3	NA	NA	NA
ANO4	-3.47976	2.1549	0.370725
ANO5	-1.78469	1.23139	0.436072
ANO6	-1.37772	0.918022	0.414639
ANO7	-0.749998	0.664443	0.569854
ANO7L1	NA	NA	NA
ANO8	1.15535	0.884119	0.491967
ANO9	NA	NA	NA
ANOS1	-3.02616	0.86927	0.0105043
ANP32A	-0.653226	0.502116	0.494578
ANP32B	-1.28774	0.498531	0.0911606
ANP32E	-1.12093	0.449414	0.107577
ANPEP	NA	NA	NA
ANTXR1	-0.142648	0.407124	0.889192
ANTXR2	1.14806	0.830422	0.460677
ANXA1	4.19577	1.28766	0.0194797
ANXA10	NA	NA	NA
ANXA11	2.59691	0.978825	0.0791418
ANXA2	3.79316	0.519613	6.26061e-11
ANXA2P1	NA	NA	NA
ANXA2P2	NA	NA	NA
ANXA3	1.59737	4.30934	NA
ANXA4	1.16876	0.780595	0.416148
ANXA5	0.363825	0.538548	0.766452
ANXA6	1.3433	0.418524	0.0220898
ANXA7	0.131403	0.916388	0.960403
ANXA9	-0.193403	3.10288	NA
AOAH	-0.970598	0.900601	0.593583
AOC2	-0.394956	1.241	0.898873
AOC3	-1.59919	1.11387	0.44125
AOC4P	1.21243	4.30639	NA
AOX1	NA	NA	NA
AP000311.1	2.22188	1.45703	0.405484
AP000344.1	0.290089	2.17798	NA
AP000354.1	1.01297	0.917089	0.581822
AP000568.1	-0.427085	0.806999	0.821629
AP000763.2	-0.857412	4.29796	NA
AP000781.2	NA	NA	NA
AP000787.2	-1.29771	4.28903	NA
AP000866.4	0.693047	4.299	NA
AP000893.1	NA	NA	NA
AP000902.1	NA	NA	NA
AP001000.1	-0.480787	0.697201	0.761975
AP001024.1	-1.30757	1.09211	0.542009
AP001324.1	-0.415877	0.69525	0.797978
AP001372.4	-1.32995	4.28846	NA
AP001458.2	0.912702	1.81269	0.833612
AP001533.1	NA	NA	NA
AP001931.1	-0.527508	3.65071	NA
AP001992.1	2.1979	0.89487	0.115245
AP002373.1	NA	NA	NA
AP002414.2	-1.97748	3.78171	NA
AP002414.4	3.00972	2.33868	NA
AP002472.1	-1.0147	2.43513	NA
AP002770.2	-2.84125	2.81215	NA
AP003072.1	-2.20234	3.59867	NA
AP003080.1	-0.857412	4.29796	NA
AP004242.1	0.550324	0.815647	0.76663
AP005117.1	1.12347	2.57502	NA
AP005902.2	NA	NA	NA
AP006289.1	1.58781	4.31014	NA
AP1AR	-1.06956	0.522	0.219953
AP1B1	-0.364023	0.417687	0.683909
AP1G1	0.1508	0.411888	0.882663
AP1G2	-0.734451	0.847293	0.686022
AP1M1	0.301366	1.15954	0.919658
AP1M2	-0.227435	4.30695	NA
AP1S1	1.14245	0.888053	0.500031
AP1S2	1.15876	0.35663	0.019898
AP1S3	0.924592	0.735592	0.515285
AP2A1	0.54538	0.9099	0.797307
AP2A2	1.76334	2.71885	NA
AP2B1	0.0549155	0.432187	0.965381
AP2M1	0.316229	0.857831	0.881842
AP2S1	-0.403045	0.73241	0.815364
AP3B1	-0.0521433	0.740736	0.980801
AP3B2	-0.361319	0.701018	0.82844
AP3D1	-0.559465	0.401278	0.456766
AP3M1	0.449521	0.441225	0.617262
AP3M2	-0.445418	0.513189	0.685641
AP3S1	-0.845016	0.782745	0.592668
AP4B1	0.891291	0.63406	0.452567
AP4E1	-0.577055	0.657597	0.680947
AP4M1	0.121048	0.58649	0.940091
AP4S1	0.300069	0.511797	0.801947
AP5B1	0.429926	0.984447	0.857413
AP5M1	-0.287901	0.600443	0.841134
AP5S1	2.15321	0.754329	0.0515919
AP5Z1	1.20157	0.599333	0.234359
APAF1	-0.0449564	0.747195	0.983142
APBA1	-0.0841883	0.945088	0.975899
APBA2	0.619256	0.584348	0.601679
APBA3	0.0827822	0.56403	0.959128
APBB1	0.0646337	0.583257	0.969495
APBB2	-1.1933	0.736098	0.368652
APBB3	0.550012	0.723198	0.729889
APC	0.596883	0.407891	0.428778
APC2	-0.334744	0.426274	0.720427
APCDD1	1.27501	0.805505	0.382069
APCDD1L	2.59893	3.85929	NA
APEH	-0.366918	0.918844	0.870275
APEX1	-1.73684	0.594741	0.0447792
APEX2	0.314764	0.676088	0.847063
APH1A	1.03014	0.771283	0.47995
APH1B	-1.25003	1.62769	0.726961
API5	-0.758352	0.436757	0.324228
APLF	-0.111043	1.09481	0.972531
APLN	1.1189	0.626749	0.306528
APLNR	1.58781	4.31014	NA
APLP1	0.620998	0.508032	0.531384
APLP2	-0.54442	0.608043	0.671545
APMAP	-0.220133	0.550627	0.869928
APOA1	-0.857412	4.29796	NA
APOA2	-2.00408	4.27577	NA
APOB	0.693047	4.299	NA
APOBEC2	NA	NA	NA
APOBEC3B	NA	NA	NA
APOBEC3C	3.70113	0.830948	0.000383519
APOBEC3D	5.915	1.39897	0.000876859
APOBEC3F	3.49464	1.23511	0.0540601
APOBEC3G	2.59919	4.18752	NA
APOBEC3H	NA	NA	NA
APOBR	1.71113	3.66254	NA
APOC1	-0.432833	2.45706	NA
APOC1P1	-0.756384	4.30036	NA
APOC4	NA	NA	NA
APOD	3.16662	4.14717	NA
APOE	1.48612	0.845029	0.316062
APOF	-0.862571	1.47462	0.802047
APOL1	1.58781	4.31014	NA
APOL2	2.81132	0.695256	0.00169736
APOL3	1.59737	4.30934	NA
APOL4	3.26812	2.31284	NA
APOL6	3.6079	3.78816	NA
APOLD1	-0.336543	0.649687	0.826958
APOM	NA	NA	NA
APOO	-0.427415	0.769134	0.813168
APOOL	0.377185	0.713232	0.821819
APOPT1	0.419011	0.48365	0.686194
APP	0.807337	0.517326	0.390824
APPBP2	-0.00918548	0.363281	0.992696
APPL1	0.238095	0.529764	0.852774
APPL2	-1.71893	1.10773	0.394056
APRT	0.0752327	0.941002	0.977991
APTX	0.122123	0.535454	0.93115
AQP1	-0.60722	1.0275	0.800726
AQP10	1.59737	4.30934	NA
AQP11	-0.0137642	0.840682	0.994558
AQP3	NA	NA	NA
AQP4	1.59737	4.30934	NA
AQP5	1.65747	3.20245	NA
AQP6	NA	NA	NA
AQP7	-1.79454	4.28146	NA
AQP8	-1.71851	1.95438	0.680274
AQR	0.486986	0.476541	0.615769
AR	1.56378	0.550511	0.0529181
ARAF	0.168977	0.674323	0.923524
ARAP1	1.61991	0.703596	0.148809
ARAP2	-0.748866	0.912443	0.706749
ARAP3	-0.294844	0.515193	0.807003
ARC	-0.177978	0.656169	0.915705
ARCN1	0.652943	0.547675	0.544488
AREL1	0.122669	0.902057	0.962818
ARF1	-0.599947	0.482501	0.52156
ARF3	1.26469	0.650168	0.253776
ARF4	-0.568144	0.387338	0.427902
ARF4P1	NA	NA	NA
ARF4P2	-0.756384	4.30036	NA
ARF5	0.457818	0.812124	0.810214
ARF6	-0.277103	0.479781	0.80468
ARFGAP1	0.441022	0.901671	0.838972
ARFGAP2	0.728899	0.613535	0.546214
ARFGAP3	-0.914622	0.624615	0.428475
ARFGEF1	-0.358023	0.689459	0.826486
ARFGEF2	-1.45338	0.976178	0.419094
ARFGEF3	0.745773	1.25254	0.799655
ARFIP1	-0.75767	0.574331	0.486831
ARFIP2	0.594566	0.659887	0.669741
ARFRP1	0.0688593	1.09826	0.98256
ARG2	-0.579849	0.688995	0.697146
ARGLU1	-1.33657	0.426427	0.0265185
ARHGAP1	1.8593	0.493187	0.00413557
ARHGAP10	3.56278	2.28793	NA
ARHGAP11A	0.106112	0.428281	0.924363
ARHGAP11B	NA	NA	NA
ARHGAP12	0.225255	0.522294	0.859258
ARHGAP15	0.746177	4.30032	NA
ARHGAP17	-0.215743	0.460757	0.84609
ARHGAP18	0.513203	2.36691	NA
ARHGAP19	-0.485589	0.734383	0.772724
ARHGAP20	-0.756384	4.30036	NA
ARHGAP21	-0.0122287	0.479802	0.992689
ARHGAP22	1.32177	0.783882	0.343881
ARHGAP23	-0.50297	0.83754	0.796906
ARHGAP24	-1.52914	4.14387	NA
ARHGAP26	0.942656	0.571833	0.35782
ARHGAP27	-2.02239	3.49854	NA
ARHGAP28	-2.7649	1.17573	0.137995
ARHGAP29	5.23903	1.29378	0.00166732
ARHGAP30	NA	NA	NA
ARHGAP31	3.16454	0.745757	0.000833411
ARHGAP32	0.296464	0.647678	0.850336
ARHGAP33	0.285008	0.629431	0.851695
ARHGAP35	-0.554286	0.50177	0.581822
ARHGAP36	-3.82697	1.23306	0.0287546
ARHGAP39	-0.404228	0.543574	0.736815
ARHGAP4	0.584	0.870653	0.768219
ARHGAP40	-1.55643	3.5856	NA
ARHGAP42	-0.0554235	1.51778	0.990017
ARHGAP44	0.0298362	0.5237	0.984306
ARHGAP45	-4.69025	1.08279	0.000600058
ARHGAP5	0.292847	0.435945	0.767681
ARHGAP6	3.20484	3.29447	NA
ARHGAP9	0.678497	1.60139	0.861943
ARHGDIA	1.37892	0.857822	0.372709
ARHGDIB	1.40025	1.60483	0.683766
ARHGDIG	1.04419	1.35395	0.72572
ARHGEF1	-0.754017	1.5101	0.835377
ARHGEF10	-0.399846	0.555093	0.747857
ARHGEF10L	0.369939	0.689947	0.820006
ARHGEF11	-0.212455	0.506575	0.863945
ARHGEF12	-0.242506	0.701493	0.890584
ARHGEF15	-4.7526	1.87408	0.100301
ARHGEF16	-5.9227	1.83508	0.0210204
ARHGEF17	1.07021	0.88404	0.53684
ARHGEF18	-0.668742	0.540888	0.524267
ARHGEF19	-0.645588	0.604507	0.59883
ARHGEF2	-0.757416	0.639718	0.548443
ARHGEF25	0.511163	0.927289	0.815174
ARHGEF26	0.987166	0.548596	0.302336
ARHGEF28	NA	NA	NA
ARHGEF3	1.46148	0.483634	0.0353172
ARHGEF33	-0.578626	1.54408	0.879396
ARHGEF34P	NA	NA	NA
ARHGEF37	1.34513	1.13329	0.546794
ARHGEF39	-1.39735	0.776247	0.302056
ARHGEF4	-0.566378	0.629097	0.669956
ARHGEF40	0.226588	0.76887	0.907103
ARHGEF5	1.58781	4.31014	NA
ARHGEF6	-0.325471	0.401647	0.710141
ARHGEF7	-0.491124	0.351427	0.455063
ARHGEF9	0.430576	0.429196	0.623551
ARID1A	-1.30463	0.486808	0.0751793
ARID1B	-0.895713	0.895301	0.625211
ARID2	-0.392809	0.508414	0.725452
ARID3A	-0.977361	0.599378	0.365731
ARID3B	-0.914717	0.467605	0.249725
ARID3C	-0.261433	1.08537	0.927032
ARID4A	-1.63104	0.75535	0.187404
ARID4B	-1.01181	0.898477	0.570916
ARID5A	2.44862	0.696774	0.00941378
ARID5B	1.68652	0.452061	0.00471048
ARIH1	-0.548892	0.512191	0.596489
ARIH2	0.616276	0.346287	0.308329
ARIH2OS	-4.64779	2.00421	0.145026
ARL1	-0.617194	0.442776	0.456766
ARL10	1.4357	0.438089	0.0185601
ARL11	NA	NA	NA
ARL13B	-1.01907	0.949555	0.596159
ARL14EP	-0.740446	0.529069	0.45439
ARL15	-1.38226	0.925883	0.417692
ARL16	0.775623	0.595507	0.494086
ARL17B	-0.0243064	0.861589	0.991605
ARL2	0.10343	0.761924	0.962818
ARL2BP	-0.854118	0.488842	0.320333
ARL3	-0.410511	0.431788	0.646724
ARL4A	0.337519	0.666437	0.832205
ARL4C	0.542055	0.500063	0.590768
ARL4D	-0.229645	0.510165	0.85264
ARL5A	0.0167188	0.598069	0.991665
ARL5B	-1.09636	0.487046	0.162984
ARL5C	-1.32995	4.28846	NA
ARL6	-0.573656	0.833398	0.762526
ARL6IP1	-2.28767	0.783813	0.0449669
ARL6IP4	NA	NA	NA
ARL6IP5	-0.611596	0.613847	0.626788
ARL6IP6	-2.52547	0.744832	0.0136103
ARL8A	0.992476	0.558343	0.308732
ARL8B	-0.108815	0.438931	0.924342
ARL9	NA	NA	NA
ARMC1	0.190095	0.426353	0.854738
ARMC10	1.67971	0.539934	0.0282744
ARMC10P1	1.59737	4.30934	NA
ARMC12	-0.579712	2.28162	NA
ARMC2	-0.204836	0.505815	0.869333
ARMC3	-0.112955	0.82693	0.962818
ARMC4	-2.31628	2.15182	0.594227
ARMC5	0.336406	0.469392	0.749194
ARMC6	0.254342	0.932048	0.915705
ARMC7	-0.344934	0.607824	0.80902
ARMC8	-0.785178	0.481807	0.366083
ARMC9	-0.11209	0.419936	0.91717
ARMCX1	-1.74023	0.578928	0.0364238
ARMCX2	-0.260907	0.688397	0.877842
ARMCX3	-0.815582	0.650714	0.516346
ARMCX4	0.338268	0.49222	0.762906
ARMT1	-2.92906	1.23669	0.134115
ARNT	0.091896	0.500922	0.94641
ARNT2	0.0960851	0.378206	0.921991
ARNTL	-0.837646	1.4783	0.809263
ARNTL2	0.0695766	0.815228	0.976666
ARPC1A	0.380746	0.705635	0.818614
ARPC1B	0.0546554	0.656771	0.977142
ARPC2	-0.4946	0.343256	0.440034
ARPC4-TTLL3	0.265498	0.892282	0.905882
ARPC5	-0.312185	0.489998	0.782286
ARPC5L	-0.375051	0.393277	0.645748
ARPP21	-0.311784	1.24597	0.92367
ARRB1	0.676808	0.577752	0.553946
ARRB2	-0.195909	0.546884	0.885944
ARRDC1	1.4179	0.590829	0.126407
ARRDC2	-0.53305	1.68507	0.898976
ARRDC3	-0.803653	0.350159	0.150899
ARRDC4	-0.296447	0.634319	0.846279
ARRDC5	-3.0852	2.62322	0.552013
ARSA	1.76937	0.88032	0.232874
ARSB	-0.464886	0.94529	0.838011
ARSD	0.675745	0.618137	0.587044
ARSE	3.39848	1.96928	0.327915
ARSF	NA	NA	NA
ARSG	0.316908	0.874768	0.883998
ARSI	1.22199	4.30559	NA
ARSJ	6.81674	1.33987	2.47203e-05
ARSK	-0.275382	1.17994	0.929186
ART5	-1.71633	1.06513	0.371536
ARTN	-0.790763	1.09346	0.746236
ARV1	-1.33299	0.633178	0.202594
ARVCF	-0.0909977	0.571217	0.955358
ARX	-3.52649	0.583087	1.68903e-07
AS3MT	0.705563	0.6688	0.603172
ASAH1	0.385909	0.525198	0.740961
ASAH2B	-0.467974	0.712184	0.773648
ASAP1	0.0366841	0.540687	0.981209
ASAP2	-1.58837	0.691592	0.150425
ASAP3	-0.0515065	0.750864	0.981172
ASB1	0.507949	0.376925	0.474792
ASB12	-2.96021	2.44973	NA
ASB13	0.127829	0.694778	0.94641
ASB2	1.22199	4.30559	NA
ASB3	0.407369	0.844719	0.84079
ASB5	NA	NA	NA
ASB6	0.573242	0.382705	0.41602
ASB7	-1.38096	0.743374	0.283535
ASB8	0.256412	0.661842	0.874043
ASB9	1.58781	4.31014	NA
ASCC1	0.601656	0.584351	0.612957
ASCC2	-0.34024	0.502709	0.765924
ASCC3	-0.731407	0.778871	0.652126
ASCL1	-4.21546	0.798267	9.84831e-06
ASCL2	-2.55463	4.16394	NA
ASCL5	1.75522	2.23439	NA
ASF1A	-2.85573	1.13978	0.105642
ASF1B	-0.529615	0.515225	0.613404
ASGR1	0.65706	0.561137	0.553946
ASGR2	NA	NA	NA
ASH1L	-0.215423	0.716293	0.90497
ASH2L	-0.109857	0.418678	0.918662
ASIC1	0.605535	0.610057	0.628849
ASIC2	-1.29771	4.28903	NA
ASIC3	-1.27156	0.733736	0.325147
ASIC4	3.84385	0.876268	0.000487326
ASIP	NA	NA	NA
ASL	0.927532	0.662542	0.45439
ASNA1	1.30895	0.846068	0.395817
ASNS	-0.528404	0.402681	0.489903
ASNSD1	-1.33739	0.684749	0.251158
ASNSP1	-0.951476	4.29585	NA
ASPDH	NA	NA	NA
ASPG	0.112127	4.02537	NA
ASPH	-0.617092	0.428368	0.440089
ASPHD1	0.524104	0.72903	0.748385
ASPHD2	-1.30268	0.645793	0.230532
ASPM	-1.14532	0.730038	0.387448
ASPSCR1	0.609657	0.749705	0.709184
ASRGL1	-0.487375	0.798054	0.793474
ASS1	-1.01654	1.12759	0.669741
ASTE1	3.20484	3.29447	NA
ASTL	NA	NA	NA
ASTN1	-1.83984	0.695404	0.0805941
ASTN2	0.176174	0.881219	0.94159
ASXL1	-0.235191	0.498404	0.845213
ASXL2	-0.0243195	0.709033	0.990416
ASXL3	-2.71065	1.06559	0.0989603
ASZ1	1.59737	4.30934	NA
ATAD1	-0.342325	0.585857	0.802057
ATAD2	-1.41548	0.617369	0.151678
ATAD2B	-2.26092	1.02746	0.176226
ATAD3A	0.330089	0.593037	0.812638
ATAD3B	0.849212	0.60225	0.451144
ATAD3C	0.641972	3.5481	NA
ATAD5	-1.73476	0.598704	0.0471097
ATCAY	1.68828	0.493442	0.0124612
ATE1	-0.235671	0.406394	0.80354
ATF1	-0.58864	0.62855	0.653275
ATF2	-1.79817	0.5319	0.0139758
ATF3	1.22774	1.1255	0.587971
ATF4	0.133486	0.40457	0.895389
ATF4P4	-1.02241	1.11609	0.662372
ATF5	0.787171	0.711679	0.581017
ATF6	-0.384657	0.730599	0.823081
ATF7	-1.52797	0.777231	0.246868
ATF7IP	-0.30331	0.469606	0.778842
ATF7IP2	1.04039	0.446983	0.143662
ATG10	1.17623	0.496552	0.134096
ATG101	-0.263145	0.474164	0.813549
ATG12	0.614329	0.682562	0.669956
ATG13	0.404389	0.577165	0.757831
ATG14	-0.25958	0.637156	0.868858
ATG16L1	-0.930697	0.613368	0.408332
ATG16L2	0.488785	0.937496	0.825651
ATG2A	1.34897	0.976958	0.461786
ATG2B	-1.66692	0.928141	0.302558
ATG3	0.0970796	0.912331	0.970818
ATG4A	1.76278	0.501243	0.00935774
ATG4B	0.259068	0.499892	0.826812
ATG4C	-0.566448	0.767841	0.7404
ATG4D	-0.238036	0.458314	0.82648
ATG5	-1.09917	0.816437	0.475708
ATG7	0.125624	0.754046	0.952029
ATG9A	0.511217	0.662483	0.725452
ATG9B	-2.06344	2.27314	0.666214
ATIC	-0.500091	0.509616	0.632703
ATL1	-1.16081	0.624718	0.283346
ATL2	0.491918	1.26395	0.873681
ATL3	3.42916	0.389444	9.41508e-16
ATM	-1.06358	0.65341	0.366968
ATMIN	0.357162	0.534627	0.769738
ATN1	-0.337264	0.408383	0.704459
ATOH7	-0.56146	2.90688	NA
ATOH8	0.617224	0.765504	0.711536
ATOX1	0.178283	0.535439	0.894394
ATP10A	-1.28668	1.11289	0.559088
ATP10D	-1.0257	0.842032	0.532874
ATP11A	-1.60721	0.761309	0.200822
ATP11B	-0.589051	0.696562	0.695635
ATP11C	-0.983843	0.644033	0.40402
ATP12A	NA	NA	NA
ATP13A1	0.576174	0.542092	0.60061
ATP13A2	0.270715	0.839442	0.897671
ATP13A3	-1.33093	0.831563	0.375512
ATP13A4	1.89258	2.08471	0.666214
ATP1A1	0.646274	0.536031	0.53881
ATP1A2	0.34656	0.841756	0.86695
ATP1A3	-0.346624	0.872652	0.870459
ATP1A4	NA	NA	NA
ATP1B1	0.370377	0.534231	0.760273
ATP1B2	-0.973011	0.982737	0.629142
ATP1B3	-0.248798	0.441795	0.810345
ATP23	-0.904567	1.10525	0.707177
ATP2A1	1.67326	1.06981	0.389065
ATP2A3	NA	NA	NA
ATP2B1	-1.14337	0.556204	0.218317
ATP2B2	-0.74556	0.754581	0.630121
ATP2B3	0.656583	0.866338	0.730025
ATP2B4	0.0456271	0.499662	0.975358
ATP2C1	-0.567528	0.498921	0.567089
ATP2C2	-1.63242	4.28368	NA
ATP4A	-1.66986	4.24449	NA
ATP5A1	-0.140347	0.378932	0.881194
ATP5B	-1.08307	0.464417	0.142664
ATP5C1	-0.448844	0.542812	0.704327
ATP5D	1.48354	1.03089	0.440689
ATP5E	-0.681096	0.409946	0.354241
ATP5EP2	-1.33255	0.647723	0.217902
ATP5F1	-0.857328	0.577917	0.42194
ATP5G1	-0.403885	0.804211	0.834239
ATP5G1P4	NA	NA	NA
ATP5G2	-1.39965	0.892031	0.387448
ATP5G2P1	-1.30212	0.742626	0.31802
ATP5G3	-0.703548	0.707299	0.627629
ATP5H	-1.33639	0.545017	0.116008
ATP5HP4	-0.942287	0.817412	0.560743
ATP5I	-1.00904	0.810873	0.521001
ATP5J	-0.859679	0.724509	0.546908
ATP5J2-PTCD1	-0.0257028	0.536245	0.987748
ATP5L	-0.813695	0.821453	0.629069
ATP5LP2	-1.94483	1.10088	0.312982
ATP5O	-0.371034	0.642598	0.804712
ATP5S	1.22198	0.415643	0.042947
ATP6AP1	0.615309	0.845067	0.743979
ATP6AP1L	0.708553	0.567751	0.519237
ATP6AP2	1.21993	0.477138	0.0962756
ATP6V0A1	1.0059	0.490325	0.219509
ATP6V0A2	0.0211553	0.642182	0.990416
ATP6V0A4	-0.756384	4.30036	NA
ATP6V0B	0.156927	0.5536	0.912322
ATP6V0C	1.01294	0.826175	0.529406
ATP6V0D1	1.48279	0.430726	0.0117682
ATP6V0E1	-0.326686	0.395522	0.704459
ATP6V0E2	-0.194787	0.829646	0.929002
ATP6V1A	-0.0801846	0.653236	0.96661
ATP6V1B1	0.653492	1.36	0.841049
ATP6V1B2	0.515412	0.361465	0.44519
ATP6V1C1	1.6796	0.414892	0.00167143
ATP6V1C2	1.58781	4.31014	NA
ATP6V1D	0.466193	0.482086	0.639066
ATP6V1E1	0.0813607	0.417762	0.943277
ATP6V1E2	0.862069	1.21455	0.752965
ATP6V1F	0.0765323	0.732314	0.9714
ATP6V1G1	-0.93907	0.541272	0.324824
ATP6V1G3	NA	NA	NA
ATP6V1H	-0.496576	0.514477	0.639486
ATP7A	0.86267	0.588262	0.427902
ATP7B	0.846985	1.43684	0.801139
ATP8A1	-0.0337034	0.531039	0.982418
ATP8A2	-0.575303	0.620363	0.657256
ATP8B1	6.22956	1.57966	0.00236415
ATP8B2	0.457611	0.643276	0.751932
ATP8B3	0.58581	1.57111	0.880091
ATP8B4	-2.64183	1.91738	0.463104
ATP8B5P	-0.755847	0.648224	0.554946
ATP9A	0.851862	0.372252	0.153122
ATP9B	0.414774	0.669223	0.789607
ATPAF1	0.61359	0.521446	0.552013
ATPAF2	-0.125086	0.504966	0.924363
ATPIF1	-1.02147	0.653878	0.390073
ATR	-0.979212	0.811218	0.538415
ATRAID	-0.9845	0.773557	0.507973
ATRIP	-1.66986	4.24449	NA
ATRN	-0.907353	0.835848	0.590048
ATRNL1	-0.892239	0.688442	0.496032
ATRX	-0.823503	0.531377	0.394398
ATXN1	1.0332	0.530462	0.253043
ATXN10	0.0533152	0.467577	0.968658
ATXN1L	-0.795171	0.956732	0.702733
ATXN2	-0.948564	0.818548	0.558179
ATXN2L	-1.24835	0.502463	0.109521
ATXN3	-0.646956	0.660868	0.633974
ATXN7	-2.09448	1.59605	0.489903
ATXN7L1	-0.220675	0.727944	0.904581
ATXN7L2	-1.50607	0.846847	0.308518
ATXN7L3	0.624438	0.648922	0.640735
ATXN7L3B	-1.59172	0.365222	0.0005412
AUH	-0.685194	0.599567	0.564512
AUNIP	-0.724233	0.583295	0.522607
AUP1	-0.0337341	0.651679	0.986087
AURKA	-0.615975	0.389261	0.38213
AURKAIP1	-0.684475	0.630682	0.590048
AURKC	0.755057	0.731829	0.612116
AUTS2	-0.383036	0.675244	0.809135
AVEN	1.59737	4.30934	NA
AVIL	-0.652821	1.06723	0.792892
AVL9	0.919861	0.680566	0.473399
AVP	-0.227435	4.30695	NA
AVPI1	-0.146949	1.14633	0.964817
AVPR1A	7.63057	1.29194	3.68805e-07
AXDND1	2.59919	4.18752	NA
AXIN1	0.278098	0.433384	0.78036
AXIN2	-1.29874	0.763569	0.338075
AXL	1.7446	0.643708	0.0704396
AZGP1P2	NA	NA	NA
AZI2	-0.906576	0.482335	0.274675
AZIN1	-0.534261	0.46194	0.558979
AZIN2	-0.550607	0.541805	0.618395
AZU1	0.716726	2.00205	NA
B2M	1.83581	0.736495	0.107989
B3GALNT1	2.12818	1.04053	0.220808
B3GALNT2	1.43931	0.763703	0.272855
B3GALT1	0.0434429	0.510621	0.976666
B3GALT2	1.35238	0.406793	0.0166049
B3GALT6	-1.44916	0.626843	0.14713
B3GAT1	0.37816	0.990215	0.876046
B3GAT2	-0.703254	4.30168	NA
B3GAT3	0.929136	0.486414	0.265355
B3GAT3P1	-0.118544	1.14577	0.971852
B3GLCT	0.578351	0.594537	0.636935
B3GNT2	-0.732561	0.576941	0.508784
B3GNT3	NA	NA	NA
B3GNT4	-0.663857	0.922308	0.747967
B3GNT5	-0.512215	0.731635	0.758043
B3GNT7	-0.584262	1.85038	0.899099
B3GNT9	2.59919	4.18752	NA
B3GNTL1	0.686069	0.865435	0.717206
B4GALNT1	-0.666801	0.67979	0.632923
B4GALNT3	0.327212	0.670619	0.839127
B4GALNT4	-0.120729	0.621381	0.943277
B4GALT1	0.519265	0.56696	0.662465
B4GALT2	0.0662979	0.775415	0.976666
B4GALT3	-0.516133	0.504535	0.615638
B4GALT4	0.536632	0.998285	0.819275
B4GALT5	0.501542	0.514209	0.635612
B4GALT6	-0.747571	0.650208	0.562346
B4GALT7	1.10724	0.779733	0.446965
B4GAT1	0.275619	0.478854	0.805682
B9D1	-0.627964	0.653219	0.641075
BAALC	1.25319	0.656278	0.265355
BAAT	-2.75289	1.86395	0.42396
BABAM1	0.782874	0.806943	0.637958
BABAM2	-0.373133	0.765714	0.839403
BACE1	0.310141	0.415302	0.736261
BACE2	-0.857412	4.29796	NA
BACH2	-0.206431	0.799702	0.920433
BAD	0.469074	0.884875	0.82128
BAG1	-1.49686	0.514712	0.0459182
BAG2	-0.890189	0.974766	0.663833
BAG3	-0.208908	0.596537	0.889192
BAG4	-0.842783	0.510037	0.356595
BAG5	0.201712	0.350685	0.805682
BAG6	1.22284	1.523	0.713242
BAHCC1	-1.14846	0.426814	0.073779
BAHD1	-1.21934	0.714199	0.335117
BAIAP2	0.166255	0.452752	0.882328
BAIAP2L1	-1.67219	0.492997	0.0135882
BAIAP2L2	1.07382	1.4825	0.745583
BAIAP3	0.746244	0.493656	0.409433
BAK1	-0.056237	0.562172	0.972778
BAK1P1	-0.711384	0.89174	0.715054
BAMBI	1.86205	1.07761	0.327458
BANF1	-0.420346	1.07717	0.873133
BANF1P3	-1.93767	0.866902	0.167128
BANK1	NA	NA	NA
BANP	-0.287913	0.450039	0.781458
BAP1	0.501013	0.828286	0.795864
BARD1	-1.21217	0.708811	0.334106
BARHL1	NA	NA	NA
BARX1	-0.802309	2.81503	NA
BARX2	1.21243	4.30639	NA
BASP1	-0.292426	0.436119	0.768304
BATF	1.59737	4.30934	NA
BATF2	-0.227435	4.30695	NA
BATF3	2.51443	1.10096	0.154343
BAX	2.00949	0.473017	0.000817816
BAZ1A	-0.0278766	0.872247	0.990892
BAZ1B	0.0441227	0.607357	0.980284
BAZ2A	-0.239127	0.448982	0.820991
BAZ2B	-0.324893	0.34575	0.651723
BBC3	1.91206	0.366651	1.35483e-05
BBIP1	0.285233	0.512659	0.81269
BBOF1	0.964321	0.928699	0.609093
BBOX1	2.59919	4.18752	NA
BBS1	0.340114	0.610102	0.812209
BBS10	-0.460541	1.03669	0.855118
BBS12	-0.455378	0.888283	0.82943
BBS2	0.132651	0.711556	0.946034
BBS4	-0.923641	1.08869	0.694736
BBS5	0.0574868	0.585838	0.973191
BBS7	-0.378713	0.655961	0.804712
BBS9	-0.354635	0.826325	0.8598
BBX	-3.0525	0.969492	0.0256959
BCAM	-0.139876	1.05812	0.963934
BCAN	4.82177	0.668333	1.15799e-10
BCAP29	-0.157372	0.552255	0.911506
BCAP31	0.611451	1.00876	0.795245
BCAR1	1.0925	0.761218	0.441288
BCAR3	0.220587	0.773673	0.911506
BCAS1	3.56278	2.28793	NA
BCAS2	-1.02428	0.478573	0.192215
BCAS3	-0.980539	0.69409	0.449951
BCAS4	1.46505	0.885159	0.355835
BCAT1	0.449949	0.435402	0.611783
BCAT2	2.49324	0.944895	0.0814717
BCCIP	-0.356539	0.75658	0.845213
BCDIN3D	0.658243	0.565555	0.555186
BCHE	1.78106	0.982974	0.297602
BCKDHA	-0.842848	0.946296	0.673773
BCKDHB	1.06879	0.630296	0.340585
BCL10	-0.412512	0.612171	0.766728
BCL11A	-2.70697	0.529199	2.17988e-05
BCL11B	-1.87234	0.482754	0.00295772
BCL2	0.83351	0.474852	0.317474
BCL2L1	0.072201	0.66281	0.97018
BCL2L11	0.277162	0.863045	0.897944
BCL2L12	0.012456	0.811419	0.994641
BCL2L13	-1.0209	1.76057	0.80354
BCL2L14	-2.67341	2.8178	NA
BCL2L15	-0.45352	1.51187	0.905238
BCL2L2-PABPN1	0.679016	0.719294	0.649589
BCL3	2.22196	0.717272	0.0290705
BCL6	1.56921	0.631217	0.109223
BCL6B	-3.25463	2.60311	NA
BCL7A	-0.0873235	0.402711	0.934903
BCL7B	-0.851403	0.478964	0.308732
BCL7C	0.828174	0.42993	0.260142
BCL9	-1.07658	0.575508	0.277825
BCL9L	0.350754	0.455167	0.725943
BCLAF1	-1.37976	0.505738	0.0676716
BCLAF3	0.597028	0.462574	0.498435
BCO1	NA	NA	NA
BCO2	2.11448	1.37846	0.401043
BCOR	-1.85971	0.732544	0.0995867
BCORL1	-0.205815	0.408375	0.833402
BCR	0.117835	0.862189	0.962818
BCRP8	-3.3667	2.09051	0.371981
BCS1L	-1.14258	0.823391	0.458841
BDH1	0.682802	0.794144	0.689931
BDH2	-0.786838	0.620768	0.509649
BDKRB1	NA	NA	NA
BDKRB2	NA	NA	NA
BDNF	5.74086	1.44664	0.00218414
BDP1	0.364575	3.22663	NA
BEAN1	1.51088	1.38042	0.586659
BECN1	0.25574	0.455089	0.810493
BEGAIN	-1.49774	0.511513	0.0439272
BEND3	-1.62945	0.750308	0.183676
BEND4	0.552116	1.56726	0.88871
BEND5	-0.733497	0.550621	0.481256
BEND6	-0.06202	1.13414	0.985221
BEND7	0.563342	0.454329	0.522839
BEST1	1.53165	1.52579	0.623224
BEST2	NA	NA	NA
BEST3	1.11723	1.34589	0.70301
BEST4	3.67991	1.11862	0.018156
BET1	-0.160713	1.03341	0.956627
BET1L	0.0244124	0.599229	0.988938
BEX1	-0.97719	0.551157	0.310634
BEX2	-0.396437	0.455001	0.683953
BEX3	-0.408689	0.357509	0.564456
BEX4	-0.821864	0.487913	0.34452
BEX5	-0.246353	0.493306	0.835377
BFAR	0.881278	0.433248	0.224229
BFSP1	-1.08137	0.583239	0.284363
BFSP2	-2.35982	3.26556	NA
BGN	3.71522	0.96323	0.00315452
BHLHA15	NA	NA	NA
BHLHA9	NA	NA	NA
BHLHE22	5.60876	0.661207	1.37161e-14
BHLHE40	4.8248	1.45536	0.0169807
BHLHE41	5.53622	1.26122	0.0004833
BHMG1	-0.227435	4.30695	NA
BHMT	-1.29771	4.28903	NA
BICC1	-1.68043	1.22415	0.464365
BICD1	-0.875288	0.879524	0.627256
BICD2	-0.863695	0.4024	0.19052
BICDL1	-1.23175	1.02411	0.540266
BICDL2	NA	NA	NA
BICRA	0.5624	0.808053	0.759871
BICRAL	-1.22534	0.717324	0.33473
BID	-0.843857	0.699888	0.53881
BIK	-1.23766	2.50833	NA
BIN1	0.247232	0.341067	0.745323
BIN3	-0.297065	0.514611	0.804712
BIRC2	-1.1986	2.75926	NA
BIRC3	1.53732	2.56789	NA
BIRC5	-1.39288	0.60437	0.14864
BIRC6	-0.521716	0.601414	0.685821
BIRC7	-0.377503	2.33075	NA
BIVM-ERCC5	1.12759	0.384218	0.0433372
BLCAP	-0.202345	0.79257	0.921562
BLM	-2.03551	0.494966	0.0013322
BLMH	0.315602	0.527977	0.798166
BLOC1S1	-0.33501	2.45391	0.962818
BLOC1S2	-0.0906378	0.41433	0.934032
BLOC1S3	1.22285	0.548876	0.168599
BLOC1S4	0.822911	0.450262	0.292658
BLOC1S5	0.720492	0.518785	0.458555
BLOC1S6	0.900024	0.400074	0.163372
BLVRA	0.0559106	0.757128	0.979966
BLVRB	1.3671	0.835649	0.363495
BLZF1	-0.582191	0.602383	0.639201
BLZF2P	1.58781	4.31014	NA
BMF	1.20206	0.740104	0.367926
BMP1	2.67914	0.714046	0.00440177
BMP2	1.51427	1.41678	0.598569
BMP2K	0.825147	0.62182	0.483623
BMP3	3.16662	4.14717	NA
BMP4	NA	NA	NA
BMP5	3.64077	2.14924	0.341043
BMP6	0.175363	2.69831	NA
BMP7	2.52255	0.436034	7.35144e-07
BMP8A	2.30176	1.42533	0.370725
BMP8B	0.501041	1.0882	0.849059
BMPER	-0.703254	4.30168	NA
BMPR1A	-1.24132	0.880895	0.451429
BMPR1B	0.264746	0.853862	0.901778
BMPR2	1.01399	0.358933	0.0545351
BMS1	-0.48222	0.447902	0.594227
BMS1P14	0.0578931	1.95415	0.991488
BMS1P20	0.460766	0.619208	0.736815
BMS1P21	-0.593701	3.04006	NA
BMT2	-0.654061	0.482076	0.471575
BMX	-2.3817	3.92832	NA
BNC1	NA	NA	NA
BNC2	5.94532	1.27942	0.00017492
BNIP1	0.374917	0.493253	0.729995
BNIP2	0.11394	0.448311	0.921991
BNIP3	0.376491	0.432886	0.684792
BNIP3L	-0.614866	0.448067	0.464367
BNIP3P1	-0.954172	0.843839	0.568967
BNIPL	2.02193	1.10861	0.293783
BOC	-0.517471	0.392701	0.487745
BOD1	-0.168817	0.571038	0.9065
BOD1L1	-1.08331	0.659897	0.360724
BOK	2.41818	0.960802	0.103084
BOLA1	-0.804488	0.998192	0.71167
BOLA2P2	3.12492	2.35969	NA
BOLA3	-4.32091	1.78683	0.122315
BOLA3P1	NA	NA	NA
BOLA3P3	NA	NA	NA
BORA	-0.827726	0.829462	0.626052
BORCS5	0.692097	0.566556	0.531384
BORCS7	1.70545	0.404257	0.000907493
BORCS8-MEF2B	2.0677	0.756796	0.0673576
BPGM	0.0759236	0.580093	0.96431
BPHL	0.142511	0.645159	0.93338
BPIFB4	NA	NA	NA
BPIFC	4.16726	2.06725	0.231013
BPNT1	-0.419422	0.887373	0.844933
BPTF	-0.690811	0.399716	0.327337
BRAF	-0.452126	0.77648	0.802667
BRAP	-0.327091	0.456978	0.749458
BRAT1	-0.202155	0.705961	0.911189
BRCA1	0.631649	0.581406	0.589844
BRCA2	-0.288808	0.877281	0.895824
BRCC3	0.659963	0.529649	0.520402
BRD1	-0.677612	0.508507	0.481024
BRD2	0.0768363	0.429289	0.948333
BRD3	0.346173	0.351082	0.630839
BRD4	0.758599	0.623126	0.533158
BRD7	0.111152	0.433507	0.921024
BRD8	-0.553325	0.390467	0.448281
BRD9	-0.179438	0.804952	0.933096
BRDT	-1.98617	1.77826	0.57529
BRF1	0.156906	0.578769	0.915705
BRI3	0.988459	0.636248	0.393384
BRI3BP	0.249242	0.417378	0.798447
BRI3P1	-0.392002	1.36688	0.911081
BRICD5	0.743431	0.82969	0.671251
BRINP1	0.576092	1.17881	0.838972
BRINP2	-4.0316	1.80741	0.16831
BRINP3	-1.0147	2.43513	NA
BRIP1	-0.786638	0.427923	0.289414
BRIX1	-0.38518	0.473156	0.709028
BRK1	-1.06047	0.79475	0.48058
BRMS1	-0.385652	0.849654	0.851444
BRMS1L	-1.10182	1.03137	0.598679
BROX	0.57464	0.48487	0.54766
BRPF1	-0.253777	0.754786	0.893105
BRPF3	-0.506973	0.675719	0.734238
BRSK1	0.413103	0.460204	0.670642
BRSK2	-0.638416	0.421457	0.408971
BRWD1	-0.919965	0.49896	0.287633
BRWD3	0.492876	0.662532	0.736815
BSCL2	-0.0133761	0.597483	0.993356
BSDC1	-0.777346	0.649018	0.541797
BSG	0.364099	1.06194	0.890742
BSN	0.731584	0.649954	0.570968
BSND	NA	NA	NA
BSPRY	NA	NA	NA
BST1	2.31142	3.28681	NA
BST2	2.284	1.81441	0.514319
BTAF1	-0.515381	0.566054	0.665193
BTBD1	-1.2969	1.26288	0.613689
BTBD10	-0.727662	0.809912	0.670603
BTBD11	4.88807	0.762969	2.01815e-08
BTBD16	-0.821705	1.39065	0.800726
BTBD17	-1.25635	1.23812	0.61917
BTBD19	2.17425	1.14457	0.268692
BTBD2	-0.702516	0.602929	0.554946
BTBD3	-0.89056	0.503487	0.312254
BTBD6	-1.89533	0.831916	0.155844
BTBD7	0.334224	0.412663	0.710141
BTBD9	1.47683	1.01192	0.43095
BTD	1.40563	0.684201	0.218608
BTF3	-1.09849	0.447325	0.115315
BTF3L4	0.127418	0.46499	0.915705
BTF3P5	-0.176977	2.73007	NA
BTG1	-0.0266349	0.509774	0.985886
BTG2	1.3855	0.61111	0.158907
BTG3	-1.55362	0.588981	0.0816136
BTK	NA	NA	NA
BTLA	NA	NA	NA
BTN1A1	NA	NA	NA
BTN2A1	-0.493374	0.489557	0.621795
BTN2A2	-0.467017	1.15853	0.869372
BTN2A3P	-1.21455	0.82818	0.427902
BTN3A1	0.151586	0.450257	0.893041
BTN3A2	1.12792	0.5646	0.235745
BTN3A3	1.48035	0.991721	0.417741
BTNL9	-3.06877	1.83571	0.350191
BTRC	0.179663	0.526672	0.891274
BUB1	-1.96648	0.813242	0.122315
BUB1B	-3.45152	1.89853	0.295562
BUB1B-PAK6	-2.18551	0.897002	0.119133
BUB3	-1.53995	0.637144	0.122549
BUD13	-1.45716	0.747304	0.252407
BUD23	0.651753	0.45859	0.446965
BUD31	-0.625037	0.515176	0.535543
BVES	2.2027	1.14335	0.2601
BX323845.3	NA	NA	NA
BX679664.3	-1.69055	3.37554	NA
BX842568.2	NA	NA	NA
BX842568.4	NA	NA	NA
BYSL	-0.957224	0.60637	0.383366
BZW1	-1.63829	0.573955	0.0515919
BZW2	-0.660905	0.625157	0.602235
C10orf105	NA	NA	NA
C10orf111	-1.14226	2.33014	NA
C10orf128	NA	NA	NA
C10orf25	1.33164	1.16187	0.563211
C10orf55	NA	NA	NA
C10orf67	0.306908	1.08842	0.912339
C10orf76	1.29598	0.561027	0.147308
C10orf82	-0.315988	1.30696	0.926539
C10orf88	-0.809094	0.804943	0.62278
C10orf90	-0.464058	2.97223	NA
C10orf95	0.0236022	2.09594	NA
C11orf1	-2.29466	1.17497	0.251158
C11orf24	-0.310835	0.557235	0.81206
C11orf45	-0.756384	4.30036	NA
C11orf49	0.272479	0.646485	0.862885
C11orf52	1.58781	4.31014	NA
C11orf54	-0.210194	0.473818	0.855144
C11orf58	-0.604392	0.529777	0.565252
C11orf65	-0.0976123	1.18934	0.977385
C11orf68	-0.379105	0.562617	0.766728
[truncated: 15,228 more rows]

## Sheet: TR isoforms
Gene	chr	strand	site type	pA start	pA end	log2 FC RTT/WT	lfc SE	p-adj
SAMD11	chr1	+	Intron	932097	932128	4.11663	2.87901	NA
SAMD11	chr1	+	Intron	940167	940198	1.75454	4.31182	NA
NOC2L	chr1	-	3UTR_M	944193	944224	-1.22608	0.973298	0.669018
NOC2L	chr1	-	3UTR_M	944256	944287	-1.30671	4.2886	NA
NOC2L	chr1	-	3UTR_F	944282	944313	-0.0855431	4.30775	NA
SAMD11	chr1	+	3UTR_F	944554	944585	3.77057	1.81964	NA
SAMD11	chr1	+	3UTR_M	944583	944614	NA	NA	NA
SAMD11	chr1	+	3UTR_M	944825	944856	1.75353	4.3119	NA
SAMD11	chr1	+	3UTR_L	947082	947113	3.35332	3.56174	NA
NOC2L	chr1	-	Intron	958073	958104	-0.965782	0.819771	0.694854
PERM1	chr1	-	3UTR_L	965264	965295	-0.631068	4.30311	NA
KLHL17	chr1	+	3UTR_S	965694	965725	0.101286	0.743031	0.979338
PLEKHN1	chr1	+	3UTR_F	974649	974680	NA	NA	NA
PERM1	chr1	-	3UTR_M	975192	975223	-0.925164	4.29608	NA
PERM1	chr1	-	3UTR_F	975807	975838	NA	NA	NA
PLEKHN1	chr1	+	3UTR_L	975845	975876	NA	NA	NA
ISG15	chr1	+	CDS	1014435	1014466	1.10789	1.10628	0.752334
ISG15	chr1	+	3UTR_F	1014484	1014515	-0.967041	2.16954	NA
ISG15	chr1	+	3UTR_M	1014520	1014551	0.693396	0.717894	0.764034
RNF223	chr1	-	3UTR_L	1065625	1065656	-0.126286	1.04306	0.981769
RNF223	chr1	-	3UTR_M	1065683	1065714	-0.947015	4.2956	NA
RNF223	chr1	-	3UTR_F	1070957	1070988	-0.624224	4.30329	NA
C1orf159	chr1	-	3UTR_L	1081813	1081844	0.753017	0.790925	0.767893
C1orf159	chr1	-	3UTR_M	1082225	1082256	2.03925	2.69505	NA
C1orf159	chr1	-	3UTR_F	1082261	1082292	-0.624224	4.30329	NA
C1orf159	chr1	-	Intron	1083074	1083105	NA	NA	NA
C1orf159	chr1	-	Intron	1083320	1083351	NA	NA	NA
C1orf159	chr1	-	Intron	1100327	1100358	-0.624224	4.30329	NA
C1orf159	chr1	-	Intron	1100598	1100629	NA	NA	NA
C1orf159	chr1	-	Intron	1101089	1101120	-3.37854	2.70997	NA
C1orf159	chr1	-	Intron	1106006	1106037	-1.86065	4.27715	NA
C1orf159	chr1	-	Intron	1106480	1106511	1.75353	4.3119	NA
TTLL10	chr1	+	Intron	1188979	1189010	NA	NA	NA
TNFRSF18	chr1	-	3UTR_S	1203498	1203529	0.245142	4.29051	NA
TNFRSF4	chr1	-	3UTR_S	1211330	1211361	1.75353	4.3119	NA
SDF4	chr1	-	3UTR_L	1216877	1216908	1.56496	1.21152	0.659931
SDF4	chr1	-	3UTR_M	1216921	1216952	0.680184	0.776314	0.79323
SDF4	chr1	-	3UTR_M	1216967	1216998	-0.185486	1.93731	NA
SDF4	chr1	-	3UTR_M	1217061	1217092	0.493306	2.20695	NA
SDF4	chr1	-	3UTR_F	1217150	1217181	-0.631068	4.30311	NA
SDF4	chr1	-	CDS	1217585	1217616	NA	NA	NA
SDF4	chr1	-	CDS	1217631	1217662	NA	NA	NA
SDF4	chr1	-	CDS	1223234	1223265	NA	NA	NA
B3GALT6	chr1	+	3UTR_F	1233578	1233609	1.75353	4.3119	NA
B3GALT6	chr1	+	3UTR_M	1233614	1233645	NA	NA	NA
B3GALT6	chr1	+	3UTR_M	1233669	1233700	0.344389	1.55438	NA
B3GALT6	chr1	+	3UTR_M	1233709	1233740	-1.66523	0.893966	0.453144
B3GALT6	chr1	+	3UTR_M	1233767	1233798	-0.160807	3.96653	NA
B3GALT6	chr1	+	3UTR_M	1233824	1233855	NA	NA	NA
B3GALT6	chr1	+	3UTR_M	1233855	1233886	-0.0855431	4.30775	NA
B3GALT6	chr1	+	3UTR_M	1234038	1234069	NA	NA	NA
B3GALT6	chr1	+	3UTR_M	1234160	1234191	-0.49547	1.18289	0.919319
B3GALT6	chr1	+	3UTR_M	1234939	1234970	-0.823444	4.29838	NA
B3GALT6	chr1	+	3UTR_M	1234984	1235015	0.905475	2.25159	NA
B3GALT6	chr1	+	3UTR_M	1235021	1235052	-2.9455	1.14447	0.20213
B3GALT6	chr1	+	3UTR_M	1235046	1235077	-0.624224	4.30329	NA
B3GALT6	chr1	+	3UTR_M	1235387	1235418	NA	NA	NA
B3GALT6	chr1	+	3UTR_L	1235863	1235894	NA	NA	NA
C1QTNF12	chr1	-	3UTR_S	1242443	1242474	0.898491	1.83486	NA
UBE2J2	chr1	-	3UTR_L	1249767	1249798	0.705102	2.64964	NA
UBE2J2	chr1	-	3UTR_M	1253902	1253933	-0.706113	0.848897	0.808121
UBE2J2	chr1	-	3UTR_M	1253930	1253961	-0.669609	1.17514	0.881794
UBE2J2	chr1	-	3UTR_M	1254853	1254884	2.7538	4.18956	NA
UBE2J2	chr1	-	3UTR_M	1254891	1254922	0.397226	0.658759	0.87406
UBE2J2	chr1	-	3UTR_F	1254921	1254952	0.819881	2.60823	NA
UBE2J2	chr1	-	Intron	1256209	1256240	0.54673	1.57154	NA
UBE2J2	chr1	-	CDS	1256982	1257013	NA	NA	NA
UBE2J2	chr1	-	Intron	1261539	1261570	NA	NA	NA
SCNN1D	chr1	+	5UTR	1280475	1280506	0.841067	3.73239	NA
SCNN1D	chr1	+	5UTR	1280587	1280618	NA	NA	NA
SCNN1D	chr1	+	3UTR_S	1292005	1292036	0.575094	0.689306	0.806751
ACAP3	chr1	-	3UTR_L	1292348	1292379	-1.27783	1.82413	0.847798
ACAP3	chr1	-	3UTR_M	1292381	1292412	0.268272	0.975446	0.949775
ACAP3	chr1	-	3UTR_M	1292860	1292891	-0.0159431	0.666686	0.997055
ACAP3	chr1	-	3UTR_F	1292918	1292949	0.51747	3.78777	NA
ACAP3	chr1	-	Intron	1306767	1306798	NA	NA	NA
PUSL1	chr1	+	3UTR_F	1311578	1311609	NA	NA	NA
INTS11	chr1	-	3UTR_L	1311590	1311621	0.574803	0.737673	0.823314
PUSL1	chr1	+	3UTR_M	1311657	1311688	-0.670816	1.13573	0.876597
INTS11	chr1	-	3UTR_F	1311664	1311695	1.15492	2.80068	NA
PUSL1	chr1	+	3UTR_M	1313790	1313821	-0.0855431	4.30775	NA
PUSL1	chr1	+	3UTR_M	1316121	1316152	2.3111	2.39343	NA
PUSL1	chr1	+	3UTR_M	1316584	1316615	-0.631068	4.30311	NA
INTS11	chr1	-	Intron	1316601	1316632	-0.184814	3.15773	NA
PUSL1	chr1	+	3UTR_M	1317858	1317889	0.942829	2.67192	NA
PUSL1	chr1	+	3UTR_M	1318176	1318207	1.75454	4.31182	NA
PUSL1	chr1	+	3UTR_M	1318305	1318336	1.59911	1.75781	NA
PUSL1	chr1	+	3UTR_M	1318508	1318539	2.94924	3.21208	NA
INTS11	chr1	-	Intron	1318659	1318690	2.02714	2.46318	NA
PUSL1	chr1	+	3UTR_M	1318669	1318700	1.00308	1.37107	0.836845
INTS11	chr1	-	Intron	1318685	1318716	-1.19721	4.29057	NA
INTS11	chr1	-	Intron	1318727	1318758	-2.59481	3.04159	NA
INTS11	chr1	-	Intron	1318778	1318809	-0.0855431	4.30775	NA
INTS11	chr1	-	Intron	1318806	1318837	-1.18736	4.29076	NA
DVL1	chr1	-	3UTR_L	1326921	1326952	NA	NA	NA
CPTP	chr1	+	3UTR_F	1328800	1328831	1.35782	4.30761	NA
CPTP	chr1	+	3UTR_M	1328826	1328857	-1.57378	4.05874	NA
CPTP	chr1	+	3UTR_L	1328876	1328907	0.479898	0.959436	0.900731
DVL1	chr1	-	3UTR_M	1331700	1331731	-1.19721	4.29057	NA
DVL1	chr1	-	3UTR_M	1332692	1332723	-0.0855431	4.30775	NA
DVL1	chr1	-	3UTR_M	1335268	1335299	-0.650065	0.926425	0.847683
TAS1R3	chr1	+	3UTR_F	1335294	1335325	-1.09205	1.94715	NA
DVL1	chr1	-	3UTR_M	1335311	1335342	0.624311	1.11043	0.883663
DVL1	chr1	-	3UTR_F	1335342	1335373	0.541793	1.39668	0.925846
TAS1R3	chr1	+	3UTR_M	1335733	1335764	NA	NA	NA
MXRA8	chr1	-	3UTR_L	1352681	1352712	0.968637	0.722231	0.643361
MXRA8	chr1	-	3UTR_F	1352912	1352943	NA	NA	NA
AURKAIP1	chr1	-	3UTR_L	1373700	1373731	-0.964023	1.01377	0.767893
AURKAIP1	chr1	-	3UTR_F	1373726	1373757	-0.662474	0.736538	0.784607
AURKAIP1	chr1	-	CDS	1373816	1373847	0.290246	1.64443	NA
AURKAIP1	chr1	-	CDS	1373993	1374024	-0.925164	4.29608	NA
AURKAIP1	chr1	-	CDS	1374060	1374091	NA	NA	NA
CCNL2	chr1	-	3UTR_L	1385701	1385732	-0.584036	0.768294	0.82932
CCNL2	chr1	-	3UTR_M	1385781	1385812	1.75353	4.3119	NA
CCNL2	chr1	-	3UTR_M	1386460	1386491	-0.627758	0.987278	0.866542
CCNL2	chr1	-	3UTR_M	1386485	1386516	0.0622609	0.618428	0.986191
CCNL2	chr1	-	3UTR_M	1386522	1386553	-0.523043	1.22505	0.917602
CCNL2	chr1	-	3UTR_M	1386608	1386639	-1.85549	2.44787	NA
CCNL2	chr1	-	3UTR_M	1386639	1386670	-1.36212	4.28765	NA
CCNL2	chr1	-	3UTR_M	1386674	1386705	-0.295315	0.795451	0.929669
CCNL2	chr1	-	3UTR_M	1386701	1386732	-0.38592	0.60878	0.86744
CCNL2	chr1	-	3UTR_M	1386819	1386850	0.322009	1.30527	0.955481
CCNL2	chr1	-	3UTR_F	1387076	1387107	-0.631068	4.30311	NA
CCNL2	chr1	-	Intron	1387766	1387797	NA	NA	NA
CCNL2	chr1	-	5UTR	1391119	1391150	-1.55193	4.28464	NA
CCNL2	chr1	-	5UTR	1391219	1391250	NA	NA	NA
CCNL2	chr1	-	Intron	1391603	1391634	-0.631068	4.30311	NA
CCNL2	chr1	-	Intron	1391648	1391679	NA	NA	NA
CCNL2	chr1	-	Intron	1391746	1391777	NA	NA	NA
CCNL2	chr1	-	Intron	1391847	1391878	NA	NA	NA
CCNL2	chr1	-	Intron	1392283	1392314	0.247582	2.25453	NA
CCNL2	chr1	-	Intron	1392434	1392465	-0.624224	4.30329	NA
CCNL2	chr1	-	Intron	1392480	1392511	-0.985083	1.46602	0.856825
CCNL2	chr1	-	Intron	1392545	1392576	-0.937855	4.05214	NA
CCNL2	chr1	-	5UTR	1395423	1395454	-0.624224	4.30329	NA
MRPL20	chr1	-	3UTR_L	1401903	1401934	-0.443454	0.71761	0.870382
MRPL20	chr1	-	3UTR_M	1401938	1401969	-0.466114	0.779655	0.875179
MRPL20	chr1	-	3UTR_F	1402028	1402059	0.21627	1.0329	0.964014
MRPL20	chr1	-	CDS	1402096	1402127	-1.63922	4.28336	NA
MRPL20	chr1	-	CDS	1402195	1402226	NA	NA	NA
MRPL20	chr1	-	Intron	1402621	1402652	NA	NA	NA
MRPL20	chr1	-	Intron	1405411	1405442	-2.05219	4.27193	NA
MRPL20	chr1	-	Intron	1405922	1405953	NA	NA	NA
VWA1	chr1	+	3UTR_M	1440746	1440777	1.6717	1.0449	0.555991
VWA1	chr1	+	3UTR_M	1442858	1442889	-0.84517	1.5939	0.893558
VWA1	chr1	+	3UTR_L	1443275	1443306	NA	NA	NA
ATAD3C	chr1	+	Intron	1466714	1466745	NA	NA	NA
ATAD3C	chr1	+	3UTR_F	1469116	1469147	1.75353	4.3119	NA
ATAD3C	chr1	+	3UTR_L	1470143	1470174	-0.631068	4.30311	NA
ATAD3B	chr1	+	3UTR_F	1496182	1496213	0.88342	0.725856	0.683226
ATAD3B	chr1	+	3UTR_L	1496258	1496289	NA	NA	NA
ATAD3A	chr1	+	Intron	1532135	1532166	NA	NA	NA
TMEM240	chr1	-	3UTR_L	1532140	1532171	NA	NA	NA
ATAD3A	chr1	+	Intron	1532163	1532194	NA	NA	NA
ATAD3A	chr1	+	3UTR_M	1534472	1534503	NA	NA	NA
ATAD3A	chr1	+	3UTR_L	1534665	1534696	0.356775	0.686546	0.896579
TMEM240	chr1	-	3UTR_F	1534768	1534799	0.613234	0.907709	0.855666
TMEM240	chr1	-	Intron	1539046	1539077	0.235999	1.04795	0.960718
SSU72	chr1	-	3UTR_L	1541663	1541694	0.110572	0.79927	0.978692
SSU72	chr1	-	3UTR_M	1541696	1541727	0.11632	1.8211	NA
SSU72	chr1	-	3UTR_M	1541726	1541757	-0.512159	1.51516	0.936285
SSU72	chr1	-	3UTR_M	1541785	1541816	0.447552	1.67426	NA
SSU72	chr1	-	3UTR_M	1541816	1541847	-1.95036	3.63663	NA
SSU72	chr1	-	3UTR_M	1541900	1541931	-0.631068	4.30311	NA
SSU72	chr1	-	3UTR_F	1541925	1541956	NA	NA	NA
SSU72	chr1	-	Intron	1558543	1558574	0.884335	1.72502	NA
SSU72	chr1	-	Intron	1559425	1559456	-0.445646	0.948896	0.906883
SSU72	chr1	-	Intron	1560847	1560878	-0.79325	1.40232	0.883137
SSU72	chr1	-	Intron	1560908	1560939	-0.459337	1.88493	NA
SSU72	chr1	-	Intron	1562312	1562343	1.29301	0.939044	0.629457
SSU72	chr1	-	Intron	1562340	1562371	0.929567	0.697767	0.646203
SSU72	chr1	-	Intron	1563979	1564010	NA	NA	NA
SSU72	chr1	-	Intron	1564069	1564100	-0.0855431	4.30775	NA
SSU72	chr1	-	Intron	1564434	1564465	-1.83812	4.27781	NA
SSU72	chr1	-	Intron	1564635	1564666	NA	NA	NA
SSU72	chr1	-	Intron	1564662	1564693	-0.0855431	4.30775	NA
SSU72	chr1	-	Intron	1564736	1564767	-1.83555	4.17954	NA
SSU72	chr1	-	CDS	1564768	1564799	0.245142	4.29051	NA
SSU72	chr1	-	CDS	1564797	1564828	-1.19721	4.29057	NA
SSU72	chr1	-	Intron	1565416	1565447	2.77245	2.58313	NA
FNDC10	chr1	-	3UTR_S	1598002	1598033	0.448915	0.982595	0.910246
MIB2	chr1	+	Intron	1617303	1617334	-0.66704	0.974836	0.85276
MIB2	chr1	+	CDS	1630491	1630522	2.75472	4.18949	NA
MIB2	chr1	+	3UTR_S	1630585	1630616	0.0773696	0.715593	0.984806
SLC35E2B	chr1	-	3UTR_L	1661468	1661499	0.153359	0.708055	0.962879
SLC35E2B	chr1	-	3UTR_M	1662762	1662793	0.070433	2.72099	NA
SLC35E2B	chr1	-	3UTR_M	1662905	1662936	-0.436642	2.51234	NA
SLC35E2B	chr1	-	3UTR_M	1664278	1664309	-0.933181	1.67064	NA
SLC35E2B	chr1	-	3UTR_F	1664959	1664990	-0.0855431	4.30775	NA
SLC35E2B	chr1	-	Intron	1674785	1674816	-0.0855431	4.30775	NA
SLC35E2	chr1	-	Intron	1727375	1727406	1.04007	0.654827	0.560201
SLC35E2	chr1	-	Intron	1728680	1728711	-1.19721	4.29057	NA
SLC35E2	chr1	-	Intron	1730184	1730215	-0.0855431	4.30775	NA
SLC35E2	chr1	-	Intron	1734194	1734225	-2.53556	1.07686	0.271172
SLC35E2	chr1	-	Intron	1734999	1735030	-0.757216	0.831604	0.780919
NADK	chr1	-	3UTR_L	1752505	1752536	0.894702	1.17576	0.829133
NADK	chr1	-	3UTR_M	1752567	1752598	NA	NA	NA
NADK	chr1	-	3UTR_F	1752696	1752727	NA	NA	NA
NADK	chr1	-	Intron	1777849	1777880	NA	NA	NA
GNB1	chr1	-	3UTR_L	1785276	1785307	0.294697	0.6937	0.91838
GNB1	chr1	-	3UTR_M	1785305	1785336	-0.40454	0.892948	0.911473
GNB1	chr1	-	3UTR_M	1785383	1785414	-1.97115	1.99835	0.757315
GNB1	chr1	-	3UTR_M	1785781	1785812	-1.3069	0.909096	0.610417
GNB1	chr1	-	3UTR_M	1785922	1785953	-1.00178	2.01087	NA
GNB1	chr1	-	3UTR_M	1785950	1785981	-0.624224	4.30329	NA
GNB1	chr1	-	3UTR_M	1786036	1786067	-0.631068	4.30311	NA
GNB1	chr1	-	3UTR_M	1786061	1786092	-0.631068	4.30311	NA
GNB1	chr1	-	3UTR_M	1786088	1786119	-0.631068	4.30311	NA
GNB1	chr1	-	3UTR_M	1786486	1786517	NA	NA	NA
GNB1	chr1	-	3UTR_M	1786739	1786770	0.124911	1.0162	0.981654
GNB1	chr1	-	3UTR_M	1786819	1786850	-0.508907	3.37051	NA
GNB1	chr1	-	3UTR_M	1786888	1786919	-0.0855431	4.30775	NA
GNB1	chr1	-	3UTR_F	1786932	1786963	-1.83812	4.27781	NA
GNB1	chr1	-	Intron	1820813	1820844	-2.0052	1.30313	0.577015
GNB1	chr1	-	Intron	1824978	1825009	-3.85256	1.88821	0.385553
GNB1	chr1	-	Intron	1825149	1825180	1.26331	2.26741	NA
GNB1	chr1	-	Intron	1881419	1881450	-0.838528	0.914454	0.779909
TMEM52	chr1	-	3UTR_S	1917581	1917612	-3.49334	2.06661	0.523455
CFAP74	chr1	-	Intron	1935722	1935753	NA	NA	NA
CFAP74	chr1	-	Intron	1941795	1941826	-1.18736	4.29076	NA
CFAP74	chr1	-	Intron	1951061	1951092	NA	NA	NA
CFAP74	chr1	-	Intron	1985134	1985165	-1.5092	2.78641	NA
GABRD	chr1	+	Intron	2026018	2026049	NA	NA	NA
GABRD	chr1	+	3UTR_M	2030689	2030720	-0.823444	4.29838	NA
GABRD	chr1	+	3UTR_L	2030733	2030764	-5.94609	1.91775	0.0752091
PRKCZ	chr1	+	Intron	2069505	2069536	NA	NA	NA
PRKCZ	chr1	+	Intron	2089896	2089927	NA	NA	NA
PRKCZ	chr1	+	Intron	2099238	2099269	NA	NA	NA
PRKCZ	chr1	+	Intron	2101018	2101049	-1.2429	0.834268	0.591795
PRKCZ	chr1	+	Intron	2109414	2109445	NA	NA	NA
PRKCZ	chr1	+	Intron	2109491	2109522	NA	NA	NA
PRKCZ	chr1	+	Intron	2112233	2112264	NA	NA	NA
PRKCZ	chr1	+	Intron	2156505	2156536	NA	NA	NA
PRKCZ	chr1	+	Intron	2176557	2176588	-2.15179	1.74023	0.676487
PRKCZ	chr1	+	Intron	2182161	2182192	NA	NA	NA
FAAP20	chr1	-	3UTR_L	2184385	2184416	1.82797	3.88914	NA
FAAP20	chr1	-	3UTR_M	2184467	2184498	1.13606	0.846748	0.643292
FAAP20	chr1	-	3UTR_F	2184952	2184983	0.190015	1.89119	NA
PRKCZ	chr1	+	3UTR_F	2185154	2185185	NA	NA	NA
PRKCZ	chr1	+	3UTR_M	2185276	2185307	0.0737654	1.86603	NA
PRKCZ	chr1	+	3UTR_M	2185317	2185348	-0.146011	2.53461	NA
PRKCZ	chr1	+	3UTR_M	2185375	2185406	-0.194709	0.751869	0.953163
PRKCZ	chr1	+	3UTR_M	2185533	2185564	-0.624224	4.30329	NA
PRKCZ	chr1	+	3UTR_M	2186963	2186994	-0.715603	1.65494	0.915816
FAAP20	chr1	-	5UTR	2187179	2187210	-1.06669	2.67881	NA
PRKCZ	chr1	+	3UTR_M	2187241	2187272	2.35971	3.74968	NA
FAAP20	chr1	-	Intron	2189538	2189569	0.140007	1.16022	0.981964
FAAP20	chr1	-	Intron	2189563	2189594	0.646782	1.86401	NA
FAAP20	chr1	-	Intron	2191891	2191922	1.53274	1.16688	0.653457
FAAP20	chr1	-	Intron	2191934	2191965	0.771605	2.5802	NA
FAAP20	chr1	-	Intron	2192343	2192374	NA	NA	NA
FAAP20	chr1	-	Intron	2192392	2192423	NA	NA	NA
FAAP20	chr1	-	Intron	2192435	2192466	1.03448	2.1963	NA
PRKCZ	chr1	+	3UTR_M	2192438	2192469	1.75353	4.3119	NA
FAAP20	chr1	-	Intron	2192567	2192598	NA	NA	NA
FAAP20	chr1	-	Intron	2193154	2193185	-0.0855431	4.30775	NA
PRKCZ	chr1	+	3UTR_M	2193201	2193232	-0.947015	4.2956	NA
PRKCZ	chr1	+	3UTR_L	2193228	2193259	1.32808	2.70516	NA
FAAP20	chr1	-	Intron	2193244	2193275	-0.631068	4.30311	NA
FAAP20	chr1	-	Intron	2211738	2211769	-0.832188	3.43033	NA
SKI	chr1	+	Intron	2230739	2230770	NA	NA	NA
SKI	chr1	+	Intron	2272650	2272681	NA	NA	NA
SKI	chr1	+	3UTR_M	2307878	2307909	-0.937855	4.05214	NA
SKI	chr1	+	3UTR_M	2307981	2308012	NA	NA	NA
SKI	chr1	+	3UTR_M	2308032	2308063	NA	NA	NA
SKI	chr1	+	3UTR_M	2308392	2308423	-2.33347	4.03552	NA
SKI	chr1	+	3UTR_M	2308421	2308452	-0.631068	4.30311	NA
SKI	chr1	+	3UTR_M	2308564	2308595	2.32252	2.11743	NA
SKI	chr1	+	3UTR_M	2308638	2308669	0.0612807	0.982301	0.991886
SKI	chr1	+	3UTR_M	2309482	2309513	NA	NA	NA
SKI	chr1	+	3UTR_M	2309512	2309543	-1.63922	4.28336	NA
SKI	chr1	+	3UTR_M	2310099	2310130	0.27125	0.587613	0.909086
SKI	chr1	+	3UTR_L	2310193	2310224	0.373841	0.925309	0.921966
MORN1	chr1	-	3UTR_L	2319166	2319197	NA	NA	NA
MORN1	chr1	-	3UTR_M	2319247	2319278	-0.631068	4.30311	NA
MORN1	chr1	-	3UTR_M	2321209	2321240	NA	NA	NA
MORN1	chr1	-	3UTR_F	2321243	2321274	-4.31553	2.26496	NA
MORN1	chr1	-	Intron	2326204	2326235	1.75353	4.3119	NA
MORN1	chr1	-	Intron	2333848	2333879	NA	NA	NA
MORN1	chr1	-	Intron	2338220	2338251	NA	NA	NA
MORN1	chr1	-	Intron	2347803	2347834	-0.226865	1.02944	0.961645
MORN1	chr1	-	Intron	2349436	2349467	0.571657	3.05553	NA
MORN1	chr1	-	Intron	2349496	2349527	0.070433	2.72099	NA
MORN1	chr1	-	Intron	2349575	2349606	-1.96184	2.60792	NA
MORN1	chr1	-	Intron	2349608	2349639	NA	NA	NA
MORN1	chr1	-	Intron	2350154	2350185	NA	NA	NA
MORN1	chr1	-	Intron	2350179	2350210	NA	NA	NA
MORN1	chr1	-	Intron	2350262	2350293	NA	NA	NA
MORN1	chr1	-	Intron	2350323	2350354	-0.0855431	4.30775	NA
MORN1	chr1	-	Intron	2350404	2350435	0.352632	2.03632	NA
MORN1	chr1	-	Intron	2350844	2350875	0.752996	1.23422	0.872439
MORN1	chr1	-	Intron	2354918	2354949	-0.624224	4.30329	NA
MORN1	chr1	-	Intron	2355145	2355176	NA	NA	NA
MORN1	chr1	-	Intron	2358436	2358467	NA	NA	NA
MORN1	chr1	-	Intron	2360992	2361023	0.545471	2.94586	NA
MORN1	chr1	-	Intron	2361596	2361627	1.75454	4.31182	NA
MORN1	chr1	-	Intron	2363036	2363067	-0.420923	0.940524	0.912875
MORN1	chr1	-	Intron	2363096	2363127	0.315495	2.28141	NA
MORN1	chr1	-	Intron	2363173	2363204	-0.624224	4.30329	NA
MORN1	chr1	-	Intron	2369461	2369492	-0.0855431	4.30775	NA
MORN1	chr1	-	Intron	2371411	2371442	-0.925164	4.29608	NA
MORN1	chr1	-	Intron	2371516	2371547	NA	NA	NA
MORN1	chr1	-	Intron	2372002	2372033	-1.18736	4.29076	NA
MORN1	chr1	-	Intron	2374843	2374874	0.638943	2.36128	NA
MORN1	chr1	-	Intron	2377607	2377638	-0.271091	1.96897	NA
MORN1	chr1	-	Intron	2378954	2378985	-0.624224	4.30329	NA
MORN1	chr1	-	Intron	2380526	2380557	-1.94239	1.76879	0.718678
MORN1	chr1	-	Intron	2380839	2380870	NA	NA	NA
MORN1	chr1	-	Intron	2381671	2381702	NA	NA	NA
MORN1	chr1	-	Intron	2383227	2383258	NA	NA	NA
MORN1	chr1	-	Intron	2383513	2383544	-2.57708	2.25331	NA
MORN1	chr1	-	Intron	2384481	2384512	NA	NA	NA
MORN1	chr1	-	Intron	2384770	2384801	1.75454	4.31182	NA
MORN1	chr1	-	Intron	2386386	2386417	-1.83555	4.17954	NA
MORN1	chr1	-	Intron	2387994	2388025	-0.511874	1.18871	0.916751
MORN1	chr1	-	Intron	2390688	2390719	1.75454	4.31182	NA
RER1	chr1	+	Intron	2392480	2392511	-1.13794	1.19231	0.767518
RER1	chr1	+	3UTR_F	2403159	2403190	2.94863	3.21258	NA
RER1	chr1	+	3UTR_M	2403197	2403228	0.455313	0.737712	0.870534
RER1	chr1	+	3UTR_M	2403222	2403253	0.504592	1.7379	NA
RER1	chr1	+	3UTR_M	2403248	2403279	0.571657	3.05553	NA
RER1	chr1	+	3UTR_M	2403284	2403315	1.24881	1.20634	0.741429
RER1	chr1	+	3UTR_M	2403315	2403346	NA	NA	NA
RER1	chr1	+	3UTR_M	2403584	2403615	-0.925164	4.29608	NA
RER1	chr1	+	3UTR_M	2403624	2403655	NA	NA	NA
RER1	chr1	+	3UTR_M	2403656	2403687	-0.395086	2.62601	NA
RER1	chr1	+	3UTR_M	2403700	2403731	NA	NA	NA
RER1	chr1	+	3UTR_M	2403731	2403762	-0.740751	2.07018	NA
RER1	chr1	+	3UTR_M	2403763	2403794	-0.624224	4.30329	NA
PEX10	chr1	-	3UTR_M	2403765	2403796	-1.08543	2.99806	NA
PEX10	chr1	-	3UTR_M	2403964	2403995	-0.346919	0.952322	0.931439
PEX10	chr1	-	3UTR_M	2404780	2404811	-1.27843	1.29232	0.756
PEX10	chr1	-	3UTR_M	2404809	2404840	-0.435223	0.962236	0.911483
RER1	chr1	+	3UTR_M	2404837	2404868	1.75454	4.31182	NA
PEX10	chr1	-	3UTR_M	2404857	2404888	2.34083	2.32226	NA
PEX10	chr1	-	3UTR_M	2405100	2405131	NA	NA	NA
PEX10	chr1	-	3UTR_M	2405359	2405390	0.819145	4.30315	NA
PEX10	chr1	-	3UTR_M	2405387	2405418	NA	NA	NA
RER1	chr1	+	3UTR_M	2405416	2405447	0.0612527	0.730419	0.988456
PEX10	chr1	-	3UTR_M	2405431	2405462	2.75288	4.18964	NA
PEX10	chr1	-	3UTR_M	2405599	2405630	NA	NA	NA
PEX10	chr1	-	3UTR_F	2405665	2405696	0.516493	3.78857	NA
RER1	chr1	+	3UTR_L	2414119	2414150	NA	NA	NA
PANK4	chr1	-	3UTR_L	2505461	2505492	-0.796283	3.13294	NA
PLCH2	chr1	+	3UTR_F	2505470	2505501	1.75353	4.3119	NA
PANK4	chr1	-	3UTR_M	2505503	2505534	0.51719	4.29602	NA
PLCH2	chr1	+	3UTR_M	2505510	2505541	-2.48366	1.14175	0.334603
PLCH2	chr1	+	3UTR_L	2505787	2505818	NA	NA	NA
PANK4	chr1	-	3UTR_M	2508527	2508558	-0.995268	1.08198	0.77913
PANK4	chr1	-	3UTR_M	2508581	2508612	NA	NA	NA
PANK4	chr1	-	Intron	2512521	2512552	NA	NA	NA
PANK4	chr1	-	Intron	2517914	2517945	NA	NA	NA
HES5	chr1	-	3UTR_S	2528735	2528766	-3.95185	0.664524	1.12511e-06
TNFRSF14	chr1	+	3UTR_F	2563729	2563760	-1.77791	2.66104	NA
TNFRSF14	chr1	+	3UTR_M	2563809	2563840	-1.54888	3.47308	NA
TNFRSF14	chr1	+	3UTR_L	2565597	2565628	NA	NA	NA
AL139246.2	chr1	+	3UTR_S	2572528	2572559	NA	NA	NA
FAM213B	chr1	+	3UTR_F	2589570	2589601	-0.258569	3.48183	NA
FAM213B	chr1	+	3UTR_M	2589609	2589640	-0.0855431	4.30775	NA
MMEL1	chr1	-	3UTR_S	2590629	2590660	-0.60327	2.28714	NA
FAM213B	chr1	+	3UTR_M	2591165	2591196	-0.925164	4.29608	NA
FAM213B	chr1	+	3UTR_M	2591312	2591343	NA	NA	NA
FAM213B	chr1	+	3UTR_L	2591448	2591479	-0.242954	0.77226	0.942087
PRDM16	chr1	+	Intron	3075364	3075395	-0.631068	4.30311	NA
PRDM16	chr1	+	Intron	3141478	3141509	NA	NA	NA
PRDM16	chr1	+	Intron	3155920	3155951	-0.631068	4.30311	NA
PRDM16	chr1	+	Intron	3221535	3221566	NA	NA	NA
PRDM16	chr1	+	Intron	3233884	3233915	-8.00372	1.81893	0.00139113
PRDM16	chr1	+	Intron	3369015	3369046	-0.129935	3.61716	NA
PRDM16	chr1	+	Intron	3386898	3386929	-0.631068	4.30311	NA
PRDM16	chr1	+	3UTR_F	3435329	3435360	-2.81307	3.24429	NA
PRDM16	chr1	+	3UTR_M	3436164	3436195	-4.61307	1.98823	0.281545
PRDM16	chr1	+	3UTR_M	3438202	3438233	-2.69763	3.01381	NA
PRDM16	chr1	+	3UTR_L	3438601	3438632	-4.55612	1.00717	0.000849135
MEGF6	chr1	-	3UTR_L	3478767	3478798	-0.925164	4.29608	NA
ARHGEF16	chr1	+	3UTR_F	3481093	3481124	-5.65666	2.02793	0.143913
MEGF6	chr1	-	3UTR_M	3483883	3483914	1.75353	4.3119	NA
ARHGEF16	chr1	+	3UTR_M	3487608	3487639	-1.41945	3.87377	NA
ARHGEF16	chr1	+	3UTR_L	3487923	3487954	-1.89658	3.64412	NA
MEGF6	chr1	-	3UTR_M	3487953	3487984	-2.9458	2.02634	0.604007
MEGF6	chr1	-	3UTR_M	3488061	3488092	-2.54775	3.37798	NA
MEGF6	chr1	-	3UTR_M	3489883	3489914	-0.893494	3.43376	NA
MEGF6	chr1	-	3UTR_F	3489910	3489941	-2.51384	1.25526	0.400601
MEGF6	chr1	-	Intron	3523771	3523802	NA	NA	NA
MEGF6	chr1	-	Intron	3592820	3592851	2.75288	4.18964	NA
MEGF6	chr1	-	Intron	3601678	3601709	-0.631068	4.30311	NA
TPRG1L	chr1	+	3UTR_F	3628763	3628794	-0.0855431	4.30775	NA
TPRG1L	chr1	+	3UTR_M	3628823	3628854	NA	NA	NA
TPRG1L	chr1	+	3UTR_M	3628851	3628882	NA	NA	NA
TPRG1L	chr1	+	3UTR_M	3628890	3628921	-1.19721	4.29057	NA
TPRG1L	chr1	+	3UTR_M	3630056	3630087	0.523167	0.904196	0.879681
TPRG1L	chr1	+	3UTR_L	3630111	3630142	1.3759	0.656524	0.365391
WRAP73	chr1	-	3UTR_S	3630760	3630791	-0.819353	0.959288	0.800487
WRAP73	chr1	-	Intron	3647044	3647075	-2.68258	3.67995	NA
TP73	chr1	+	Intron	3712176	3712207	NA	NA	NA
TP73	chr1	+	Intron	3716999	3717030	NA	NA	NA
TP73	chr1	+	3UTR_M	3733885	3733916	-1.59172	4.28405	NA
TP73	chr1	+	3UTR_L	3736181	3736212	0.0631638	1.44111	0.994088
SMIM1	chr1	+	3UTR_F	3775936	3775967	1.18501	2.34264	NA
SMIM1	chr1	+	3UTR_M	3775962	3775993	NA	NA	NA
SMIM1	chr1	+	3UTR_M	3776490	3776521	NA	NA	NA
SMIM1	chr1	+	3UTR_M	3776658	3776689	-0.925164	4.29608	NA
SMIM1	chr1	+	3UTR_M	3776690	3776721	NA	NA	NA
LRRC47	chr1	-	3UTR_L	3778549	3778580	-0.0975062	1.80801	NA
LRRC47	chr1	-	3UTR_M	3778619	3778650	1.46369	1.00602	0.603349
LRRC47	chr1	-	3UTR_M	3779347	3779378	0.81813	4.30323	NA
SMIM1	chr1	+	3UTR_M	3780194	3780225	NA	NA	NA
LRRC47	chr1	-	3UTR_M	3780210	3780241	1.36271	0.712783	0.433443
LRRC47	chr1	-	3UTR_M	3780237	3780268	1.45736	1.06703	0.633883
LRRC47	chr1	-	3UTR_M	3780276	3780307	0.874214	1.28063	0.853305
LRRC47	chr1	-	3UTR_M	3780490	3780521	2.75288	4.18964	NA
LRRC47	chr1	-	3UTR_M	3780550	3780581	0.743213	1.87721	NA
LRRC47	chr1	-	3UTR_M	3780580	3780611	NA	NA	NA
LRRC47	chr1	-	3UTR_F	3780968	3780999	0.813895	4.27019	NA
LRRC47	chr1	-	CDS	3781502	3781533	-0.823444	4.29838	NA
SMIM1	chr1	+	3UTR_M	3782162	3782193	2.07976	3.36442	NA
SMIM1	chr1	+	3UTR_M	3785518	3785549	-0.823444	4.29838	NA
LRRC47	chr1	-	Intron	3785751	3785782	-0.631068	4.30311	NA
SMIM1	chr1	+	3UTR_L	3787757	3787788	-0.129935	3.61716	NA
LRRC47	chr1	-	Intron	3794725	3794756	-1.24583	2.72347	NA
LRRC47	chr1	-	Intron	3795542	3795573	NA	NA	NA
CEP104	chr1	-	3UTR_L	3811992	3812023	1.75353	4.3119	NA
CEP104	chr1	-	3UTR_M	3812076	3812107	0.59061	0.997057	0.87636
CEP104	chr1	-	3UTR_M	3812208	3812239	-0.925164	4.29608	NA
CEP104	chr1	-	3UTR_M	3812382	3812413	-0.0855431	4.30775	NA
CEP104	chr1	-	3UTR_M	3813874	3813905	NA	NA	NA
CEP104	chr1	-	3UTR_M	3813955	3813986	1.75353	4.3119	NA
CEP104	chr1	-	3UTR_M	3814777	3814808	-1.40335	1.23565	0.70607
CEP104	chr1	-	3UTR_F	3814990	3815021	NA	NA	NA
CEP104	chr1	-	Intron	3816139	3816170	-0.624224	4.30329	NA
CEP104	chr1	-	Intron	3818716	3818747	NA	NA	NA
CEP104	chr1	-	Intron	3822769	3822800	NA	NA	NA
CEP104	chr1	-	Intron	3824655	3824686	NA	NA	NA
CEP104	chr1	-	Intron	3828870	3828901	2.75288	4.18964	NA
CEP104	chr1	-	Intron	3829255	3829286	-0.0169609	1.53498	NA
CEP104	chr1	-	CDS	3829930	3829961	-0.624224	4.30329	NA
CEP104	chr1	-	Intron	3833524	3833555	NA	NA	NA
CEP104	chr1	-	Intron	3833661	3833692	NA	NA	NA
CEP104	chr1	-	Intron	3841799	3841830	2.79378	2.18528	NA
CEP104	chr1	-	Intron	3842689	3842720	0.841067	3.73239	NA
CEP104	chr1	-	Intron	3846525	3846556	-1.83394	3.67302	NA
CEP104	chr1	-	Intron	3856472	3856503	-1.83555	4.17954	NA
DFFB	chr1	+	Intron	3859071	3859102	-4.23154	2.65111	NA
DFFB	chr1	+	Intron	3863937	3863968	1.75454	4.31182	NA
DFFB	chr1	+	Intron	3873274	3873305	3.34356	3.9697	NA
DFFB	chr1	+	Intron	3876623	3876654	NA	NA	NA
DFFB	chr1	+	3UTR_F	3885335	3885366	-0.631068	4.30311	NA
DFFB	chr1	+	3UTR_M	3885407	3885438	-0.0361669	1.38998	0.996897
C1orf174	chr1	-	3UTR_M	3889123	3889154	0.00763297	0.671004	0.998584
C1orf174	chr1	-	3UTR_M	3889739	3889770	NA	NA	NA
C1orf174	chr1	-	3UTR_F	3889865	3889896	-0.631068	4.30311	NA
AJAP1	chr1	+	3UTR_F	4783030	4783061	NA	NA	NA
AJAP1	chr1	+	3UTR_M	4783160	4783191	NA	NA	NA
AJAP1	chr1	+	3UTR_M	4783771	4783802	0.0656146	2.84178	NA
AJAP1	chr1	+	3UTR_L	4792103	4792134	NA	NA	NA
NPHP4	chr1	-	3UTR_L	5862801	5862832	-2.5924	1.40504	0.460355
NPHP4	chr1	-	3UTR_M	5862833	5862864	-2.03881	1.66969	0.681676
NPHP4	chr1	-	3UTR_M	5862864	5862895	-0.919339	1.61131	NA
NPHP4	chr1	-	3UTR_M	5862901	5862932	0.278057	2.87948	NA
NPHP4	chr1	-	3UTR_F	5862928	5862959	2.91671	2.62124	NA
NPHP4	chr1	-	Intron	5871391	5871422	NA	NA	NA
NPHP4	chr1	-	Intron	5886485	5886516	-0.0855431	4.30775	NA
NPHP4	chr1	-	Intron	5926331	5926362	NA	NA	NA
NPHP4	chr1	-	Intron	5954153	5954184	-0.631068	4.30311	NA
NPHP4	chr1	-	Intron	5964932	5964963	-2.04699	1.10931	0.460355
NPHP4	chr1	-	Intron	5988122	5988153	NA	NA	NA
KCNAB2	chr1	+	Intron	6007640	6007671	-0.631068	4.30311	NA
KCNAB2	chr1	+	Intron	6018906	6018937	-2.49242	3.09683	NA
KCNAB2	chr1	+	Intron	6018943	6018974	1.00926	2.18745	NA
KCNAB2	chr1	+	Intron	6041856	6041887	NA	NA	NA
KCNAB2	chr1	+	Intron	6043111	6043142	NA	NA	NA
KCNAB2	chr1	+	Intron	6055824	6055855	NA	NA	NA
KCNAB2	chr1	+	Intron	6068039	6068070	1.75353	4.3119	NA
KCNAB2	chr1	+	Intron	6082761	6082792	-0.0855431	4.30775	NA
KCNAB2	chr1	+	Intron	6082792	6082823	-0.925164	4.29608	NA
KCNAB2	chr1	+	CDS	6098541	6098572	NA	NA	NA
KCNAB2	chr1	+	3UTR_M	6101003	6101034	NA	NA	NA
KCNAB2	chr1	+	3UTR_M	6101038	6101069	NA	NA	NA
KCNAB2	chr1	+	3UTR_M	6101063	6101094	-0.0855431	4.30775	NA
KCNAB2	chr1	+	3UTR_M	6101101	6101132	NA	NA	NA
KCNAB2	chr1	+	3UTR_L	6101160	6101191	-1.06194	0.851603	0.673385
CHD5	chr1	-	3UTR_L	6101782	6101813	0.741795	0.69147	0.72687
CHD5	chr1	-	3UTR_M	6102291	6102322	1.75353	4.3119	NA
CHD5	chr1	-	3UTR_F	6105071	6105102	0.313945	1.67444	0.967944
CHD5	chr1	-	Intron	6115274	6115305	0.301798	1.6575	NA
CHD5	chr1	-	Intron	6117664	6117695	4.11553	2.91436	NA
CHD5	chr1	-	Intron	6177101	6177132	2.15126	2.50919	NA
RPL22	chr1	-	3UTR_L	6185021	6185052	-1.96819	0.854106	0.286362
RPL22	chr1	-	3UTR_M	6185094	6185125	-0.850932	1.35827	0.868958
RPL22	chr1	-	3UTR_M	6185144	6185175	-1.30578	1.07709	0.685301
RPL22	chr1	-	3UTR_M	6185467	6185498	NA	NA	NA
RPL22	chr1	-	3UTR_M	6186028	6186059	-0.895827	2.83472	NA
RPL22	chr1	-	3UTR_M	6186159	6186190	0.0656146	2.84178	NA
RPL22	chr1	-	3UTR_M	6186208	6186239	-1.26813	0.879184	0.608639
RPL22	chr1	-	3UTR_M	6186257	6186288	-0.422263	1.04891	0.922283
RPL22	chr1	-	3UTR_M	6186301	6186332	-0.624224	4.30329	NA
RPL22	chr1	-	3UTR_F	6186605	6186636	-1.31698	0.943422	0.62329
RPL22	chr1	-	CDS	6197661	6197692	NA	NA	NA
RPL22	chr1	-	CDS	6197711	6197742	-3.55978	1.16059	0.0816756
RPL22	chr1	-	CDS	6199552	6199583	NA	NA	NA
RNF207	chr1	+	Intron	6216321	6216352	-0.823444	4.29838	NA
RNF207	chr1	+	Intron	6216373	6216404	1.38518	3.12726	NA
RNF207	chr1	+	Intron	6218150	6218181	-0.624224	4.30329	NA
ICMT	chr1	-	3UTR_L	6219465	6219496	0.0643199	3.28888	NA
RNF207	chr1	+	3UTR_F	6220146	6220177	1.35782	4.30761	NA
RNF207	chr1	+	3UTR_M	6220781	6220812	0.441434	1.08998	0.921966
ICMT	chr1	-	3UTR_M	6221183	6221214	0.00372298	0.753082	0.999432
RNF207	chr1	+	3UTR_M	6221279	6221310	-1.46553	2.57863	NA
ICMT	chr1	-	3UTR_M	6221380	6221411	NA	NA	NA
RNF207	chr1	+	3UTR_M	6222432	6222463	1.32634	2.01982	NA
ICMT	chr1	-	3UTR_M	6223439	6223470	-0.48228	3.38143	NA
RNF207	chr1	+	3UTR_M	6223470	6223501	NA	NA	NA
ICMT	chr1	-	3UTR_M	6223481	6223512	-0.23656	0.857264	0.949678
ICMT	chr1	-	3UTR_M	6223515	6223546	1.15814	3.05914	NA
ICMT	chr1	-	3UTR_M	6223571	6223602	0.145591	2.26564	NA
ICMT	chr1	-	3UTR_M	6223623	6223654	-0.947015	4.2956	NA
ICMT	chr1	-	3UTR_M	6224125	6224156	NA	NA	NA
RNF207	chr1	+	3UTR_M	6224192	6224223	-1.43764	4.28641	NA
ICMT	chr1	-	3UTR_M	6224535	6224566	-1.89658	3.64412	NA
RNF207	chr1	+	3UTR_L	6224598	6224629	-0.533442	1.31452	0.921897
ICMT	chr1	-	3UTR_F	6224615	6224646	2.75472	4.18949	NA
ICMT	chr1	-	Intron	6227088	6227119	-2.14374	3.34056	NA
ICMT	chr1	-	Intron	6231680	6231711	-2.84068	3.12715	NA
ICMT	chr1	-	Intron	6231771	6231802	NA	NA	NA
ICMT	chr1	-	Intron	6231867	6231898	-1.18736	4.29076	NA
HES3	chr1	+	3UTR_F	6246544	6246575	-0.65307	1.69167	NA
HES3	chr1	+	3UTR_L	6246636	6246667	-1.36212	4.28765	NA
GPR153	chr1	-	3UTR_L	6247343	6247374	0.977246	0.947623	0.743194
GPR153	chr1	-	3UTR_M	6248724	6248755	NA	NA	NA
GPR153	chr1	-	3UTR_F	6248793	6248824	NA	NA	NA
GPR153	chr1	-	Intron	6252285	6252316	0.881745	1.08353	0.814705
GPR153	chr1	-	Intron	6257221	6257252	NA	NA	NA
ACOT7	chr1	-	3UTR_L	6264262	6264293	-0.206355	0.690657	0.944895
ACOT7	chr1	-	3UTR_M	6264290	6264321	0.456781	2.09029	NA
ACOT7	chr1	-	3UTR_M	6264320	6264351	-2.31881	2.24456	NA
ACOT7	chr1	-	3UTR_M	6264421	6264452	1.75454	4.31182	NA
ACOT7	chr1	-	3UTR_F	6264484	6264515	-0.0855431	4.30775	NA
ACOT7	chr1	-	Intron	6272282	6272313	NA	NA	NA
ACOT7	chr1	-	Intron	6276813	6276844	0.268499	2.228	NA
ACOT7	chr1	-	Intron	6278558	6278589	-2.29898	4.00916	NA
ACOT7	chr1	-	Intron	6286930	6286961	0.812837	4.27122	NA
ACOT7	chr1	-	Intron	6315389	6315420	-1.86065	4.27715	NA
ACOT7	chr1	-	Intron	6332124	6332155	-0.624224	4.30329	NA
ACOT7	chr1	-	Intron	6332378	6332409	NA	NA	NA
HES2	chr1	-	3UTR_L	6414829	6414860	NA	NA	NA
HES2	chr1	-	3UTR_M	6415222	6415253	4.13322	1.89545	NA
HES2	chr1	-	3UTR_M	6416061	6416092	NA	NA	NA
HES2	chr1	-	3UTR_M	6417018	6417049	NA	NA	NA
HES2	chr1	-	3UTR_M	6417899	6417930	NA	NA	NA
HES2	chr1	-	3UTR_M	6417935	6417966	NA	NA	NA
HES2	chr1	-	3UTR_M	6417960	6417991	NA	NA	NA
HES2	chr1	-	3UTR_M	6418080	6418111	-0.0855431	4.30775	NA
HES2	chr1	-	3UTR_F	6418643	6418674	NA	NA	NA
ESPN	chr1	+	Intron	6442275	6442306	NA	NA	NA
ESPN	chr1	+	Intron	6451026	6451057	-1.86065	4.27715	NA
ESPN	chr1	+	Intron	6456651	6456682	2.4562	3.09602	NA
ESPN	chr1	+	Intron	6459418	6459449	1.75353	4.3119	NA
ESPN	chr1	+	3UTR_F	6460354	6460385	0.819145	4.30315	NA
ESPN	chr1	+	3UTR_M	6460379	6460410	4.11702	2.87873	NA
TNFRSF25	chr1	-	3UTR_L	6460384	6460415	1.49289	1.36758	0.720504
ESPN	chr1	+	3UTR_M	6460411	6460442	3.78133	3.17441	NA
ESPN	chr1	+	3UTR_M	6460438	6460469	3.34356	3.9697	NA
ESPN	chr1	+	3UTR_M	6460910	6460941	3.34356	3.9697	NA
ESPN	chr1	+	3UTR_M	6461132	6461163	NA	NA	NA
TNFRSF25	chr1	-	3UTR_F	6461152	6461183	1.62813	0.660642	0.235631
ESPN	chr1	+	3UTR_M	6461184	6461215	NA	NA	NA
ESPN	chr1	+	3UTR_M	6461225	6461256	2.75472	4.18949	NA
ESPN	chr1	+	3UTR_M	6461350	6461381	3.35332	3.56174	NA
ESPN	chr1	+	3UTR_M	6463425	6463456	NA	NA	NA
PLEKHG5	chr1	-	3UTR_F	6467112	6467143	1.55939	1.1582	0.64156
NOL9	chr1	-	3UTR_L	6521202	6521233	0.25499	4.2907	NA
NOL9	chr1	-	3UTR_M	6521337	6521368	1.42472	1.52616	0.774998
NOL9	chr1	-	3UTR_M	6524000	6524031	NA	NA	NA
NOL9	chr1	-	3UTR_M	6525557	6525588	0.00664259	1.95841	NA
NOL9	chr1	-	3UTR_M	6525592	6525623	0.51719	4.29602	NA
NOL9	chr1	-	3UTR_M	6525657	6525688	3.85195	2.00645	NA
NOL9	chr1	-	3UTR_F	6525701	6525732	-0.925164	4.29608	NA
NOL9	chr1	-	Intron	6531918	6531949	NA	NA	NA
NOL9	chr1	-	Intron	6531944	6531975	NA	NA	NA
NOL9	chr1	-	CDS	6532037	6532068	0.770522	2.03576	NA
NOL9	chr1	-	Intron	6532439	6532470	NA	NA	NA
NOL9	chr1	-	Intron	6542898	6542929	-3.15477	2.95803	NA
TAS1R1	chr1	+	3UTR_S	6579735	6579766	0.51747	3.78777	NA
ZBTB48	chr1	+	Intron	6580493	6580524	NA	NA	NA
ZBTB48	chr1	+	Intron	6582284	6582315	1.05377	1.63381	0.863647
ZBTB48	chr1	+	Intron	6582802	6582833	-0.522339	1.71945	NA
KLHL21	chr1	-	3UTR_L	6582806	6582837	2.14528	1.69013	0.665436
ZBTB48	chr1	+	CDS	6588966	6588997	NA	NA	NA
ZBTB48	chr1	+	3UTR_S	6589260	6589291	0.306918	0.983512	0.942196
KLHL21	chr1	-	3UTR_M	6590714	6590745	1.71876	0.628178	0.157864
KLHL21	chr1	-	3UTR_M	6590752	6590783	1.45014	1.12562	0.660421
KLHL21	chr1	-	3UTR_M	6590812	6590843	2.28772	2.76715	NA
KLHL21	chr1	-	3UTR_M	6590847	6590878	NA	NA	NA
KLHL21	chr1	-	3UTR_M	6590938	6590969	2.7538	4.18956	NA
KLHL21	chr1	-	3UTR_M	6592223	6592254	NA	NA	NA
KLHL21	chr1	-	3UTR_F	6593123	6593154	NA	NA	NA
KLHL21	chr1	-	CDS	6593566	6593597	NA	NA	NA
PHF13	chr1	+	3UTR_F	6622039	6622070	-3.46622	2.52674	NA
PHF13	chr1	+	3UTR_M	6623932	6623963	1.28148	0.807758	0.561029
PHF13	chr1	+	3UTR_M	6623977	6624008	-0.415114	0.719392	0.879955
PHF13	chr1	+	3UTR_L	6624010	6624041	0.354327	1.55132	0.960206
THAP3	chr1	+	Intron	6633542	6633573	0.554852	0.677755	0.812469
DNAJC11	chr1	-	3UTR_L	6634160	6634191	0.0387403	0.668456	0.992375
DNAJC11	chr1	-	3UTR_M	6635103	6635134	-3.01364	1.47312	0.383532
DNAJC11	chr1	-	3UTR_M	6635141	6635172	2.75472	4.18949	NA
THAP3	chr1	+	3UTR_F	6635566	6635597	-0.398941	1.89649	NA
DNAJC11	chr1	-	3UTR_F	6635579	6635610	-0.624224	4.30329	NA
THAP3	chr1	+	3UTR_M	6635595	6635626	-0.624224	4.30329	NA
THAP3	chr1	+	3UTR_M	6636602	6636633	-3.11494	2.98841	NA
DNAJC11	chr1	-	Intron	6651500	6651531	NA	NA	NA
DNAJC11	chr1	-	Intron	6653146	6653177	-4.96951	4.21727	0.694854
DNAJC11	chr1	-	Intron	6654096	6654127	-0.0855431	4.30775	NA
DNAJC11	chr1	-	Intron	6666116	6666147	1.35782	4.30761	NA
DNAJC11	chr1	-	Intron	6670451	6670482	-1.12384	2.73445	NA
DNAJC11	chr1	-	Intron	6672167	6672198	-1.18736	4.29076	NA
DNAJC11	chr1	-	Intron	6672199	6672230	NA	NA	NA
DNAJC11	chr1	-	Intron	6692034	6692065	-1.63922	4.28336	NA
DNAJC11	chr1	-	Intron	6700986	6701017	NA	NA	NA
CAMTA1	chr1	+	Intron	6858358	6858389	NA	NA	NA
CAMTA1	chr1	+	Intron	6871943	6871974	-2.54775	3.37798	NA
CAMTA1	chr1	+	Intron	6872000	6872031	-0.250243	1.348	0.967988
CAMTA1	chr1	+	Intron	6872029	6872060	-1.4394	1.76432	NA
CAMTA1	chr1	+	Intron	6887879	6887910	-2.19851	3.23325	NA
CAMTA1	chr1	+	Intron	6888181	6888212	-0.095914	0.931491	0.985812
CAMTA1	chr1	+	Intron	6899290	6899321	2.28772	2.76715	NA
CAMTA1	chr1	+	Intron	6903404	6903435	0.0698556	3.76763	NA
CAMTA1	chr1	+	Intron	7175318	7175349	-0.911473	2.7249	NA
CAMTA1	chr1	+	Intron	7186297	7186328	-1.57378	4.05874	NA
CAMTA1	chr1	+	Intron	7219552	7219583	-0.331035	0.991824	0.936993
CAMTA1	chr1	+	Intron	7249729	7249760	NA	NA	NA
CAMTA1	chr1	+	Intron	7250659	7250690	NA	NA	NA
CAMTA1	chr1	+	Intron	7370250	7370281	1.21429	1.8971	NA
CAMTA1	chr1	+	Intron	7412222	7412253	0.0477643	2.41819	NA
CAMTA1	chr1	+	Intron	7516331	7516362	NA	NA	NA
CAMTA1	chr1	+	Intron	7528423	7528454	-2.19521	2.64221	NA
CAMTA1	chr1	+	Intron	7708909	7708940	-0.96451	1.0395	0.776413
CAMTA1	chr1	+	Intron	7714459	7714490	0.788078	2.16369	NA
CAMTA1	chr1	+	Intron	7716529	7716560	-0.450441	3.09073	NA
CAMTA1	chr1	+	Intron	7753441	7753472	NA	NA	NA
CAMTA1	chr1	+	Intron	7762965	7762996	-0.0945747	3.27976	NA
CAMTA1	chr1	+	3UTR_F	7769397	7769428	-2.09847	3.49517	NA
CAMTA1	chr1	+	3UTR_L	7769686	7769717	-0.488304	0.710485	0.851704
VAMP3	chr1	+	Intron	7773753	7773784	NA	NA	NA
VAMP3	chr1	+	Intron	7774637	7774668	NA	NA	NA
VAMP3	chr1	+	Intron	7775261	7775292	0.0569815	2.42148	NA
VAMP3	chr1	+	Intron	7776755	7776786	2.30167	1.76993	NA
VAMP3	chr1	+	3UTR_F	7779763	7779794	-0.624224	4.30329	NA
VAMP3	chr1	+	3UTR_M	7779935	7779966	NA	NA	NA
VAMP3	chr1	+	3UTR_M	7780121	7780152	NA	NA	NA
VAMP3	chr1	+	3UTR_M	7780192	7780223	NA	NA	NA
VAMP3	chr1	+	3UTR_M	7780243	7780274	-1.18736	4.29076	NA
VAMP3	chr1	+	3UTR_M	7780273	7780304	1.21476	2.05775	NA
VAMP3	chr1	+	3UTR_M	7780422	7780453	2.94673	3.55062	NA
VAMP3	chr1	+	3UTR_M	7780699	7780730	NA	NA	NA
VAMP3	chr1	+	3UTR_M	7781035	7781066	NA	NA	NA
VAMP3	chr1	+	3UTR_M	7781100	7781131	0.916735	2.15296	NA
VAMP3	chr1	+	3UTR_M	7781412	7781443	-0.679125	0.829666	0.812469
VAMP3	chr1	+	3UTR_L	7782546	7782577	1.35681	4.30769	NA
PER3	chr1	+	Intron	7788553	7788584	-0.328032	2.24148	NA
PER3	chr1	+	Intron	7810331	7810362	-0.631068	4.30311	NA
PER3	chr1	+	CDS	7810479	7810510	-0.624224	4.30329	NA
PER3	chr1	+	Intron	7810933	7810964	-0.624224	4.30329	NA
PER3	chr1	+	3UTR_F	7842890	7842921	-0.631068	4.30311	NA
PER3	chr1	+	3UTR_M	7843481	7843512	NA	NA	NA
PER3	chr1	+	3UTR_M	7844484	7844515	NA	NA	NA
PER3	chr1	+	3UTR_L	7845161	7845192	-0.815314	1.17723	0.850744
UTS2	chr1	-	3UTR_S	7847602	7847633	6.26048	1.57005	0.00621564
TNFRSF9	chr1	-	3UTR_M	7915877	7915908	0.245142	4.29051	NA
TNFRSF9	chr1	-	3UTR_M	7916865	7916896	NA	NA	NA
TNFRSF9	chr1	-	3UTR_M	7917586	7917617	-0.0855431	4.30775	NA
TNFRSF9	chr1	-	Intron	7936594	7936625	NA	NA	NA
PARK7	chr1	+	Intron	7971052	7971083	NA	NA	NA
PARK7	chr1	+	Intron	7971240	7971271	NA	NA	NA
PARK7	chr1	+	3UTR_F	7985065	7985096	0.279657	2.87886	NA
PARK7	chr1	+	3UTR_M	7985135	7985166	0.125133	1.24476	0.986236
PARK7	chr1	+	3UTR_M	7985174	7985205	-0.190771	2.09758	NA
PARK7	chr1	+	3UTR_M	7985204	7985235	-0.619908	1.05522	0.87693
PARK7	chr1	+	3UTR_M	7985234	7985265	-1.06417	1.16202	0.780143
PARK7	chr1	+	3UTR_M	7985262	7985293	-0.493983	0.713887	0.85098
PARK7	chr1	+	3UTR_M	7985323	7985354	-2.21694	3.71036	NA
PARK7	chr1	+	3UTR_M	7985376	7985407	NA	NA	NA
PARK7	chr1	+	3UTR_M	7985412	7985443	NA	NA	NA
PARK7	chr1	+	3UTR_L	7985485	7985516	NA	NA	NA
ERRFI1	chr1	-	3UTR_L	8003176	8003207	NA	NA	NA
ERRFI1	chr1	-	3UTR_M	8003701	8003732	-0.0855431	4.30775	NA
ERRFI1	chr1	-	3UTR_M	8005298	8005329	1.75454	4.31182	NA
ERRFI1	chr1	-	3UTR_M	8010662	8010693	NA	NA	NA
ERRFI1	chr1	-	3UTR_M	8011533	8011564	2.75472	4.18949	NA
ERRFI1	chr1	-	3UTR_M	8011667	8011698	NA	NA	NA
ERRFI1	chr1	-	3UTR_M	8011717	8011748	0.0794944	0.87269	0.987115
ERRFI1	chr1	-	3UTR_M	8012145	8012176	NA	NA	NA
ERRFI1	chr1	-	3UTR_M	8012199	8012230	2.65781	2.57793	NA
ERRFI1	chr1	-	3UTR_M	8012224	8012255	-0.823444	4.29838	NA
ERRFI1	chr1	-	3UTR_M	8012476	8012507	-0.85182	1.46535	0.878477
ERRFI1	chr1	-	3UTR_M	8012729	8012760	NA	NA	NA
ERRFI1	chr1	-	3UTR_M	8012814	8012845	NA	NA	NA
ERRFI1	chr1	-	3UTR_M	8013050	8013081	NA	NA	NA
ERRFI1	chr1	-	3UTR_F	8013083	8013114	NA	NA	NA
ERRFI1	chr1	-	Intron	8021561	8021592	NA	NA	NA
ERRFI1	chr1	-	Intron	8023953	8023984	NA	NA	NA
ERRFI1	chr1	-	Intron	8025271	8025302	NA	NA	NA
SLC45A1	chr1	+	Intron	8326247	8326278	-1.83812	4.27781	NA
SLC45A1	chr1	+	Intron	8342209	8342240	-0.623301	1.68544	0.929979
SLC45A1	chr1	+	3UTR_F	8344145	8344176	1.00455	0.797908	0.669125
SLC45A1	chr1	+	3UTR_L	8344178	8344209	-1.89658	3.64412	NA
RERE	chr1	-	3UTR_L	8352394	8352425	1.0091	0.587454	0.511002
RERE	chr1	-	3UTR_M	8354400	8354431	NA	NA	NA
RERE	chr1	-	3UTR_M	8354487	8354518	1.14485	1.56423	0.836845
RERE	chr1	-	3UTR_M	8354521	8354552	0.247061	2.25466	NA
RERE	chr1	-	3UTR_M	8354919	8354950	-0.0855431	4.30775	NA
RERE	chr1	-	3UTR_F	8354984	8355015	-0.154661	1.25229	0.981638
RERE	chr1	-	Intron	8386013	8386044	-1.06063	1.12599	0.771797
RERE	chr1	-	Intron	8437951	8437982	-2.19851	3.23325	NA
RERE	chr1	-	Intron	8445483	8445514	-1.70671	1.04053	0.54164
RERE	chr1	-	Intron	8464973	8465004	NA	NA	NA
RERE	chr1	-	Intron	8465010	8465041	NA	NA	NA
RERE	chr1	-	Intron	8465291	8465322	NA	NA	NA
RERE	chr1	-	Intron	8575552	8575583	-1.03769	0.895246	0.699859
RERE	chr1	-	Intron	8594420	8594451	NA	NA	NA
RERE	chr1	-	Intron	8702604	8702635	-0.631068	4.30311	NA
RERE	chr1	-	Intron	8732793	8732824	-0.940016	1.14119	0.811058
RERE	chr1	-	Intron	8774942	8774973	-1.30983	1.0399	0.669018
RERE	chr1	-	Intron	8794069	8794100	-0.313282	0.925101	0.936262
ENO1	chr1	-	3UTR_L	8854031	8854062	1.75353	4.3119	NA
ENO1	chr1	-	3UTR_M	8859677	8859708	NA	NA	NA
ENO1	chr1	-	3UTR_M	8860302	8860333	-4.56286	2.74724	0.533533
ENO1	chr1	-	3UTR_M	8860964	8860995	NA	NA	NA
ENO1	chr1	-	3UTR_M	8860992	8861023	-0.663283	0.874796	0.829482
ENO1	chr1	-	3UTR_M	8861023	8861054	-0.285539	0.947344	0.944562
ENO1	chr1	-	3UTR_M	8861051	8861082	0.0316824	1.49488	0.997452
ENO1	chr1	-	3UTR_M	8861076	8861107	-0.111266	1.35247	0.988948
ENO1	chr1	-	3UTR_M	8861101	8861132	1.21765	1.75104	NA
ENO1	chr1	-	3UTR_M	8861147	8861178	-0.823444	4.29838	NA
ENO1	chr1	-	3UTR_M	8861191	8861222	-1.30671	4.2886	NA
ENO1	chr1	-	3UTR_M	8861228	8861259	-0.0855431	4.30775	NA
ENO1	chr1	-	3UTR_M	8861261	8861292	NA	NA	NA
ENO1	chr1	-	3UTR_M	8861310	8861341	NA	NA	NA
ENO1	chr1	-	3UTR_F	8861338	8861369	NA	NA	NA
ENO1	chr1	-	CDS	8862877	8862908	NA	NA	NA
ENO1	chr1	-	CDS	8863886	8863917	NA	NA	NA
ENO1	chr1	-	CDS	8866273	8866304	-3.02717	3.04954	NA
ENO1	chr1	-	CDS	8866323	8866354	-3.36655	2.04732	0.540116
ENO1	chr1	-	CDS	8866364	8866395	NA	NA	NA
ENO1	chr1	-	CDS	8866399	8866430	NA	NA	NA
ENO1	chr1	-	CDS	8866446	8866477	NA	NA	NA
ENO1	chr1	-	Intron	8870022	8870053	NA	NA	NA
ENO1	chr1	-	5UTR	8870442	8870473	NA	NA	NA
ENO1	chr1	-	5UTR	8871894	8871925	-0.631068	4.30311	NA
ENO1	chr1	-	5UTR	8878570	8878601	NA	NA	NA
SLC2A5	chr1	-	3UTR_L	9035097	9035128	NA	NA	NA
SLC2A5	chr1	-	3UTR_M	9036936	9036967	NA	NA	NA
GPR157	chr1	-	3UTR_L	9100295	9100326	4.2673	1.84516	NA
GPR157	chr1	-	3UTR_M	9100457	9100488	NA	NA	NA
GPR157	chr1	-	3UTR_M	9102803	9102834	1.75454	4.31182	NA
GPR157	chr1	-	Intron	9115300	9115331	-1.19721	4.29057	NA
H6PD	chr1	+	Intron	9237707	9237738	-1.55193	4.28464	NA
H6PD	chr1	+	Intron	9238766	9238797	NA	NA	NA
H6PD	chr1	+	Intron	9246762	9246793	NA	NA	NA
H6PD	chr1	+	3UTR_F	9265610	9265641	NA	NA	NA
H6PD	chr1	+	3UTR_M	9265659	9265690	-0.631068	4.30311	NA
H6PD	chr1	+	3UTR_M	9266458	9266489	2.75288	4.18964	NA
H6PD	chr1	+	3UTR_M	9266607	9266638	-0.0855431	4.30775	NA
H6PD	chr1	+	3UTR_M	9267831	9267862	NA	NA	NA
H6PD	chr1	+	3UTR_M	9267875	9267906	0.155802	1.80956	NA
H6PD	chr1	+	3UTR_M	9267935	9267966	-0.947015	4.2956	NA
H6PD	chr1	+	3UTR_L	9271317	9271348	1.26268	0.731496	0.507589
SPSB1	chr1	+	Intron	9315815	9315846	NA	NA	NA
SPSB1	chr1	+	3UTR_M	9367845	9367876	1.75454	4.31182	NA
SPSB1	chr1	+	3UTR_M	9368209	9368240	-0.631068	4.30311	NA
SPSB1	chr1	+	3UTR_M	9369512	9369543	0.435429	1.46271	0.944895
SPSB1	chr1	+	3UTR_M	9371723	9371754	NA	NA	NA
SPSB1	chr1	+	3UTR_L	9375362	9375393	-0.631068	4.30311	NA
SLC25A33	chr1	+	Intron	9580262	9580293	NA	NA	NA
SLC25A33	chr1	+	3UTR_F	9582532	9582563	-1.40423	2.79786	NA
SLC25A33	chr1	+	3UTR_M	9582606	9582637	-0.947015	4.2956	NA
SLC25A33	chr1	+	3UTR_M	9582697	9582728	-1.40505	2.88142	NA
SLC25A33	chr1	+	3UTR_M	9582748	9582779	-1.81918	0.848858	0.347579
SLC25A33	chr1	+	3UTR_M	9585089	9585120	-2.32369	3.65062	NA
SLC25A33	chr1	+	3UTR_L	9585153	9585184	1.04738	1.01287	0.741967
TMEM201	chr1	+	Intron	9596474	9596505	NA	NA	NA
TMEM201	chr1	+	Intron	9604929	9604960	-0.204348	0.730061	0.948864
TMEM201	chr1	+	Intron	9605148	9605179	1.34963	1.26523	0.729039
TMEM201	chr1	+	3UTR_F	9613793	9613824	NA	NA	NA
TMEM201	chr1	+	3UTR_M	9614269	9614300	1.14134	3.26778	NA
TMEM201	chr1	+	3UTR_M	9614830	9614861	0.182252	0.706145	0.953341
TMEM201	chr1	+	3UTR_M	9614857	9614888	0.460366	1.10657	0.920031
TMEM201	chr1	+	3UTR_M	9619163	9619194	-0.823444	4.29838	NA
TMEM201	chr1	+	3UTR_L	9620141	9620172	-1.9747	2.25029	NA
PIK3CD	chr1	+	Intron	9691926	9691957	NA	NA	NA
PIK3CD	chr1	+	Intron	9692338	9692369	NA	NA	NA
PIK3CD	chr1	+	Intron	9725549	9725580	0.875837	1.5761	0.885634
PIK3CD	chr1	+	3UTR_F	9728649	9728680	-1.86065	4.27715	NA
PIK3CD	chr1	+	3UTR_M	9728786	9728817	1.35782	4.30761	NA
PIK3CD	chr1	+	3UTR_L	9728899	9728930	2.34916	0.722779	0.0529907
CLSTN1	chr1	-	3UTR_L	9728916	9728947	-0.920108	3.05792	NA
CLSTN1	chr1	-	3UTR_M	9728966	9728997	1.40738	2.41281	NA
CLSTN1	chr1	-	3UTR_M	9729016	9729047	0.0643802	0.655574	0.986543
CLSTN1	chr1	-	3UTR_M	9729058	9729089	0.927644	0.846506	0.71973
CLSTN1	chr1	-	3UTR_M	9729089	9729120	-0.244594	1.09201	0.960933
CLSTN1	chr1	-	3UTR_M	9729137	9729168	-0.2173	1.7161	NA
CLSTN1	chr1	-	3UTR_M	9729950	9729981	1.48845	0.893629	0.531744
CLSTN1	chr1	-	3UTR_F	9729975	9730006	1.26766	0.785705	0.55043
CLSTN1	chr1	-	CDS	9730580	9730611	-2.52976	3.30864	NA
CLSTN1	chr1	-	CDS	9730613	9730644	-1.92482	3.31587	NA
CLSTN1	chr1	-	CDS	9734027	9734058	NA	NA	NA
CLSTN1	chr1	-	Intron	9749337	9749368	NA	NA	NA
CLSTN1	chr1	-	Intron	9751187	9751218	2.48316	2.81117	NA
CLSTN1	chr1	-	Intron	9771856	9771887	NA	NA	NA
CLSTN1	chr1	-	Intron	9821796	9821827	NA	NA	NA
CTNNBIP1	chr1	-	3UTR_L	9848268	9848299	-0.155402	0.889438	0.970424
CTNNBIP1	chr1	-	3UTR_M	9850099	9850130	-0.21915	1.1635	0.967725
CTNNBIP1	chr1	-	3UTR_M	9850146	9850177	0.236187	1.85859	NA
CTNNBIP1	chr1	-	3UTR_M	9850185	9850216	-1.67896	4.2827	NA
CTNNBIP1	chr1	-	3UTR_M	9850249	9850280	NA	NA	NA
CTNNBIP1	chr1	-	3UTR_M	9850283	9850314	NA	NA	NA
CTNNBIP1	chr1	-	3UTR_M	9850440	9850471	0.911428	1.36829	0.858778
CTNNBIP1	chr1	-	3UTR_F	9850473	9850504	NA	NA	NA
CTNNBIP1	chr1	-	Intron	9870623	9870654	NA	NA	NA
CTNNBIP1	chr1	-	Intron	9875218	9875249	1.75454	4.31182	NA
CTNNBIP1	chr1	-	Intron	9876678	9876709	NA	NA	NA
CTNNBIP1	chr1	-	Intron	9879937	9879968	-4.47015	1.76014	0.211742
CTNNBIP1	chr1	-	Intron	9908950	9908981	NA	NA	NA
CTNNBIP1	chr1	-	Intron	9909273	9909304	NA	NA	NA
LZIC	chr1	-	3UTR_S	9922108	9922139	-0.274568	2.36556	NA
LZIC	chr1	-	Intron	9922771	9922802	1.8791	3.0581	NA
LZIC	chr1	-	Intron	9926297	9926328	1.22849	1.74935	NA
LZIC	chr1	-	Intron	9926383	9926414	0.982951	0.856825	0.703262
LZIC	chr1	-	Intron	9926609	9926640	0.329064	1.38082	0.957331
LZIC	chr1	-	Intron	9926743	9926774	0.915519	1.66332	NA
LZIC	chr1	-	Intron	9926839	9926870	0.51719	4.29602	NA
LZIC	chr1	-	Intron	9928347	9928378	-0.624224	4.30329	NA
LZIC	chr1	-	Intron	9928399	9928430	1.10153	1.5862	0.85
LZIC	chr1	-	Intron	9928490	9928521	NA	NA	NA
LZIC	chr1	-	Intron	9928922	9928953	-1.43764	4.28641	NA
LZIC	chr1	-	Intron	9929271	9929302	0.024801	2.80234	NA
LZIC	chr1	-	Intron	9929699	9929730	-0.624224	4.30329	NA
LZIC	chr1	-	Intron	9929769	9929800	-1.83394	3.67302	NA
LZIC	chr1	-	Intron	9929955	9929986	NA	NA	NA
LZIC	chr1	-	Intron	9930097	9930128	0.25499	4.2907	NA
LZIC	chr1	-	Intron	9930224	9930255	0.336434	3.19342	NA
LZIC	chr1	-	Intron	9930250	9930281	1.75454	4.31182	NA
LZIC	chr1	-	Intron	9930345	9930376	NA	NA	NA
LZIC	chr1	-	Intron	9939364	9939395	-1.33927	1.03988	0.660498
LZIC	chr1	-	Intron	9940796	9940827	0.841067	3.73239	NA
LZIC	chr1	-	Intron	9942786	9942817	-2.8226	3.2002	NA
NMNAT1	chr1	+	Intron	9944404	9944435	-1.09906	2.78546	NA
NMNAT1	chr1	+	Intron	9945223	9945254	-1.61415	0.921035	0.49722
NMNAT1	chr1	+	Intron	9948010	9948041	NA	NA	NA
NMNAT1	chr1	+	Intron	9949781	9949812	1.94414	1.58339	NA
NMNAT1	chr1	+	Intron	9959378	9959409	-3.29046	2.57054	NA
NMNAT1	chr1	+	Intron	9981746	9981777	1.28124	0.909817	0.619702
NMNAT1	chr1	+	Intron	9981834	9981865	-2.01495	2.40218	NA
NMNAT1	chr1	+	3UTR_F	9982803	9982834	NA	NA	NA
NMNAT1	chr1	+	3UTR_M	9984553	9984584	2.08842	1.14909	0.472037
NMNAT1	chr1	+	3UTR_M	9984725	9984756	1.89598	1.948	NA
NMNAT1	chr1	+	3UTR_M	9984763	9984794	2.21705	0.796083	0.145186
NMNAT1	chr1	+	3UTR_M	9985478	9985509	2.35379	1.21646	0.425018
NMNAT1	chr1	+	3UTR_L	9989689	9989720	1.43429	1.04654	0.631827
RBP7	chr1	+	3UTR_S	10016000	10016031	1.35681	4.30769	NA
UBE4B	chr1	+	Intron	10050512	10050543	NA	NA	NA
UBE4B	chr1	+	Intron	10065880	10065911	-0.631068	4.30311	NA
UBE4B	chr1	+	Intron	10072562	10072593	-0.624224	4.30329	NA
UBE4B	chr1	+	Intron	10072981	10073012	1.75353	4.3119	NA
UBE4B	chr1	+	Intron	10073095	10073126	NA	NA	NA
UBE4B	chr1	+	Intron	10110521	10110552	-1.3439	1.00719	0.645786
UBE4B	chr1	+	Intron	10129022	10129053	NA	NA	NA
UBE4B	chr1	+	Intron	10145164	10145195	NA	NA	NA
UBE4B	chr1	+	3UTR_F	10180212	10180243	-3.44504	2.80153	NA
UBE4B	chr1	+	3UTR_M	10180447	10180478	-0.631068	4.30311	NA
UBE4B	chr1	+	3UTR_M	10180584	10180615	-0.710049	1.02579	0.850967
UBE4B	chr1	+	3UTR_M	10181070	10181101	0.227341	1.26274	0.969006
UBE4B	chr1	+	3UTR_M	10181101	10181132	-2.19851	3.23325	NA
UBE4B	chr1	+	3UTR_L	10181219	10181250	-0.45122	0.748042	0.87406
KIF1B	chr1	+	Intron	10263260	10263291	-1.41881	0.969184	0.599973
KIF1B	chr1	+	Intron	10272290	10272321	0.428745	0.735789	0.878109
KIF1B	chr1	+	Intron	10278219	10278250	1.75454	4.31182	NA
KIF1B	chr1	+	Intron	10281241	10281272	-1.65574	2.49823	NA
KIF1B	chr1	+	Intron	10296646	10296677	-0.624224	4.30329	NA
KIF1B	chr1	+	Intron	10299553	10299584	-0.0855431	4.30775	NA
KIF1B	chr1	+	Intron	10304830	10304861	NA	NA	NA
KIF1B	chr1	+	Intron	10304866	10304897	NA	NA	NA
KIF1B	chr1	+	Intron	10304912	10304943	NA	NA	NA
KIF1B	chr1	+	Intron	10304980	10305011	NA	NA	NA
KIF1B	chr1	+	Intron	10305055	10305086	NA	NA	NA
KIF1B	chr1	+	Intron	10305221	10305252	NA	NA	NA
KIF1B	chr1	+	Intron	10305346	10305377	NA	NA	NA
KIF1B	chr1	+	Intron	10305608	10305639	0.813895	4.27019	NA
KIF1B	chr1	+	Intron	10305647	10305678	2.7538	4.18956	NA
KIF1B	chr1	+	Intron	10308443	10308474	0.535801	1.50857	0.933162
KIF1B	chr1	+	Intron	10308577	10308608	0.598013	0.659037	0.78214
KIF1B	chr1	+	Intron	10310125	10310156	NA	NA	NA
KIF1B	chr1	+	Intron	10322045	10322076	-1.88581	4.17342	NA
KIF1B	chr1	+	Intron	10353265	10353296	NA	NA	NA
KIF1B	chr1	+	3UTR_F	10376625	10376656	0.487665	2.98085	NA
KIF1B	chr1	+	3UTR_M	10377019	10377050	NA	NA	NA
KIF1B	chr1	+	3UTR_M	10379203	10379234	2.35639	4.14066	NA
KIF1B	chr1	+	3UTR_M	10381453	10381484	0.910013	1.00832	0.783735
KIF1B	chr1	+	3UTR_M	10381491	10381522	1.98918	1.2437	0.556178
KIF1B	chr1	+	3UTR_M	10381580	10381611	0.56452	0.556358	0.747537
PGD	chr1	+	CDS	10404247	10404278	-0.631068	4.30311	NA
PGD	chr1	+	Intron	10404438	10404469	-0.396544	1.87418	0.963899
PGD	chr1	+	3UTR_F	10419850	10419881	-3.17448	2.49758	NA
PGD	chr1	+	3UTR_M	10420093	10420124	-0.65265	1.52382	0.917301
PGD	chr1	+	3UTR_M	10420124	10420155	-0.644215	0.71371	0.783735
PGD	chr1	+	3UTR_L	10420491	10420522	-0.538581	0.757361	0.844108
CENPS-CORT	chr1	+	Intron	10434241	10434272	-0.0855431	4.30775	NA
CENPS-CORT	chr1	+	Intron	10435434	10435465	NA	NA	NA
CENPS-CORT	chr1	+	Intron	10442516	10442547	-0.646175	1.71209	NA
CENPS-CORT	chr1	+	Intron	10442689	10442720	-0.0855431	4.30775	NA
CENPS-CORT	chr1	+	Intron	10442714	10442745	-1.34228	1.31501	0.746701
CENPS-CORT	chr1	+	Intron	10442788	10442819	-0.804766	1.27872	0.868418
DFFA	chr1	-	3UTR_L	10448535	10448566	1.75353	4.3119	NA
DFFA	chr1	-	3UTR_M	10449936	10449967	1.13253	1.90952	NA
CORT	chr1	+	3UTR_F	10451639	10451670	-1.07231	0.825482	0.657101
CORT	chr1	+	3UTR_M	10451778	10451809	NA	NA	NA
CORT	chr1	+	3UTR_M	10451882	10451913	0.459234	0.943563	0.903608
DFFA	chr1	-	3UTR_M	10451893	10451924	1.75353	4.3119	NA
CORT	chr1	+	3UTR_M	10451983	10452014	NA	NA	NA
CORT	chr1	+	3UTR_L	10452847	10452878	-2.64923	3.66343	NA
DFFA	chr1	-	3UTR_M	10456403	10456434	-1.30671	4.2886	NA
DFFA	chr1	-	3UTR_M	10456512	10456543	0.574744	0.980093	0.877005
DFFA	chr1	-	3UTR_M	10456585	10456616	-0.606604	1.69212	0.932703
DFFA	chr1	-	3UTR_M	10457119	10457150	1.82797	3.88914	NA
DFFA	chr1	-	3UTR_M	10457279	10457310	0.286674	2.27302	NA
DFFA	chr1	-	3UTR_M	10457691	10457722	2.94863	3.21258	NA
DFFA	chr1	-	3UTR_M	10458057	10458088	1.75454	4.31182	NA
DFFA	chr1	-	3UTR_M	10458238	10458269	1.75454	4.31182	NA
DFFA	chr1	-	3UTR_M	10458303	10458334	NA	NA	NA
DFFA	chr1	-	3UTR_M	10458464	10458495	-0.780324	2.23492	NA
DFFA	chr1	-	3UTR_M	10458530	10458561	1.07045	0.659416	0.547318
DFFA	chr1	-	3UTR_M	10459144	10459175	0.819145	4.30315	NA
DFFA	chr1	-	3UTR_M	10459256	10459287	1.35681	4.30769	NA
DFFA	chr1	-	3UTR_M	10459383	10459414	1.43375	1.49529	0.76568
DFFA	chr1	-	3UTR_M	10459439	10459470	-1.07178	1.95583	NA
DFFA	chr1	-	3UTR_M	10459475	10459506	1.04847	2.96176	NA
DFFA	chr1	-	3UTR_M	10459504	10459535	2.49741	2.07179	NA
DFFA	chr1	-	3UTR_M	10459530	10459561	-0.624224	4.30329	NA
DFFA	chr1	-	3UTR_M	10459578	10459609	1.22786	1.24726	0.757444
DFFA	chr1	-	3UTR_M	10459915	10459946	2.7538	4.18956	NA
DFFA	chr1	-	3UTR_M	10461214	10461245	0.0547331	2.52827	NA
DFFA	chr1	-	3UTR_M	10461257	10461288	1.75182	2.24469	NA
DFFA	chr1	-	3UTR_M	10461288	10461319	1.75353	4.3119	NA
DFFA	chr1	-	3UTR_F	10461341	10461372	NA	NA	NA
DFFA	chr1	-	Intron	10462407	10462438	NA	NA	NA
DFFA	chr1	-	Intron	10462434	10462465	-0.0855431	4.30775	NA
DFFA	chr1	-	Intron	10462460	10462491	0.490144	1.7935	NA
DFFA	chr1	-	Intron	10462535	10462566	-0.0855431	4.30775	NA
DFFA	chr1	-	Intron	10462831	10462862	-0.0855431	4.30775	NA
DFFA	chr1	-	Intron	10462857	10462888	-1.28975	2.89971	NA
DFFA	chr1	-	Intron	10462894	10462925	0.869885	1.29234	0.856441
PEX14	chr1	+	Intron	10519992	10520023	NA	NA	NA
PEX14	chr1	+	Intron	10524467	10524498	2.75288	4.18964	NA
PEX14	chr1	+	Intron	10542040	10542071	-0.314515	3.19272	NA
PEX14	chr1	+	Intron	10542326	10542357	NA	NA	NA
PEX14	chr1	+	Intron	10545285	10545316	-1.86065	4.27715	NA
PEX14	chr1	+	Intron	10547630	10547661	-0.624224	4.30329	NA
PEX14	chr1	+	Intron	10549483	10549514	-1.19297	3.23045	NA
PEX14	chr1	+	Intron	10578409	10578440	-0.823444	4.29838	NA
PEX14	chr1	+	Intron	10607342	10607373	NA	NA	NA
PEX14	chr1	+	3UTR_M	10630738	10630769	-0.807072	0.851422	0.769378
PEX14	chr1	+	3UTR_M	10633181	10633212	2.34921	2.00366	NA
PEX14	chr1	+	3UTR_M	10633918	10633949	-2.73936	3.03952	NA
PEX14	chr1	+	3UTR_L	10636581	10636612	-0.631068	4.30311	NA
CASZ1	chr1	-	3UTR_L	10636594	10636625	0.607427	1.52954	NA
CASZ1	chr1	-	3UTR_F	10636789	10636820	NA	NA	NA
CASZ1	chr1	-	Intron	10647203	10647234	0.535965	0.985831	0.889032
CASZ1	chr1	-	Intron	10650167	10650198	NA	NA	NA
CASZ1	chr1	-	Intron	10651377	10651408	3.35332	3.56174	NA
CASZ1	chr1	-	Intron	10651778	10651809	0.630319	1.28126	0.902599
CASZ1	chr1	-	Intron	10652591	10652622	-1.94525	2.5843	NA
CASZ1	chr1	-	Intron	10738909	10738940	-0.213402	2.10582	NA
C1orf127	chr1	-	3UTR_S	10946465	10946496	NA	NA	NA
TARDBP	chr1	+	Intron	11014258	11014289	NA	NA	NA
TARDBP	chr1	+	Intron	11021974	11022005	NA	NA	NA
TARDBP	chr1	+	Intron	11022071	11022102	1.52769	0.938382	0.545295
TARDBP	chr1	+	3UTR_F	11022675	11022706	NA	NA	NA
TARDBP	chr1	+	3UTR_M	11023083	11023114	NA	NA	NA
TARDBP	chr1	+	3UTR_M	11023945	11023976	-1.44695	1.85037	NA
TARDBP	chr1	+	3UTR_M	11024025	11024056	-1.44946	0.821716	0.492308
TARDBP	chr1	+	3UTR_M	11024127	11024158	NA	NA	NA
TARDBP	chr1	+	3UTR_M	11024163	11024194	-1.12384	2.73445	NA
TARDBP	chr1	+	3UTR_M	11024733	11024764	0.0981756	1.44726	0.991395
TARDBP	chr1	+	3UTR_M	11024965	11024996	0.245142	4.29051	NA
TARDBP	chr1	+	3UTR_M	11025472	11025503	-0.165446	1.97516	NA
TARDBP	chr1	+	3UTR_M	11026006	11026037	-2.50867	3.49523	NA
TARDBP	chr1	+	3UTR_M	11026143	11026174	NA	NA	NA
TARDBP	chr1	+	3UTR_M	11026307	11026338	NA	NA	NA
TARDBP	chr1	+	3UTR_M	11026398	11026429	NA	NA	NA
TARDBP	chr1	+	3UTR_M	11026717	11026748	NA	NA	NA
TARDBP	chr1	+	3UTR_L	11030508	11030539	-0.471003	0.715639	0.860579
MASP2	chr1	-	Intron	11044788	11044819	1.75454	4.31182	NA
SRM	chr1	-	3UTR_L	11050350	11050381	1.75353	4.3119	NA
SRM	chr1	-	3UTR_M	11051428	11051459	0.9236	2.86523	NA
SRM	chr1	-	3UTR_M	11052444	11052475	NA	NA	NA
SRM	chr1	-	3UTR_M	11054579	11054610	0.255348	0.782122	0.93864
SRM	chr1	-	3UTR_M	11054605	11054636	0.667606	1.80808	NA
SRM	chr1	-	3UTR_M	11054632	11054663	1.22178	2.30678	NA
SRM	chr1	-	3UTR_M	11054657	11054688	1.28812	2.53424	NA
SRM	chr1	-	3UTR_M	11054691	11054722	-1.18736	4.29076	NA
SRM	chr1	-	3UTR_M	11054752	11054783	-0.507634	3.04838	NA
SRM	chr1	-	3UTR_F	11054784	11054815	-0.631068	4.30311	NA
EXOSC10	chr1	-	3UTR_S	11066608	11066639	0.616146	0.698462	0.791035
EXOSC10	chr1	-	CDS	11068635	11068666	-0.631068	4.30311	NA
EXOSC10	chr1	-	Intron	11080153	11080184	1.75454	4.31182	NA
MTOR	chr1	-	3UTR_L	11106525	11106556	-0.215871	0.720763	0.944895
MTOR	chr1	-	3UTR_M	11106584	11106615	-0.132457	1.71195	NA
MTOR	chr1	-	3UTR_M	11106632	11106663	-3.62844	2.41251	NA
MTOR	chr1	-	3UTR_F	11107400	11107431	0.51719	4.29602	NA
MTOR	chr1	-	Intron	11131936	11131967	-0.631068	4.30311	NA
MTOR	chr1	-	Intron	11132335	11132366	NA	NA	NA
MTOR	chr1	-	Intron	11132502	11132533	-0.624224	4.30329	NA
MTOR	chr1	-	Intron	11132864	11132895	NA	NA	NA
MTOR	chr1	-	Intron	11192801	11192832	NA	NA	NA
ANGPTL7	chr1	+	3UTR_F	11195914	11195945	NA	NA	NA
MTOR	chr1	-	Intron	11207684	11207715	-4.019	3.8331	0.735931
MTOR	chr1	-	Intron	11212583	11212614	-0.631068	4.30311	NA
MTOR	chr1	-	Intron	11253701	11253732	-2.23726	1.59907	0.622374
UBIAD1	chr1	+	Intron	11286182	11286213	-0.0855431	4.30775	NA
UBIAD1	chr1	+	Intron	11286265	11286296	-0.85239	1.02936	0.809895
UBIAD1	chr1	+	Intron	11286339	11286370	1.75454	4.31182	NA
UBIAD1	chr1	+	Intron	11286396	11286427	NA	NA	NA
UBIAD1	chr1	+	Intron	11286510	11286541	NA	NA	NA
UBIAD1	chr1	+	Intron	11287921	11287952	0.423104	0.785571	0.890659
UBIAD1	chr1	+	Intron	11288408	11288439	0.687389	0.704191	0.759952
UBIAD1	chr1	+	3UTR_F	11297883	11297914	NA	NA	NA
UBIAD1	chr1	+	3UTR_L	11299558	11299589	0.480153	0.992973	0.904393
DISP3	chr1	+	Intron	11483597	11483628	-0.763499	2.8983	NA
DISP3	chr1	+	3UTR_F	11537531	11537562	0.900219	0.878988	0.745853
DISP3	chr1	+	3UTR_L	11537563	11537594	1.20465	0.924003	0.655703
FBXO2	chr1	-	3UTR_M	11640640	11640671	1.2708	2.51363	NA
FBXO2	chr1	-	3UTR_M	11641212	11641243	-0.624224	4.30329	NA
FBXO2	chr1	-	3UTR_M	11648348	11648379	2.31509	1.22907	0.444467
FBXO2	chr1	-	3UTR_M	11648377	11648408	1.80551	1.10626	0.544166
FBXO2	chr1	-	3UTR_M	11648429	11648460	NA	NA	NA
FBXO44	chr1	+	3UTR_F	11662164	11662195	-0.0855431	4.30775	NA
FBXO44	chr1	+	3UTR_M	11662242	11662273	1.62949	3.46512	NA
FBXO44	chr1	+	3UTR_M	11662271	11662302	0.126947	0.860675	0.976714
FBXO44	chr1	+	3UTR_L	11663304	11663335	1.61718	0.727549	0.314283
FBXO6	chr1	+	Intron	11669041	11669072	-1.19721	4.29057	NA
FBXO6	chr1	+	3UTR_F	11674009	11674040	-0.421976	3.74943	NA
FBXO6	chr1	+	3UTR_M	11674334	11674365	NA	NA	NA
MAD2L2	chr1	-	3UTR_L	11674470	11674501	0.0550676	0.857258	0.991464
MAD2L2	chr1	-	3UTR_F	11674519	11674550	0.426268	1.28195	0.937384
FBXO6	chr1	+	3UTR_L	11675069	11675100	NA	NA	NA
DRAXIN	chr1	+	Intron	11712557	11712588	-0.0855431	4.30775	NA
DRAXIN	chr1	+	3UTR_F	11720130	11720161	NA	NA	NA
DRAXIN	chr1	+	3UTR_M	11720901	11720932	-0.456738	1.93036	NA
DRAXIN	chr1	+	3UTR_M	11720932	11720963	-0.624258	0.880935	0.844979
DRAXIN	chr1	+	3UTR_M	11721003	11721034	-1.18736	4.29076	NA
DRAXIN	chr1	+	3UTR_M	11721589	11721620	1.64753	1.86884	NA
DRAXIN	chr1	+	3UTR_L	11725837	11725868	1.13766	0.690664	0.539169
AGTRAP	chr1	+	Intron	11737150	11737181	NA	NA	NA
AGTRAP	chr1	+	Intron	11749869	11749900	NA	NA	NA
AGTRAP	chr1	+	3UTR_F	11750621	11750652	NA	NA	NA
AGTRAP	chr1	+	3UTR_M	11750715	11750746	2.87311	1.56417	0.464011
AGTRAP	chr1	+	3UTR_M	11750749	11750780	1.91968	1.09631	0.497871
AGTRAP	chr1	+	3UTR_M	11752076	11752107	-0.925164	4.29608	NA
AGTRAP	chr1	+	3UTR_L	11754773	11754804	-0.157382	0.958553	0.972751
MTHFR	chr1	-	3UTR_L	11785713	11785744	-0.00400203	0.743737	0.999364
MTHFR	chr1	-	3UTR_M	11788904	11788935	2.06392	3.05687	NA
MTHFR	chr1	-	3UTR_M	11789426	11789457	-0.644556	3.59844	NA
C1orf167	chr1	+	3UTR_F	11789458	11789489	NA	NA	NA
MTHFR	chr1	-	3UTR_M	11789465	11789496	-1.83812	4.27781	NA
C1orf167	chr1	+	3UTR_L	11789565	11789596	NA	NA	NA
MTHFR	chr1	-	3UTR_M	11789578	11789609	NA	NA	NA
MTHFR	chr1	-	3UTR_M	11789869	11789900	2.15215	2.5088	NA
MTHFR	chr1	-	3UTR_M	11790012	11790043	-0.458187	2.346	NA
MTHFR	chr1	-	3UTR_F	11790457	11790488	-0.631068	4.30311	NA
MTHFR	chr1	-	Intron	11793609	11793640	-1.20807	1.46533	0.810797
CLCN6	chr1	+	Intron	11816800	11816831	2.35824	4.13853	NA
CLCN6	chr1	+	Intron	11819834	11819865	NA	NA	NA
CLCN6	chr1	+	Intron	11819970	11820001	0.0752069	1.78576	0.99433
CLCN6	chr1	+	Intron	11821060	11821091	-1.16583	0.96689	0.687027
CLCN6	chr1	+	Intron	11821193	11821224	-0.0855431	4.30775	NA
CLCN6	chr1	+	Intron	11821878	11821909	1.42748	2.21243	NA
NPPA	chr1	-	3UTR_L	11826058	11826089	NA	NA	NA
NPPA	chr1	-	3UTR_F	11845699	11845730	NA	NA	NA
NPPB	chr1	-	3UTR_S	11857454	11857485	-0.160807	3.96653	NA
KIAA2013	chr1	-	3UTR_L	11919581	11919612	0.489924	0.62025	0.821444
KIAA2013	chr1	-	3UTR_M	11919980	11920011	2.35824	4.13853	NA
KIAA2013	chr1	-	3UTR_M	11920046	11920077	1.10945	0.829825	0.644961
KIAA2013	chr1	-	3UTR_M	11920108	11920139	0.727309	3.02825	NA
KIAA2013	chr1	-	3UTR_F	11920155	11920186	NA	NA	NA
PLOD1	chr1	+	Intron	11951931	11951962	0.0370002	3.63413	NA
PLOD1	chr1	+	3UTR_M	11975255	11975286	-0.0855431	4.30775	NA
PLOD1	chr1	+	3UTR_M	11975484	11975515	0.734669	1.72373	NA
PLOD1	chr1	+	3UTR_M	11975517	11975548	1.81203	1.01711	0.485962
PLOD1	chr1	+	3UTR_M	11975546	11975577	1.57161	2.87645	NA
PLOD1	chr1	+	3UTR_M	11976458	11976489	-1.14391	1.39904	0.81296
PLOD1	chr1	+	3UTR_M	11976483	11976514	1.75353	4.3119	NA
PLOD1	chr1	+	3UTR_M	11976571	11976602	NA	NA	NA
PLOD1	chr1	+	3UTR_M	11976618	11976649	3.34163	3.9719	NA
PLOD1	chr1	+	3UTR_M	11978688	11978719	NA	NA	NA
PLOD1	chr1	+	3UTR_M	11978745	11978776	2.75472	4.18949	NA
PLOD1	chr1	+	3UTR_L	11979824	11979855	2.75472	4.18949	NA
MFN2	chr1	+	3UTR_M	12013485	12013516	-0.948549	0.62051	0.579319
MIIP	chr1	+	3UTR_F	12032019	12032050	0.291484	0.771745	0.928765
MIIP	chr1	+	3UTR_M	12032609	12032640	0.513463	1.6674	NA
MIIP	chr1	+	3UTR_L	12032726	12032757	1.75353	4.3119	NA
TNFRSF8	chr1	+	Intron	12137296	12137327	-1.63922	4.28336	NA
TNFRSF8	chr1	+	3UTR_F	12143020	12143051	NA	NA	NA
TNFRSF8	chr1	+	3UTR_M	12144127	12144158	NA	NA	NA
TNFRSF8	chr1	+	3UTR_L	12144187	12144218	NA	NA	NA
TNFRSF1B	chr1	+	Intron	12203687	12203718	NA	NA	NA
TNFRSF1B	chr1	+	3UTR_M	12209157	12209188	NA	NA	NA
TNFRSF1B	chr1	+	3UTR_L	12209200	12209231	1.85106	1.18464	0.569323
VPS13D	chr1	+	Intron	12249513	12249544	NA	NA	NA
VPS13D	chr1	+	Intron	12263540	12263571	NA	NA	NA
VPS13D	chr1	+	Intron	12320476	12320507	NA	NA	NA
VPS13D	chr1	+	Intron	12348995	12349026	-0.631068	4.30311	NA
VPS13D	chr1	+	Intron	12359681	12359712	NA	NA	NA
VPS13D	chr1	+	Intron	12385609	12385640	NA	NA	NA
VPS13D	chr1	+	Intron	12468225	12468256	-0.315379	3.19302	NA
VPS13D	chr1	+	Intron	12486337	12486368	NA	NA	NA
VPS13D	chr1	+	Intron	12488672	12488703	-1.05513	1.28933	0.812623
VPS13D	chr1	+	Intron	12499931	12499962	NA	NA	NA
VPS13D	chr1	+	Intron	12500201	12500232	NA	NA	NA
VPS13D	chr1	+	Intron	12500370	12500401	NA	NA	NA
VPS13D	chr1	+	Intron	12507578	12507609	-0.937855	4.05214	NA
VPS13D	chr1	+	Intron	12507625	12507656	-0.0855431	4.30775	NA
VPS13D	chr1	+	Intron	12508662	12508693	-0.738413	0.871873	0.803117
VPS13D	chr1	+	3UTR_F	12509161	12509192	-0.0855431	4.30775	NA
VPS13D	chr1	+	3UTR_M	12509270	12509301	NA	NA	NA
VPS13D	chr1	+	3UTR_M	12509354	12509385	-2.74426	3.31506	NA
VPS13D	chr1	+	3UTR_M	12509414	12509445	-0.0888151	1.27718	0.991306
VPS13D	chr1	+	3UTR_M	12509963	12509994	NA	NA	NA
VPS13D	chr1	+	3UTR_M	12510342	12510373	0.218369	1.04543	0.964014
VPS13D	chr1	+	3UTR_L	12512027	12512058	-0.347372	0.830535	0.919523
DHRS3	chr1	-	3UTR_S	12567900	12567931	5.60905	1.20085	0.000469088
DHRS3	chr1	-	Intron	12576595	12576626	NA	NA	NA
DHRS3	chr1	-	Intron	12580095	12580126	-0.0855431	4.30775	NA
DHRS3	chr1	-	Intron	12598403	12598434	-1.19721	4.29057	NA
DHRS3	chr1	-	Intron	12608160	12608191	NA	NA	NA
DHRS3	chr1	-	Intron	12610064	12610095	1.75454	4.31182	NA
DHRS3	chr1	-	Intron	12614670	12614701	2.7538	4.18956	NA
DHRS3	chr1	-	Intron	12616096	12616127	-1.59172	4.28405	NA
AADACL3	chr1	+	Intron	12720313	12720344	NA	NA	NA
AADACL3	chr1	+	3UTR_S	12728738	12728769	NA	NA	NA
C1orf158	chr1	+	3UTR_S	12761149	12761180	1.75454	4.31182	NA
PDPN	chr1	+	Intron	13591257	13591288	1.08253	2.04367	NA
PDPN	chr1	+	Intron	13614435	13614466	NA	NA	NA
PDPN	chr1	+	3UTR_F	13616146	13616177	1.35782	4.30761	NA
PDPN	chr1	+	3UTR_M	13616191	13616222	-0.823444	4.29838	NA
PDPN	chr1	+	3UTR_M	13616230	13616261	-0.282138	1.10399	0.953981
PDPN	chr1	+	3UTR_M	13616284	13616315	-0.0855431	4.30775	NA
PDPN	chr1	+	3UTR_M	13616367	13616398	-0.0258602	1.02845	0.997055
PDPN	chr1	+	3UTR_M	13616466	13616497	-1.19721	4.29057	NA
PDPN	chr1	+	3UTR_M	13616902	13616933	0.946857	1.77018	NA
PDPN	chr1	+	3UTR_M	13617098	13617129	-0.925164	4.29608	NA
PDPN	chr1	+	3UTR_M	13617276	13617307	1.9345	1.54023	NA
PDPN	chr1	+	3UTR_L	13617937	13617968	2.3494	0.69372	0.0379229
PRDM2	chr1	+	Intron	13733097	13733128	NA	NA	NA
PRDM2	chr1	+	Intron	13787637	13787668	-4.14256	2.14432	NA
PRDM2	chr1	+	Intron	13787828	13787859	0.0869876	0.999068	0.987737
PRDM2	chr1	+	Intron	13788057	13788088	-1.08031	0.955823	0.707535
PRDM2	chr1	+	Intron	13788490	13788521	0.817534	3.43824	NA
PRDM2	chr1	+	Intron	13794498	13794529	2.75472	4.18949	NA
PRDM2	chr1	+	Intron	13823054	13823085	0.648773	1.03978	0.86926
PRDM2	chr1	+	Intron	13823095	13823126	NA	NA	NA
PRDM2	chr1	+	3UTR_F	13823478	13823509	2.15126	2.50919	NA
PRDM2	chr1	+	3UTR_M	13825025	13825056	-0.831281	0.821721	0.74854
PRDM2	chr1	+	3UTR_L	13825056	13825087	0.179539	0.647763	0.949403
KAZN	chr1	+	Intron	14617238	14617269	-2.19589	2.64232	NA
KAZN	chr1	+	Intron	14617809	14617840	1.16845	1.55843	NA
KAZN	chr1	+	Intron	14716001	14716032	0.756417	2.37276	NA
KAZN	chr1	+	Intron	14722604	14722635	-0.631068	4.30311	NA
KAZN	chr1	+	Intron	14781812	14781843	-1.41945	3.87377	NA
KAZN	chr1	+	Intron	14789777	14789808	-0.636013	1.04468	0.872614
KAZN	chr1	+	Intron	14799779	14799810	-1.00694	2.79502	NA
KAZN	chr1	+	Intron	14817771	14817802	-1.78639	1.05977	0.525359
KAZN	chr1	+	Intron	14831499	14831530	-0.0855431	4.30775	NA
KAZN	chr1	+	Intron	14879238	14879269	NA	NA	NA
KAZN	chr1	+	Intron	14961709	14961740	0.81813	4.30323	NA
KAZN	chr1	+	Intron	14964084	14964115	NA	NA	NA
KAZN	chr1	+	Intron	15016937	15016968	NA	NA	NA
KAZN	chr1	+	Intron	15025248	15025279	2.75472	4.18949	NA
KAZN	chr1	+	Intron	15046287	15046318	0.0686489	1.04161	0.991395
KAZN	chr1	+	Intron	15065957	15065988	NA	NA	NA
KAZN	chr1	+	Intron	15066019	15066050	NA	NA	NA
KAZN	chr1	+	Intron	15066063	15066094	1.75454	4.31182	NA
KAZN	chr1	+	Intron	15066190	15066221	NA	NA	NA
KAZN	chr1	+	Intron	15066229	15066260	NA	NA	NA
KAZN	chr1	+	Intron	15066259	15066290	NA	NA	NA
KAZN	chr1	+	Intron	15066515	15066546	2.74445	0.747147	0.0167813
KAZN	chr1	+	Intron	15066561	15066592	0.96769	0.822336	0.695444
KAZN	chr1	+	Intron	15066626	15066657	NA	NA	NA
KAZN	chr1	+	Intron	15068129	15068160	-0.199942	0.977756	0.96464
KAZN	chr1	+	Intron	15089742	15089773	-0.436232	0.972844	0.912434
KAZN	chr1	+	3UTR_S	15118023	15118054	1.12002	0.780735	0.611409
TMEM51	chr1	+	3UTR_F	15220140	15220171	NA	NA	NA
TMEM51	chr1	+	3UTR_L	15220458	15220489	-1.29752	1.63937	0.821444
FHAD1	chr1	+	Intron	15292960	15292991	NA	NA	NA
FHAD1	chr1	+	Intron	15320370	15320401	-0.448319	2.291	NA
FHAD1	chr1	+	Intron	15329955	15329986	NA	NA	NA
FHAD1	chr1	+	Intron	15329982	15330013	NA	NA	NA
FHAD1	chr1	+	Intron	15330039	15330070	NA	NA	NA
FHAD1	chr1	+	Intron	15330476	15330507	-0.631068	4.30311	NA
FHAD1	chr1	+	Intron	15335372	15335403	NA	NA	NA
FHAD1	chr1	+	Intron	15335444	15335475	NA	NA	NA
FHAD1	chr1	+	Intron	15348104	15348135	NA	NA	NA
FHAD1	chr1	+	Intron	15352106	15352137	NA	NA	NA
FHAD1	chr1	+	Intron	15364297	15364328	NA	NA	NA
FHAD1	chr1	+	Intron	15366299	15366330	-2.19851	3.23325	NA
FHAD1	chr1	+	3UTR_F	15397509	15397540	-0.631068	4.30311	NA
FHAD1	chr1	+	3UTR_L	15397643	15397674	-1.86065	4.27715	NA
EFHD2	chr1	+	Intron	15417338	15417369	NA	NA	NA
EFHD2	chr1	+	3UTR_F	15428825	15428856	1.20256	1.01056	0.690467
EFHD2	chr1	+	3UTR_M	15429959	15429990	1.22927	3.65506	NA
EFHD2	chr1	+	3UTR_M	15430046	15430077	NA	NA	NA
EFHD2	chr1	+	3UTR_M	15430157	15430188	1.35782	4.30761	NA
EFHD2	chr1	+	3UTR_M	15430188	15430219	0.973633	1.16303	0.806491
EFHD2	chr1	+	3UTR_M	15430264	15430295	NA	NA	NA
EFHD2	chr1	+	3UTR_L	15430319	15430350	0.000786737	1.32742	0.999858
CTRC	chr1	+	3UTR_S	15446632	15446663	-0.41638	3.15537	NA
CELA2A	chr1	+	Intron	15458937	15458968	-2.53442	1.91762	0.650471
CASP9	chr1	-	3UTR_L	15484566	15484597	1.75454	4.31182	NA
CASP9	chr1	-	3UTR_M	15489713	15489744	1.41619	0.74258	0.435943
CASP9	chr1	-	3UTR_M	15491391	15491422	0.72306	1.41177	0.897886
CASP9	chr1	-	3UTR_F	15492269	15492300	-0.46331	1.2278	0.928861
CASP9	chr1	-	Intron	15523674	15523705	-3.0362	2.7533	NA
DNAJC16	chr1	+	Intron	15542285	15542316	-1.38691	1.85259	0.831963
AGMAT	chr1	-	3UTR_L	15565599	15565630	2.35971	3.74968	NA
DNAJC16	chr1	+	Intron	15567724	15567755	NA	NA	NA
DNAJC16	chr1	+	3UTR_F	15568360	15568391	NA	NA	NA
AGMAT	chr1	-	3UTR_M	15568701	15568732	NA	NA	NA
DNAJC16	chr1	+	3UTR_M	15568790	15568821	1.36336	2.20731	NA
DNAJC16	chr1	+	3UTR_M	15569072	15569103	NA	NA	NA
DNAJC16	chr1	+	3UTR_M	15569172	15569203	1.75454	4.31182	NA
DNAJC16	chr1	+	3UTR_M	15569218	15569249	NA	NA	NA
DNAJC16	chr1	+	3UTR_M	15569305	15569336	NA	NA	NA
DNAJC16	chr1	+	3UTR_M	15570036	15570067	NA	NA	NA
AGMAT	chr1	-	3UTR_M	15570056	15570087	NA	NA	NA
DNAJC16	chr1	+	3UTR_M	15570104	15570135	-1.18736	4.29076	NA
DNAJC16	chr1	+	3UTR_M	15570339	15570370	0.122827	2.23552	NA
DNAJC16	chr1	+	3UTR_M	15570858	15570889	-1.43764	4.28641	NA
AGMAT	chr1	-	3UTR_M	15571211	15571242	NA	NA	NA
DNAJC16	chr1	+	3UTR_M	15571280	15571311	0.634552	1.28952	0.902599
AGMAT	chr1	-	3UTR_M	15571362	15571393	NA	NA	NA
AGMAT	chr1	-	3UTR_M	15571691	15571722	-0.438672	3.36382	NA
DNAJC16	chr1	+	3UTR_L	15571713	15571744	0.315763	0.717938	0.914364
AGMAT	chr1	-	3UTR_M	15571762	15571793	NA	NA	NA
AGMAT	chr1	-	3UTR_M	15571813	15571844	NA	NA	NA
AGMAT	chr1	-	3UTR_M	15571840	15571871	NA	NA	NA
AGMAT	chr1	-	3UTR_M	15572716	15572747	NA	NA	NA
AGMAT	chr1	-	3UTR_M	15573310	15573341	NA	NA	NA
AGMAT	chr1	-	3UTR_M	15573360	15573391	NA	NA	NA
AGMAT	chr1	-	3UTR_M	15573418	15573449	NA	NA	NA
AGMAT	chr1	-	3UTR_F	15573539	15573570	NA	NA	NA
AGMAT	chr1	-	Intron	15584307	15584338	0.2074	1.17604	0.970019
DDI2	chr1	+	Intron	15659173	15659204	NA	NA	NA
RSC1A1	chr1	+	CDS	15660834	15660865	NA	NA	NA
RSC1A1	chr1	+	3UTR_F	15661867	15661898	NA	NA	NA
RSC1A1	chr1	+	3UTR_M	15662010	15662041	-1.32711	1.82551	NA
RSC1A1	chr1	+	3UTR_M	15662262	15662293	-3.25364	2.66171	NA
RSC1A1	chr1	+	3UTR_L	15669024	15669055	0.32883	0.781141	0.919136
PLEKHM2	chr1	+	Intron	15714349	15714380	-2.28245	1.36417	0.529709
PLEKHM2	chr1	+	Intron	15721505	15721536	1.35782	4.30761	NA
PLEKHM2	chr1	+	3UTR_S	15734749	15734780	0.515881	0.792391	0.862491
SLC25A34	chr1	+	3UTR_S	15741372	15741403	0.1854	0.739188	0.954806
FBLIM1	chr1	+	3UTR_F	15785339	15785370	2.31085	0.975834	0.267665
FBLIM1	chr1	+	3UTR_M	15786460	15786491	1.73989	1.12376	0.573594
FBLIM1	chr1	+	3UTR_L	15786569	15786600	1.68873	0.637107	0.18146
UQCRHL	chr1	-	3UTR_L	15807159	15807190	-0.866571	0.7799	0.714838
UQCRHL	chr1	-	3UTR_F	15807350	15807381	-0.810305	1.33778	0.873427
SPEN	chr1	+	Intron	15849035	15849066	NA	NA	NA
SPEN	chr1	+	Intron	15858245	15858276	-1.02483	1.25296	0.812845
SPEN	chr1	+	Intron	15873785	15873816	-0.0855431	4.30775	NA
SPEN	chr1	+	Intron	15881925	15881956	-0.925164	4.29608	NA
SPEN	chr1	+	CDS	15932366	15932397	1.22108	2.4715	NA
SPEN	chr1	+	Intron	15936635	15936666	-0.0269462	0.812508	0.99532
SPEN	chr1	+	3UTR_F	15940125	15940156	-2.29898	4.00916	NA
ZBTB17	chr1	-	3UTR_L	15940138	15940169	-1.85607	2.44802	NA
ZBTB17	chr1	-	3UTR_M	15940195	15940226	-5.15647	2.13773	0.253761
SPEN	chr1	+	3UTR_M	15940196	15940227	NA	NA	NA
SPEN	chr1	+	3UTR_M	15940381	15940412	-0.0382517	1.68064	NA
ZBTB17	chr1	-	3UTR_M	15940393	15940424	-1.10937	1.15982	0.766549
SPEN	chr1	+	3UTR_M	15940436	15940467	-1.20094	0.769421	0.569672
ZBTB17	chr1	-	3UTR_F	15941859	15941890	-1.2393	0.820568	0.584701
SPEN	chr1	+	3UTR_M	15953070	15953101	-0.0855431	4.30775	NA
SPEN	chr1	+	3UTR_L	15953123	15953154	-0.161758	3.9673	NA
ZBTB17	chr1	-	Intron	15974313	15974344	-0.666948	1.21441	0.887113
HSPB7	chr1	-	3UTR_L	16014019	16014050	-0.925164	4.29608	NA
CLCNKA	chr1	+	3UTR_F	16034030	16034061	-3.22962	2.6037	NA
CLCNKB	chr1	+	3UTR_S	16057288	16057319	-0.417484	1.96619	NA
FAM131C	chr1	-	3UTR_S	16057759	16057790	-2.38223	3.28228	NA
EPHA2	chr1	-	3UTR_L	16124327	16124358	-1.50038	1.46508	0.745853
EPHA2	chr1	-	3UTR_M	16124425	16124456	0.516493	3.78857	NA
EPHA2	chr1	-	3UTR_F	16124610	16124641	-0.0855431	4.30775	NA
EPHA2	chr1	-	Intron	16146863	16146894	1.75454	4.31182	NA
EPHA2	chr1	-	Intron	16147625	16147656	NA	NA	NA
EPHA2	chr1	-	Intron	16147842	16147873	-0.476204	1.89027	0.954452
EPHA2	chr1	-	Intron	16148222	16148253	NA	NA	NA
ARHGEF19	chr1	-	3UTR_L	16197846	16197877	-0.769711	1.73064	0.913153
ARHGEF19	chr1	-	3UTR_M	16198094	16198125	-0.598918	0.802515	0.832657
ARHGEF19	chr1	-	3UTR_F	16198156	16198187	NA	NA	NA
ARHGEF19	chr1	-	Intron	16207331	16207362	NA	NA	NA
RSG1	chr1	-	3UTR_L	16223919	16223950	5.16029	2.22483	NA
RSG1	chr1	-	3UTR_M	16228665	16228696	1.14522	0.92588	0.676487
RSG1	chr1	-	3UTR_M	16228714	16228745	1.37963	0.945578	0.601768
RSG1	chr1	-	3UTR_M	16228753	16228784	1.80713	2.02848	NA
RSG1	chr1	-	3UTR_F	16231682	16231713	-0.717954	2.40258	NA
FBXO42	chr1	-	3UTR_M	16242155	16242186	-0.188197	3.48503	NA
FBXO42	chr1	-	3UTR_M	16246054	16246085	2.27773	1.24495	0.466418
FBXO42	chr1	-	3UTR_M	16246830	16246861	-0.136882	0.826314	0.972248
FBXO42	chr1	-	3UTR_M	16247372	16247403	0.112581	1.43596	0.989995
FBXO42	chr1	-	3UTR_M	16248523	16248554	1.34331	1.94858	NA
FBXO42	chr1	-	3UTR_M	16249573	16249604	-0.0855431	4.30775	NA
FBXO42	chr1	-	3UTR_M	16249834	16249865	-1.86065	4.27715	NA
FBXO42	chr1	-	3UTR_M	16249883	16249914	-1.14673	1.59762	0.841905
FBXO42	chr1	-	3UTR_M	16249927	16249958	1.75353	4.3119	NA
FBXO42	chr1	-	3UTR_M	16249988	16250019	-0.664909	1.13989	0.878109
FBXO42	chr1	-	3UTR_M	16250054	16250085	-0.0855431	4.30775	NA
FBXO42	chr1	-	3UTR_M	16250389	16250420	-0.873648	1.35379	0.863554
FBXO42	chr1	-	3UTR_M	16250559	16250590	1.84016	3.62856	NA
FBXO42	chr1	-	3UTR_F	16250645	16250676	0.34211	0.903818	0.928529
FBXO42	chr1	-	CDS	16250695	16250726	0.275321	0.968724	0.948305
FBXO42	chr1	-	CDS	16250844	16250875	3.34163	3.9719	NA
FBXO42	chr1	-	Intron	16251809	16251840	NA	NA	NA
FBXO42	chr1	-	Intron	16257979	16258010	-1.99414	1.14913	0.504419
FBXO42	chr1	-	Intron	16295761	16295792	3.78229	3.17361	NA
FBXO42	chr1	-	Intron	16351446	16351477	-1.03882	1.68797	NA
SZRD1	chr1	+	3UTR_M	16395463	16395494	1.75454	4.31182	NA
SZRD1	chr1	+	3UTR_M	16395527	16395558	2.20013	3.01365	NA
SZRD1	chr1	+	3UTR_M	16395576	16395607	0.812642	1.98898	NA
SZRD1	chr1	+	3UTR_M	16395602	16395633	NA	NA	NA
SZRD1	chr1	+	3UTR_M	16395689	16395720	-0.624224	4.30329	NA
SZRD1	chr1	+	3UTR_M	16396348	16396379	0.295444	0.875434	0.936353
SZRD1	chr1	+	3UTR_M	16397803	16397834	1.75353	4.3119	NA
SZRD1	chr1	+	3UTR_L	16398125	16398156	0.354482	0.821745	0.916355
SPATA21	chr1	-	Intron	16433820	16433851	0.22639	1.57372	NA
NECAP2	chr1	+	Intron	16441423	16441454	2.94465	2.27018	NA
NECAP2	chr1	+	Intron	16441596	16441627	-0.715983	0.886184	0.816051
NECAP2	chr1	+	Intron	16452264	16452295	NA	NA	NA
NECAP2	chr1	+	3UTR_F	16459048	16459079	-0.624224	4.30329	NA
NECAP2	chr1	+	3UTR_M	16459199	16459230	NA	NA	NA
NECAP2	chr1	+	3UTR_M	16459883	16459914	NA	NA	NA
NECAP2	chr1	+	3UTR_M	16460058	16460089	-0.682199	0.776333	0.792497
NECAP2	chr1	+	3UTR_M	16460284	16460315	NA	NA	NA
NECAP2	chr1	+	3UTR_L	16460314	16460345	-0.0855431	4.30775	NA
NBPF1	chr1	-	3UTR_L	16562313	16562344	-0.55629	1.01688	0.887885
NBPF1	chr1	-	3UTR_M	16562417	16562448	-0.859803	0.627619	0.632044
NBPF1	chr1	-	3UTR_F	16562475	16562506	1.40568	2.54953	NA
NBPF1	chr1	-	CDS	16565623	16565654	-0.624224	4.30329	NA
NBPF1	chr1	-	CDS	16567169	16567200	-3.67255	1.19016	0.0778771
NBPF1	chr1	-	Intron	16574360	16574391	NA	NA	NA
NBPF1	chr1	-	Intron	16590543	16590574	-0.624224	4.30329	NA
NBPF1	chr1	-	Intron	16593140	16593171	-4.56286	2.74724	0.533533
NBPF1	chr1	-	Intron	16593645	16593676	-0.0855431	4.30775	NA
NBPF1	chr1	-	Intron	16599546	16599577	0.0379533	3.6335	NA
NBPF1	chr1	-	Intron	16599583	16599614	-1.39559	1.10961	0.669314
NBPF1	chr1	-	Intron	16599887	16599918	-1.41945	3.87377	NA
NBPF1	chr1	-	Intron	16600058	16600089	1.35681	4.30769	NA
NBPF1	chr1	-	Intron	16601251	16601282	-0.912943	2.25033	NA
NBPF1	chr1	-	Intron	16602380	16602411	-0.947015	4.2956	NA
NBPF1	chr1	-	Intron	16605407	16605438	-0.298686	1.1167	0.95128
NBPF1	chr1	-	Intron	16606006	16606037	-0.220866	0.943353	0.958758
NBPF1	chr1	-	Intron	16606108	16606139	NA	NA	NA
NBPF1	chr1	-	Intron	16608347	16608378	-0.624224	4.30329	NA
CROCC	chr1	+	Intron	16956626	16956657	-2.48854	3.03031	NA
CROCC	chr1	+	Intron	16956680	16956711	-0.497147	1.08216	0.909491
CROCC	chr1	+	Intron	16960557	16960588	NA	NA	NA
CROCC	chr1	+	Intron	16968785	16968816	NA	NA	NA
CROCC	chr1	+	Intron	16970952	16970983	NA	NA	NA
CROCC	chr1	+	Intron	16971018	16971049	NA	NA	NA
CROCC	chr1	+	3UTR_F	16972696	16972727	-0.624224	4.30329	NA
CROCC	chr1	+	3UTR_M	16972853	16972884	0.486012	2.98151	NA
CROCC	chr1	+	3UTR_M	16972910	16972941	0.527109	1.51783	0.93453
CROCC	chr1	+	3UTR_L	16972944	16972975	-0.991491	0.870634	0.705176
ATP13A2	chr1	-	3UTR_S	16985948	16985979	0.322563	0.941435	0.935102
ATP13A2	chr1	-	CDS	16985975	16986006	0.84892	1.54686	0.887329
ATP13A2	chr1	-	CDS	16986142	16986173	NA	NA	NA
ATP13A2	chr1	-	Intron	16994803	16994834	-1.18736	4.29076	NA
ATP13A2	chr1	-	Intron	16995596	16995627	-1.68258	2.50044	NA
ATP13A2	chr1	-	Intron	16995761	16995792	NA	NA	NA
ATP13A2	chr1	-	Intron	16998534	16998565	-1.18736	4.29076	NA
SDHB	chr1	-	3UTR_L	17018712	17018743	-4.48532	1.253	0.0220253
SDHB	chr1	-	3UTR_F	17018742	17018773	-2.0411	1.59979	0.663181
SDHB	chr1	-	Intron	17026714	17026745	NA	NA	NA
SDHB	chr1	-	Intron	17029084	17029115	-1.43981	1.1378	0.666947
PADI2	chr1	-	3UTR_L	17066751	17066782	1.16347	1.77319	NA
PADI2	chr1	-	3UTR_M	17067823	17067854	NA	NA	NA
PADI2	chr1	-	3UTR_M	17068542	17068573	NA	NA	NA
PADI2	chr1	-	3UTR_F	17068741	17068772	NA	NA	NA
PADI2	chr1	-	Intron	17079024	17079055	NA	NA	NA
PADI2	chr1	-	Intron	17098414	17098445	NA	NA	NA
PADI1	chr1	+	3UTR_S	17245985	17246016	3.34163	3.9719	NA
PADI3	chr1	+	3UTR_S	17284213	17284244	-0.624224	4.30329	NA
PADI4	chr1	+	3UTR_S	17363979	17364010	NA	NA	NA
RCC2	chr1	-	3UTR_L	17406750	17406781	-1.41735	0.627294	0.301008
RCC2	chr1	-	3UTR_M	17406783	17406814	-1.12702	1.03072	0.720394
RCC2	chr1	-	3UTR_M	17407649	17407680	0.199304	1.58247	NA
RCC2	chr1	-	3UTR_M	17407713	17407744	-0.0855431	4.30775	NA
RCC2	chr1	-	3UTR_M	17408810	17408841	0.51719	4.29602	NA
RCC2	chr1	-	3UTR_M	17408843	17408874	-0.0855431	4.30775	NA
RCC2	chr1	-	3UTR_F	17408981	17409012	2.75288	4.18964	NA
RCC2	chr1	-	Intron	17413062	17413093	0.518209	4.29593	NA
RCC2	chr1	-	Intron	17418832	17418863	NA	NA	NA
RCC2	chr1	-	CDS	17425558	17425589	-0.624224	4.30329	NA
RCC2	chr1	-	Intron	17439178	17439209	-3.18991	2.93517	NA
RCC2	chr1	-	5UTR	17439583	17439614	NA	NA	NA
ARHGEF10L	chr1	+	Intron	17542130	17542161	0.260582	0.82501	0.941706
ARHGEF10L	chr1	+	Intron	17604861	17604892	NA	NA	NA
ARHGEF10L	chr1	+	Intron	17609602	17609633	3.34163	3.9719	NA
ARHGEF10L	chr1	+	Intron	17640753	17640784	0.90298	2.95214	NA
ARHGEF10L	chr1	+	Intron	17640866	17640897	NA	NA	NA
ARHGEF10L	chr1	+	Intron	17690972	17691003	0.842018	3.73186	NA
ARHGEF10L	chr1	+	3UTR_F	17697607	17697638	0.812837	4.27122	NA
ARHGEF10L	chr1	+	3UTR_M	17697806	17697837	1.59845	1.96811	NA
ARHGEF10L	chr1	+	3UTR_L	17697849	17697880	0.0670308	0.653138	0.985829
ACTL8	chr1	+	3UTR_S	17827043	17827074	-0.624224	4.30329	NA
IGSF21	chr1	+	Intron	18128216	18128247	NA	NA	NA
IGSF21	chr1	+	Intron	18132021	18132052	-0.0855431	4.30775	NA
IGSF21	chr1	+	Intron	18148090	18148121	NA	NA	NA
IGSF21	chr1	+	Intron	18159647	18159678	-0.631068	4.30311	NA
IGSF21	chr1	+	Intron	18328460	18328491	NA	NA	NA
IGSF21	chr1	+	3UTR_S	18378463	18378494	-3.78151	2.25462	NA
KLHDC7A	chr1	+	3UTR_F	18485760	18485791	NA	NA	NA
KLHDC7A	chr1	+	3UTR_L	18485945	18485976	NA	NA	NA
PAX7	chr1	+	3UTR_S	18748846	18748877	2.7538	4.18956	NA
ALDH4A1	chr1	-	3UTR_S	18871420	18871451	1.38683	0.918757	0.584985
ALDH4A1	chr1	-	Intron	18882549	18882580	0.468294	2.31916	NA
IFFO2	chr1	-	3UTR_L	18904274	18904305	2.09012	0.757782	0.151918
IFFO2	chr1	-	3UTR_M	18906626	18906657	NA	NA	NA
IFFO2	chr1	-	3UTR_M	18906902	18906933	1.75353	4.3119	NA
IFFO2	chr1	-	3UTR_M	18907818	18907849	-2.01995	3.69474	NA
IFFO2	chr1	-	3UTR_F	18908281	18908312	NA	NA	NA
UBR4	chr1	-	3UTR_L	19072100	19072131	-0.592221	1.98586	NA
UBR4	chr1	-	3UTR_M	19072741	19072772	-2.21694	3.71036	NA
UBR4	chr1	-	3UTR_M	19074026	19074057	-0.544401	2.61243	NA
UBR4	chr1	-	3UTR_M	19074500	19074531	-0.332727	0.700367	0.905946
UBR4	chr1	-	3UTR_F	19074525	19074556	-0.137821	0.772893	0.969396
UBR4	chr1	-	Intron	19084006	19084037	-3.01545	2.86789	NA
UBR4	chr1	-	Intron	19084285	19084316	NA	NA	NA
UBR4	chr1	-	Intron	19091891	19091922	NA	NA	NA
UBR4	chr1	-	CDS	19121211	19121242	-1.6593	0.86259	0.428644
UBR4	chr1	-	Intron	19144626	19144657	NA	NA	NA
UBR4	chr1	-	Intron	19144674	19144705	0.842018	3.73186	NA
UBR4	chr1	-	Intron	19150886	19150917	1.84016	3.62856	NA
UBR4	chr1	-	Intron	19150912	19150943	-0.591722	1.98579	NA
UBR4	chr1	-	Intron	19167441	19167472	NA	NA	NA
UBR4	chr1	-	Intron	19179570	19179601	NA	NA	NA
UBR4	chr1	-	Intron	19182611	19182642	NA	NA	NA
UBR4	chr1	-	Intron	19209413	19209444	-3.48763	2.64129	NA
UBR4	chr1	-	Intron	19209508	19209539	-1.57378	4.05874	NA
EMC1	chr1	-	3UTR_L	19211790	19211821	NA	NA	NA
EMC1	chr1	-	3UTR_M	19211955	19211986	NA	NA	NA
EMC1	chr1	-	3UTR_M	19212037	19212068	2.0645	3.05648	NA
EMC1	chr1	-	3UTR_M	19212484	19212515	4.11553	2.91436	NA
EMC1	chr1	-	3UTR_M	19213797	19213828	-1.79432	1.73289	NA
EMC1	chr1	-	3UTR_M	19214393	19214424	0.246166	4.29043	NA
EMC1	chr1	-	3UTR_M	19214468	19214499	1.75353	4.3119	NA
EMC1	chr1	-	3UTR_M	19214563	19214594	0.941233	0.857767	0.719325
EMC1	chr1	-	3UTR_M	19215658	19215689	0.574682	0.703266	0.813083
EMC1	chr1	-	3UTR_M	19216334	19216365	2.75288	4.18964	NA
EMC1	chr1	-	3UTR_M	19216375	19216406	-2.11652	2.55262	NA
EMC1	chr1	-	3UTR_M	19216404	19216435	-0.160807	3.96653	NA
EMC1	chr1	-	3UTR_M	19216448	19216479	NA	NA	NA
EMC1	chr1	-	3UTR_M	19217994	19218025	NA	NA	NA
EMC1	chr1	-	3UTR_M	19218080	19218111	0.899439	0.805506	0.712324
EMC1	chr1	-	3UTR_M	19218196	19218227	1.41647	0.921423	0.577085
EMC1	chr1	-	3UTR_M	19218363	19218394	NA	NA	NA
EMC1	chr1	-	3UTR_M	19218610	19218641	-1.59172	4.28405	NA
EMC1	chr1	-	3UTR_M	19218678	19218709	1.75353	4.3119	NA
EMC1	chr1	-	3UTR_M	19218923	19218954	-0.623578	1.25407	0.901587
EMC1	chr1	-	3UTR_F	19218950	19218981	-0.177493	1.55457	NA
EMC1	chr1	-	Intron	19250659	19250690	-0.925164	4.29608	NA
MRTO4	chr1	+	3UTR_F	19258887	19258918	-0.947015	4.2956	NA
MRTO4	chr1	+	3UTR_M	19258936	19258967	1.82611	3.89078	NA
MRTO4	chr1	+	3UTR_M	19258967	19258998	0.138683	1.61883	NA
MRTO4	chr1	+	3UTR_M	19259005	19259036	-0.316911	1.57083	0.965042
MRTO4	chr1	+	3UTR_M	19259065	19259096	3.61164	2.43185	NA
MRTO4	chr1	+	3UTR_M	19259257	19259288	-0.462155	0.697322	0.859337
MRTO4	chr1	+	3UTR_M	19259427	19259458	1.27819	0.7658	0.530326
MRTO4	chr1	+	3UTR_M	19259545	19259576	-0.940555	1.94479	0.904393
MRTO4	chr1	+	3UTR_M	19259876	19259907	1.75353	4.3119	NA
MRTO4	chr1	+	3UTR_M	19259939	19259970	1.75454	4.31182	NA
MRTO4	chr1	+	3UTR_M	19260061	19260092	0.938862	1.19592	0.821765
MRTO4	chr1	+	3UTR_M	19260106	19260137	0.751611	0.885465	0.802322
MRTO4	chr1	+	3UTR_M	19260225	19260256	2.94924	3.21208	NA
MRTO4	chr1	+	3UTR_M	19261657	19261688	NA	NA	NA
MRTO4	chr1	+	3UTR_M	19263917	19263948	-1.28197	2.86452	NA
MRTO4	chr1	+	3UTR_M	19264004	19264035	NA	NA	NA
MRTO4	chr1	+	3UTR_M	19264084	19264115	0.885919	1.43386	0.870382
MRTO4	chr1	+	3UTR_M	19265085	19265116	-0.614297	1.99454	NA
AKR7L	chr1	-	3UTR_L	19265977	19266008	0.53243	0.609567	0.794022
MRTO4	chr1	+	3UTR_M	19266203	19266234	0.133538	2.10671	NA
AKR7L	chr1	-	3UTR_M	19267060	19267091	2.17956	2.55768	NA
MRTO4	chr1	+	3UTR_L	19267065	19267096	-1.86065	4.27715	NA
AKR7L	chr1	-	3UTR_F	19267124	19267155	-3.75353	2.63618	NA
AKR7A3	chr1	-	3UTR_L	19278629	19278660	0.907931	1.05585	0.798333
AKR7A3	chr1	-	3UTR_M	19282493	19282524	1.198	2.25331	NA
AKR7A3	chr1	-	3UTR_M	19282526	19282557	-0.920108	3.05792	NA
AKR7A3	chr1	-	3UTR_F	19282555	19282586	1.13028	1.87536	NA
AKR7A2	chr1	-	3UTR_L	19295976	19296007	0.283607	1.81127	NA
AKR7A2	chr1	-	3UTR_M	19298892	19298923	1.35681	4.30769	NA
AKR7A2	chr1	-	3UTR_M	19298991	19299022	-2.8508	3.55081	NA
AKR7A2	chr1	-	3UTR_M	19300566	19300597	1.14134	3.26778	NA
AKR7A2	chr1	-	3UTR_M	19301488	19301519	0.00672809	2.51842	NA
AKR7A2	chr1	-	3UTR_M	19302232	19302263	NA	NA	NA
AKR7A2	chr1	-	3UTR_M	19302465	19302496	NA	NA	NA
AKR7A2	chr1	-	3UTR_M	19303955	19303986	-0.350549	0.875544	0.923128
AKR7A2	chr1	-	3UTR_M	19303987	19304018	-0.128398	1.36073	0.986831
AKR7A2	chr1	-	3UTR_M	19304113	19304144	1.63127	3.46381	NA
AKR7A2	chr1	-	3UTR_F	19304186	19304217	NA	NA	NA
AKR7A2	chr1	-	Intron	19304980	19305011	-0.36754	1.09676	0.936784
AKR7A2	chr1	-	Intron	19305699	19305730	NA	NA	NA
PQLC2	chr1	+	Intron	19319374	19319405	NA	NA	NA
CAPZB	chr1	-	3UTR_L	19327680	19327711	1.75353	4.3119	NA
PQLC2	chr1	+	Intron	19328158	19328189	NA	NA	NA
PQLC2	chr1	+	Intron	19328968	19328999	1.15434	2.80091	NA
PQLC2	chr1	+	Intron	19329014	19329045	NA	NA	NA
PQLC2	chr1	+	Intron	19329217	19329248	-0.34827	2.37819	NA
PQLC2	chr1	+	Intron	19329243	19329274	0.712248	1.15699	0.870723
PQLC2	chr1	+	Intron	19329269	19329300	1.64224	0.620419	0.182899
PQLC2	chr1	+	Intron	19329737	19329768	NA	NA	NA
PQLC2	chr1	+	3UTR_F	19332408	19332439	1.54661	1.94991	NA
PQLC2	chr1	+	3UTR_M	19334355	19334386	2.94924	3.21208	NA
PQLC2	chr1	+	3UTR_M	19334443	19334474	1.59991	1.03379	0.57366
PQLC2	chr1	+	3UTR_L	19337658	19337689	-0.631068	4.30311	NA
CAPZB	chr1	-	Intron	19344169	19344200	NA	NA	NA
CAPZB	chr1	-	Intron	19374165	19374196	2.75472	4.18949	NA
CAPZB	chr1	-	Intron	19434541	19434572	-3.13658	1.44861	0.33864
MINOS1-NBL1	chr1	+	Intron	19598134	19598165	-0.925164	4.29608	NA
MINOS1-NBL1	chr1	+	Intron	19602323	19602354	-0.0855431	4.30775	NA
MINOS1-NBL1	chr1	+	Intron	19602696	19602727	-1.2353	2.49719	NA
MINOS1-NBL1	chr1	+	Intron	19622128	19622159	-0.631068	4.30311	NA
MINOS1-NBL1	chr1	+	Intron	19623545	19623576	-0.624224	4.30329	NA
MINOS1-NBL1	chr1	+	Intron	19626529	19626560	-1.16657	2.71	NA
MINOS1-NBL1	chr1	+	Intron	19626609	19626640	-0.551738	0.680939	0.815424
MINOS1-NBL1	chr1	+	Intron	19627430	19627461	NA	NA	NA
MINOS1-NBL1	chr1	+	Intron	19629803	19629834	-0.329938	1.03254	0.940852
MINOS1-NBL1	chr1	+	Intron	19629857	19629888	-0.937855	4.05214	NA
NBL1	chr1	+	3UTR_M	19657324	19657355	-0.191283	2.09767	NA
NBL1	chr1	+	3UTR_M	19658260	19658291	0.25499	4.2907	NA
NBL1	chr1	+	3UTR_M	19658304	19658335	1.75353	4.3119	NA
NBL1	chr1	+	3UTR_M	19658400	19658431	0.852969	1.65968	NA
NBL1	chr1	+	3UTR_L	19658432	19658463	1.21503	1.10429	0.717687
HTR6	chr1	+	3UTR_S	19680946	19680977	0.0707803	3.76681	NA
TMCO4	chr1	-	3UTR_L	19682203	19682234	NA	NA	NA
TMCO4	chr1	-	3UTR_M	19682230	19682261	-0.0855431	4.30775	NA
TMCO4	chr1	-	Intron	19684054	19684085	1.75353	4.3119	NA
TMCO4	chr1	-	Intron	19743309	19743340	1.75454	4.31182	NA
TMCO4	chr1	-	Intron	19750061	19750092	-0.925164	4.29608	NA
TMCO4	chr1	-	Intron	19753926	19753957	NA	NA	NA
TMCO4	chr1	-	Intron	19778147	19778178	NA	NA	NA
OTUD3	chr1	+	Intron	19906924	19906955	NA	NA	NA
OTUD3	chr1	+	3UTR_F	19908779	19908810	0.51719	4.29602	NA
OTUD3	chr1	+	3UTR_M	19910371	19910402	NA	NA	NA
OTUD3	chr1	+	3UTR_M	19910605	19910636	NA	NA	NA
OTUD3	chr1	+	3UTR_L	19912925	19912956	-0.91045	0.745822	0.681933
PLA2G2A	chr1	-	3UTR_S	19975425	19975456	NA	NA	NA
PLA2G5	chr1	+	3UTR_L	20091179	20091210	NA	NA	NA
UBXN10	chr1	+	3UTR_F	20191801	20191832	NA	NA	NA
UBXN10	chr1	+	3UTR_M	20191836	20191867	NA	NA	NA
UBXN10	chr1	+	3UTR_M	20193432	20193463	-0.624224	4.30329	NA
UBXN10	chr1	+	3UTR_M	20193459	20193490	-0.631068	4.30311	NA
UBXN10	chr1	+	3UTR_M	20194681	20194712	-0.631068	4.30311	NA
UBXN10	chr1	+	3UTR_L	20196027	20196058	-1.94013	4.08973	NA
VWA5B1	chr1	+	Intron	20326435	20326466	0.81813	4.30323	NA
VWA5B1	chr1	+	Intron	20346843	20346874	NA	NA	NA
VWA5B1	chr1	+	CDS	20354233	20354264	NA	NA	NA
CAMK2N1	chr1	-	3UTR_L	20482386	20482417	0.674506	0.63026	0.728037
CAMK2N1	chr1	-	3UTR_M	20482446	20482477	1.78986	1.68715	NA
CAMK2N1	chr1	-	3UTR_M	20482967	20482998	-0.631068	4.30311	NA
CAMK2N1	chr1	-	3UTR_M	20483082	20483113	1.40534	2.61893	NA
CAMK2N1	chr1	-	3UTR_M	20483145	20483176	-0.624224	4.30329	NA
CAMK2N1	chr1	-	3UTR_F	20483342	20483373	-1.63922	4.28336	NA
MUL1	chr1	-	3UTR_L	20499438	20499469	-0.0655084	0.662768	0.98643
MUL1	chr1	-	3UTR_M	20499466	20499497	-0.445632	1.05976	0.919149
MUL1	chr1	-	3UTR_M	20499567	20499598	-1.88581	4.17342	NA
MUL1	chr1	-	3UTR_F	20500355	20500386	NA	NA	NA
FAM43B	chr1	+	3UTR_S	20554988	20555019	-0.463157	1.12424	0.920601
CDA	chr1	+	3UTR_F	20618845	20618876	NA	NA	NA
CDA	chr1	+	3UTR_L	20618883	20618914	NA	NA	NA
PINK1	chr1	+	CDS	20639972	20640003	-0.631068	4.30311	NA
PINK1	chr1	+	Intron	20640103	20640134	0.738461	2.25311	NA
PINK1	chr1	+	Intron	20644965	20644996	0.516493	3.78857	NA
PINK1	chr1	+	Intron	20645040	20645071	NA	NA	NA
PINK1	chr1	+	3UTR_F	20650718	20650749	0.120687	1.15453	0.985641
PINK1	chr1	+	3UTR_M	20651258	20651289	0.239995	2.03182	NA
PINK1	chr1	+	3UTR_M	20651297	20651328	0.278386	0.919641	0.944317
PINK1	chr1	+	3UTR_M	20651322	20651353	-0.796283	3.13294	NA
PINK1	chr1	+	3UTR_M	20651356	20651387	-0.631068	4.30311	NA
PINK1	chr1	+	3UTR_M	20651491	20651522	0.999852	1.24472	0.818234
DDOST	chr1	-	3UTR_M	20652240	20652271	NA	NA	NA
DDOST	chr1	-	3UTR_F	20652266	20652297	-2.64923	3.66343	NA
DDOST	chr1	-	CDS	20655713	20655744	NA	NA	NA
PINK1	chr1	+	3UTR_L	20656146	20656177	1.75353	4.3119	NA
KIF17	chr1	-	3UTR_L	20663844	20663875	-0.631068	4.30311	NA
KIF17	chr1	-	3UTR_F	20664004	20664035	0.079821	1.70572	NA
KIF17	chr1	-	Intron	20665210	20665241	-2.18351	1.49633	0.601606
KIF17	chr1	-	Intron	20671654	20671685	0.817534	3.43824	NA
KIF17	chr1	-	Intron	20698567	20698598	3.34163	3.9719	NA
KIF17	chr1	-	Intron	20705884	20705915	-0.438612	0.956253	0.9097
SH2D5	chr1	-	3UTR_S	20719721	20719752	-0.63599	0.886606	0.842051
HP1BP3	chr1	-	3UTR_L	20738096	20738127	-0.631068	4.30311	NA
HP1BP3	chr1	-	3UTR_M	20739081	20739112	-2.93567	2.03284	0.607971
HP1BP3	chr1	-	3UTR_M	20740256	20740287	1.19012	1.24402	0.766549
HP1BP3	chr1	-	3UTR_M	20742366	20742397	-0.624224	4.30329	NA
HP1BP3	chr1	-	3UTR_M	20742408	20742439	1.6212	2.65937	NA
HP1BP3	chr1	-	3UTR_M	20742669	20742700	0.764292	0.688155	0.714962
HP1BP3	chr1	-	3UTR_M	20742768	20742799	0.119826	2.64035	NA
HP1BP3	chr1	-	3UTR_M	20742907	20742938	-0.947015	4.2956	NA
HP1BP3	chr1	-	3UTR_M	20742992	20743023	-0.920108	3.05792	NA
HP1BP3	chr1	-	3UTR_M	20743200	20743231	0.509647	0.666469	0.827745
HP1BP3	chr1	-	3UTR_M	20743326	20743357	-0.823444	4.29838	NA
HP1BP3	chr1	-	3UTR_M	20744547	20744578	NA	NA	NA
HP1BP3	chr1	-	3UTR_M	20744627	20744658	0.378311	1.23919	0.943567
HP1BP3	chr1	-	3UTR_M	20744730	20744761	NA	NA	NA
HP1BP3	chr1	-	3UTR_F	20744771	20744802	-3.03603	2.58659	NA
HP1BP3	chr1	-	Intron	20754048	20754079	-1.0664	0.806133	0.650471
HP1BP3	chr1	-	Intron	20754164	20754195	-0.644556	3.59844	NA
HP1BP3	chr1	-	Intron	20754268	20754299	-0.631068	4.30311	NA
HP1BP3	chr1	-	Intron	20754649	20754680	-1.19721	4.29057	NA
HP1BP3	chr1	-	Intron	20754870	20754901	-0.624224	4.30329	NA
HP1BP3	chr1	-	Intron	20755005	20755036	-0.631068	4.30311	NA
HP1BP3	chr1	-	Intron	20755034	20755065	NA	NA	NA
HP1BP3	chr1	-	Intron	20755148	20755179	NA	NA	NA
HP1BP3	chr1	-	Intron	20765233	20765264	NA	NA	NA
HP1BP3	chr1	-	Intron	20773686	20773717	0.51747	3.78777	NA
HP1BP3	chr1	-	Intron	20774113	20774144	-0.0855431	4.30775	NA
HP1BP3	chr1	-	Intron	20775831	20775862	NA	NA	NA
HP1BP3	chr1	-	Intron	20776053	20776084	NA	NA	NA
HP1BP3	chr1	-	Intron	20785260	20785291	1.85937	3.31397	NA
EIF4G3	chr1	-	3UTR_L	20805960	20805991	NA	NA	NA
EIF4G3	chr1	-	3UTR_M	20806438	20806469	-0.631068	4.30311	NA
EIF4G3	chr1	-	3UTR_M	20806465	20806496	-1.00529	1.54358	0.862491
EIF4G3	chr1	-	3UTR_M	20806546	20806577	-1.02669	1.10762	0.776747
EIF4G3	chr1	-	3UTR_M	20806875	20806906	-0.807953	2.24518	NA
EIF4G3	chr1	-	3UTR_M	20807067	20807098	-1.28007	1.60285	0.819837
EIF4G3	chr1	-	3UTR_M	20807094	20807125	-3.62894	1.40566	0.199602
EIF4G3	chr1	-	3UTR_F	20807277	20807308	-0.534921	0.741	0.840688
EIF4G3	chr1	-	Intron	20889824	20889855	-0.0855431	4.30775	NA
EIF4G3	chr1	-	Intron	20892244	20892275	NA	NA	NA
EIF4G3	chr1	-	Intron	20913357	20913388	NA	NA	NA
EIF4G3	chr1	-	Intron	20920317	20920348	NA	NA	NA
EIF4G3	chr1	-	Intron	20938542	20938573	NA	NA	NA
EIF4G3	chr1	-	Intron	20941234	20941265	1.54767	2.43636	NA
EIF4G3	chr1	-	Intron	20943415	20943446	0.518209	4.29593	NA
EIF4G3	chr1	-	Intron	20945327	20945358	NA	NA	NA
EIF4G3	chr1	-	Intron	20960842	20960873	2.94863	3.21258	NA
EIF4G3	chr1	-	Intron	21018914	21018945	-1.95261	1.25819	0.572375
EIF4G3	chr1	-	Intron	21076612	21076643	-1.02362	2.73121	NA
EIF4G3	chr1	-	Intron	21175106	21175137	-3.16342	1.96671	0.551796
EIF4G3	chr1	-	Intron	21175672	21175703	-0.823444	4.29838	NA
ECE1	chr1	-	3UTR_L	21217240	21217271	2.43259	0.638519	0.0111566
ECE1	chr1	-	3UTR_M	21219523	21219554	-0.0855431	4.30775	NA
ECE1	chr1	-	3UTR_M	21219553	21219584	NA	NA	NA
ECE1	chr1	-	3UTR_F	21219597	21219628	-0.925164	4.29608	NA
ECE1	chr1	-	Intron	21240515	21240546	3.34356	3.9697	NA
ECE1	chr1	-	Intron	21255547	21255578	NA	NA	NA
ECE1	chr1	-	Intron	21267299	21267330	NA	NA	NA
ECE1	chr1	-	Intron	21278706	21278737	NA	NA	NA
ECE1	chr1	-	Intron	21299880	21299911	0.841067	3.73239	NA
NBPF3	chr1	+	Intron	21447691	21447722	-0.0855431	4.30775	NA
NBPF3	chr1	+	Intron	21451276	21451307	1.75353	4.3119	NA
NBPF3	chr1	+	Intron	21454287	21454318	NA	NA	NA
NBPF3	chr1	+	Intron	21455418	21455449	NA	NA	NA
NBPF3	chr1	+	Intron	21456793	21456824	NA	NA	NA
NBPF3	chr1	+	Intron	21457134	21457165	NA	NA	NA
ALPL	chr1	+	Intron	21573276	21573307	-2.25071	3.13607	NA
ALPL	chr1	+	Intron	21574338	21574369	NA	NA	NA
ALPL	chr1	+	Intron	21574369	21574400	NA	NA	NA
ALPL	chr1	+	3UTR_M	21578390	21578421	-3.64007	1.48434	0.23953
ALPL	chr1	+	3UTR_L	21578422	21578453	NA	NA	NA
RAP1GAP	chr1	-	3UTR_L	21596211	21596242	-0.773868	0.751426	0.74329
RAP1GAP	chr1	-	3UTR_M	21596248	21596279	-0.185492	1.32327	0.978003
RAP1GAP	chr1	-	Intron	21609340	21609371	1.75353	4.3119	NA
RAP1GAP	chr1	-	Intron	21610411	21610442	0.51719	4.29602	NA
USP48	chr1	-	3UTR_L	21675507	21675538	NA	NA	NA
USP48	chr1	-	3UTR_M	21678550	21678581	-2.47325	3.49584	NA
USP48	chr1	-	3UTR_M	21678587	21678618	-0.25759	1.33126	0.966742
USP48	chr1	-	3UTR_M	21678893	21678924	0.207474	0.801794	0.95317
USP48	chr1	-	3UTR_M	21679061	21679092	-1.57859	2.60174	NA
USP48	chr1	-	3UTR_M	21679221	21679252	1.06851	1.06627	0.752104
USP48	chr1	-	3UTR_F	21679290	21679321	-0.624224	4.30329	NA
USP48	chr1	-	Intron	21680071	21680102	NA	NA	NA
USP48	chr1	-	Intron	21700376	21700407	1.35681	4.30769	NA
USP48	chr1	-	Intron	21714242	21714273	-0.823444	4.29838	NA
USP48	chr1	-	Intron	21723826	21723857	NA	NA	NA
USP48	chr1	-	Intron	21724691	21724722	-1.83555	4.17954	NA
USP48	chr1	-	Intron	21724809	21724840	NA	NA	NA
USP48	chr1	-	Intron	21727049	21727080	NA	NA	NA
USP48	chr1	-	Intron	21727630	21727661	NA	NA	NA
USP48	chr1	-	Intron	21727841	21727872	-0.0855431	4.30775	NA
USP48	chr1	-	Intron	21727903	21727934	NA	NA	NA
USP48	chr1	-	Intron	21728229	21728260	-0.631068	4.30311	NA
USP48	chr1	-	Intron	21728319	21728350	-0.0855431	4.30775	NA
USP48	chr1	-	Intron	21745853	21745884	-1.92482	3.31587	NA
USP48	chr1	-	Intron	21754380	21754411	NA	NA	NA
USP48	chr1	-	Intron	21776381	21776412	4.11702	2.87873	NA
HSPG2	chr1	-	3UTR_L	21819788	21819819	0.490884	2.6811	NA
HSPG2	chr1	-	3UTR_M	21822236	21822267	0.883271	0.928781	0.767893
HSPG2	chr1	-	3UTR_F	21823211	21823242	-0.624224	4.30329	NA
LDLRAD2	chr1	+	3UTR_F	21825205	21825236	NA	NA	NA
LDLRAD2	chr1	+	3UTR_L	21832151	21832182	0.813895	4.27019	NA
HSPG2	chr1	-	Intron	21871846	21871877	NA	NA	NA
HSPG2	chr1	-	Intron	21910816	21910847	-0.624224	4.30329	NA
HSPG2	chr1	-	Intron	21918722	21918753	1.75353	4.3119	NA
CDC42	chr1	+	CDS	22086846	22086877	NA	NA	NA
WNT4	chr1	-	3UTR_L	22117303	22117334	1.98819	1.49399	0.646656
WNT4	chr1	-	3UTR_M	22119001	22119032	2.20192	2.00965	NA
WNT4	chr1	-	3UTR_M	22119698	22119729	-1.2751	2.04282	NA
WNT4	chr1	-	3UTR_M	22119936	22119967	-0.919331	3.05758	NA
WNT4	chr1	-	3UTR_F	22119962	22119993	1.04847	2.96176	NA
WNT4	chr1	-	Intron	22125848	22125879	1.75454	4.31182	NA
WNT4	chr1	-	Intron	22127028	22127059	-1.85188	4.17168	NA
WNT4	chr1	-	Intron	22138111	22138142	-0.925164	4.29608	NA
WNT4	chr1	-	Intron	22139575	22139606	1.59845	1.96811	NA
ZBTB40	chr1	+	Intron	22452498	22452529	-0.0855431	4.30775	NA
ZBTB40	chr1	+	Intron	22453538	22453569	-1.11609	2.11556	NA
ZBTB40	chr1	+	Intron	22481795	22481826	-3.60804	1.61131	0.308303
ZBTB40	chr1	+	Intron	22509254	22509285	NA	NA	NA
ZBTB40	chr1	+	3UTR_F	22527464	22527495	NA	NA	NA
ZBTB40	chr1	+	3UTR_M	22528025	22528056	-1.57378	4.05874	NA
ZBTB40	chr1	+	3UTR_M	22528367	22528398	0.620091	4.20201	NA
ZBTB40	chr1	+	3UTR_M	22528469	22528500	-0.624224	4.30329	NA
ZBTB40	chr1	+	3UTR_M	22530672	22530703	0.124015	0.997381	0.98156
ZBTB40	chr1	+	3UTR_M	22531084	22531115	NA	NA	NA
ZBTB40	chr1	+	3UTR_M	22531134	22531165	-2.12392	3.8323	NA
EPHA8	chr1	+	Intron	22577021	22577052	NA	NA	NA
EPHA8	chr1	+	Intron	22583305	22583336	1.63127	3.46381	NA
EPHA8	chr1	+	Intron	22584549	22584580	NA	NA	NA
EPHA8	chr1	+	Intron	22589601	22589632	-0.391456	2.03736	NA
EPHA8	chr1	+	Intron	22589626	22589657	NA	NA	NA
EPHA8	chr1	+	3UTR_S	22603574	22603605	2.90109	2.74732	NA
C1QA	chr1	+	3UTR_F	22639588	22639619	NA	NA	NA
EPHB2	chr1	+	Intron	22715136	22715167	NA	NA	NA
EPHB2	chr1	+	Intron	22715917	22715948	NA	NA	NA
EPHB2	chr1	+	Intron	22785327	22785358	NA	NA	NA
EPHB2	chr1	+	Intron	22785520	22785551	NA	NA	NA
EPHB2	chr1	+	Intron	22791711	22791742	1.44178	2.42329	NA
EPHB2	chr1	+	Intron	22791780	22791811	-0.0855431	4.30775	NA
EPHB2	chr1	+	Intron	22877949	22877980	-2.68833	3.2581	NA
EPHB2	chr1	+	Intron	22884873	22884904	NA	NA	NA
EPHB2	chr1	+	CDS	22913810	22913841	-0.624224	4.30329	NA
EPHB2	chr1	+	3UTR_F	22914571	22914602	0.289655	0.877292	0.937751
EPHB2	chr1	+	3UTR_M	22914653	22914684	0.226042	1.1141	0.964769
EPHB2	chr1	+	3UTR_M	22915305	22915336	-0.179915	1.11737	0.974067
EPHB2	chr1	+	3UTR_M	22915754	22915785	NA	NA	NA
EPHB2	chr1	+	3UTR_L	22921480	22921511	-0.468939	0.715971	0.86143
TEX46	chr1	-	3UTR_L	23009730	23009761	NA	NA	NA
TEX46	chr1	-	3UTR_F	23010824	23010855	-0.0855431	4.30775	NA
KDM1A	chr1	+	Intron	23054187	23054218	NA	NA	NA
KDM1A	chr1	+	Intron	23055145	23055176	-3.68893	2.55845	NA
KDM1A	chr1	+	Intron	23075117	23075148	-4.13996	2.61823	NA
KDM1A	chr1	+	Intron	23076567	23076598	1.06048	1.73715	NA
KDM1A	chr1	+	Intron	23083130	23083161	-0.33873	1.2843	0.95232
KDM1A	chr1	+	Intron	23083155	23083186	1.82797	3.88914	NA
KDM1A	chr1	+	3UTR_F	23083612	23083643	-1.23024	1.96482	NA
KDM1A	chr1	+	3UTR_L	23083669	23083700	-0.1698	0.790971	0.963414
LUZP1	chr1	-	3UTR_F	23088574	23088605	NA	NA	NA
LUZP1	chr1	-	Intron	23139105	23139136	-5.16693	1.97068	0.188675
HTR1D	chr1	-	3UTR_M	23191885	23191916	-0.624224	4.30329	NA
HTR1D	chr1	-	3UTR_M	23192245	23192276	NA	NA	NA
HTR1D	chr1	-	3UTR_M	23192281	23192312	1.75454	4.31182	NA
HTR1D	chr1	-	3UTR_M	23192645	23192676	NA	NA	NA
HTR1D	chr1	-	3UTR_M	23192935	23192966	NA	NA	NA
HTR1D	chr1	-	3UTR_M	23192966	23192997	NA	NA	NA
HNRNPR	chr1	-	3UTR_M	23303529	23303560	-0.631068	4.30311	NA
HNRNPR	chr1	-	3UTR_M	23303761	23303792	1.14341	3.01089	NA
HNRNPR	chr1	-	3UTR_M	23304502	23304533	1.75353	4.3119	NA
HNRNPR	chr1	-	3UTR_M	23304678	23304709	-0.927574	1.46359	0.86744
HNRNPR	chr1	-	3UTR_M	23307553	23307584	-2.35433	2.16356	NA
HNRNPR	chr1	-	3UTR_M	23308859	23308890	-0.624224	4.30329	NA
HNRNPR	chr1	-	3UTR_M	23309434	23309465	-2.54775	3.37798	NA
HNRNPR	chr1	-	3UTR_M	23309503	23309534	-0.986433	1.88312	NA
HNRNPR	chr1	-	3UTR_M	23309776	23309807	-0.777804	0.747464	0.739252
HNRNPR	chr1	-	3UTR_M	23309802	23309833	-0.759723	1.15361	0.860579
HNRNPR	chr1	-	3UTR_M	23310002	23310033	NA	NA	NA
HNRNPR	chr1	-	3UTR_M	23310048	23310079	-1.89881	3.59772	NA
HNRNPR	chr1	-	3UTR_F	23310246	23310277	2.35639	4.14066	NA
HNRNPR	chr1	-	Intron	23311102	23311133	-0.937855	4.05214	NA
HNRNPR	chr1	-	CDS	23318491	23318522	NA	NA	NA
HNRNPR	chr1	-	Intron	23321679	23321710	NA	NA	NA
HNRNPR	chr1	-	Intron	23323481	23323512	0.0643199	3.28888	NA
HNRNPR	chr1	-	Intron	23324688	23324719	-1.18736	4.29076	NA
ZNF436	chr1	-	3UTR_L	23356272	23356303	2.17677	1.46156	0.591897
ZNF436	chr1	-	3UTR_M	23359442	23359473	-2.23157	1.34761	0.535597
ZNF436	chr1	-	3UTR_M	23359912	23359943	1.75454	4.31182	NA
ZNF436	chr1	-	3UTR_M	23359965	23359996	0.0231287	0.719546	0.995455
ZNF436	chr1	-	3UTR_M	23360007	23360038	1.55224	2.24527	NA
ZNF436	chr1	-	3UTR_M	23360890	23360921	-1.36212	4.28765	NA
ZNF436	chr1	-	Intron	23366375	23366406	1.04084	1.35047	0.826596
TCEA3	chr1	-	3UTR_L	23378370	23378401	NA	NA	NA
TCEA3	chr1	-	3UTR_M	23379941	23379972	NA	NA	NA
TCEA3	chr1	-	3UTR_M	23381053	23381084	NA	NA	NA
TCEA3	chr1	-	3UTR_F	23381361	23381392	2.00411	2.20098	NA
TCEA3	chr1	-	Intron	23381939	23381970	0.25499	4.2907	NA
TCEA3	chr1	-	Intron	23383426	23383457	-0.624224	4.30329	NA
TCEA3	chr1	-	Intron	23415005	23415036	0.357919	1.1187	0.940654
ASAP3	chr1	-	3UTR_L	23426238	23426269	-0.0855431	4.30775	NA
ASAP3	chr1	-	3UTR_M	23426606	23426637	-2.2584	2.95477	NA
ASAP3	chr1	-	3UTR_M	23427552	23427583	-0.0855431	4.30775	NA
ASAP3	chr1	-	3UTR_M	23427580	23427611	NA	NA	NA
ASAP3	chr1	-	3UTR_M	23428556	23428587	0.0982977	0.933146	0.985564
ASAP3	chr1	-	3UTR_F	23429134	23429165	-0.234167	2.09481	NA
ASAP3	chr1	-	Intron	23438512	23438543	NA	NA	NA
E2F2	chr1	-	3UTR_L	23505202	23505233	-2.3868	1.57299	0.583332
E2F2	chr1	-	3UTR_M	23505661	23505692	-2.80508	2.16948	0.659158
E2F2	chr1	-	3UTR_M	23506428	23506459	-1.15939	0.621465	0.451896
E2F2	chr1	-	3UTR_M	23508280	23508311	NA	NA	NA
E2F2	chr1	-	3UTR_M	23508842	23508873	0.256013	4.29061	NA
E2F2	chr1	-	3UTR_M	23509238	23509269	NA	NA	NA
E2F2	chr1	-	3UTR_F	23509492	23509523	NA	NA	NA
ID3	chr1	-	3UTR_L	23549131	23549162	NA	NA	NA
ID3	chr1	-	3UTR_M	23549172	23549203	0.841067	3.73239	NA
ID3	chr1	-	3UTR_M	23549274	23549305	NA	NA	NA
ID3	chr1	-	3UTR_M	23557430	23557461	2.07799	3.36577	NA
ID3	chr1	-	3UTR_M	23557892	23557923	1.55767	1.54939	0.750652
ID3	chr1	-	3UTR_M	23557924	23557955	1.69057	0.792779	0.351251
ID3	chr1	-	3UTR_M	23557953	23557984	1.97789	1.10662	0.483275
ID3	chr1	-	3UTR_M	23557989	23558020	3.05492	1.79029	NA
ID3	chr1	-	3UTR_M	23558019	23558050	1.72323	1.57753	0.720504
MDS2	chr1	+	3UTR_S	23640548	23640579	NA	NA	NA
RPL11	chr1	+	CDS	23692707	23692738	NA	NA	NA
RPL11	chr1	+	CDS	23692733	23692764	NA	NA	NA
RPL11	chr1	+	CDS	23693829	23693860	0.597966	1.85259	NA
RPL11	chr1	+	CDS	23693864	23693895	-0.925164	4.29608	NA
RPL11	chr1	+	CDS	23694665	23694696	-2.34409	3.5874	NA
RPL11	chr1	+	CDS	23694698	23694729	NA	NA	NA
RPL11	chr1	+	CDS	23694725	23694756	NA	NA	NA
RPL11	chr1	+	CDS	23694769	23694800	-0.625626	1.99095	NA
RPL11	chr1	+	Intron	23695270	23695301	-1.18736	4.29076	NA
RPL11	chr1	+	CDS	23695854	23695885	-1.85089	1.45197	0.663485
RPL11	chr1	+	CDS	23695882	23695913	-0.840359	1.55243	0.889874
RPL11	chr1	+	3UTR_F	23696373	23696404	-1.61015	0.98088	0.54164
RPL11	chr1	+	3UTR_M	23696398	23696429	-1.55322	0.820014	0.441464
RPL11	chr1	+	3UTR_M	23696815	23696846	NA	NA	NA
RPL11	chr1	+	3UTR_M	23698037	23698068	0.0173987	2.61346	NA
RPL11	chr1	+	3UTR_M	23698276	23698307	-0.631068	4.30311	NA
RPL11	chr1	+	3UTR_M	23698362	23698393	0.000879922	1.72741	NA
RPL11	chr1	+	3UTR_L	23698409	23698440	0.67384	1.04111	0.862889
ELOA	chr1	+	Intron	23752201	23752232	NA	NA	NA
ELOA	chr1	+	3UTR_F	23759819	23759850	NA	NA	NA
ELOA	chr1	+	3UTR_M	23759877	23759908	-3.11743	1.48861	0.366132
ELOA	chr1	+	3UTR_M	23760589	23760620	-0.947015	4.2956	NA
ELOA	chr1	+	3UTR_M	23760665	23760696	-0.947015	4.2956	NA
ELOA	chr1	+	3UTR_M	23761821	23761852	-3.51895	2.5151	NA
ELOA	chr1	+	3UTR_M	23761949	23761980	-0.414228	2.41556	NA
ELOA	chr1	+	3UTR_L	23762039	23762070	-0.571883	1.00748	0.882517
PITHD1	chr1	+	3UTR_F	23787641	23787672	NA	NA	NA
PITHD1	chr1	+	3UTR_M	23787682	23787713	-1.41945	3.87377	NA
PITHD1	chr1	+	3UTR_M	23787755	23787786	NA	NA	NA
PITHD1	chr1	+	3UTR_M	23787893	23787924	-0.631068	4.30311	NA
PITHD1	chr1	+	3UTR_M	23788119	23788150	-0.0855431	4.30775	NA
PITHD1	chr1	+	3UTR_L	23788212	23788243	-1.16543	0.63239	0.461268
LYPLA2	chr1	+	3UTR_F	23795489	23795520	-0.0777104	1.56303	0.993572
LYPLA2	chr1	+	3UTR_L	23795519	23795550	-0.312337	0.836498	0.929653
GALE	chr1	-	3UTR_M	23795544	23795575	NA	NA	NA
GALE	chr1	-	3UTR_M	23795589	23795620	0.517256	1.09103	0.906089
GALE	chr1	-	3UTR_F	23795682	23795713	-0.0855431	4.30775	NA
GALE	chr1	-	CDS	23795944	23795975	NA	NA	NA
HMGCL	chr1	-	3UTR_L	23801791	23801822	NA	NA	NA
HMGCL	chr1	-	3UTR_F	23801875	23801906	0.852674	0.887811	0.764982
HMGCL	chr1	-	Intron	23809519	23809550	NA	NA	NA
HMGCL	chr1	-	Intron	23810290	23810321	NA	NA	NA
HMGCL	chr1	-	Intron	23816355	23816386	NA	NA	NA
HMGCL	chr1	-	Intron	23824750	23824781	NA	NA	NA
FUCA1	chr1	-	3UTR_S	23845085	23845116	-0.102991	1.1013	0.986831
PNRC2	chr1	+	Intron	23961251	23961282	-1.59172	4.28405	NA
PNRC2	chr1	+	CDS	23961666	23961697	-0.631068	4.30311	NA
PNRC2	chr1	+	3UTR_F	23961880	23961911	-0.631068	4.30311	NA
PNRC2	chr1	+	3UTR_M	23963333	23963364	-0.876677	1.65988	NA
PNRC2	chr1	+	3UTR_M	23963442	23963473	-1.45728	0.850619	0.513281
PNRC2	chr1	+	3UTR_M	23963528	23963559	-0.631068	4.30311	NA
PNRC2	chr1	+	3UTR_L	23964579	23964610	-0.631068	4.30311	NA
SRSF10	chr1	-	3UTR_L	23964753	23964784	NA	NA	NA
SRSF10	chr1	-	3UTR_M	23964794	23964825	-0.448677	0.880615	0.898655
SRSF10	chr1	-	3UTR_M	23964863	23964894	-1.85771	2.29785	NA
SRSF10	chr1	-	3UTR_M	23964915	23964946	-3.72767	1.95505	0.436061
SRSF10	chr1	-	3UTR_M	23965388	23965419	-0.937855	4.05214	NA
SRSF10	chr1	-	3UTR_M	23966299	23966330	NA	NA	NA
SRSF10	chr1	-	3UTR_M	23966435	23966466	-0.836971	0.65051	0.660992
SRSF10	chr1	-	3UTR_M	23966674	23966705	-0.631068	4.30311	NA
SRSF10	chr1	-	3UTR_M	23966716	23966747	-0.0855431	4.30775	NA
SRSF10	chr1	-	3UTR_M	23966830	23966861	-0.631068	4.30311	NA
SRSF10	chr1	-	3UTR_M	23967250	23967281	NA	NA	NA
SRSF10	chr1	-	3UTR_M	23967345	23967376	1.75353	4.3119	NA
SRSF10	chr1	-	3UTR_M	23967370	23967401	-1.43764	4.28641	NA
SRSF10	chr1	-	3UTR_M	23967453	23967484	0.645635	1.43495	0.911907
SRSF10	chr1	-	3UTR_F	23967525	23967556	-0.998592	1.97596	NA
SRSF10	chr1	-	Intron	23967750	23967781	1.85937	3.31397	NA
SRSF10	chr1	-	Intron	23969070	23969101	-0.444561	0.603579	0.836252
SRSF10	chr1	-	Intron	23970796	23970827	NA	NA	NA
SRSF10	chr1	-	Intron	23970965	23970996	-1.87117	1.61291	0.699372
SRSF10	chr1	-	Intron	23971455	23971486	-1.83394	3.67302	NA
SRSF10	chr1	-	Intron	23971540	23971571	2.28772	2.76715	NA
SRSF10	chr1	-	Intron	23971582	23971613	-0.631068	4.30311	NA
SRSF10	chr1	-	Intron	23977675	23977706	NA	NA	NA
SRSF10	chr1	-	Intron	23977902	23977933	NA	NA	NA
SRSF10	chr1	-	Intron	23978357	23978388	NA	NA	NA
SRSF10	chr1	-	Intron	23978569	23978600	0.841067	3.73239	NA
IL22RA1	chr1	-	3UTR_S	24119761	24119792	NA	NA	NA
IFNLR1	chr1	-	3UTR_L	24154158	24154189	NA	NA	NA
IFNLR1	chr1	-	3UTR_M	24154922	24154953	NA	NA	NA
IFNLR1	chr1	-	3UTR_M	24154970	24155001	NA	NA	NA
IFNLR1	chr1	-	3UTR_F	24156462	24156493	NA	NA	NA
IFNLR1	chr1	-	Intron	24158842	24158873	NA	NA	NA
IFNLR1	chr1	-	Intron	24161368	24161399	NA	NA	NA
IFNLR1	chr1	-	Intron	24171186	24171217	NA	NA	NA
GRHL3	chr1	+	Intron	24323660	24323691	NA	NA	NA
GRHL3	chr1	+	Intron	24324066	24324097	NA	NA	NA
GRHL3	chr1	+	Intron	24324488	24324519	-0.925164	4.29608	NA
GRHL3	chr1	+	Intron	24344494	24344525	3.35396	3.56111	NA
GRHL3	chr1	+	Intron	24355298	24355329	NA	NA	NA
STPG1	chr1	-	3UTR_L	24355819	24355850	-0.930138	2.13664	NA
STPG1	chr1	-	3UTR_M	24356989	24357020	0.136066	0.815026	0.971778
STPG1	chr1	-	3UTR_M	24357076	24357107	-0.0855431	4.30775	NA
STPG1	chr1	-	3UTR_M	24357950	24357981	3.34163	3.9719	NA
STPG1	chr1	-	3UTR_F	24358087	24358118	1.75454	4.31182	NA
STPG1	chr1	-	Intron	24366970	24367001	1.63371	1.98906	NA
STPG1	chr1	-	Intron	24368670	24368701	1.8443	3.53716	NA
STPG1	chr1	-	Intron	24369660	24369691	NA	NA	NA
STPG1	chr1	-	CDS	24369727	24369758	1.75353	4.3119	NA
STPG1	chr1	-	Intron	24379248	24379279	NA	NA	NA
STPG1	chr1	-	Intron	24379572	24379603	-2.29898	4.00916	NA
STPG1	chr1	-	Intron	24388146	24388177	-1.43764	4.28641	NA
STPG1	chr1	-	Intron	24388819	24388850	-0.631068	4.30311	NA
STPG1	chr1	-	Intron	24388859	24388890	NA	NA	NA
STPG1	chr1	-	Intron	24391742	24391773	-1.19721	4.29057	NA
STPG1	chr1	-	Intron	24401069	24401100	NA	NA	NA
STPG1	chr1	-	Intron	24413199	24413230	NA	NA	NA
NIPAL3	chr1	+	Intron	24416467	24416498	-0.0855431	4.30775	NA
NIPAL3	chr1	+	Intron	24422403	24422434	2.75288	4.18964	NA
NIPAL3	chr1	+	Intron	24422477	24422508	1.85937	3.31397	NA
NIPAL3	chr1	+	Intron	24426265	24426296	NA	NA	NA
NIPAL3	chr1	+	Intron	24439501	24439532	-0.624224	4.30329	NA
NIPAL3	chr1	+	Intron	24454804	24454835	NA	NA	NA
NIPAL3	chr1	+	Intron	24466318	24466349	1.75353	4.3119	NA
NIPAL3	chr1	+	Intron	24466686	24466717	NA	NA	NA
NIPAL3	chr1	+	3UTR_F	24469250	24469281	NA	NA	NA
NIPAL3	chr1	+	3UTR_M	24469284	24469315	NA	NA	NA
NIPAL3	chr1	+	3UTR_M	24469311	24469342	-0.925164	4.29608	NA
NIPAL3	chr1	+	3UTR_M	24469796	24469827	NA	NA	NA
NIPAL3	chr1	+	3UTR_M	24470690	24470721	-0.631068	4.30311	NA
NIPAL3	chr1	+	3UTR_M	24470742	24470773	NA	NA	NA
NIPAL3	chr1	+	3UTR_M	24471739	24471770	NA	NA	NA
NIPAL3	chr1	+	3UTR_M	24472077	24472108	2.94673	3.55062	NA
NIPAL3	chr1	+	3UTR_M	24472833	24472864	2.7538	4.18956	NA
NIPAL3	chr1	+	3UTR_M	24472917	24472948	1.05978	1.3395	0.821444
NIPAL3	chr1	+	3UTR_M	24472956	24472987	2.3991	0.967449	0.230074
NIPAL3	chr1	+	3UTR_M	24473857	24473888	1.75353	4.3119	NA
NIPAL3	chr1	+	3UTR_M	24473975	24474006	-0.184002	3.15738	NA
NIPAL3	chr1	+	3UTR_M	24475232	24475263	0.812837	4.27122	NA
NIPAL3	chr1	+	3UTR_L	24476627	24476658	0.812837	4.27122	NA
RCAN3	chr1	+	Intron	24503217	24503248	-2.09847	3.49517	NA
RCAN3	chr1	+	Intron	24516135	24516166	0.43493	0.824153	0.894227
RCAN3	chr1	+	3UTR_F	24535736	24535767	-0.925164	4.29608	NA
RCAN3	chr1	+	3UTR_M	24535798	24535829	NA	NA	NA
RCAN3	chr1	+	3UTR_M	24536996	24537027	NA	NA	NA
RCAN3	chr1	+	3UTR_L	24541020	24541051	1.19961	1.34029	0.786309
NCMAP	chr1	+	Intron	24557023	24557054	NA	NA	NA
NCMAP	chr1	+	3UTR_L	24609308	24609339	NA	NA	NA
SRRM1	chr1	+	CDS	24651455	24651486	NA	NA	NA
SRRM1	chr1	+	Intron	24661442	24661473	NA	NA	NA
SRRM1	chr1	+	Intron	24663048	24663079	NA	NA	NA
SRRM1	chr1	+	3UTR_F	24672778	24672809	NA	NA	NA
SRRM1	chr1	+	3UTR_M	24672918	24672949	NA	NA	NA
SRRM1	chr1	+	3UTR_M	24673032	24673063	NA	NA	NA
SRRM1	chr1	+	3UTR_M	24673173	24673204	0.516493	3.78857	NA
SRRM1	chr1	+	3UTR_M	24673247	24673278	-1.30381	1.00288	0.657026
SRRM1	chr1	+	3UTR_M	24673333	24673364	NA	NA	NA
SRRM1	chr1	+	3UTR_M	24673464	24673495	NA	NA	NA
SRRM1	chr1	+	3UTR_M	24673840	24673871	NA	NA	NA
SRRM1	chr1	+	3UTR_L	24679090	24679121	-0.937855	4.05214	NA
CLIC4	chr1	+	3UTR_F	24840933	24840964	1.40534	2.61893	NA
CLIC4	chr1	+	3UTR_M	24841414	24841445	NA	NA	NA
CLIC4	chr1	+	3UTR_M	24841492	24841523	NA	NA	NA
CLIC4	chr1	+	3UTR_M	24841673	24841704	-0.0855431	4.30775	NA
CLIC4	chr1	+	3UTR_M	24841699	24841730	NA	NA	NA
CLIC4	chr1	+	3UTR_M	24841771	24841802	-2.21694	3.71036	NA
CLIC4	chr1	+	3UTR_M	24841942	24841973	-1.67896	4.2827	NA
CLIC4	chr1	+	3UTR_M	24842005	24842036	-0.946404	1.24769	0.829385
CLIC4	chr1	+	3UTR_M	24842032	24842063	NA	NA	NA
CLIC4	chr1	+	3UTR_M	24842288	24842319	-1.18736	4.29076	NA
CLIC4	chr1	+	3UTR_M	24842318	24842349	NA	NA	NA
CLIC4	chr1	+	3UTR_M	24842344	24842375	NA	NA	NA
CLIC4	chr1	+	3UTR_M	24842726	24842757	-0.315379	3.19302	NA
CLIC4	chr1	+	3UTR_M	24842914	24842945	2.45759	3.065	NA
CLIC4	chr1	+	3UTR_M	24843089	24843120	1.2219	2.46177	NA
CLIC4	chr1	+	3UTR_M	24843648	24843679	-0.631068	4.30311	NA
CLIC4	chr1	+	3UTR_M	24843873	24843904	NA	NA	NA
CLIC4	chr1	+	3UTR_M	24844059	24844090	NA	NA	NA
CLIC4	chr1	+	3UTR_M	24844252	24844283	-1.25567	0.700692	0.481821
CLIC4	chr1	+	3UTR_M	24844301	24844332	-1.18363	1.06443	0.714499
CLIC4	chr1	+	3UTR_M	24844961	24844992	-2.53619	2.83838	NA
CLIC4	chr1	+	3UTR_M	24844993	24845024	-0.631068	4.30311	NA
CLIC4	chr1	+	3UTR_M	24848996	24849027	NA	NA	NA
CLIC4	chr1	+	3UTR_L	24853637	24853668	-0.0667941	2.7193	NA
RUNX3	chr1	-	3UTR_L	24899501	24899532	NA	NA	NA
RUNX3	chr1	-	3UTR_M	24899526	24899557	NA	NA	NA
RUNX3	chr1	-	3UTR_M	24899554	24899585	3.78229	3.17361	NA
RUNX3	chr1	-	3UTR_M	24901027	24901058	0.0370002	3.63413	NA
SYF2	chr1	-	3UTR_L	25220687	25220718	1.64159	2.19691	NA
SYF2	chr1	-	3UTR_M	25222324	25222355	NA	NA	NA
SYF2	chr1	-	3UTR_M	25222360	25222391	0.51747	3.78777	NA
SYF2	chr1	-	3UTR_M	25222676	25222707	-0.649587	0.643561	0.74944
SYF2	chr1	-	3UTR_M	25222723	25222754	-0.458456	1.41884	0.939638
[truncated: 139,921 more rows]
