# Supplementary material for: Buffering of transcription rate by mRNA half-life is a conserved feature of Rett syndrome models
Source: Nat Commun. 2023 Apr 5;14:1896. doi: 10.1038/s41467-023-37339-6 (PMC10076348; doi:10.1038/s41467-023-37339-6)
Supplement: Supplementary file 5 — Supplementary Data 2 [file 41467_2023_37339_MOESM5_ESM.xlsx]

## Sheet: HL genes
Gene	log2 FC RTT/WT	log FC SE	Z score	log2 HL NEU RTT	log2 HL NEU WT	log2 HL SE_NEU RTT	log2 HL SE NEU WT
A2M	1.39069	1.89112	0.73538	1.57184	0.181145	0.27312	1.87129
A2ML1	NA	NA	NA	NA	NA	NA	NA
A2MP1	NA	NA	NA	NA	1.54291	NA	4.13608
A4GALT	-2.02643	2.4769	0.81813	-3.81017	-1.78374	1.90395	1.5843
AAAS	0.232592	0.832243	0.279477	0.881163	0.648571	0.566046	0.610099
AACS	-0.471041	0.666774	0.706448	-0.15939	0.311651	0.284429	0.603065
AACSP1	-1.00743	0.931131	1.08195	-0.826613	0.180821	0.27452	0.889744
AADACL3	NA	NA	NA	NA	NA	NA	NA
AADAT	0.420369	1.08465	0.387563	-0.756079	-1.17645	0.693136	0.83428
AAED1	-0.213516	1.53153	0.139413	0.705795	0.91931	1.11301	1.05204
AAGAB	0.955625	0.920067	1.03865	2.31213	1.35651	0.3488	0.851388
AAK1	0.0345347	2.22635	0.0155118	-0.317118	-0.351653	1.75508	1.3698
AAMDC	0.561421	0.61372	0.914785	0.660467	0.0990453	0.240779	0.564515
AAMP	0.950253	0.798417	1.19017	2.21882	1.26857	0.285519	0.745619
AANAT	-3.76324	4.7426	0.793496	-2.75939	1.00385	2.27561	4.161
AAR2	0.442692	0.69296	0.638842	0.516874	0.0741822	0.3624	0.590644
AARD	NA	NA	NA	NA	-1.58207	NA	4.30411
AARS	0.888295	0.665043	1.3357	0.749838	-0.138457	0.285946	0.600431
AARS2	-1.31766	0.679162	1.94012	-1.90985	-0.592195	0.276702	0.62024
AASDH	-0.752005	0.762479	0.986263	-0.412439	0.339566	0.490051	0.584144
AASDHPPT	1.83202	0.505293	3.62566	1.50472	-0.327305	0.339358	0.374375
AASS	-0.522046	0.491419	1.06232	-0.263752	0.258293	0.27036	0.410364
AATF	-0.160407	0.646723	0.24803	0.566408	0.726814	0.353914	0.541291
AATK	-0.607137	0.546745	1.11046	0.580757	1.18789	0.329722	0.436134
ABAT	0.969523	0.646641	1.49932	0.421017	-0.548506	0.329922	0.556144
ABCA1	1.48626	0.978646	1.51869	-1.80391	-3.29016	0.293779	0.933511
ABCA10	-1.23668	1.23972	0.997546	-1.80406	-0.56738	0.968995	0.773271
ABCA11P	-1.56134	1.2576	1.24152	-0.850019	0.711326	0.87407	0.904194
ABCA12	1.22587	4.41988	0.277355	0.72181	-0.504064	1.02023	4.30052
ABCA13	-1.73291	1.62336	1.06748	-2.0462	-0.313291	0.99418	1.28332
ABCA17P	-1.06679	3.58579	0.297505	-0.235758	0.831031	2.95544	2.03058
ABCA2	-0.419928	0.694542	0.604611	0.716855	1.13678	0.311073	0.620985
ABCA3	-0.220256	0.635175	0.346765	-0.423497	-0.203241	0.242448	0.587083
ABCA4	0.588456	3.17131	0.185556	0.1906	-0.397856	2.07805	2.3956
ABCA5	-1.04523	0.807176	1.29492	0.140211	1.18544	0.494581	0.637904
ABCA7	0.15218	0.901715	0.168767	0.829548	0.677369	0.402046	0.807125
ABCA8	2.47827	1.98906	1.24595	0.269291	-2.20898	1.14941	1.62334
ABCA9	NA	NA	NA	NA	NA	NA	NA
ABCB10	-0.541405	1.06109	0.510236	-0.648898	-0.107493	0.796419	0.70116
ABCB4	1.57286	4.95205	0.317617	-0.5586	-2.13146	3.19248	3.78561
ABCB6	-0.434125	0.811462	0.534991	0.138184	0.572309	0.250816	0.771727
ABCB7	-0.981778	0.682832	1.4378	-0.275977	0.705801	0.32553	0.600242
ABCB8	-0.752124	0.733803	1.02497	-0.0333602	0.718764	0.341478	0.649507
ABCB9	-0.490023	0.622032	0.787777	-0.242643	0.247379	0.326534	0.529433
ABCC1	0.0350803	0.96861	0.0362171	-2.40075	-2.43583	0.321968	0.913533
ABCC10	-0.37601	0.766171	0.490766	0.0156275	0.391638	0.480883	0.596464
ABCC11	-1.44523	4.62222	0.312669	1.62588	3.07111	3.8334	2.58263
ABCC12	NA	NA	NA	NA	NA	NA	NA
ABCC2	-2.73151	2.62531	1.04045	-2.54432	0.187191	2.04887	1.64146
ABCC3	3.59636	3.35294	1.0726	-0.522813	-4.11917	1.00865	3.19763
ABCC4	0.315199	0.945494	0.333369	0.700494	0.385296	0.800275	0.503507
ABCC5	0.169186	0.608077	0.278231	1.04613	0.876945	0.31404	0.520708
ABCC6	-0.229393	2.24866	0.102013	0.271627	0.50102	1.65936	1.51757
ABCC6P1	2.15657	2.27971	0.945982	0.897226	-1.25934	1.93587	1.20395
ABCC8	1.19271	1.70756	0.69849	1.08959	-0.103123	1.50216	0.811955
ABCC9	0.294648	2.43993	0.120761	-0.0212105	-0.315858	1.67317	1.77589
ABCD1	-0.649543	1.36319	0.476488	0.0730638	0.722607	0.715939	1.16005
ABCD2	-0.0154753	1.58414	0.00976885	-1.15184	-1.13636	1.32125	0.873969
ABCD3	1.4774	0.938122	1.57485	1.45397	-0.0234307	0.474626	0.809199
ABCD4	-1.33964	0.91286	1.46752	-0.394418	0.945226	0.638382	0.65252
ABCE1	1.2885	0.888285	1.45055	1.55328	0.264775	0.500245	0.734034
ABCF1	0.449876	1.47978	0.304014	-0.286315	-0.736191	1.13936	0.944259
ABCF2	-0.936771	0.575669	1.62727	-0.746013	0.190758	0.317668	0.480085
ABCF3	-0.00396605	0.597349	0.00663942	0.469252	0.473218	0.304394	0.513975
ABCG1	0.506052	0.868056	0.582971	-0.297162	-0.803214	0.552531	0.669501
ABCG2	NA	NA	NA	NA	2.13073	NA	4.11757
ABCG4	1.06891	1.58953	0.672471	1.21994	0.151034	1.27574	0.948201
ABHD1	0.943601	2.25134	0.419129	-0.186272	-1.12987	1.16623	1.92573
ABHD10	0.526645	0.567391	0.928186	0.502453	-0.0241918	0.304746	0.478605
ABHD11	-1.35395	0.523626	2.58572	-2.4858	-1.13185	0.265956	0.451056
ABHD12	0.297146	0.721785	0.411682	-1.06425	-1.36139	0.27778	0.666192
ABHD12B	NA	NA	NA	NA	NA	NA	NA
ABHD13	1.63684	0.794224	2.06093	1.051	-0.585839	0.552335	0.570717
ABHD14A-ACY1	1.03781	0.843266	1.2307	1.85138	0.813576	0.494733	0.682888
ABHD15	0.411631	0.948695	0.433891	-0.0198186	-0.431449	0.549758	0.773168
ABHD17A	0.259508	0.655026	0.396179	1.6358	1.37629	0.368882	0.541281
ABHD17AP3	-0.0684062	1.23681	0.0553086	1.36851	1.43691	0.92683	0.818951
ABHD17B	0.109421	0.694488	0.157556	-1.38829	-1.49771	0.3011	0.625822
ABHD17C	0.792907	0.682131	1.1624	0.0394535	-0.753453	0.293952	0.615545
ABHD18	-0.600108	0.747973	0.802313	-0.903464	-0.303356	0.461663	0.588499
ABHD2	-0.521768	0.459597	1.13527	-0.887023	-0.365255	0.237542	0.39345
ABHD3	-2.87005	1.64381	1.74597	-2.19698	0.673066	1.26588	1.04865
ABHD4	2.62505	1.04837	2.50393	2.135	-0.490052	0.495684	0.923789
ABHD5	0.0750238	0.701483	0.10695	-0.117959	-0.192983	0.388917	0.5838
ABHD6	1.95248	1.11452	1.75187	1.97157	0.0190836	0.911571	0.641238
ABHD8	-0.662485	0.659379	1.00471	0.400972	1.06346	0.27074	0.601232
ABI1	1.23475	0.912283	1.35347	-1.57688	-2.81163	0.267876	0.872069
ABI2	-1.42663	0.628671	2.26928	-0.486483	0.940145	0.249284	0.577136
ABI3	NA	NA	NA	0.248708	NA	4.89227	NA
ABI3BP	-2.93867	2.26556	1.2971	-0.6819	2.25677	1.16457	1.94333
ABL1	-0.826668	0.697922	1.18447	0.611483	1.43815	0.249244	0.651899
ABL2	0.332441	1.03382	0.321567	-2.00793	-2.34037	0.270167	0.997892
ABLIM1	-0.575371	0.726647	0.791817	-0.637879	-0.0625077	0.273049	0.673394
ABLIM2	0.407576	0.879545	0.463394	0.333124	-0.0744521	0.591435	0.651002
ABLIM3	1.02344	0.939796	1.089	0.839481	-0.183954	0.457388	0.820983
ABR	-1.37619	1.07101	1.28495	-1.69149	-0.315301	0.839731	0.66476
ABRACL	0.634264	0.583856	1.08634	1.45541	0.821147	0.35995	0.4597
ABRAXAS1	-0.543738	0.841281	0.646321	-1.43109	-0.887348	0.559679	0.628103
ABRAXAS2	1.21376	0.768577	1.57922	0.775805	-0.437951	0.548247	0.538643
ABT1	0.00271275	0.848723	0.00319627	0.958797	0.956084	0.29967	0.794059
ABTB1	-0.915356	1.0739	0.852362	0.106452	1.02181	0.578162	0.904986
ABTB2	1.17942	0.676614	1.74312	0.32754	-0.851883	0.38589	0.555784
AC000089.1	1.15569	1.15195	1.00325	2.19042	1.03473	0.7017	0.913566
AC000095.1	-0.443114	1.03141	0.429621	-0.698632	-0.255518	0.805087	0.644699
AC002056.1	-0.48982	1.55511	0.314975	-2.96524	-2.47542	1.09609	1.10315
AC002075.2	1.83577	1.26541	1.45073	4.0708	2.23504	1.02861	0.737029
AC002545.1	-0.390643	5.15101	0.0758382	0.864605	1.25525	4.75241	1.98685
AC002553.2	-1.10298	5.3443	0.206384	1.20142	2.3044	4.31327	3.15551
AC003002.1	-1.06294	4.71752	0.225317	-1.567	-0.504064	1.9392	4.30052
AC003002.2	-0.784529	0.83678	0.937557	-0.414872	0.369657	0.480796	0.684861
AC003002.3	-1.72115	3.3833	0.508719	-2.12619	-0.405047	2.7689	1.94419
AC003005.1	NA	NA	NA	NA	1.80045	NA	3.69293
AC003006.1	-0.477985	1.17384	0.407197	-2.02777	-1.54978	0.925655	0.721851
AC004057.1	1.15721	0.99627	1.16154	2.62373	1.46652	0.778495	0.621691
AC004076.1	0.672552	0.944569	0.71202	-0.60717	-1.27972	0.528928	0.782589
AC004080.3	NA	NA	NA	NA	NA	NA	NA
AC004134.1	-2.23561	3.15762	0.708004	2.71681	4.95242	2.82918	1.40224
AC004383.1	1.33803	2.19158	0.610531	0.53969	-0.798341	1.91434	1.06693
AC004386.1	-1.13654	6.52805	0.1741	-0.782691	0.353844	4.99245	4.20606
AC004453.1	0.489792	0.863416	0.567273	3.37467	2.88488	0.500667	0.703434
AC004754.1	0.451032	3.86833	0.116596	2.38731	1.93628	3.08581	2.33276
AC004890.1	2.31883	1.18209	1.96164	5.64859	3.32976	0.916414	0.746671
AC004910.1	-0.213228	5.46163	0.0390411	-0.782691	-0.569463	4.99245	2.21469
AC005019.1	-0.803642	5.29084	0.151893	0.864605	1.66825	4.75241	2.32543
AC005077.4	-0.435274	3.99921	0.10884	-1.25459	-0.81932	3.69826	1.52203
AC005099.1	NA	NA	NA	NA	-0.112877	NA	2.08768
AC005154.2	-1.18504	4.72313	0.250902	-2.11193	-0.926882	3.97905	2.54462
AC005255.1	NA	NA	NA	NA	0.534676	NA	4.19148
AC005262.1	0.647598	0.66091	0.979857	1.57818	0.930579	0.450307	0.483762
AC005670.2	-2.10392	2.53203	0.830921	-1.71798	0.385939	2.16932	1.30585
AC005697.1	-4.28289	2.03379	2.10587	-2.13199	2.1509	1.35917	1.51293
AC005779.2	1.46752	3.05941	0.479674	-0.21639	-1.68391	2.09294	2.2315
AC005829.1	2.58698	4.13611	0.625462	2.46997	-0.117009	3.04847	2.79539
AC005833.2	-1.61731	0.757551	2.13491	-1.10375	0.513555	0.513646	0.556823
AC005912.1	0.740281	0.712735	1.03865	3.06948	2.3292	0.41033	0.58277
AC006023.1	-0.158547	2.66034	0.0595964	-2.85196	-2.69341	2.35977	1.22837
AC006023.2	2.09304	2.38285	0.878379	-1.05768	-3.15072	1.77094	1.59429
AC006030.1	-4.72145	3.44904	1.36892	-2.21866	2.50279	1.72089	2.98905
AC006116.7	-0.217366	0.698249	0.311301	-0.0232775	0.194088	0.375183	0.588889
AC006272.2	NA	NA	NA	NA	0.152299	NA	4.22453
AC006480.1	2.74957	4.33922	0.633655	0.201393	-2.54817	2.91712	3.21236
AC006511.2	1.20782	0.912415	1.32376	2.00601	0.798183	0.686804	0.600668
AC007016.1	0.339849	1.14277	0.297391	-1.0069	-1.34674	0.889122	0.717902
AC007160.1	1.64292	5.2396	0.313558	0.248708	-1.39421	4.89227	1.87594
AC007225.1	NA	NA	NA	-0.782691	NA	4.99245	NA
AC007238.1	0.937595	4.03881	0.232146	2.69981	1.76221	2.83987	2.87179
AC007318.1	2.42585	1.40606	1.72529	1.55796	-0.867892	1.17304	0.775219
AC007375.2	0.929289	1.17779	0.789013	-0.788909	-1.7182	0.862629	0.801906
AC007383.1	-2.58627	4.20746	0.614687	-0.518259	2.06801	2.34534	3.49315
AC007387.1	1.94378	1.57316	1.23559	2.68666	0.742883	0.914392	1.28013
AC007537.1	NA	NA	NA	NA	-0.504064	NA	4.30052
AC007622.1	NA	NA	NA	NA	1.12507	NA	4.15457
AC007663.1	NA	NA	NA	NA	NA	NA	NA
AC007731.2	NA	NA	NA	NA	-1.12561	NA	2.47617
AC007969.1	0.228777	0.764205	0.299367	2.85377	2.62499	0.240875	0.72525
AC007969.2	2.01672	6.4037	0.31493	0.864605	-1.15211	4.75241	4.29208
AC008026.1	-0.961033	2.93074	0.327915	3.06957	4.0306	2.59862	1.35514
AC008429.2	0.473372	0.697818	0.67836	1.94456	1.47119	0.306664	0.626823
AC008481.1	-0.467526	5.62493	0.0831167	1.24888	1.71641	4.23067	3.70693
AC008481.2	-1.49069	1.96558	0.758394	-0.246226	1.24446	1.52203	1.24376
AC008526.1	NA	NA	NA	NA	-1.36909	NA	4.2752
AC008537.1	-1.65572	1.23236	1.34354	-2.34293	-0.687208	0.91147	0.829417
AC008575.1	1.07694	2.79821	0.384867	-0.0544538	-1.13139	2.12192	1.82413
AC008592.3	2.90029	3.76454	0.770423	2.01561	-0.884677	3.41618	1.5816
AC008687.1	-0.552029	5.51105	0.100168	0.337089	0.889118	4.88595	2.54934
AC008758.4	3.35011	3.75545	0.892066	-1.7031	-5.05321	2.53907	2.76704
AC008758.5	-1.58483	1.43408	1.10512	-3.22546	-1.64063	1.01399	1.0141
AC008758.6	-1.63425	1.05786	1.54487	-2.23547	-0.601218	0.732683	0.763049
AC008878.1	NA	NA	NA	-3.70264	NA	4.42102	NA
AC009078.2	-0.435667	6.34479	0.0686652	-3.61246	-3.1768	4.65616	4.31006
AC009088.4	-1.22037	1.36275	0.895518	0.0645093	1.28488	0.685998	1.1775
AC009108.1	NA	NA	NA	NA	0.534676	NA	4.19148
AC009119.2	-2.11092	2.27181	0.929182	-0.0524635	2.05846	1.5231	1.68561
AC009120.1	NA	NA	NA	NA	0.872866	NA	4.16856
AC009163.4	-0.858258	5.5957	0.153378	-0.782691	0.075567	4.99245	2.52732
AC009163.5	-2.13778	6.44362	0.331767	-0.782691	1.35509	4.99245	4.07378
AC009171.1	-0.713675	5.50084	0.129739	0.248708	0.962383	4.89227	2.51494
AC009220.1	-0.750015	1.19623	0.626981	2.51616	3.26618	0.746872	0.934428
AC009238.3	0.546958	3.83335	0.142684	-1.58622	-2.13318	2.43706	2.95894
AC009244.1	1.08625	1.52235	0.713532	1.8111	0.724856	1.38776	0.625835
AC009299.2	-0.16202	0.7536	0.214995	1.14214	1.30416	0.249402	0.711134
AC009302.1	1.9441	2.0102	0.967119	3.88747	1.94337	1.71628	1.04656
AC009502.2	NA	NA	NA	NA	3.67517	NA	2.46242
AC009779.1	1.30419	5.1522	0.253134	1.47297	0.16878	4.40721	2.66865
AC009948.2	NA	NA	NA	NA	2.0121	NA	3.51482
AC010132.2	-1.31737	6.51867	0.202091	-0.782691	0.534676	4.99245	4.19148
AC010203.1	NA	NA	NA	NA	NA	NA	NA
AC010319.2	NA	NA	NA	-3.70264	NA	4.42102	NA
AC010327.2	2.67036	2.91796	0.915146	3.22532	0.554959	2.50732	1.4926
AC010343.1	2.63721	1.71057	1.54172	5.33216	2.69495	1.54949	0.724645
AC010422.6	-3.11416	1.39311	2.2354	-3.73067	-0.616506	1.10178	0.852553
AC010468.1	0.392527	2.47793	0.158409	3.12502	2.73249	1.03678	2.25061
AC010522.1	NA	NA	NA	NA	-2.74939	NA	4.31961
AC010542.3	0.123593	1.52075	0.0812711	-1.2341	-1.3577	1.04309	1.10664
AC010547.4	0.754033	1.69171	0.445722	-0.801303	-1.55534	1.33416	1.04015
AC010598.1	2.64037	2.4127	1.09436	2.56761	-0.0727586	1.99404	1.35827
AC010615.4	-0.0801913	1.28564	0.0623745	-1.03145	-0.951263	0.908546	0.909627
AC010646.1	-6.03513	4.93153	1.22378	-5.88283	0.152299	2.54428	4.22453
AC011462.1	NA	NA	NA	NA	0.248287	NA	2.76661
AC011487.1	-1.96133	5.53411	0.354408	-1.08846	0.872866	3.63998	4.16856
AC011495.1	-0.593799	0.959312	0.618984	1.0474	1.6412	0.284766	0.916072
AC011497.2	1.98731	4.01181	0.495366	-1.1709	-3.15821	3.41717	2.10179
AC011506.1	0.347907	6.05673	0.0574415	1.47297	1.12507	4.40721	4.15457
AC011611.5	-4.11077	5.53722	0.742388	-0.681832	3.42893	4.98566	2.40916
AC011742.1	NA	NA	NA	NA	NA	NA	NA
AC011921.3	NA	NA	NA	NA	0.534676	NA	4.19148
AC012085.1	0.152382	0.883679	0.172441	1.12364	0.971256	0.606676	0.64252
AC012184.2	-1.46818	2.79742	0.524832	-3.16252	-1.69435	2.09404	1.85487
AC012309.1	-0.423778	1.28393	0.330064	-0.786209	-0.362431	0.981992	0.827141
AC012358.2	NA	NA	NA	NA	NA	NA	NA
AC012435.1	NA	NA	NA	NA	NA	NA	NA
AC012493.1	-3.82085	4.49643	0.849751	-4.71637	-0.895522	3.33953	3.01088
AC012569.1	-1.43525	2.18947	0.655523	-1.95329	-0.518038	1.97067	0.954059
AC012618.3	-4.38534	3.26891	1.34153	-4.64117	-0.25583	3.19139	0.707696
AC013356.1	-1.40457	5.57349	0.252009	-0.782691	0.621882	4.99245	2.47776
AC015977.1	NA	NA	NA	NA	-0.504064	NA	4.30052
AC016582.2	-1.21405	1.94673	0.623634	-2.42663	-1.21259	1.63851	1.05121
AC016596.1	0.454743	0.574997	0.790861	2.74775	2.29301	0.287185	0.498143
AC016717.1	2.94256	2.21046	1.33119	3.08157	0.139017	1.8728	1.17421
AC016739.1	1.03104	1.16061	0.88836	2.23712	1.20608	0.62228	0.979688
AC018475.1	1.35783	1.20873	1.12336	3.28831	1.93047	0.279469	1.17597
AC018512.1	-1.27678	3.95523	0.322807	-5.30187	-4.0251	2.88428	2.70643
AC018523.1	-0.0247537	2.20704	0.0112158	1.72261	1.74736	1.62288	1.49575
AC018638.5	-1.85721	0.725681	2.55926	-1.68674	0.170462	0.255379	0.679261
AC018709.1	-1.85413	4.23222	0.4381	-4.71637	-2.86224	3.33953	2.59984
AC018755.3	0.789447	1.11712	0.706677	1.62228	0.832831	0.783346	0.796452
AC018868.1	0.930549	1.9939	0.466698	3.8548	2.92425	1.71753	1.01278
AC019097.1	1.59111	1.94682	0.817288	1.43936	-0.151757	1.66429	1.01008
AC019129.1	2.00839	1.98094	1.01386	2.49938	0.490982	1.4762	1.32096
AC020898.1	-0.154633	1.38398	0.111731	2.22095	2.37558	1.07897	0.866727
AC020915.2	-0.447408	0.527378	0.848362	-0.838071	-0.390663	0.335404	0.406979
AC021231.2	NA	NA	NA	NA	NA	NA	NA
AC021739.1	-0.00061239	5.12525	0.000119485	0.864605	0.865218	4.75241	1.91905
AC022018.1	-1.07554	5.88845	0.182652	0.864605	1.94014	4.75241	3.47685
AC022182.3	0.121141	4.39172	0.0275839	-2.11193	-2.23307	3.97905	1.8586
AC022400.6	-0.285697	1.69279	0.168773	-0.824111	-0.538414	1.20686	1.18702
AC022415.1	-0.796447	0.476767	1.67052	-1.66814	-0.871692	0.265869	0.395753
AC022826.2	-0.943489	2.10014	0.44925	-1.41041	-0.46692	1.42558	1.54218
AC022868.1	3.57419	5.24729	0.68115	0.337089	-3.2371	4.88595	1.91352
AC023161.2	2.77411	2.43937	1.13722	4.09167	1.31756	2.15164	1.14934
AC023232.1	1.72317	1.61455	1.06728	2.98061	1.25744	1.4113	0.784223
AC023424.2	NA	NA	NA	NA	NA	NA	NA
AC023906.1	NA	NA	NA	0.864605	NA	4.75241	NA
AC024451.2	0.965857	6.52387	0.14805	0.248708	-0.717149	4.89227	4.31586
AC024619.4	0.119942	1.63795	0.0732268	1.39076	1.27082	1.39273	0.862084
AC024940.2	-0.0519189	3.35328	0.015483	2.57083	2.62275	2.93428	1.62311
AC025161.1	0.699918	1.32706	0.527421	1.25907	0.559152	1.02831	0.838841
AC025181.1	2.05473	4.96004	0.414256	2.92759	0.872866	2.68796	4.16856
AC025588.1	-2.63178	5.71155	0.460782	-2.27793	0.353844	3.86404	4.20606
AC025627.3	-2.1704	3.73568	0.580991	-0.626234	1.54416	3.10947	2.07038
AC025627.4	-0.938627	5.25996	0.178448	0.248708	1.18733	4.89227	1.93206
AC026111.1	0.803836	1.39262	0.57721	-0.393487	-1.19732	1.0528	0.911594
AC026403.1	0.848267	1.12332	0.755142	2.25949	1.41122	0.23122	1.09927
AC026786.1	0.622036	5.65764	0.109946	1.62588	1.00385	3.8334	4.161
AC027309.2	1.65045	0.700677	2.3555	3.30576	1.65531	0.347909	0.6082
AC027807.1	-1.80386	3.44774	0.523201	-0.5586	1.24526	3.19248	1.30192
AC034102.1	-0.937644	1.02346	0.916152	-0.690887	0.246758	0.274882	0.985855
AC034236.1	1.82624	0.913221	1.99978	4.13808	2.31184	0.371048	0.834443
AC036164.1	-1.90161	2.32448	0.818081	0.163249	2.06486	1.66769	1.61926
AC037487.3	-3.46554	3.43633	1.0085	-2.19667	1.26887	2.57467	2.27583
AC046176.1	-0.536631	0.701449	0.765032	-0.0329822	0.503649	0.433838	0.551194
AC048334.1	-0.257332	0.505009	0.509559	-0.521857	-0.264525	0.256054	0.435282
AC048338.1	NA	NA	NA	NA	NA	NA	NA
AC063952.2	0.26374	1.03949	0.253721	0.520645	0.256905	0.751341	0.718344
AC064799.1	1.67887	1.70733	0.983331	3.13306	1.45419	1.35192	1.04273
AC068137.1	1.27278	1.17303	1.08503	2.3982	1.12543	0.967093	0.663874
AC068533.4	-1.54057	2.61384	0.589389	-0.823064	0.717503	1.94208	1.74942
AC068538.1	-2.33383	2.87092	0.81292	-2.14953	0.184296	2.32261	1.6875
AC069218.1	0.712306	6.35862	0.112022	0.864605	0.152299	4.75241	4.22453
AC069368.1	4.44337	5.42478	0.819088	-0.782691	-5.22606	4.99245	2.1222
AC069439.1	-3.73134	1.97074	1.89337	-2.76728	0.96406	1.70874	0.981843
AC073610.3	-0.88862	1.01383	0.876496	-1.03023	-0.141613	0.487846	0.888742
AC073612.1	4.34003	5.43549	0.798461	-0.681832	-5.02186	4.98566	2.16514
AC073861.1	1.27575	0.940442	1.35655	3.9445	2.66875	0.499939	0.79655
AC073916.1	1.78127	5.09904	0.349335	0.864605	-0.916666	4.75241	1.84793
AC074085.2	NA	NA	NA	-2.27793	NA	3.86404	NA
AC074117.2	-2.02978	2.9363	0.691269	-0.609669	1.42011	1.98765	2.16128
AC078817.1	NA	NA	NA	NA	NA	NA	NA
AC079140.2	1.22616	1.12823	1.0868	3.10461	1.87845	0.710214	0.876636
AC079140.4	-3.61941	5.72091	0.632663	-0.681832	2.93757	4.98566	2.80571
AC079250.1	0.0754278	1.20515	0.0625879	2.32961	2.25418	0.896597	0.805296
AC079594.2	0.727444	5.6273	0.12927	0.155661	-0.571783	4.89935	2.76821
AC079601.2	1.37447	2.34338	0.586533	2.50514	1.13067	2.01454	1.1971
AC079780.1	NA	NA	NA	NA	-2.96238	NA	4.07864
AC083800.1	-3.00013	5.15001	0.582548	-0.681832	2.3183	4.98566	1.29067
AC084024.2	NA	NA	NA	NA	-0.717149	NA	4.31586
AC084337.1	-1.89584	1.97387	0.96047	-1.87186	0.0239849	1.62564	1.11957
AC084879.1	1.35541	1.60348	0.845293	-2.99478	-4.35019	1.12654	1.14108
AC087343.1	2.7624	1.94135	1.42293	4.08519	1.32279	1.68059	0.971835
AC087385.2	-0.285968	6.44227	0.0443893	0.248708	0.534676	4.89227	4.19148
AC087683.1	-1.19798	2.21261	0.541433	-1.45291	-0.254932	2.0025	0.941084
AC087763.1	-0.0655419	6.59933	0.0099316	-0.782691	-0.717149	4.99245	4.31586
AC087783.2	-1.44797	1.59211	0.909466	-2.0002	-0.552233	1.35044	0.843282
AC090013.1	2.18202	2.40971	0.905512	2.01786	-0.164152	2.14418	1.09963
AC090058.1	0.213432	2.12352	0.100509	-2.90613	-3.11956	1.33703	1.64976
AC090114.1	0.567885	0.874837	0.649132	2.79727	2.22939	0.304159	0.82026
AC090281.1	-1.0739	4.04761	0.265318	-1.25459	-0.18069	3.69826	1.64499
AC090589.1	NA	NA	NA	NA	-0.717149	NA	4.31586
AC090602.1	2.39411	6.59554	0.362989	-0.782691	-3.1768	4.99245	4.31006
AC090616.2	NA	NA	NA	NA	1.34657	NA	1.75078
AC091167.3	-1.3325	2.22757	0.598187	-1.88629	-0.55379	1.59903	1.55085
AC091429.1	NA	NA	NA	NA	0.886228	NA	2.63074
AC091551.1	-0.000112857	1.01062	0.000111671	-2.33087	-2.33076	0.507501	0.87395
AC091685.2	-4.13804	6.0724	0.681451	-0.782691	3.35535	4.99245	3.4568
AC091812.1	1.57919	4.44081	0.355608	-2.27793	-3.85712	3.86404	2.1886
AC091959.1	-2.11083	5.25477	0.401697	-0.782691	1.32813	4.99245	1.63952
AC092017.2	NA	NA	NA	NA	1.2522	NA	4.14838
AC092073.1	1.11161	6.52662	0.17032	-0.681832	-1.79345	4.98566	4.21189
AC092106.2	NA	NA	NA	NA	1.12507	NA	4.15457
AC092115.1	-2.42877	1.66846	1.45569	-3.21409	-0.785317	1.27315	1.07836
AC092473.1	NA	NA	NA	NA	-2.96626	NA	4.31628
AC092641.1	NA	NA	NA	NA	0.667208	NA	2.37212
AC092798.1	0.176892	5.71089	0.0309745	0.337089	0.160197	4.88595	2.95666
AC092809.1	3.01325	5.36643	0.561499	-0.681832	-3.69508	4.98566	1.9854
AC092809.3	0.0914945	1.69162	0.0540869	-0.522559	-0.614053	1.32264	1.05462
AC093227.2	0.804373	1.33464	0.602689	-1.50777	-2.31214	0.902291	0.98343
AC093423.3	-3.1084	6.33832	0.490414	-3.61246	-0.504064	4.65616	4.30052
AC093591.1	1.05818	5.45288	0.194059	0.864605	-0.193575	4.75241	2.67368
AC093668.1	-0.759736	1.28703	0.590302	-1.89327	-1.13354	1.00758	0.800768
AC093724.1	NA	NA	NA	NA	NA	NA	NA
AC093890.1	NA	NA	NA	NA	-2.96626	NA	4.31628
AC093899.2	NA	NA	NA	NA	0.152299	NA	4.22453
AC096533.1	0.63103	1.18517	0.532438	1.28989	0.658859	0.857132	0.818507
AC096649.2	0.424701	2.74531	0.1547	1.21131	0.786609	2.42169	1.29312
AC096775.1	NA	NA	NA	NA	-2.1519	NA	2.69233
AC097263.1	-0.170582	3.05369	0.055861	2.92759	3.09817	2.68796	1.4491
AC097493.2	-0.953244	6.18097	0.154222	-3.70264	-2.74939	4.42102	4.31961
AC097658.1	1.034	1.96257	0.52686	1.4715	0.437498	1.67081	1.0296
AC098583.1	NA	NA	NA	NA	NA	NA	NA
AC098614.1	-0.0820891	1.16138	0.0706826	-1.09161	-1.00952	0.731576	0.901994
AC098679.2	2.50974	4.78123	0.524915	1.20142	-1.30832	4.31327	2.06296
AC098847.2	-0.450449	5.70125	0.0790088	0.248708	0.699157	4.89227	2.92745
AC098934.1	0.411581	0.844547	0.487339	-1.6788	-2.09038	0.33916	0.773454
AC098935.1	-0.359314	2.30969	0.155568	0.589228	0.948542	1.99947	1.15621
AC098976.1	-1.48135	3.20374	0.462381	-5.7174	-4.23606	2.62646	1.83457
AC099336.2	0.772506	1.10945	0.696293	3.69845	2.92594	0.621179	0.919253
AC099340.1	NA	NA	NA	NA	NA	NA	NA
AC099489.1	-1.8552	2.50205	0.741473	-1.27869	0.576514	0.576964	2.43462
AC099560.2	0.92357	3.98774	0.231602	1.86468	0.941112	3.55729	1.80215
AC099677.1	2.85815	3.13877	0.910597	2.92759	0.069439	2.68796	1.62072
AC099796.2	1.34127	0.903407	1.48468	2.46525	1.12397	0.525672	0.734719
AC100771.1	1.7507	2.31067	0.757658	4.32532	2.57463	2.01262	1.13514
AC100871.1	-1.7948	6.01039	0.298617	-0.782691	1.01211	4.99245	3.34667
AC104109.3	-1.2627	2.49997	0.505086	-1.43442	-0.171725	2.01261	1.48298
AC104151.1	NA	NA	NA	NA	-0.504064	NA	4.30052
AC104333.3	-0.0914324	1.3953	0.0655287	-1.97476	-1.88333	1.02185	0.950106
AC104581.1	2.27764	4.5183	0.504091	0.0710257	-2.20661	2.84392	3.51101
AC104619.4	1.36867	6.40936	0.213542	0.864605	-0.504064	4.75241	4.30052
AC104837.1	-1.46588	3.07264	0.477076	-4.4608	-2.99492	2.42021	1.89308
AC104849.1	0.896425	0.614114	1.4597	-0.965134	-1.86156	0.377239	0.48459
AC105052.1	2.06756	6.59665	0.313426	-0.681832	-2.74939	4.98566	4.31961
AC105384.2	-4.82697	2.88759	1.67162	-5.20092	-0.37395	1.97555	2.10604
AC105399.1	-1.68395	4.15636	0.40515	-0.626234	1.05771	3.10947	2.75799
AC106872.2	-0.983041	2.57823	0.381286	-1.62977	-0.64673	1.84437	1.80154
AC106872.3	-2.1759	4.56324	0.476833	-0.235758	1.94014	2.95544	3.47685
AC106872.7	NA	NA	NA	NA	-0.74353	NA	3.15413
AC107954.1	1.05954	0.997762	1.06192	1.05532	-0.00422364	0.597069	0.799399
AC107956.2	NA	NA	NA	NA	-1.58472	NA	4.14436
AC107983.1	1.333	0.687316	1.93943	2.02592	0.692918	0.475374	0.496409
AC108738.1	-2.04891	2.2874	0.895738	-2.90019	-0.851287	1.81139	1.3968
AC109454.1	-1.13257	3.18179	0.355953	-2.19667	-1.0641	2.57467	1.86946
AC109635.6	NA	NA	NA	NA	0.534676	NA	4.19148
AC109780.2	-1.33426	0.622185	2.14448	-3.24363	-1.90937	0.384276	0.489332
AC109992.1	1.17731	2.33581	0.504025	0.330347	-0.846962	1.99901	1.20831
AC112191.2	1.34198	0.991244	1.35383	0.992501	-0.349478	0.724287	0.676737
AC112198.2	NA	NA	NA	NA	NA	NA	NA
AC112484.3	-2.68605	1.61985	1.6582	-3.23765	-0.551604	1.34293	0.905801
AC113367.1	NA	NA	NA	NA	0.152299	NA	4.22453
AC113404.3	1.10565	1.00961	1.09513	1.43274	0.327095	0.765905	0.657793
AC113935.1	2.22128	0.997425	2.22701	3.99251	1.77123	0.791362	0.607126
AC114491.1	3.58874	1.88334	1.90552	4.2667	0.677967	1.65407	0.900568
AC115223.1	2.45529	1.97486	1.24327	5.53031	3.07502	1.73763	0.938469
AC115837.1	0.965201	5.2864	0.182582	0.337089	-0.628112	4.88595	2.01831
AC116347.1	-2.48406	4.7808	0.51959	-1.12897	1.35509	2.50208	4.07378
AC117498.3	-1.59581	5.5591	0.287063	-4.56207	-2.96626	3.50333	4.31628
AC124283.4	-1.88547	4.38679	0.429807	-2.27793	-0.392462	3.86404	2.0768
AC124944.3	0.237837	1.30833	0.181787	-1.59088	-1.82872	1.16212	0.600996
AC125807.1	NA	NA	NA	-5.14661	NA	3.00947	NA
AC126124.2	0.174378	1.88228	0.0926416	-2.19789	-2.37226	1.4688	1.17712
AC129492.3	-0.914023	3.50067	0.2611	-5.25072	-4.3367	2.73526	2.18472
AC130472.1	-3.16138	2.96794	1.06518	-0.693106	2.46827	1.99868	2.19407
AC130689.1	0.164066	1.07162	0.153102	0.690544	0.526478	0.538206	0.926658
AC132812.1	0.243887	1.43715	0.169702	0.94111	0.697223	1.20724	0.779719
AC133134.1	1.27598	0.763397	1.67145	3.81213	2.53616	0.397534	0.651722
AC133552.3	0.31796	5.07931	0.062599	0.470259	0.152299	2.82006	4.22453
AC133561.4	NA	NA	NA	NA	-3.52919	NA	3.43727
AC134050.1	NA	NA	NA	NA	-2.96626	NA	4.31628
AC135178.6	NA	NA	NA	-0.681832	NA	4.98566	NA
AC135721.2	-0.794757	0.991635	0.801461	-0.87977	-0.0850128	0.711626	0.6906
AC135977.1	2.35353	6.08492	0.386781	1.20142	-1.15211	4.31327	4.29208
AC138207.3	0.600177	5.21634	0.115057	0.0961131	-0.504064	2.95224	4.30052
AC138207.8	NA	NA	NA	-2.27793	NA	3.86404	NA
AC138392.1	-0.05956	2.49075	0.0239125	-1.05543	-0.995866	1.78067	1.74157
AC138932.3	0.388875	1.60792	0.24185	-0.0170808	-0.405956	1.22194	1.04511
AC139085.1	0.634406	3.66229	0.173227	2.01561	1.3812	3.41618	1.31988
AC139713.1	-2.13335	6.41382	0.332617	-0.681832	1.45151	4.98566	4.03488
AC140134.1	NA	NA	NA	NA	NA	NA	NA
AC141557.1	0.145812	0.94312	0.154606	0.114923	-0.0308887	0.742764	0.581185
AC144530.1	2.48695	0.621014	4.00466	3.81159	1.32464	0.460677	0.416455
AC145285.5	-1.77387	5.78146	0.30682	-2.27793	-0.504064	3.86404	4.30052
AC211485.1	-0.0323484	4.65529	0.00694873	1.20142	1.23377	4.31327	1.7514
AC233279.1	0.200097	5.70455	0.0350768	0.802412	0.602315	4.84213	3.01589
AC233723.1	NA	NA	NA	-0.681832	NA	4.98566	NA
AC233964.1	-1.34966	1.16605	1.15747	-0.104455	1.24521	0.862184	0.785048
AC234771.2	NA	NA	NA	NA	-2.96626	NA	4.31628
AC234771.4	NA	NA	NA	1.47297	NA	4.40721	NA
AC234778.1	NA	NA	NA	NA	-4.99374	NA	2.43535
AC234781.5	0.32082	2.52789	0.126912	2.4133	2.09248	2.02744	1.50987
AC245102.2	-0.876849	1.99132	0.440335	0.847345	1.72419	1.54408	1.25746
AC245748.1	-2.75103	3.0134	0.912933	-0.323616	2.42742	2.25108	2.00331
AC246787.1	0.943029	0.741762	1.27134	3.54804	2.60501	0.322645	0.667915
ACAA1	1.98307	0.828861	2.39252	2.73031	0.747248	0.368048	0.742666
ACAA2	0.209366	0.709503	0.295088	0.516042	0.306676	0.53414	0.467
ACACA	0.582185	0.897049	0.649001	-1.72275	-2.30493	0.246872	0.86241
ACACB	-1.4149	0.719872	1.96549	-0.905276	0.509627	0.34593	0.631307
ACAD10	-0.798883	0.600189	1.33105	-0.627966	0.170917	0.326461	0.503637
ACAD11	-0.295507	0.772926	0.382323	-1.77065	-1.47514	0.309816	0.708116
ACAD8	-0.375325	0.874988	0.428948	0.347498	0.722822	0.638635	0.598122
ACAD9	-0.478795	0.782987	0.611498	0.488077	0.966872	0.29918	0.723574
ACADM	0.0348523	0.583152	0.0597654	0.817761	0.782909	0.374674	0.446862
ACADS	-0.487389	0.702159	0.694129	1.03613	1.52352	0.301661	0.634056
ACADSB	-0.29592	0.611687	0.483777	-0.649585	-0.353665	0.372942	0.484845
ACADVL	-0.306015	1.00535	0.304388	1.31367	1.61968	0.309943	0.956376
ACAN	-1.31737	6.51867	0.202091	-0.782691	0.534676	4.99245	4.19148
ACAP1	0.370629	1.71841	0.215681	1.49031	1.11968	1.35935	1.05125
ACAP2	0.162816	0.685733	0.237433	-0.396253	-0.559069	0.470986	0.498399
ACAP3	-0.701978	0.559205	1.25531	-0.081586	0.620392	0.344884	0.440187
ACAT1	1.1478	1.17541	0.97651	0.174962	-0.972839	0.530685	1.04879
ACAT2	0.977449	0.681336	1.43461	0.42408	-0.553369	0.242291	0.636799
ACBD3	1.43564	0.611233	2.34875	0.23231	-1.20333	0.31628	0.523042
ACBD4	-0.938445	0.870541	1.078	-0.180763	0.757683	0.53907	0.683554
ACBD5	0.00604823	0.688129	0.00878938	-1.01672	-1.02277	0.334527	0.601343
ACBD6	NA	NA	NA	NA	-1.64557	NA	2.37298
ACBD7	-1.65288	0.619806	2.66676	-1.65308	-0.000204108	0.311676	0.53574
ACCS	NA	NA	NA	NA	-0.717149	NA	4.31586
ACD	-0.569051	0.795212	0.715596	0.781482	1.35053	0.368278	0.704793
ACE	0.189876	2.51676	0.0754444	0.119771	-0.0701041	1.78235	1.77688
ACE2	NA	NA	NA	-3.147	NA	3.18585	NA
ACER2	-5.65572	5.1	1.10896	-5.30187	0.353844	2.88428	4.20606
ACER3	-0.540901	0.728307	0.742683	-2.16855	-1.62764	0.303709	0.661961
ACHE	0.764333	0.747807	1.0221	1.46266	0.698325	0.471201	0.580676
ACIN1	0.162922	0.572958	0.284352	-0.0750573	-0.237979	0.335503	0.464455
ACKR1	0.21829	1.50219	0.145315	0.281254	0.0629638	0.914112	1.19205
ACKR3	-0.835245	0.831303	1.00474	-2.3296	-1.49436	0.359152	0.749716
ACLY	1.12932	0.486503	2.32129	1.17444	0.0451225	0.295184	0.386719
ACO1	0.249797	1.00504	0.248543	1.9635	1.7137	0.281284	0.96488
ACO2	0.0712632	0.442972	0.160875	0.790147	0.718884	0.251357	0.364752
ACOT1	-0.379015	6.44764	0.0587835	0.155661	0.534676	4.89935	4.19148
ACOT11	-1.61678	3.73461	0.432918	-0.825039	0.79174	2.28523	2.95381
ACOT12	0.441112	1.41327	0.312121	-3.4836	-3.92472	1.10232	0.884441
ACOT13	0.0676364	0.922364	0.0733295	-0.119826	-0.187463	0.394934	0.833536
ACOT2	0.5777	2.72967	0.211638	2.42086	1.84316	2.02343	1.83216
ACOT4	2.62685	4.30896	0.609625	-1.58622	-4.21307	2.43706	3.55357
ACOT6	-0.177768	6.58417	0.0269993	-0.681832	-0.504064	4.98566	4.30052
ACOT7	0.547113	0.618235	0.884959	1.19523	0.648115	0.267563	0.557337
ACOT8	0.331369	0.775503	0.427296	1.2284	0.897031	0.595308	0.497005
ACOT9	-0.82771	0.779842	1.06138	-0.487842	0.339869	0.296029	0.721471
ACOX1	-0.575571	0.513549	1.12077	-1.21121	-0.635642	0.288606	0.424782
ACOX2	-1.5547	6.49874	0.239231	-0.681832	0.872866	4.98566	4.16856
ACOX3	-0.0902601	0.477825	0.188898	0.402106	0.492366	0.30203	0.370263
ACOXL	-2.69332	3.2907	0.818464	-0.235758	2.45756	2.95544	1.44709
ACP1	0.76826	0.668678	1.14892	2.42731	1.65905	0.348522	0.570669
ACP2	0.164492	0.662946	0.248123	0.547032	0.38254	0.286931	0.597635
ACP5	0.500176	4.5265	0.110499	0.201393	-0.298783	2.91712	3.46116
ACPP	NA	NA	NA	NA	NA	NA	NA
ACR	-6.54112	3.96804	1.64845	-3.77913	2.76199	2.60749	2.99104
ACRBP	-0.77102	1.72522	0.446911	-0.598388	0.172632	1.46523	0.910768
ACRV1	-0.678301	6.3002	0.107663	0.864605	1.54291	4.75241	4.13608
ACSBG1	-1.19044	1.63318	0.728912	0.878063	2.06851	1.12028	1.18839
ACSBG2	6.16123	3.22505	1.91043	2.57083	-3.5904	2.93428	1.33825
ACSF2	0.0402202	1.19501	0.0336569	0.700669	0.660449	0.662337	0.994661
ACSF3	-0.871061	1.04111	0.836668	-0.258902	0.612159	0.479648	0.924035
ACSL1	-0.273684	0.991042	0.276158	0.904656	1.17834	0.664591	0.735176
ACSL3	1.27067	0.763217	1.66489	1.75359	0.482917	0.280158	0.709937
ACSL4	0.996822	0.617977	1.61304	1.06577	0.0689527	0.370227	0.494801
ACSL6	-0.534016	1.27509	0.418805	-0.162959	0.371058	0.900334	0.90292
ACSM1	3.28086	5.56649	0.589394	0.864605	-2.41625	4.75241	2.89835
ACSM3	3.20244	5.62584	0.569237	1.24888	-1.95355	4.23067	3.70831
ACSM6	NA	NA	NA	NA	-0.328441	NA	3.89983
ACSS1	-0.426239	0.757322	0.562824	1.03617	1.46241	0.354918	0.669006
ACSS2	-0.70446	0.739946	0.952042	-1.67835	-0.973887	0.378594	0.635757
ACSS3	-1.72731	1.36452	1.26587	-2.05168	-0.324372	0.953722	0.975873
ACTA1	1.31146	5.04124	0.260146	0.802412	-0.509046	4.84213	1.40279
ACTA2	-0.593905	1.86182	0.318992	-0.334652	0.259253	0.405375	1.81715
ACTB	-0.550928	0.597417	0.922182	0.280698	0.831625	0.212957	0.558173
ACTC1	-1.53292	2.61352	0.586536	-2.02831	-0.495392	1.52242	2.12432
ACTG1	0.291874	0.475804	0.613433	1.701	1.40912	0.2507	0.4044
ACTG1P10	0.0291268	0.500702	0.058172	0.134951	0.105824	0.295667	0.404084
ACTG1P17	-1.73762	1.12381	1.54618	-2.32773	-0.590104	0.689444	0.887483
ACTG1P24	0.13508	1.27138	0.106247	-0.445672	-0.580752	1.03503	0.738324
ACTG2	0.678395	2.5898	0.261949	0.17488	-0.503515	0.719101	2.48796
ACTL10	-0.12217	5.30691	0.0230209	-0.626234	-0.504064	3.10947	4.30052
ACTL6A	1.27236	0.838471	1.51748	1.56096	0.288599	0.634887	0.54768
ACTL6B	-0.724309	2.45171	0.295431	-1.30728	-0.582967	1.43867	1.98522
ACTL8	-1.59296	5.65026	0.281927	-0.782691	0.810268	4.99245	2.64592
ACTN1	-0.202438	0.622621	0.325139	-0.669336	-0.466898	0.234779	0.57666
ACTN2	-1.3838	1.32055	1.0479	-0.652669	0.731136	0.948162	0.919159
ACTN3	NA	NA	NA	NA	NA	NA	NA
ACTN4	-0.772406	0.41933	1.842	0.893265	1.66567	0.23452	0.347617
ACTR10	0.242893	0.504248	0.481693	0.332959	0.0900665	0.251047	0.437311
ACTR1A	0.0802414	0.935631	0.0857618	1.60421	1.52397	0.260183	0.898727
ACTR1B	0.312821	0.854102	0.366257	1.39627	1.08344	0.302795	0.798628
ACTR2	1.01395	0.490077	2.06896	0.213528	-0.800422	0.229349	0.433098
ACTR3	0.769973	0.724364	1.06296	-0.245853	-1.01583	0.286169	0.665439
ACTR3B	-0.0886215	0.509602	0.173903	-0.370456	-0.281834	0.276505	0.428065
ACTR3C	0.980596	4.32951	0.226491	1.24888	0.268287	4.23067	0.919809
ACTR5	1.16152	0.964807	1.20389	0.987456	-0.174068	0.774893	0.574798
ACTR6	0.859037	0.712433	1.20578	1.67008	0.811045	0.519915	0.487082
ACTR8	-0.172143	0.48696	0.353505	0.0925241	0.264667	0.275441	0.401574
ACTRT3	-0.775656	2.64768	0.292957	-0.395497	0.380158	1.718	2.01461
ACVR1	0.763391	0.921653	0.828284	0.516513	-0.246877	0.706391	0.591993
ACVR1B	0.640846	0.624085	1.02686	0.0959934	-0.544852	0.381208	0.494128
ACVR1C	NA	NA	NA	-0.782691	NA	4.99245	NA
ACVR2A	1.17347	0.839987	1.39701	-0.932234	-2.1057	0.303945	0.783068
ACVR2B	-1.08013	0.64667	1.67029	-0.630433	0.449696	0.494146	0.417135
ACVRL1	-2.0349	6.49104	0.313493	-0.782691	1.2522	4.99245	4.14838
ACY1	-0.436685	1.23189	0.354483	0.264952	0.701637	0.673061	1.03177
ACY3	NA	NA	NA	NA	NA	NA	NA
ACYP1	-0.492055	0.784328	0.627359	0.018832	0.510887	0.544273	0.564745
ACYP2	-0.833814	0.547804	1.5221	-0.923773	-0.089959	0.316859	0.446867
ADA	0.609459	1.18363	0.514906	1.58754	0.978079	0.765836	0.902485
ADA2	-1.96167	1.53798	1.27549	-2.18991	-0.228234	0.848826	1.28253
ADAD2	0.526447	4.76449	0.110494	-3.23219	-3.75863	2.06264	4.29487
ADAL	-1.94149	0.891197	2.17851	-2.13125	-0.189763	0.459411	0.763658
ADAM10	0.702164	0.703393	0.998252	-0.523258	-1.22542	0.312676	0.630076
ADAM11	-0.845168	0.807446	1.04672	-0.158067	0.687101	0.330969	0.736497
ADAM12	-1.34921	1.97437	0.683361	-0.480143	0.869063	0.497659	1.91062
ADAM15	-0.99495	0.764143	1.30205	0.207415	1.20236	0.23678	0.726532
ADAM17	-0.66827	0.515769	1.29568	-0.241294	0.426976	0.239814	0.456626
ADAM19	NA	NA	NA	-3.61246	NA	4.65616	NA
ADAM1A	-1.36315	0.682652	1.99685	-0.767509	0.595642	0.489225	0.476101
ADAM20	2.88369	3.35964	0.858335	0.0342543	-2.84944	2.8905	1.71237
ADAM21	0.659725	6.51905	0.1012	0.155661	-0.504064	4.89935	4.30052
ADAM22	0.0336158	0.880352	0.0381845	0.693627	0.660011	0.679508	0.559722
ADAM23	-0.0541216	0.601637	0.0899572	0.437397	0.491518	0.403317	0.446433
ADAM28	NA	NA	NA	-0.681832	NA	4.98566	NA
ADAM32	0.464112	2.82995	0.164	-0.560717	-1.02483	1.33299	2.49635
ADAM33	-1.0524	4.46046	0.235939	-3.80179	-2.74939	1.11207	4.31961
ADAM8	-0.625768	0.722943	0.865584	1.05491	1.68068	0.507936	0.514439
ADAM9	1.3565	1.04455	1.29864	-1.64595	-3.00244	0.338133	0.988306
ADAMTS1	-0.361769	0.998193	0.362423	-2.16652	-1.80475	0.659927	0.748923
ADAMTS10	-0.0779144	0.805215	0.0967622	-0.726257	-0.648342	0.336261	0.731642
ADAMTS12	-1.46203	0.808284	1.80881	-3.06262	-1.60058	0.264649	0.76373
ADAMTS13	-1.5008	0.968703	1.54928	-1.10353	0.397267	0.321214	0.913896
ADAMTS14	-1.01333	4.50852	0.224759	-1.5174	-0.504064	1.35361	4.30052
ADAMTS15	0.808788	0.58707	1.37767	-0.192519	-1.00131	0.274279	0.519059
ADAMTS16	1.76129	1.26967	1.3872	-0.405504	-2.1668	0.344049	1.22217
ADAMTS17	-4.39674	3.90553	1.12577	-1.08846	3.30828	3.63998	1.41552
ADAMTS19	0.801562	2.10569	0.380664	-1.64064	-2.4422	1.2682	1.68096
ADAMTS2	-5.55016	3.99665	1.3887	-5.30187	0.248287	2.88428	2.76661
ADAMTS20	-0.459082	5.11291	0.0897889	0.337089	0.796172	4.88595	1.50644
ADAMTS3	0.428374	0.950992	0.45045	0.091733	-0.336641	0.490052	0.815007
ADAMTS4	NA	NA	NA	-2.26408	NA	2.67061	NA
ADAMTS5	1.00246	1.96298	0.510681	-1.06023	-2.06269	0.433483	1.91452
ADAMTS6	0.338006	0.940126	0.359533	-1.8494	-2.18741	0.431064	0.835476
ADAMTS7	-0.58832	0.771838	0.762233	-0.149106	0.439214	0.435666	0.637125
ADAMTS8	-0.17332	1.44079	0.120295	-0.0397153	0.133605	1.24229	0.729795
ADAMTS9	1.37598	1.24031	1.10938	-2.1931	-3.56907	0.476975	1.14493
ADAMTSL1	0.58817	0.996002	0.590531	-0.669564	-1.25773	0.321125	0.942814
ADAMTSL2	-1.36708	3.80693	0.359103	0.470259	1.83734	2.82006	2.55733
ADAMTSL3	NA	NA	NA	NA	-1.15211	NA	4.29208
ADAMTSL4	2.31909	3.04968	0.760437	0.411777	-1.90731	2.78704	1.23812
ADAMTSL5	-3.1508	5.68399	0.554329	-2.27793	0.872866	3.86404	4.16856
ADAP1	0.0759895	0.500359	0.15187	0.77904	0.703051	0.273456	0.419024
ADAP2	-0.097737	1.5587	0.062704	-1.38113	-1.2834	0.642982	1.41991
ADAR	0.305201	0.438193	0.696499	0.984644	0.679443	0.240437	0.366337
ADARB1	0.604121	0.707567	0.853801	0.162682	-0.441439	0.493319	0.507235
ADARB2	0.0254991	0.84089	0.030324	-2.25367	-2.27917	0.340987	0.768651
ADAT1	-0.811367	0.613383	1.32277	-1.2033	-0.391934	0.397316	0.46731
ADAT2	-1.72758	0.777601	2.22168	-1.29247	0.43511	0.45321	0.631873
ADCK1	0.253142	0.877947	0.288334	0.274434	0.0212913	0.489941	0.728526
ADCK2	0.302556	0.758418	0.398931	1.04274	0.740182	0.278124	0.705581
ADCK5	-1.68097	0.732525	2.29476	-0.879142	0.80183	0.320394	0.658742
ADCY1	0.244462	1.34779	0.18138	0.0199611	-0.224501	1.03789	0.859835
ADCY10	-0.0797259	2.5539	0.0312173	2.63993	2.71965	1.98662	1.60491
ADCY10P1	-0.879537	2.15675	0.407806	1.25509	2.13462	1.75105	1.25914
ADCY2	1.17342	1.16922	1.00359	-0.0732901	-1.24671	0.386358	1.10354
ADCY3	0.656971	0.980044	0.670349	-2.46819	-3.12516	0.294064	0.934886
ADCY4	NA	NA	NA	-0.782691	NA	4.99245	NA
ADCY5	0.691698	0.783121	0.883258	-1.05798	-1.74968	0.319457	0.715
ADCY6	-0.813417	0.676534	1.20233	0.480315	1.29373	0.364099	0.570203
ADCY7	1.47888	1.66887	0.886157	1.6958	0.216927	0.63211	1.54452
ADCY8	-4.26893	2.70365	1.57895	-3.02801	1.24092	1.11278	2.46403
ADCY9	0.339043	0.882306	0.384269	-1.9017	-2.24074	0.425971	0.772666
ADCYAP1	-0.520031	3.32698	0.156307	-0.250101	0.26993	0.635878	3.26565
ADCYAP1R1	0.528959	0.944619	0.559971	0.296632	-0.232328	0.567422	0.755207
ADD1	0.235947	0.620616	0.380183	0.133403	-0.102544	0.258343	0.56429
ADD2	-0.286642	0.692966	0.413645	-1.03922	-0.752573	0.274142	0.636433
ADD3	0.674339	0.880214	0.766108	0.89815	0.223811	0.431069	0.767435
ADGB	-0.0218476	3.99949	0.0054626	1.77008	1.79193	3.68926	1.54444
ADGRA1	-0.659589	0.767628	0.859257	-0.58981	0.0697796	0.476601	0.601751
ADGRA2	-0.14291	1.04717	0.136474	-0.331419	-0.188509	0.572219	0.876995
ADGRA3	-0.301113	0.739209	0.407344	0.471269	0.772382	0.520715	0.524677
ADGRB1	0.120127	0.829707	0.144782	0.891495	0.771368	0.396585	0.72879
ADGRB2	-0.52266	0.91125	0.573564	0.412473	0.935133	0.316128	0.854658
ADGRB3	0.534093	0.748559	0.713496	-0.89757	-1.43166	0.385504	0.64166
ADGRD1	NA	NA	NA	0.337089	NA	4.88595	NA
ADGRD2	0.267736	6.40428	0.0418058	0.802412	0.534676	4.84213	4.19148
ADGRE2	NA	NA	NA	NA	NA	NA	NA
ADGRE5	0.175831	1.34911	0.130331	1.17957	1.00374	0.845952	1.05093
ADGRF1	NA	NA	NA	NA	NA	NA	NA
ADGRF2	0.3125	4.61804	0.0676694	0.666344	0.353844	1.90665	4.20606
ADGRF3	-1.31486	2.09002	0.629111	-0.121105	1.19375	1.78383	1.08911
ADGRF4	NA	NA	NA	1.77008	NA	3.68926	NA
ADGRG1	0.310526	0.505677	0.614079	0.289965	-0.020561	0.247456	0.440992
ADGRG2	NA	NA	NA	-1.08846	NA	3.63998	NA
ADGRG3	-1.82765	2.32344	0.786615	-0.987353	0.840302	1.92201	1.30548
ADGRG5	NA	NA	NA	NA	NA	NA	NA
ADGRG6	NA	NA	NA	NA	NA	NA	NA
ADGRG7	NA	NA	NA	NA	NA	NA	NA
ADGRL1	0.841657	0.817986	1.02894	0.258608	-0.583049	0.233564	0.783932
ADGRL2	0.726986	0.54862	1.32512	0.218269	-0.508717	0.297659	0.460851
ADGRL3	0.952876	0.856906	1.112	-0.312324	-1.2652	0.312856	0.797753
ADGRL4	-3.78418	3.49849	1.08166	-1.77891	2.00527	0.579424	3.45018
ADGRV1	-0.377221	0.652855	0.577803	1.30984	1.68707	0.310568	0.574254
ADH5	0.473152	0.553371	0.855035	1.35073	0.87758	0.353741	0.425543
ADH5P4	NA	NA	NA	NA	0.534676	NA	4.19148
ADHFE1	0.472664	2.47627	0.190878	0.0622829	-0.410381	1.13205	2.20235
ADI1	-0.715859	0.677052	1.05732	0.858553	1.57441	0.328454	0.592045
ADIPOR1	1.08158	0.904269	1.19608	-2.58601	-3.66758	0.290566	0.856314
ADIPOR2	0.0249588	0.402104	0.0620707	-0.0558795	-0.0808383	0.241791	0.321286
ADK	0.2729	0.604766	0.451249	0.0918941	-0.181006	0.381682	0.469106
ADM	-0.836265	0.993587	0.841663	-2.14501	-1.30874	0.344223	0.932055
ADM2	0.341119	1.8516	0.18423	-1.31687	-1.65799	1.58644	0.95479
ADM5	-0.439672	0.940513	0.467481	-0.0819075	0.357765	0.585946	0.735685
ADNP	1.44705	0.795355	1.81938	-0.436612	-1.88366	0.25379	0.753777
ADNP2	-0.0194265	0.801001	0.0242528	-0.00437594	0.0150506	0.372122	0.709315
ADO	0.135992	0.590527	0.230289	-0.587079	-0.723071	0.357865	0.469739
ADORA1	0.565702	0.925456	0.611269	1.06722	0.501519	0.286799	0.879895
ADORA2B	2.33413	2.64856	0.881281	1.07935	-1.25478	2.46685	0.964125
ADPGK	-0.653161	0.734816	0.888878	-0.230268	0.422894	0.513145	0.525962
ADPRH	-1.06666	2.48185	0.429783	-1.91267	-0.846013	1.8645	1.63805
ADPRHL1	0.274169	1.02932	0.26636	0.780405	0.506236	0.791043	0.658593
ADPRHL2	0.402095	0.506712	0.793536	0.454579	0.0524845	0.312378	0.39897
ADPRM	1.34533	1.13124	1.18926	-0.0608481	-1.40618	0.706888	0.883178
ADRA1A	-0.53783	4.00907	0.134154	0.352837	0.890668	1.60313	3.67459
ADRA1B	5.80334	3.24258	1.78973	3.4292	-2.37415	2.39456	2.18642
ADRA1D	1.9667	6.60179	0.297905	-0.782691	-2.74939	4.99245	4.31961
ADRA2A	2.18357	6.59961	0.330863	-0.782691	-2.96626	4.99245	4.31628
ADRA2B	NA	NA	NA	NA	0.152299	NA	4.22453
ADRA2C	-0.656456	1.73347	0.378694	-0.505005	0.151451	1.40942	1.00918
ADRB1	-2.42444	5.10984	0.474464	-3.70264	-1.2782	4.42102	2.56224
ADRB2	NA	NA	NA	NA	NA	NA	NA
ADRM1	0.133668	0.707412	0.188954	1.59823	1.46456	0.309062	0.636327
ADSL	0.815312	0.471007	1.731	0.868944	0.0536321	0.283445	0.376174
ADSS	-1.02163	2.22253	0.459672	-3.58879	-2.56716	1.99548	0.978607
ADSSL1	-1.02781	1.49406	0.687929	-0.92568	0.102128	1.06159	1.05131
ADTRP	-1.69355	5.62787	0.300923	0.337089	2.03064	4.88595	2.79293
AEBP1	-1.63525	1.09657	1.49125	-0.334411	1.30084	0.311003	1.05154
AEBP2	0.623196	0.789461	0.789395	0.394733	-0.228463	0.509438	0.603093
AEN	0.365452	0.567854	0.643568	0.454292	0.0888395	0.238127	0.515513
AES	-0.320796	0.753518	0.425731	0.727577	1.04837	0.240251	0.714192
AF186192.2	NA	NA	NA	NA	NA	NA	NA
AF241726.2	0.861644	1.43739	0.599451	-0.00834606	-0.86999	0.967336	1.06318
AFAP1	0.188147	0.561855	0.334868	-0.0329213	-0.221069	0.338338	0.448562
AFAP1L1	NA	NA	NA	-0.626234	NA	3.10947	NA
AFAP1L2	0.918313	1.69855	0.540646	1.12173	0.203419	1.17588	1.22571
AFDN	-0.263684	0.634185	0.415784	-0.824379	-0.560695	0.241328	0.586474
AFF1	0.209946	0.896787	0.234109	-1.30131	-1.51125	0.505054	0.741044
AFF2	0.760065	0.486242	1.56314	0.334953	-0.425112	0.302946	0.380335
AFF3	0.864428	0.945825	0.913941	-2.02841	-2.89283	0.255056	0.910786
AFF4	0.323225	0.845059	0.382488	-2.43592	-2.75914	0.229412	0.813324
AFG1L	1.32279	1.03834	1.27394	0.0748652	-1.24792	0.803654	0.657486
AFG3L1P	-0.210007	0.471571	0.445335	-0.738887	-0.52888	0.251141	0.399133
AFG3L2	0.387494	0.594139	0.652194	0.99919	0.611696	0.315001	0.503761
AFMID	0.115043	0.663024	0.173513	-0.166526	-0.281569	0.461848	0.475708
AFP	NA	NA	NA	-0.782691	NA	4.99245	NA
AFTPH	0.511978	0.956326	0.53536	-0.782211	-1.29419	0.504691	0.81231
AGA	1.96962	0.782472	2.51717	1.79943	-0.170185	0.493222	0.60745
AGAP1	0.325027	0.641015	0.507051	-1.14934	-1.47437	0.225252	0.600134
AGAP2	-2.05795	2.06247	0.997806	-0.86445	1.1935	1.54262	1.36899
AGAP3	0.0553616	0.461361	0.119996	0.430047	0.374686	0.263042	0.379028
AGAP6	-0.47003	0.637231	0.737614	-0.386104	0.0839265	0.397543	0.498019
AGBL1	3.02262	3.72593	0.811239	-1.2422	-4.26482	3.3136	1.70371
AGBL2	NA	NA	NA	0.923928	NA	2.65563	NA
AGBL3	-0.546343	0.707452	0.772269	-1.28665	-0.740308	0.505049	0.495392
AGBL4	-2.59709	2.27113	1.14352	-3.506	-0.908907	1.92655	1.20268
AGBL5	-0.0391796	0.725113	0.0540324	0.90539	0.94457	0.254098	0.679134
AGFG1	0.728556	1.0079	0.722844	-2.61328	-3.34183	0.244853	0.977709
AGFG2	-0.904487	1.31705	0.686754	0.175923	1.08041	0.929515	0.933066
AGGF1	1.2426	0.681143	1.82428	1.07474	-0.167854	0.450418	0.510959
AGGF1P1	NA	NA	NA	-0.782691	NA	4.99245	NA
AGGF1P3	0.290479	4.90995	0.0591612	-1.08846	-1.37894	3.63998	3.29518
AGK	0.346038	0.738177	0.468774	1.18273	0.836697	0.500672	0.542431
AGL	1.04263	0.668114	1.56056	0.287719	-0.754913	0.336211	0.577354
AGMAT	-2.13465	1.37955	1.54735	-2.59553	-0.460878	0.974875	0.976103
AGO1	-0.586494	0.555335	1.05611	-0.64427	-0.0577758	0.259324	0.491068
AGO2	0.271054	0.646487	0.419271	-1.61987	-1.89092	0.280383	0.582521
AGO3	-0.566235	0.6013	0.941685	-1.47785	-0.911617	0.256728	0.543739
AGO4	-0.114447	0.778548	0.147001	-2.6789	-2.56446	0.241799	0.740047
AGPAT2	0.390385	1.19746	0.326011	1.62462	1.23423	0.440056	1.11367
AGPAT3	0.54087	0.441712	1.22448	0.731955	0.191085	0.266681	0.352124
AGPAT4	0.514516	0.60677	0.847959	-0.178039	-0.692555	0.249412	0.55314
AGPAT5	-0.265163	0.607573	0.43643	0.218893	0.484057	0.261385	0.548473
AGPS	0.753808	0.791684	0.952158	-0.677623	-1.43143	0.325691	0.721587
AGRP	1.98857	4.51835	0.44011	1.55202	-0.436553	3.87716	2.32016
AGT	1.68688	4.25096	0.396823	1.83918	0.152299	0.473329	4.22453
AGTPBP1	0.350765	0.621294	0.564572	-0.0711735	-0.421939	0.312772	0.536824
AGTR1	NA	NA	NA	-0.782691	NA	4.99245	NA
AGTRAP	0.0888429	0.731857	0.121394	0.710433	0.62159	0.406725	0.608432
AHCTF1	0.280449	0.664782	0.421866	0.116617	-0.163832	0.402605	0.529003
AHCTF1P1	NA	NA	NA	NA	-2.96626	NA	4.31628
AHCY	-0.421867	3.35354	0.125797	-2.28972	-1.86785	2.24426	2.4919
AHCYL1	0.606265	0.674373	0.899005	0.113106	-0.493159	0.242686	0.629192
AHCYL2	-0.306608	0.825484	0.371428	-0.631268	-0.32466	0.555042	0.611026
AHDC1	0.472734	0.933164	0.506593	-1.44094	-1.91368	0.285437	0.888437
AHI1	-1.20271	0.549173	2.19005	-1.46308	-0.260363	0.284409	0.46979
AHNAK	0.709454	0.691236	1.02636	0.668698	-0.0407558	0.311136	0.617253
AHNAK2	1.96076	0.741788	2.64329	0.835274	-1.12549	0.458124	0.583415
AHR	0.905528	2.64113	0.342857	-0.800768	-1.7063	1.84289	1.89191
AHRR	-0.494316	1.08862	0.454075	0.185307	0.679623	0.412128	1.0076
AHSA1	-0.151471	0.591993	0.255866	0.845118	0.996589	0.233943	0.543807
AHSA2	-0.112147	0.667415	0.168032	-0.702272	-0.590125	0.360262	0.561831
AHSG	-3.38407	3.53233	0.958027	-3.16188	0.222195	1.51254	3.19212
AHSP	NA	NA	NA	NA	NA	NA	NA
AIDA	0.668418	0.568514	1.17573	0.967231	0.298814	0.387381	0.416105
AIF1L	-0.158442	0.95247	0.166348	1.1182	1.27664	0.269203	0.913635
AIFM1	-0.0166249	1.01417	0.0163926	1.34629	1.36291	0.372601	0.943241
AIFM2	-0.394547	0.819856	0.481239	-0.618946	-0.224399	0.396594	0.717549
AIFM3	0.707503	5.33328	0.132658	-0.00964622	-0.717149	3.13325	4.31586
AIG1	0.394305	0.667933	0.590336	-0.392609	-0.786914	0.311054	0.591083
AIM2	-0.970606	1.91841	0.505943	-0.483749	0.486857	1.59368	1.06793
AIMP1	0.501255	0.815659	0.61454	0.973513	0.472258	0.51949	0.628832
AIMP2	0.498092	0.512752	0.97141	0.43009	-0.0680023	0.357194	0.367868
AIP	0.527058	0.928964	0.567361	1.01441	0.487353	0.471015	0.800699
AIPL1	NA	NA	NA	NA	NA	NA	NA
AJAP1	0.162599	2.53553	0.0641283	1.29011	1.12751	1.71415	1.86832
AJM1	-1.03075	0.655725	1.57193	0.697198	1.72795	0.312846	0.576283
AK1	-1.14972	0.800976	1.4354	-0.482151	0.667573	0.294034	0.745055
AK2	0.202422	0.802529	0.252231	1.18622	0.983797	0.307585	0.741245
AK3	-0.248438	0.76579	0.324421	-0.411938	-0.1635	0.312551	0.699104
AK4	0.0262385	0.712935	0.0368035	-0.415547	-0.441785	0.439509	0.561345
AK5	2.73193	1.12893	2.41993	0.379081	-2.35285	0.548588	0.986679
AK6	1.47941	0.583022	2.53749	1.73883	0.259416	0.375076	0.446355
AK7	-1.42928	1.19127	1.19979	-1.54112	-0.111843	0.675109	0.98151
AK8	-1.93093	1.90387	1.01421	-1.27511	0.655819	1.31555	1.37625
AK9	-0.775595	1.00337	0.772987	-0.203641	0.571954	0.774469	0.637931
AKAIN1	NA	NA	NA	NA	NA	NA	NA
AKAP1	0.405373	0.511902	0.791896	0.324079	-0.0812944	0.249955	0.446728
AKAP10	1.5929	1.19077	1.3377	-0.229694	-1.82259	0.793488	0.88787
AKAP11	-0.465721	0.659201	0.706493	-0.43613	0.0295904	0.463171	0.469061
AKAP12	-0.0951835	0.59954	0.158761	-1.32345	-1.22826	0.232958	0.55243
AKAP13	0.604154	0.833637	0.72472	-1.3304	-1.93456	0.271284	0.788261
AKAP14	-0.31472	1.73696	0.18119	0.79631	1.11103	0.822385	1.52994
AKAP3	0.809638	0.851991	0.950288	-0.534859	-1.3445	0.582886	0.621397
AKAP5	-0.608067	1.07907	0.56351	-1.49324	-0.885169	0.730599	0.794113
AKAP6	1.22568	0.558973	2.19273	1.31114	0.0854692	0.344179	0.440445
AKAP7	0.688967	1.10503	0.623484	0.69562	0.00665247	0.878758	0.669979
AKAP8	-0.0473731	0.476077	0.0995072	-0.940667	-0.893294	0.31085	0.360585
AKAP8L	-0.238403	0.661167	0.36058	-0.111455	0.126948	0.296364	0.591024
AKAP9	0.553906	0.776906	0.712964	-2.42988	-2.98379	0.249703	0.735685
AKIP1	NA	NA	NA	NA	0.152299	NA	4.22453
AKIRIN1	0.614839	0.708472	0.867839	-2.03477	-2.64961	0.249752	0.66299
AKIRIN2	0.640391	0.508367	1.2597	0.627493	-0.0128983	0.327168	0.3891
AKNA	-0.597458	0.761379	0.784705	-0.133242	0.464216	0.467124	0.601243
AKNAD1	0.648161	2.31427	0.280072	-0.790843	-1.439	1.36052	1.87211
AKR1A1	0.05983	0.472485	0.126628	0.341971	0.282141	0.273832	0.385044
AKR1B1	0.666457	0.885167	0.752917	1.63142	0.964964	0.271627	0.842461
AKR1B15	NA	NA	NA	NA	NA	NA	NA
AKR1C1	0.308938	1.09923	0.28105	1.65921	1.35027	0.704894	0.843457
AKR1C2	2.05318	0.858508	2.39156	3.1185	1.06532	0.511872	0.68922
AKR1C3	2.38165	2.66689	0.893046	2.9572	0.57555	1.88441	1.88714
AKR1E2	1.96597	3.39268	0.579472	0.10601	-1.85996	2.83342	1.86602
AKR7A2	0.03307	0.709391	0.0466175	1.35512	1.32205	0.257446	0.661027
AKR7A3	-1.67689	0.992387	1.68975	-1.16804	0.508847	0.69329	0.710057
AKR7L	-1.18949	0.510366	2.33067	-1.61244	-0.422944	0.331201	0.388303
AKT1	-0.420989	0.900249	0.467636	1.25921	1.6802	0.465586	0.770505
AKT1S1	-0.0588603	1.109	0.0530752	0.830741	0.889601	0.278987	1.07333
AKT2	-1.69176	0.905168	1.869	-0.0302333	1.66153	0.300828	0.853717
AKT3	-0.100244	0.841291	0.119155	-2.96116	-2.86091	0.27494	0.795097
AKTIP	0.490618	0.945645	0.518818	-0.715424	-1.20604	0.552608	0.767377
AL008627.1	-0.844314	2.03166	0.415577	-1.45417	-0.609854	1.332	1.53409
AL009174.1	1.26524	1.08279	1.1685	3.95851	2.69328	0.79395	0.736254
AL021546.1	3.30335	6.51941	0.506694	0.337089	-2.96626	4.88595	4.31628
AL022100.1	NA	NA	NA	NA	NA	NA	NA
AL022342.1	1.51711	2.42967	0.624412	2.08856	0.571445	2.12335	1.18096
AL022718.1	1.28996	1.05838	1.2188	2.83452	1.54456	0.290353	1.01778
AL023284.3	1.6515	1.87517	0.88072	1.73066	0.0791613	1.33218	1.31968
AL024498.2	-0.620022	0.699662	0.886174	-0.750393	-0.130372	0.443488	0.541152
AL031133.1	NA	NA	NA	NA	NA	NA	NA
AL031282.1	-1.28497	1.49315	0.860575	-2.22595	-0.940982	1.13679	0.968095
AL031729.1	2.36514	5.64036	0.419325	1.47297	-0.892169	4.40721	3.51998
AL033529.1	1.30951	2.37997	0.550221	-1.38764	-2.69715	1.74462	1.61882
AL035405.1	NA	NA	NA	NA	-1.36909	NA	4.2752
AL035456.1	1.71275	6.06517	0.282392	0.337089	-1.37566	4.88595	3.59358
AL049697.1	NA	NA	NA	-3.15783	NA	2.93328	NA
AL049737.1	-4.37212	4.27591	1.0225	-2.12619	2.24593	2.7689	3.25831
AL049869.1	0.878731	0.796368	1.10342	0.138587	-0.740144	0.477477	0.637351
AL050331.1	-0.834131	6.53478	0.127645	-0.681832	0.152299	4.98566	4.22453
AL078595.1	0.84437	1.08542	0.777922	2.15692	1.31255	0.905248	0.598881
AL078604.1	3.21109	6.36942	0.504141	0.248708	-2.96238	4.89227	4.07864
AL078621.1	2.37753	5.22844	0.45473	-0.782691	-3.16022	4.99245	1.55308
AL079342.1	0.777791	1.34602	0.577845	2.08168	1.30389	0.451873	1.2679
AL080243.1	-0.46897	1.18084	0.39715	-0.196609	0.272361	0.72733	0.930252
AL080243.2	0.0882975	0.778634	0.1134	1.01327	0.924974	0.437262	0.644262
AL096803.1	-2.86613	3.22146	0.8897	-0.889856	1.97628	2.2594	2.29628
AL109628.1	3.32611	4.29423	0.774553	1.77008	-1.55603	3.68926	2.19767
AL109741.2	NA	NA	NA	-0.681832	NA	4.98566	NA
AL110118.2	NA	NA	NA	NA	-0.181358	NA	2.57179
AL117344.1	1.34836	3.04782	0.4424	0.816451	-0.531905	2.5917	1.60383
AL117348.2	-1.70097	3.83972	0.442994	-2.1938	-0.492827	2.82533	2.60019
AL121723.1	0.490453	1.91811	0.255696	1.47695	0.9865	1.73676	0.814133
AL121871.1	-0.179203	2.19644	0.0815878	3.50118	3.68038	1.81231	1.24092
AL122013.1	-2.22474	6.47796	0.343432	-0.681832	1.54291	4.98566	4.13608
AL132780.3	-0.753523	0.59172	1.27344	-1.04525	-0.29173	0.342185	0.482745
AL132838.1	-1.98217	3.17252	0.624793	-3.77913	-1.79697	2.60749	1.80717
AL136116.3	-1.46822	1.5219	0.964731	-0.895435	0.572784	0.970847	1.17202
AL136310.1	-5.25105	5.3592	0.979819	-4.71637	0.534676	3.33953	4.19148
AL136454.1	0.265485	0.627904	0.422811	4.08644	3.82095	0.370892	0.506659
AL137784.1	0.32127	4.99959	0.0642593	2.12172	1.80045	3.37019	3.69293
AL138752.2	-0.113645	0.586322	0.193828	-0.69823	-0.584584	0.375153	0.450593
AL138787.1	1.4382	5.36314	0.268164	0.248708	-1.18949	4.89227	2.19749
AL138889.2	NA	NA	NA	NA	2.86944	NA	3.81547
AL138895.2	2.654	2.5947	1.02286	4.06959	1.41559	2.10869	1.51192
AL139100.1	-2.63804	5.3581	0.492347	0.248708	2.88675	4.89227	2.18516
AL139246.2	NA	NA	NA	NA	0.353844	NA	4.20606
AL139300.1	-0.379625	1.24929	0.303873	-1.92543	-1.5458	0.944038	0.818235
AL139353.1	-0.536452	0.992346	0.54059	-0.987346	-0.450893	0.65738	0.743372
AL139396.1	1.12076	3.41748	0.327948	0.595181	-0.525576	2.72714	2.05959
AL157713.1	0.847576	6.02455	0.140687	1.20142	0.353844	4.31327	4.20606
AL157884.3	0.510761	6.34636	0.080481	0.864605	0.353844	4.75241	4.20606
AL158207.1	NA	NA	NA	NA	NA	NA	NA
AL159163.1	-4.47754	3.66464	1.22182	-3.22028	1.25726	2.94651	2.17892
AL161669.2	-3.58926	6.08617	0.589741	-3.70264	-0.113376	4.42102	4.18283
AL161909.1	-0.880432	0.991417	0.888055	-2.99881	-2.11838	0.433245	0.891743
AL162431.3	NA	NA	NA	NA	1.12507	NA	4.15457
AL353588.1	-0.177768	6.58417	0.0269993	-0.681832	-0.504064	4.98566	4.30052
AL353597.2	NA	NA	NA	NA	-2.74939	NA	4.31961
AL353662.2	-0.332706	1.72822	0.192514	0.15077	0.483477	1.52198	0.818719
AL353743.1	-1.60086	1.01958	1.57012	-1.15848	0.442379	0.547679	0.859993
AL353807.3	NA	NA	NA	NA	-2.74939	NA	4.31961
AL354702.1	0.181806	0.678454	0.267971	0.201606	0.0197997	0.243687	0.633179
AL354710.1	0.848859	0.972909	0.872495	2.16615	1.31729	0.672446	0.703114
AL354714.2	1.03831	1.42546	0.728406	1.55356	0.515247	0.85642	1.13951
AL355032.1	2.39387	1.03907	2.30385	4.82604	2.43217	0.838594	0.613542
AL355309.1	-0.199339	0.952451	0.209291	1.71321	1.91255	0.440184	0.844631
AL355472.2	NA	NA	NA	NA	NA	NA	NA
AL355916.3	2.41568	5.10821	0.472901	0.802412	-1.61326	4.84213	1.62712
AL356000.1	1.04055	2.11394	0.49223	1.00616	-0.0343913	1.87504	0.976217
AL356276.2	NA	NA	NA	NA	NA	NA	NA
AL356653.1	1.63538	2.26917	0.720694	0.0740069	-1.56137	2.05196	0.968803
AL357055.1	-1.52171	4.86573	0.31274	-2.27793	-0.756223	3.86404	2.95711
AL357515.1	NA	NA	NA	-5.14661	NA	3.00947	NA
AL357673.1	-4.41931	3.45465	1.27924	-4.49271	-0.0733963	2.27758	2.59754
AL358794.1	NA	NA	NA	NA	-0.504064	NA	4.30052
AL359091.1	-1.22413	3.2211	0.380036	-1.69694	-0.472802	1.81798	2.65903
AL359837.1	-0.0449535	3.78087	0.0118897	2.01561	2.06056	3.41618	1.62008
AL359885.1	1.95376	2.75039	0.710359	3.34187	1.3881	2.43942	1.27039
AL359922.1	-0.134998	1.04798	0.128818	-0.514767	-0.379769	0.653153	0.819542
AL365232.1	-4.86113	4.18838	1.16062	-2.78679	2.07434	2.48127	3.37429
AL365258.2	-0.083324	1.45353	0.0573254	1.43686	1.52018	1.22254	0.786223
AL365440.1	1.03515	5.38786	0.192127	0.248708	-0.786444	4.89227	2.25715
AL389915.1	0.0577767	3.69355	0.0156426	2.27209	2.21431	3.17991	1.87895
AL390026.1	-4.14714	6.26485	0.66197	-3.61246	0.534676	4.65616	4.19148
AL390039.1	0.841154	6.50899	0.129229	0.337089	-0.504064	4.88595	4.30052
AL390334.1	-0.019056	1.85824	0.0102548	-3.04106	-3.022	0.866163	1.64403
AL390726.5	-0.564751	2.38969	0.236328	-1.43291	-0.868161	1.59982	1.77517
AL391516.1	-0.379015	6.44764	0.0587835	0.155661	0.534676	4.89935	4.19148
AL445183.3	1.78448	3.58134	0.498271	2.97079	1.18631	2.66425	2.39328
AL445487.1	NA	NA	NA	-0.782691	NA	4.99245	NA
AL445991.1	NA	NA	NA	-4.64117	NA	3.19139	NA
AL450063.1	2.06636	1.00575	2.05454	0.875377	-1.19098	0.456526	0.896171
AL450326.2	NA	NA	NA	-1.59358	NA	0.916767	NA
AL500527.1	NA	NA	NA	0.337089	NA	4.88595	NA
AL512430.2	-1.15447	5.46485	0.211253	-3.70264	-2.54817	4.42102	3.21236
AL512844.1	NA	NA	NA	NA	NA	NA	NA
AL589674.1	NA	NA	NA	NA	NA	NA	NA
AL589993.1	NA	NA	NA	0.248708	NA	4.89227	NA
AL590004.2	NA	NA	NA	NA	0.152299	NA	4.22453
AL590128.1	-2.6546	5.6186	0.472466	0.248708	2.9033	4.89227	2.76304
AL590139.1	0.39313	2.58158	0.152282	1.78808	1.39495	2.26259	1.24309
AL590609.1	-0.39663	2.05638	0.192878	0.689122	1.08575	1.54269	1.35971
AL590762.3	0.287354	1.59716	0.179915	1.5088	1.22145	1.36439	0.83029
AL590867.2	0.890604	1.01528	0.877204	3.42895	2.53835	0.31531	0.965073
AL591623.2	-1.13654	6.52805	0.1741	-0.782691	0.353844	4.99245	4.20606
AL592148.1	0.853781	3.49791	0.244083	2.36586	1.51207	3.12411	1.57331
AL596087.1	-0.746534	0.873642	0.854508	-0.596907	0.149628	0.673261	0.55675
AL603825.1	0.486239	1.33713	0.363644	3.40401	2.91778	1.06749	0.805225
AL606462.1	-1.36293	2.54881	0.534733	1.79963	3.16256	2.25102	1.19556
AL627389.1	-2.3513	1.13323	2.07487	-2.38529	-0.0339958	0.858369	0.73987
AL669918.1	NA	NA	NA	NA	NA	NA	NA
AL669983.1	0.724571	4.26502	0.169887	2.06954	1.34497	3.35357	2.63514
AL691432.1	1.45796	3.38902	0.430201	0.595181	-0.862778	2.72714	2.01201
AL691449.1	0.308195	2.59543	0.118745	-3.06402	-3.37221	0.997643	2.39604
AL807761.2	-3.5791	5.70738	0.627101	-0.782691	2.79641	4.99245	2.7658
AL929410.2	2.82332	2.3236	1.21506	4.26173	1.43841	2.0437	1.10562
ALAD	1.01221	0.852977	1.18667	0.960292	-0.0519142	0.690686	0.500522
ALAS1	0.513978	0.952259	0.539746	0.491067	-0.0229106	0.750266	0.586429
ALAS2	NA	NA	NA	NA	NA	NA	NA
ALB	2.08743	5.46624	0.381876	0.864605	-1.22282	4.75241	2.70081
ALCAM	1.44743	0.5924	2.44333	1.17756	-0.269869	0.254081	0.535146
ALDH16A1	-0.204681	0.901051	0.227158	0.0475094	0.25219	0.535503	0.724658
ALDH18A1	-0.420407	0.801411	0.524584	0.953681	1.37409	0.607751	0.522397
ALDH1A1	0.820343	4.58804	0.1788	-0.5586	-1.37894	3.19248	3.29518
ALDH1A2	1.51956	6.48636	0.23427	0.802412	-0.717149	4.84213	4.31586
ALDH1A3	NA	NA	NA	NA	-3.1768	NA	4.31006
ALDH1B1	-0.611522	0.533568	1.1461	-1.09821	-0.486691	0.35423	0.399018
ALDH1L1	1.46356	5.42053	0.270003	0.248708	-1.21485	4.89227	2.33407
ALDH1L2	1.88328	1.88299	1.00015	0.0901236	-1.79315	1.45428	1.19613
ALDH2	0.395967	0.634031	0.624524	0.37056	-0.0254069	0.32619	0.543687
ALDH3A1	NA	NA	NA	NA	-2.74939	NA	4.31961
ALDH3A2	-0.924401	0.622526	1.48492	-1.51365	-0.589253	0.355993	0.510693
ALDH3B1	-2.14652	2.11015	1.01724	-1.8154	0.331121	0.339092	2.08272
ALDH4A1	-0.427534	0.944474	0.452669	0.851401	1.27894	0.301495	0.89506
ALDH5A1	-0.854819	0.508999	1.67941	-1.12249	-0.267671	0.259612	0.437814
ALDH6A1	-1.26099	0.7104	1.77505	-1.19264	0.0683515	0.281648	0.652183
ALDH7A1	-0.281351	0.494081	0.569443	-0.793514	-0.512163	0.298254	0.393905
ALDH8A1	-0.00597288	1.03874	0.0057501	-0.981744	-0.975771	0.757674	0.710577
ALDH9A1	0.750391	0.773386	0.970267	0.534748	-0.215643	0.327628	0.700561
ALDOA	-0.131048	0.876047	0.14959	1.09878	1.22983	0.230344	0.845222
ALDOC	1.6518	0.969304	1.70411	1.54024	-0.111565	0.624653	0.741187
ALG1	0.176341	0.900329	0.195863	0.658156	0.481815	0.345844	0.831255
ALG10	-0.572798	0.840285	0.68167	-0.533882	0.0389159	0.660983	0.518826
ALG10B	-0.352677	1.39232	0.253302	-0.337699	0.0149776	1.24867	0.615921
ALG11	-5.20967	3.10275	1.67905	-2.45433	2.75534	1.2192	2.85317
ALG12	1.56204	1.01412	1.5403	1.30939	-0.252653	0.614253	0.806925
ALG14	0.301087	0.840794	0.358098	-1.0459	-1.34699	0.493003	0.68109
ALG1L13P	NA	NA	NA	NA	-3.35182	NA	2.55305
ALG1L8P	0.582264	2.32146	0.250818	-0.290214	-0.872478	1.84236	1.41241
ALG2	1.16239	0.770322	1.50897	0.80111	-0.361283	0.426073	0.641762
ALG3	0.309339	1.16392	0.265773	1.39945	1.09011	0.394605	1.09499
ALG5	-0.299635	0.756843	0.395901	0.496366	0.796001	0.339237	0.676557
ALG6	0.50984	0.679912	0.749862	0.181134	-0.328706	0.4145	0.538953
ALG8	-0.416639	0.806267	0.51675	0.110793	0.527432	0.548371	0.591064
ALG9	-0.889221	0.533685	1.66619	-0.81111	0.0781107	0.327474	0.421403
ALK	-1.03421	0.674314	1.53372	-2.92562	-1.89141	0.31871	0.594242
ALKAL1	NA	NA	NA	NA	NA	NA	NA
ALKAL2	3.80155	1.65402	2.29838	0.770277	-3.03128	0.640015	1.52517
ALKBH1	1.22449	1.07292	1.14127	-1.52321	-2.7477	0.565802	0.911608
ALKBH2	0.107307	0.814146	0.131803	0.432814	0.325506	0.488727	0.651137
ALKBH3	0.573969	0.744949	0.77048	1.33985	0.765878	0.453195	0.591239
ALKBH4	-0.219877	0.534874	0.411081	-1.62915	-1.40927	0.313414	0.433431
ALKBH5	0.415252	0.549402	0.755825	0.634501	0.219249	0.327163	0.441369
ALKBH7	-0.692028	0.873934	0.791854	1.5038	2.19583	0.335912	0.806799
ALKBH8	-0.139256	1.63675	0.0850811	0.00689526	0.146151	1.3227	0.964058
ALLC	4.1293	3.9769	1.03832	0.985222	-3.14408	2.55448	3.04801
ALMS1	-0.0405461	0.773246	0.0524363	-0.582257	-0.541711	0.423307	0.647086
ALMS1P1	-1.77734	4.50494	0.394531	-1.16595	0.611387	3.52468	2.80554
ALOX12	NA	NA	NA	NA	NA	NA	NA
ALOX12B	NA	NA	NA	NA	-2.35309	NA	2.16109
ALOX12P2	NA	NA	NA	NA	-0.897526	NA	2.68678
ALOX15	-0.0655419	6.59933	0.0099316	-0.782691	-0.717149	4.99245	4.31586
ALOX15B	NA	NA	NA	NA	0.0373393	NA	2.98405
ALOX15P1	-4.00579	4.55423	0.879577	-2.19778	1.80802	4.01596	2.1478
ALOX5	NA	NA	NA	-1.51643	NA	2.61942	NA
ALOX5AP	NA	NA	NA	NA	NA	NA	NA
ALOXE3	-0.466477	2.64576	0.176311	-0.638196	-0.171719	2.20345	1.46453
ALPK1	-0.332381	1.62586	0.204433	0.439478	0.771858	0.87393	1.37102
ALPK2	-1.50001	2.13789	0.701634	-0.621817	0.878197	0.409153	2.09837
ALPK3	-0.971974	1.57838	0.615804	-0.209293	0.762681	1.11244	1.11972
ALPL	-1.56352	2.48543	0.629075	-0.489098	1.07442	2.38437	0.70154
ALPP	NA	NA	NA	NA	0.890668	NA	3.67459
ALPPL2	0.841154	6.50899	0.129229	0.337089	-0.504064	4.88595	4.30052
ALS2	0.23479	0.689798	0.340375	0.545405	0.310615	0.414861	0.5511
ALS2CL	NA	NA	NA	NA	-3.537	NA	4.30003
ALS2CR12	-0.159832	1.04944	0.152302	-0.893424	-0.733592	0.735136	0.748929
ALX1	-0.771037	4.59793	0.167692	-2.19778	-1.42674	4.01596	2.23897
ALX3	0.446555	5.29028	0.0844104	-0.681832	-1.12839	4.98566	1.76927
ALX4	NA	NA	NA	NA	-1.23587	NA	2.86333
ALYREF	0.586118	0.693717	0.844896	1.35643	0.770313	0.270533	0.638792
AMACR	0.990464	0.891674	1.11079	0.540369	-0.450096	0.632454	0.628557
AMBN	NA	NA	NA	NA	-0.559921	NA	1.30663
AMBP	0.358251	4.13304	0.0866798	0.0587099	-0.299541	3.20524	2.60929
AMBRA1	0.261598	0.702572	0.372343	-0.235287	-0.496884	0.222677	0.66635
AMD1	1.12055	0.549899	2.03774	0.375978	-0.744574	0.289613	0.467454
AMDHD1	2.8442	5.0462	0.563633	0.248708	-2.5955	4.89227	1.23688
AMDHD2	-0.351011	0.726876	0.482904	0.765244	1.11626	0.232982	0.688526
AMER1	-0.531112	0.886786	0.598918	-0.965503	-0.434391	0.418025	0.782077
AMER2	0.125055	0.621581	0.201189	-0.696958	-0.822013	0.382934	0.489617
AMER3	0.798446	0.959022	0.832563	0.189546	-0.6089	0.458398	0.842374
AMFR	1.24785	0.567735	2.19795	1.40319	0.155338	0.358939	0.43987
AMH	-1.39711	0.582599	2.39807	0.332116	1.72923	0.369527	0.450412
AMHR2	NA	NA	NA	NA	NA	NA	NA
AMIGO1	0.251174	0.841402	0.298518	0.0536642	-0.197509	0.471528	0.696863
AMIGO2	7.04317	3.24524	2.17031	3.50067	-3.5425	2.51033	2.05664
AMIGO3	-1.33882	0.671623	1.99341	-0.816644	0.52218	0.373286	0.558333
AMMECR1	0.571582	0.557627	1.02502	-0.467736	-1.03932	0.328586	0.450533
AMMECR1L	0.563723	0.661325	0.852415	-0.413635	-0.977358	0.362722	0.552977
AMN	1.45989	1.79736	0.812239	2.14532	0.685434	1.52391	0.953007
AMN1	0.883286	0.644211	1.37111	1.35828	0.474992	0.460617	0.450378
AMOT	-0.377812	0.549583	0.687453	0.184347	0.562159	0.310063	0.453764
AMOTL1	0.466789	0.589457	0.791896	0.200561	-0.266228	0.32457	0.492051
AMOTL2	NA	NA	NA	NA	-0.324337	NA	3.38818
AMPD2	0.783605	0.60813	1.28855	1.53538	0.751773	0.33983	0.504319
AMPD3	-2.40911	2.27352	1.05964	-1.01441	1.3947	1.27461	1.88262
AMPH	-0.146624	0.732267	0.200233	-0.0046786	0.141945	0.395045	0.616566
AMT	-0.643812	0.813851	0.791068	0.484546	1.12836	0.430586	0.690615
AMY2A	3.87835	5.56575	0.696824	0.248708	-3.62964	4.89227	2.65392
AMY2B	-0.39887	0.688077	0.579688	-0.422831	-0.0239609	0.483227	0.489838
AMZ1	-3.55287	5.72046	0.621081	-2.19778	1.35509	4.01596	4.07378
AMZ2	0.623506	0.554272	1.12491	0.742797	0.119291	0.35318	0.427179
AMZ2P1	1.17756	0.946522	1.24409	0.356141	-0.821419	0.603573	0.729112
ANAPC1	1.57179	1.52126	1.03322	2.3244	0.752602	1.2167	0.913176
ANAPC10	1.44879	0.859037	1.68653	1.15521	-0.293586	0.568257	0.644228
ANAPC11	1.14151	0.769798	1.48287	2.18474	1.04323	0.231919	0.734032
ANAPC13	0.558963	0.78344	0.713473	1.38298	0.824016	0.401041	0.673012
ANAPC15	0.684098	0.641416	1.06654	0.610465	-0.0736322	0.352505	0.535868
ANAPC16	0.356057	0.835839	0.425987	-1.95998	-2.31604	0.257345	0.795236
ANAPC2	-0.685232	1.41697	0.483589	0.147464	0.832696	1.10996	0.880793
ANAPC4	-0.407004	0.554795	0.733612	0.0910777	0.498082	0.369417	0.413918
ANAPC5	-0.758033	0.717648	1.05627	-0.794708	-0.0366754	0.297057	0.65328
ANAPC7	-0.484594	0.525024	0.922995	-0.467419	0.0171754	0.261875	0.455051
ANGEL1	-0.91089	3.83368	0.237602	0.139695	1.05058	2.85872	2.55437
ANGEL2	-0.665233	0.524897	1.26736	-1.49524	-0.830004	0.26465	0.453296
ANGPT1	0.52361	2.34304	0.223475	1.28805	0.76444	1.79447	1.50655
ANGPT2	-1.14143	3.99555	0.285674	-3.147	-2.00557	3.18585	2.41139
ANGPT4	NA	NA	NA	1.34061	NA	4.57071	NA
ANGPTL1	1.46434	4.98978	0.293467	0.337089	-1.12725	4.88595	1.01266
ANGPTL2	-0.150573	0.780107	0.193016	1.35701	1.50759	0.348772	0.6978
ANGPTL4	1.63187	1.48736	1.09716	0.79328	-0.83859	0.871147	1.20555
ANGPTL5	0.869921	4.28957	0.202799	-2.19778	-3.0677	4.01596	1.50746
ANGPTL7	NA	NA	NA	NA	NA	NA	NA
ANGPTL8	-0.856274	4.75622	0.180033	-4.76362	-3.90734	2.11532	4.25993
ANK1	-0.116562	1.11424	0.104611	-1.51662	-1.40005	0.578133	0.952524
ANK2	0.927868	0.496987	1.86699	1.21705	0.289181	0.320995	0.379419
ANK3	0.206251	0.851922	0.242101	-2.96439	-3.17064	0.276107	0.805938
ANKAR	-0.0755573	0.983653	0.076813	-1.79875	-1.7232	0.617416	0.765748
ANKDD1A	-0.274271	1.38883	0.197484	-1.75742	-1.48315	0.896121	1.06104
ANKDD1B	-0.757725	4.26422	0.177694	0.292302	1.05003	2.80538	3.21145
ANKEF1	-0.969415	0.942212	1.02887	-0.71309	0.256325	0.734679	0.589924
ANKFN1	1.30328	2.27238	0.573529	-0.35596	-1.65924	1.82065	1.35976
ANKFY1	1.54551	0.685101	2.25588	1.02917	-0.516331	0.264339	0.632051
ANKH	-0.279622	0.596491	0.468778	-0.0357772	0.243844	0.371235	0.46689
ANKHD1-EIF4EBP3	-0.649337	0.62545	1.03819	-0.436753	0.212584	0.398066	0.482422
ANKIB1	0.775465	0.812464	0.954461	-0.895437	-1.6709	0.360854	0.72793
ANKK1	NA	NA	NA	NA	NA	NA	NA
ANKLE1	-1.38792	1.09298	1.26985	-1.22895	0.158976	0.65663	0.873754
ANKLE2	0.355774	0.462969	0.768462	0.0889521	-0.266822	0.284983	0.364863
ANKMY1	-0.555965	0.685899	0.810565	-0.441889	0.114076	0.453411	0.514661
ANKMY2	1.59433	0.62822	2.53785	1.89347	0.299145	0.329256	0.535024
ANKRA2	1.86651	1.01923	1.8313	0.520429	-1.34608	0.73321	0.707973
ANKRD1	-3.04022	4.22892	0.718912	-2.68638	0.353844	0.439087	4.20606
ANKRD10	-0.500854	0.511539	0.979111	-0.112002	0.388852	0.249169	0.446752
ANKRD11	0.302723	0.472913	0.640124	-0.0103874	-0.313111	0.273678	0.385678
ANKRD13A	-0.456296	0.546309	0.835235	-0.334926	0.12137	0.32625	0.438194
ANKRD13B	-0.534813	0.547728	0.976421	-0.40408	0.130734	0.322775	0.442518
ANKRD13C	0.482956	0.826798	0.584128	-0.177487	-0.660443	0.569617	0.599276
ANKRD13D	-0.529513	0.642105	0.824651	-0.41973	0.109783	0.301898	0.566707
ANKRD16	-0.11605	0.78974	0.146947	0.249923	0.365973	0.567183	0.549539
ANKRD17	1.1449	0.659027	1.73726	0.459962	-0.684942	0.319436	0.576435
ANKRD18A	-1.16091	5.21894	0.222442	-0.626234	0.534676	3.10947	4.19148
ANKRD18B	2.29621	4.53706	0.506101	1.47297	-0.823234	4.40721	1.07769
ANKRD18CP	0.643416	1.18667	0.542203	0.589143	-0.0542729	0.861997	0.815566
ANKRD19P	0.575177	1.79749	0.319989	0.047929	-0.527248	1.23581	1.30528
ANKRD2	4.70765	5.78905	0.813199	1.95826	-2.74939	3.8541	4.31961
ANKRD20A19P	-1.10646	5.13274	0.21557	-0.681832	0.424632	4.98566	1.21996
ANKRD20A5P	-2.01842	3.58583	0.562888	-4.64117	-2.62274	3.19139	1.63501
ANKRD22	NA	NA	NA	NA	-2.96626	NA	4.31628
ANKRD23	-0.447843	0.692665	0.646551	-0.507808	-0.0599641	0.443776	0.531834
ANKRD24	-3.89442	2.81923	1.38138	-2.81409	1.08033	1.64299	2.29099
ANKRD26	-0.929328	0.632249	1.46988	-0.941763	-0.0124355	0.408677	0.482413
ANKRD26P1	NA	NA	NA	NA	-0.717149	NA	4.31586
ANKRD26P3	-0.695862	5.78413	0.120305	-2.27793	-1.58207	3.86404	4.30411
ANKRD27	0.870951	0.861352	1.01114	-0.552039	-1.42299	0.24723	0.825109
ANKRD28	0.267901	0.760796	0.352133	-0.534847	-0.802748	0.335274	0.682936
ANKRD29	0.304312	5.09061	0.0597792	0.864605	0.560293	4.75241	1.82453
ANKRD30BL	0.369788	1.67686	0.220524	-2.56723	-2.93702	1.26612	1.09945
ANKRD31	-0.0730444	2.05717	0.0355073	-0.17197	-0.0989252	1.7502	1.08108
ANKRD33	NA	NA	NA	NA	NA	NA	NA
ANKRD34B	2.54683	4.96211	0.513255	-0.960008	-3.50684	2.47503	4.30079
ANKRD34C	NA	NA	NA	NA	NA	NA	NA
ANKRD36	1.70621	1.59272	1.07126	1.57175	-0.134462	1.34586	0.851715
ANKRD36B	4.65359	2.71617	1.71329	1.2756	-3.37799	2.44027	1.19275
ANKRD36BP2	-0.370244	4.65348	0.0795629	-3.70264	-3.3324	4.42102	1.45239
ANKRD36C	0.770898	1.97675	0.389982	0.517848	-0.253051	1.64703	1.09309
ANKRD37	-0.821217	1.16223	0.706587	-1.71939	-0.898176	0.871321	0.769142
ANKRD39	0.907916	0.761418	1.1924	1.69166	0.783744	0.424617	0.632028
ANKRD40	-0.297179	0.69839	0.425521	-0.988648	-0.691468	0.367647	0.593789
ANKRD42	-0.841791	0.687415	1.22457	-0.572345	0.269446	0.433924	0.53315
ANKRD44	0.990544	1.04445	0.948384	0.0177439	-0.9728	0.808193	0.661596
ANKRD45	-1.41138	0.948771	1.48759	-0.858685	0.552699	0.346308	0.88331
ANKRD46	0.434799	0.62666	0.693835	0.798981	0.364183	0.402006	0.480723
ANKRD49	1.34204	0.710099	1.88993	-0.180657	-1.5227	0.567189	0.427245
ANKRD50	1.05107	0.655303	1.60394	0.506731	-0.544336	0.343286	0.55819
ANKRD52	-0.528506	0.541773	0.975513	-0.401178	0.127328	0.252293	0.479444
ANKRD53	-0.0782987	4.73791	0.016526	1.27679	1.35509	2.41912	4.07378
ANKRD54	-0.287909	0.51656	0.557358	-0.990854	-0.702945	0.267851	0.44169
ANKRD55	-0.494308	1.03125	0.47933	-0.71538	-0.221072	0.760412	0.696596
ANKRD6	0.327949	0.80335	0.408227	-1.42532	-1.75327	0.24544	0.764939
ANKRD61	-1.69371	5.88408	0.287846	-2.19778	-0.504064	4.01596	4.30052
ANKRD63	1.37441	1.0018	1.37194	0.893755	-0.480656	0.662926	0.751088
ANKRD7	NA	NA	NA	-0.782691	NA	4.99245	NA
ANKRD9	-0.098207	0.742862	0.132201	0.6405	0.738707	0.278657	0.688618
ANKS1A	0.254788	0.669014	0.380842	-0.138883	-0.393671	0.422106	0.519043
ANKS1B	0.0211324	0.729029	0.028987	-1.72601	-1.74714	0.34889	0.640124
ANKS3	-0.625559	0.577905	1.08246	-0.158862	0.466697	0.274487	0.508558
ANKS4B	NA	NA	NA	NA	NA	NA	NA
ANKS6	-0.534924	0.768372	0.696178	-0.00414568	0.530778	0.486246	0.594946
ANKUB1	NA	NA	NA	0.864605	NA	4.75241	NA
ANKZF1	0.0398729	0.842833	0.0473081	0.850392	0.810519	0.27504	0.796694
ANLN	0.12269	1.13502	0.108095	-0.0300312	-0.152721	0.886078	0.709321
ANO1	1.01666	2.75267	0.369337	0.590948	-0.425715	2.64921	0.747572
ANO10	0.765639	0.794568	0.963591	-1.15514	-1.92078	0.312674	0.730461
ANO2	NA	NA	NA	NA	NA	NA	NA
ANO3	0.752772	6.51374	0.115567	0.248708	-0.504064	4.89227	4.30052
ANO4	2.73288	3.7468	0.729391	1.89499	-0.837893	3.56989	1.13772
ANO5	0.901578	1.6416	0.549207	1.08175	0.180171	1.4542	0.761665
ANO6	1.15006	1.07915	1.06571	-1.49641	-2.64648	0.577914	0.911367
ANO7	-0.278341	0.844106	0.329747	-0.522903	-0.244562	0.643173	0.546665
ANO7L1	NA	NA	NA	NA	NA	NA	NA
ANO8	-1.02715	1.04045	0.987219	-0.0108295	1.01632	0.252658	1.00931
ANO9	NA	NA	NA	NA	2.19658	NA	3.37098
ANOS1	2.01659	1.04279	1.93384	-0.372556	-2.38915	0.574821	0.870056
ANP32A	-0.632159	0.560305	1.12824	0.239525	0.871684	0.269067	0.491472
ANP32B	-0.525527	0.592588	0.886834	0.833359	1.35889	0.298153	0.512119
ANP32E	0.00814653	0.527588	0.0154411	0.397265	0.389118	0.307967	0.428375
ANPEP	1.91724	5.3938	0.355453	2.06954	0.152299	3.35357	4.22453
ANTXR1	0.692077	0.530986	1.30338	0.84081	0.148733	0.340402	0.40752
ANTXR2	-0.0277098	0.954774	0.0290224	-0.149988	-0.122278	0.544574	0.78424
ANXA1	0.940478	1.88165	0.499815	0.550807	-0.389671	0.597649	1.78422
ANXA10	NA	NA	NA	NA	NA	NA	NA
ANXA11	-0.232889	1.3666	0.170414	-0.0845062	0.148382	0.56955	1.24226
ANXA2	0.533764	0.7056	0.756468	1.87249	1.33872	0.268828	0.652383
ANXA2P1	NA	NA	NA	0.737649	NA	4.86161	NA
ANXA2P2	NA	NA	NA	0.337089	NA	4.88595	NA
ANXA3	NA	NA	NA	-1.25459	NA	3.69826	NA
ANXA4	-0.923752	0.978034	0.944499	-0.771462	0.15229	0.672512	0.710125
ANXA5	2.0199	0.605791	3.33432	2.15101	0.131112	0.369566	0.480003
ANXA6	-0.236279	0.582613	0.405551	-0.177479	0.0588001	0.267766	0.517435
ANXA7	0.520842	0.927076	0.561811	1.76881	1.24797	0.600932	0.70594
ANXA9	-0.521907	4.62928	0.11274	-2.27793	-1.75603	3.86404	2.54939
AOAH	0.672478	1.51812	0.442967	-1.79109	-2.46356	1.22694	0.894039
AOC2	0.278123	1.3705	0.202935	0.724954	0.446831	1.03826	0.894592
AOC3	1.36435	1.39341	0.979146	1.13746	-0.22689	1.12788	0.818224
AOC4P	-2.09215	4.29298	0.487341	-0.747175	1.34497	3.38906	2.63514
AOX1	NA	NA	NA	0.864605	NA	4.75241	NA
AP000311.1	-4.37725	2.185	2.00332	-4.52611	-0.148855	1.14575	1.86051
AP000344.1	-4.17779	3.80996	1.09654	-4.64117	-0.463376	3.19139	2.08107
AP000354.1	-1.30565	1.39193	0.938009	-2.32763	-1.02198	1.06775	0.892968
AP000568.1	0.0904119	1.07331	0.0842368	-1.42957	-1.51998	0.767043	0.750754
AP000763.2	NA	NA	NA	NA	-4.21307	NA	3.55357
AP000781.2	NA	NA	NA	NA	NA	NA	NA
AP000787.2	-0.786583	5.95468	0.132095	-0.681832	0.104751	4.98566	3.25598
AP000866.4	-0.742835	5.84039	0.127189	-2.11193	-1.36909	3.97905	4.2752
AP000893.1	NA	NA	NA	0.337089	NA	4.88595	NA
AP000902.1	-2.4742	6.22032	0.39776	-0.681832	1.79236	4.98566	3.71962
AP001000.1	0.204879	0.948032	0.216109	0.637231	0.432352	0.690482	0.649615
AP001024.1	1.27739	1.16218	1.09913	2.11457	0.83718	0.349727	1.10831
AP001324.1	0.87862	0.741254	1.18532	4.05107	3.17245	0.274214	0.688668
AP001372.4	3.75555	6.51391	0.576542	0.248708	-3.50684	4.89227	4.30079
AP001458.2	0.103481	2.2435	0.0461248	-0.98491	-1.08839	1.35695	1.78661
AP001533.1	NA	NA	NA	NA	NA	NA	NA
AP001931.1	-0.270429	4.6356	0.0583375	-1.16595	-0.895522	3.52468	3.01088
AP001992.1	-2.59743	1.0182	2.55101	-1.01519	1.58224	0.649356	0.784257
AP002373.1	NA	NA	NA	NA	NA	NA	NA
AP002414.2	5.03407	4.04817	1.24354	2.4084	-2.62567	3.06086	2.6493
AP002414.4	-6.63301	2.48367	2.67065	-2.92801	3.705	1.80095	1.71032
AP002472.1	-1.22677	3.50797	0.349711	-0.0842841	1.14249	3.26424	1.28475
AP002770.2	0.315422	4.47453	0.0704927	1.24888	0.933461	4.23067	1.457
AP003072.1	2.56287	5.41908	0.472935	0.802412	-1.76046	4.84213	2.43313
AP003080.1	NA	NA	NA	NA	0.051078	NA	2.67587
AP004242.1	0.600728	0.86571	0.693913	1.13977	0.539038	0.238038	0.832341
AP005117.1	-2.93813	2.51083	1.17018	-0.602855	2.33527	1.81864	1.73113
AP005902.2	-2.51036	5.63607	0.44541	0.248708	2.75907	4.89227	2.79838
AP006289.1	-2.63178	5.71155	0.460782	-2.27793	0.353844	3.86404	4.20606
AP1AR	0.602595	0.618291	0.974615	1.45753	0.854939	0.444096	0.430188
AP1B1	1.17175	0.538784	2.1748	1.51504	0.343298	0.274024	0.463896
AP1G1	0.800723	0.561252	1.42667	0.23358	-0.567144	0.295923	0.4769
AP1G2	-0.105898	0.912571	0.116044	0.618596	0.724494	0.457183	0.789791
AP1M1	-0.209503	1.18662	0.176554	0.870137	1.07964	0.277761	1.15366
AP1M2	NA	NA	NA	NA	-0.298783	NA	3.46116
AP1S1	-0.218507	0.965648	0.22628	0.720544	0.939051	0.27821	0.924702
AP1S2	-0.148538	0.438264	0.338923	1.3041	1.45264	0.230231	0.37292
AP1S3	-1.16943	0.975382	1.19895	-3.55622	-2.38679	0.56433	0.795551
AP2A1	-0.721114	0.938872	0.768064	0.577904	1.29902	0.361649	0.866424
AP2A2	-0.356255	3.53221	0.100859	-1.43442	-1.07817	2.01261	2.90273
AP2B1	0.470724	0.550704	0.854768	0.202686	-0.268038	0.260729	0.485073
AP2M1	-0.104675	0.908191	0.115256	1.05684	1.16152	0.227194	0.879315
AP2S1	0.484224	0.796976	0.607577	2.689	2.20478	0.259931	0.753397
AP3B1	-0.582518	0.867493	0.671496	-2.33898	-1.75647	0.367566	0.785773
AP3B2	0.0319095	0.81683	0.039065	-0.788921	-0.820831	0.367236	0.729622
AP3D1	0.877937	0.526755	1.66669	-0.259506	-1.13744	0.235876	0.470992
AP3M1	-0.601197	0.526788	1.14125	-0.906105	-0.304907	0.331332	0.409542
AP3M2	1.14893	0.586236	1.95985	1.26537	0.116435	0.332158	0.483056
AP3S1	0.842396	0.850236	0.990779	1.30193	0.45953	0.362046	0.769301
AP4B1	-0.950413	0.723422	1.31377	-0.936251	0.014162	0.361783	0.62646
AP4E1	-0.376275	0.889554	0.422993	-1.04861	-0.672334	0.628348	0.629671
AP4M1	-0.0933825	0.681022	0.137121	0.489817	0.583199	0.386647	0.560621
AP4S1	0.0738254	0.602243	0.122584	0.0706128	-0.00321259	0.377839	0.468971
AP5B1	0.597903	1.06408	0.561894	0.683652	0.0857496	0.398455	0.986665
AP5M1	0.0996361	0.699047	0.142531	0.0182939	-0.0813422	0.37801	0.588026
AP5S1	-0.971912	0.890419	1.09152	-1.72715	-0.755238	0.299337	0.838597
AP5Z1	-0.294984	0.659473	0.447302	0.757993	1.05298	0.247483	0.611275
APAF1	-1.03245	0.958926	1.07667	-1.50825	-0.475801	0.606493	0.742768
APBA1	1.28381	1.13161	1.1345	-3.58284	-4.86664	0.394953	1.06045
APBA2	-0.657882	0.634788	1.03638	0.0558519	0.713733	0.247802	0.584423
APBA3	-0.250787	0.715047	0.350728	-0.492305	-0.241517	0.515901	0.495114
APBB1	-0.360381	0.686794	0.524729	0.211277	0.571657	0.275341	0.629185
APBB2	0.676603	0.878082	0.770546	-1.37727	-2.05387	0.290605	0.828599
APBB3	-0.751843	0.822247	0.914376	0.019196	0.771039	0.419337	0.70728
APC	0.59742	0.522592	1.14319	-0.038979	-0.636399	0.238901	0.464789
APC2	0.3437	0.639288	0.537629	0.383004	0.0393039	0.296282	0.566486
APCDD1	1.39446	0.893814	1.56013	0.755716	-0.638747	0.350685	0.822145
APCDD1L	NA	NA	NA	1.5097	NA	1.68393	NA
APEH	0.617453	0.976229	0.632488	1.52795	0.910498	0.253344	0.942783
APEX1	0.542707	0.773468	0.701654	1.72088	1.17817	0.553412	0.540359
APEX2	-0.431668	0.850573	0.507502	-0.142329	0.289339	0.589392	0.613263
APH1A	-0.520548	0.800765	0.650064	0.749767	1.27031	0.226647	0.76802
APH1B	1.79906	1.84493	0.975135	1.48681	-0.312249	1.45084	1.13967
API5	0.506586	0.524353	0.966117	0.863914	0.357328	0.343112	0.396509
APLF	-0.20622	1.4186	0.145369	-0.665335	-0.459115	1.08338	0.91581
APLN	-1.09841	0.906387	1.21186	-2.32472	-1.2263	0.650685	0.630989
APLNR	-3.19858	6.16765	0.518605	-3.70264	-0.504064	4.42102	4.30052
APLP1	0.00452341	0.701977	0.00644382	1.72604	1.72152	0.279484	0.643941
APLP2	0.905637	0.852212	1.06269	0.0913549	-0.814283	0.242056	0.817113
APMAP	0.856507	0.598082	1.43209	1.5732	0.71669	0.330551	0.498435
APOA1	1.34651	5.41484	0.248671	0.737649	-0.608862	4.86161	2.38437
APOA2	NA	NA	NA	NA	-4.1588	NA	3.89906
APOB	-0.529854	5.86158	0.0903943	-2.11193	-1.58207	3.97905	4.30411
APOBEC2	NA	NA	NA	NA	NA	NA	NA
APOBEC3B	NA	NA	NA	NA	0.534676	NA	4.19148
APOBEC3C	-1.03662	1.04958	0.987654	-1.21132	-0.174693	0.34914	0.98981
APOBEC3D	1.26581	4.37576	0.289278	-1.70045	-2.96626	0.719045	4.31628
APOBEC3F	0.515582	1.51624	0.340041	-0.48995	-1.00553	0.558275	1.40972
APOBEC3G	NA	NA	NA	0.213466	NA	1.84759	NA
APOBEC3H	NA	NA	NA	-0.782691	NA	4.99245	NA
APOBR	-4	3.36697	1.18801	-2.14953	1.85047	2.32261	2.43763
APOC1	0.485658	2.43722	0.199267	2.41291	1.92725	2.04938	1.31913
APOC1P1	NA	NA	NA	NA	-1.36909	NA	4.2752
APOC4	NA	NA	NA	-0.782691	NA	4.99245	NA
APOD	-4.58472	5.19092	0.883219	-5.30187	-0.717149	2.88428	4.31586
APOE	-1.17483	0.936423	1.25459	1.05525	2.23008	0.507077	0.787249
APOF	-3.37355	2.68572	1.2561	-3.10084	0.272708	2.17926	1.5697
APOL1	NA	NA	NA	-0.747175	NA	3.38906	NA
APOL2	-0.788193	0.919215	0.857463	-1.53879	-0.750599	0.403379	0.82598
APOL3	NA	NA	NA	-3.61246	NA	4.65616	NA
APOL4	2.97929	4.46672	0.666998	-0.197505	-3.1768	1.17259	4.31006
APOL6	-0.68849	4.65652	0.147855	-1.19255	-0.504064	1.78569	4.30052
APOLD1	-0.950116	0.835549	1.13712	-1.37761	-0.427498	0.638717	0.538685
APOM	1.36172	4.95983	0.274551	2.71681	1.35509	2.82918	4.07378
APOO	0.221066	0.920089	0.240266	-0.889567	-1.11063	0.45798	0.798008
APOOL	-0.386093	0.862491	0.447648	-0.442986	-0.0568935	0.595598	0.623823
APOPT1	0.149999	0.538904	0.27834	1.2582	1.1082	0.290912	0.453638
APP	0.806462	0.542417	1.48679	1.37546	0.568997	0.227248	0.492518
APPBP2	0.576049	0.470392	1.22462	-0.584101	-1.16015	0.267479	0.386941
APPL1	0.12474	0.630557	0.197825	-1.05075	-1.17549	0.338491	0.532002
APPL2	0.855418	1.26267	0.677466	1.02346	0.168038	1.01037	0.757294
APRT	0.698305	0.973365	0.717413	2.49604	1.79773	0.362579	0.903314
APTX	0.206037	0.614642	0.335215	0.211213	0.005176	0.272525	0.550922
AQP1	0.0667158	1.45592	0.0458237	-0.589843	-0.656559	1.23099	0.777411
AQP10	-1.96133	5.53411	0.354408	-1.08846	0.872866	3.63998	4.16856
AQP11	1.20016	1.05929	1.13299	0.595859	-0.604301	0.751693	0.746355
AQP3	-1.56075	6.14369	0.254041	0.155661	1.71641	4.89935	3.70693
AQP4	NA	NA	NA	1.98577	NA	2.31887	NA
AQP5	0.203917	3.52742	0.0578092	-0.888118	-1.09204	1.97294	2.92408
AQP6	NA	NA	NA	-0.782691	NA	4.99245	NA
AQP7	3.18283	6.51636	0.488437	-0.782691	-3.96552	4.99245	4.18788
AQP8	0.647031	2.45038	0.264054	0.682755	0.0357241	1.86467	1.58976
AQR	-0.80816	0.636529	1.26964	-0.209671	0.598489	0.361953	0.523602
AR	0.50582	0.658962	0.7676	0.757501	0.251682	0.357295	0.553689
ARAF	0.716341	0.755398	0.948296	0.911496	0.195155	0.428042	0.622419
ARAP1	-1.08486	0.785457	1.38119	0.32617	1.41103	0.363082	0.696501
ARAP2	0.0799589	1.20859	0.0661587	-1.00203	-1.08198	0.889481	0.818239
ARAP3	0.333566	0.618895	0.538971	-0.655212	-0.988779	0.297388	0.542763
ARC	-1.28179	0.781963	1.6392	-5.65298	-4.37118	0.381471	0.682602
ARCN1	-0.864915	0.621585	1.39147	-0.819217	0.0456982	0.329094	0.527318
AREL1	0.473055	0.950727	0.497571	1.26183	0.788771	0.310374	0.898638
ARF1	0.836365	0.513926	1.62741	1.74598	0.909612	0.235368	0.45686
ARF3	-0.439415	0.736078	0.596968	0.203758	0.643174	0.262709	0.687601
ARF4	0.660716	0.465138	1.42047	2.03143	1.37071	0.267405	0.380588
ARF4P1	NA	NA	NA	NA	NA	NA	NA
ARF4P2	2.18357	6.59961	0.330863	-0.782691	-2.96626	4.99245	4.31628
ARF5	-0.505558	0.837456	0.603683	0.589289	1.09485	0.223062	0.807203
ARF6	0.271255	0.577345	0.469831	-0.105359	-0.376613	0.304892	0.490274
ARFGAP1	-0.552018	0.970494	0.568801	0.989388	1.54141	0.233607	0.941959
ARFGAP2	-0.448495	0.703734	0.637307	0.00806782	0.456562	0.31428	0.629658
ARFGAP3	1.04182	0.734157	1.41907	0.57099	-0.470832	0.441868	0.586293
ARFGEF1	0.619129	0.774568	0.799321	-0.424041	-1.04317	0.406088	0.659582
ARFGEF2	0.8229	1.20609	0.682288	-1.29575	-2.11865	0.70151	0.981088
ARFGEF3	1.06209	1.42892	0.743276	-0.561933	-1.62402	0.781089	1.19655
ARFIP1	1.1079	0.7107	1.55888	0.107062	-1.00084	0.465444	0.537081
ARFIP2	-0.272324	0.748202	0.363971	0.0430623	0.315386	0.37127	0.649589
ARFRP1	0.0921707	1.17357	0.0785385	1.46228	1.37011	0.28168	1.13927
ARG2	0.476184	0.822637	0.578851	0.736108	0.259925	0.592884	0.57028
ARGLU1	0.972694	0.500002	1.94538	1.09748	0.124791	0.309517	0.392685
ARHGAP1	-0.947738	0.571584	1.65809	-1.12416	-0.176418	0.260876	0.508578
ARHGAP10	0.603401	3.35718	0.179734	0.949779	0.346378	1.16373	3.14903
ARHGAP11A	-1.19811	0.507811	2.35936	-1.57458	-0.37647	0.346365	0.371353
ARHGAP11B	NA	NA	NA	NA	-0.717149	NA	4.31586
ARHGAP12	0.608551	0.627446	0.969886	1.14933	0.540776	0.314004	0.543221
ARHGAP15	0.48794	3.67025	0.132945	1.09193	0.603988	2.54802	2.64164
ARHGAP17	0.505502	0.615011	0.821939	-0.313237	-0.818739	0.391264	0.474502
ARHGAP18	-0.726024	2.68	0.270904	0.0249768	0.751001	2.17061	1.5719
ARHGAP19	-0.647641	0.822073	0.787815	-0.156784	0.490857	0.650908	0.502117
ARHGAP20	NA	NA	NA	NA	-0.328441	NA	3.89983
ARHGAP21	0.316418	0.559583	0.565454	0.503091	0.186673	0.266219	0.492199
ARHGAP22	-1.10668	0.938695	1.17895	-0.518198	0.588481	0.603955	0.7186
ARHGAP23	-0.229674	0.990471	0.231883	-0.46873	-0.239056	0.357293	0.923782
ARHGAP24	3.26595	4.32596	0.754966	1.98775	-1.2782	3.48552	2.56224
ARHGAP26	0.340009	0.765341	0.444259	-1.53701	-1.87702	0.485843	0.591357
ARHGAP27	4.16409	5.74693	0.724576	-0.782691	-4.94678	4.99245	2.84651
ARHGAP28	0.808936	1.60247	0.504805	-0.891855	-1.70079	1.2606	0.989349
ARHGAP29	-0.320608	2.53552	0.126447	-1.00692	-0.686315	0.475728	2.49049
ARHGAP30	NA	NA	NA	NA	NA	NA	NA
ARHGAP31	0.582827	1.11381	0.523275	-0.0765625	-0.659389	0.445092	1.02101
ARHGAP32	-0.24995	0.748257	0.334043	0.706159	0.956109	0.333593	0.66978
ARHGAP33	-0.916996	0.690998	1.32706	0.280732	1.19773	0.296134	0.624326
ARHGAP35	0.222156	0.634505	0.350126	-0.860599	-1.08276	0.249136	0.583547
ARHGAP36	-0.0349742	2.23849	0.015624	-0.424313	-0.389339	2.15717	0.597872
ARHGAP39	-0.572379	0.652375	0.877377	-0.501703	0.0706767	0.365587	0.540314
ARHGAP4	-1.17751	0.936187	1.25777	-0.572677	0.604832	0.359785	0.864292
ARHGAP40	NA	NA	NA	NA	0.181319	NA	2.31436
ARHGAP42	2.08812	1.81722	1.14907	1.56499	-0.523131	1.37785	1.18482
ARHGAP44	0.168669	0.628017	0.268574	-0.0185731	-0.187242	0.40277	0.481853
ARHGAP45	-0.97839	1.58341	0.6179	-0.44664	0.53175	1.38982	0.758674
ARHGAP5	0.253854	0.547283	0.463844	0.492396	0.238542	0.30072	0.457259
ARHGAP6	-2.40631	3.85843	0.623651	-0.394211	2.0121	1.59171	3.51482
ARHGAP9	-1.93123	1.82078	1.06066	-0.841679	1.08955	1.36224	1.20811
ARHGDIA	-0.264803	0.956679	0.276794	0.552907	0.81771	0.239013	0.926341
ARHGDIB	-1.64372	1.91573	0.858014	-1.23521	0.40851	1.30544	1.40208
ARHGDIG	0.311925	1.37935	0.226139	0.805156	0.493231	0.599902	1.24207
ARHGEF1	-0.300278	1.74386	0.172192	0.965899	1.26618	1.49827	0.892325
ARHGEF10	0.514065	0.704393	0.729799	-0.0944468	-0.608512	0.510069	0.485797
ARHGEF10L	0.767994	0.816911	0.940119	-1.35292	-2.12092	0.252753	0.776827
ARHGEF11	0.440519	0.686119	0.642044	0.283554	-0.156965	0.359325	0.584504
ARHGEF12	0.439996	0.835816	0.526427	-1.99307	-2.43307	0.227575	0.804238
ARHGEF15	3.24389	3.15428	1.02841	2.5135	-0.730392	3.01399	0.930246
ARHGEF16	-0.654472	4.96184	0.131901	0.248708	0.90318	4.89227	0.827977
ARHGEF17	-0.934138	0.962617	0.970415	0.292019	1.22616	0.263533	0.925841
ARHGEF18	0.840425	0.659465	1.2744	0.116452	-0.723973	0.308565	0.582822
ARHGEF19	-1.02932	0.841301	1.22349	-0.424144	0.605177	0.5213	0.660329
ARHGEF2	0.284064	0.802711	0.353881	0.165716	-0.118348	0.523761	0.608292
ARHGEF25	-1.33635	1.02177	1.30788	0.922505	2.25886	0.32454	0.968857
ARHGEF26	0.0246542	0.678312	0.0363464	-1.73943	-1.76409	0.389697	0.555198
ARHGEF28	-1.85944	3.78536	0.491218	2.27209	4.13153	3.17991	2.05356
ARHGEF3	1.3465	0.63052	2.13553	0.595182	-0.751314	0.282626	0.563629
ARHGEF33	0.466349	1.57516	0.296065	0.749988	0.283639	1.2682	0.934234
ARHGEF34P	NA	NA	NA	NA	NA	NA	NA
ARHGEF37	2.02386	1.56221	1.29551	-0.190206	-2.21407	0.850465	1.31042
ARHGEF39	-2.32475	1.36592	1.70196	-2.19692	0.127824	1.14994	0.737148
ARHGEF4	0.477456	0.745469	0.640477	0.770158	0.292702	0.503003	0.550193
ARHGEF40	-0.125285	0.858797	0.145884	0.457655	0.58294	0.315815	0.798619
ARHGEF5	NA	NA	NA	-3.70264	NA	4.42102	NA
ARHGEF6	-1.00708	0.563438	1.78738	-1.14415	-0.137067	0.397596	0.399224
ARHGEF7	0.256106	0.426879	0.599948	0.53689	0.280785	0.26981	0.3308
ARHGEF9	-0.885089	0.511161	1.73153	0.0409567	0.926046	0.31933	0.399141
ARID1A	0.226807	0.606666	0.373859	-0.338673	-0.565481	0.386588	0.467539
ARID1B	0.666052	1.0581	0.629481	-2.02852	-2.69457	0.385148	0.98551
ARID2	0.452634	0.633953	0.713986	-0.134793	-0.587427	0.377104	0.509597
ARID3A	-0.44356	0.774708	0.572552	-2.29344	-1.84988	0.266317	0.727494
ARID3B	-0.506928	0.578485	0.876303	-1.3617	-0.854773	0.296806	0.496539
ARID3C	-0.0878935	1.33175	0.0659985	-0.243797	-0.155903	0.935806	0.947537
ARID4A	0.637469	0.892611	0.714162	-0.80144	-1.43891	0.506992	0.734652
ARID4B	0.651756	1.05102	0.62012	-3.51319	-4.16495	0.272007	1.01521
ARID5A	0.100842	0.907133	0.111166	0.155687	0.0548452	0.357293	0.833805
ARID5B	-0.0249369	0.617878	0.0403589	-1.40435	-1.37941	0.330584	0.522003
ARIH1	0.37043	0.558987	0.662681	0.306504	-0.0639264	0.417827	0.371332
ARIH2	-0.559037	0.558798	1.00043	-1.14063	-0.581594	0.24233	0.503518
ARIH2OS	3.50598	2.97615	1.17803	0.803321	-2.70266	2.63128	1.39062
ARL1	0.74927	0.524677	1.42806	0.769421	0.0201507	0.326348	0.410831
ARL10	-1.1539	0.511565	2.25562	-0.810138	0.343757	0.249493	0.4466
ARL11	NA	NA	NA	NA	NA	NA	NA
ARL13B	0.1674	1.29299	0.129467	-0.49156	-0.65896	1.06621	0.731451
ARL14EP	1.04113	0.615689	1.691	2.19171	1.15058	0.333284	0.517682
ARL15	0.352293	1.1367	0.309928	-3.37538	-3.72767	0.622449	0.951122
ARL16	-0.122195	0.701849	0.174104	-1.91004	-1.78785	0.323285	0.62296
ARL17B	-0.504409	1.06882	0.471929	-1.67305	-1.16864	0.678125	0.826153
ARL2	0.43666	0.828372	0.52713	1.15119	0.714528	0.26412	0.785137
ARL2BP	0.83111	0.588684	1.41181	1.32505	0.493939	0.341367	0.479602
ARL3	0.616823	0.593972	1.03847	0.0426595	-0.574163	0.250195	0.538706
ARL4A	1.20973	0.770271	1.57052	-0.215381	-1.42511	0.403343	0.656225
ARL4C	0.260333	0.603741	0.4312	-0.659944	-0.920277	0.299262	0.524352
ARL4D	-0.209221	0.6669	0.313723	-0.945236	-0.736014	0.293467	0.598859
ARL5A	0.130069	0.789458	0.164757	-1.48008	-1.61015	0.344736	0.710212
ARL5B	0.634324	0.595517	1.06517	0.316352	-0.317972	0.300955	0.513875
ARL5C	NA	NA	NA	NA	-3.50684	NA	4.30079
ARL6	0.0830641	0.967197	0.0858812	0.846213	0.763149	0.688062	0.679736
ARL6IP1	1.79475	0.834396	2.15095	2.87658	1.08183	0.395024	0.734965
ARL6IP4	-1.94213	5.87914	0.330343	0.248708	2.19084	4.89227	3.26038
ARL6IP5	1.24617	0.671793	1.85499	1.80071	0.554544	0.350115	0.573345
ARL6IP6	1.33952	0.890061	1.50498	1.85448	0.51496	0.700659	0.548896
ARL8A	0.277105	0.625493	0.443018	1.15822	0.881111	0.26378	0.567152
ARL8B	0.97474	0.588182	1.65721	1.58041	0.605668	0.265589	0.524806
ARL9	-1.75683	4.9996	0.351393	1.24888	3.00571	4.23067	2.66411
ARMC1	-0.156785	0.642843	0.243892	-1.00814	-0.851351	0.240407	0.596198
ARMC10	-1.38744	0.619792	2.23856	-1.11382	0.273628	0.273732	0.556069
ARMC10P1	NA	NA	NA	-2.19778	NA	4.01596	NA
ARMC12	0.550535	2.08221	0.264399	1.52797	0.977431	1.67483	1.23715
ARMC2	-0.83781	0.623451	1.34383	-0.189219	0.648591	0.450126	0.431368
ARMC3	0.815729	1.05345	0.774344	-1.49636	-2.31209	0.607226	0.860828
ARMC4	2.08879	2.43543	0.857668	2.08856	-0.000229368	2.12335	1.19277
ARMC5	0.0797996	0.584951	0.136421	0.205135	0.125336	0.349406	0.46913
ARMC6	-0.687895	1.04118	0.66069	0.435762	1.12366	0.400822	0.960932
ARMC7	0.371126	0.730947	0.507733	1.0351	0.663973	0.407749	0.60665
ARMC8	0.525878	0.659761	0.797073	1.25566	0.729786	0.402932	0.522428
ARMC9	0.317707	0.478162	0.664434	1.81698	1.49928	0.249317	0.40802
ARMCX1	1.58935	0.783767	2.02783	0.848908	-0.740438	0.573325	0.534407
ARMCX2	0.704249	0.819984	0.858856	1.31919	0.614937	0.318842	0.755456
ARMCX3	1.20604	0.83148	1.45048	-0.6868	-1.89284	0.307813	0.772406
ARMCX4	0.241673	0.632652	0.382	-0.664776	-0.90645	0.381454	0.504719
ARMT1	1.90912	1.54388	1.23657	1.82657	-0.0825466	1.34213	0.763054
ARNT	-0.759146	0.606767	1.25113	0.0613098	0.820456	0.353777	0.492958
ARNT2	0.593819	0.425867	1.39438	0.534682	-0.0591369	0.238672	0.352702
ARNTL	1.98668	1.60281	1.2395	1.55927	-0.427409	1.1839	1.08045
ARNTL2	-0.0149909	0.975655	0.015365	0.500814	0.515805	0.732081	0.64495
ARPC1A	0.0400492	0.799475	0.0500944	0.842749	0.8027	0.2634	0.754838
ARPC1B	0.240372	0.769627	0.312323	-1.33049	-1.57086	0.387305	0.665072
ARPC2	0.784563	0.552641	1.41966	0.379538	-0.405026	0.223768	0.505312
ARPC4-TTLL3	0.00828967	0.969911	0.00854683	0.952001	0.943711	0.24756	0.937785
ARPC5	0.73496	0.605198	1.21441	1.91678	1.18182	0.334836	0.504132
ARPC5L	0.966693	0.491653	1.96621	1.33416	0.367464	0.317454	0.375427
ARPP21	-0.687084	1.46274	0.469725	-0.930085	-0.243002	0.960498	1.10319
ARRB1	0.306232	0.666953	0.459151	-0.182539	-0.488772	0.398595	0.534742
ARRB2	-0.305087	0.634035	0.481184	0.572148	0.877236	0.287271	0.565222
ARRDC1	-1.5805	0.683327	2.31294	-1.13516	0.445336	0.310881	0.608514
ARRDC2	-0.511551	2.21688	0.230752	-0.599355	-0.087804	1.82563	1.25763
ARRDC3	-0.0751763	0.409492	0.183584	-2.35568	-2.2805	0.214548	0.348787
ARRDC4	1.13292	0.782333	1.44812	-0.32399	-1.45691	0.460704	0.632295
ARRDC5	1.15942	5.28084	0.219552	-0.782691	-1.94211	4.99245	1.72127
ARSA	-0.848712	0.951953	0.891548	-0.244141	0.60457	0.290439	0.906564
ARSB	0.551561	1.08139	0.510048	-2.61043	-3.16199	0.474681	0.97164
ARSD	-0.50783	0.696007	0.729633	-0.491541	0.0162885	0.393478	0.574109
ARSE	-2.76276	2.41974	1.14176	-1.53072	1.23204	1.04239	2.1837
ARSF	NA	NA	NA	NA	NA	NA	NA
ARSG	-0.477909	1.05565	0.452714	-0.356565	0.121344	0.752128	0.740747
ARSI	1.09806	4.56786	0.240389	1.57268	0.474617	2.36684	3.90685
ARSJ	-1.80282	2.99025	0.602898	-1.10366	0.699157	0.609609	2.92745
ARSK	-0.0785466	1.70474	0.0460755	-0.317409	-0.238862	1.44616	0.902645
ART5	-0.761585	1.32006	0.576934	0.0668092	0.828394	1.11235	0.710789
ARTN	1.5249	1.36104	1.12039	0.838332	-0.686564	1.10814	0.790224
ARV1	1.0349	0.782074	1.32327	1.04657	0.0116704	0.533142	0.572188
ARVCF	0.720165	0.646875	1.1133	1.84581	1.12564	0.349426	0.544379
ARX	0.66716	0.83406	0.799894	0.041771	-0.625389	0.673258	0.49232
AS3MT	-0.988412	0.870156	1.1359	0.167719	1.15613	0.424505	0.759584
ASAH1	1.16689	0.587551	1.98602	2.49622	1.32933	0.27741	0.517939
ASAH2B	-0.0764706	0.885502	0.0863584	0.281849	0.358319	0.659183	0.591263
ASAP1	0.229331	0.624638	0.367143	-0.377149	-0.60648	0.310859	0.541793
ASAP2	1.01019	0.82922	1.21824	-0.814327	-1.82452	0.398974	0.726928
ASAP3	0.442567	0.82288	0.537827	1.26321	0.820638	0.400134	0.719044
ASB1	0.00774299	0.479484	0.0161486	-0.065392	-0.073135	0.244924	0.41221
ASB12	3.67078	3.82109	0.960663	2.01561	-1.65517	3.41618	1.71185
ASB13	0.0742632	0.946387	0.0784702	-0.754414	-0.828677	0.696126	0.641138
ASB2	-2.06934	5.22695	0.395898	-1.25459	0.814744	3.69826	3.69376
ASB3	-0.886768	0.952934	0.930566	0.769933	1.6567	0.474988	0.826117
ASB5	NA	NA	NA	0.337089	NA	4.88595	NA
ASB6	-0.446385	0.506742	0.880893	-0.814405	-0.36802	0.289672	0.415785
ASB7	0.779257	1.01047	0.771186	-0.0823392	-0.861596	0.801797	0.614951
ASB8	-0.694861	0.752542	0.923352	-1.91049	-1.21563	0.345463	0.668562
ASB9	NA	NA	NA	-1.33054	NA	3.57549	NA
ASCC1	-0.00215985	0.670591	0.00322081	0.221224	0.223384	0.282892	0.608001
ASCC2	-0.0495861	0.696903	0.0711521	0.216888	0.266474	0.454386	0.528401
ASCC3	1.5819	0.909427	1.73945	0.17994	-1.40196	0.438533	0.796709
ASCL1	-0.365979	1.14665	0.319172	-0.415583	-0.0496036	0.952501	0.638399
ASCL2	1.61604	5.40631	0.298917	0.248708	-1.36733	4.89227	2.30085
ASCL5	-3.2463	2.67832	1.21206	-1.80295	1.44335	2.04063	1.73472
ASF1A	2.21972	1.3777	1.61118	1.89761	-0.322104	1.13585	0.779683
ASF1B	0.367879	0.631954	0.58213	0.224522	-0.143357	0.431459	0.461746
ASGR1	-1.36401	0.67587	2.01816	-0.483282	0.880727	0.383415	0.55659
ASGR2	NA	NA	NA	-0.681832	NA	4.98566	NA
ASH1L	-0.313754	0.934347	0.3358	-3.25087	-2.93712	0.32609	0.875597
ASH2L	0.376275	0.592606	0.63495	0.776883	0.400608	0.343281	0.483052
ASIC1	-0.382941	0.681894	0.561585	-0.225681	0.15726	0.284757	0.619591
ASIC2	0.55065	5.13191	0.107299	1.66264	1.11199	4.17476	2.9846
ASIC3	-0.901046	1.03292	0.872332	0.0358418	0.936888	0.657867	0.796321
ASIC4	0.112703	1.12932	0.0997968	0.0382829	-0.0744196	0.408248	1.05295
ASIP	3.71615	5.07867	0.731717	2.999	-0.717149	2.67699	4.31586
ASL	-0.712815	0.795648	0.895891	-1.9589	-1.24609	0.330315	0.723843
ASNA1	-0.867753	0.912472	0.950991	0.529599	1.39735	0.276013	0.869725
ASNS	0.25034	0.428448	0.584294	0.723493	0.473153	0.249154	0.348555
ASNSD1	1.14229	0.900916	1.26792	-0.416866	-1.55915	0.660416	0.61278
ASNSP1	NA	NA	NA	NA	-0.756223	NA	2.95711
ASPDH	-0.834131	6.53478	0.127645	-0.681832	0.152299	4.98566	4.22453
ASPG	-3.51008	5.33716	0.657668	-3.61246	-0.102381	4.65616	2.60874
ASPH	0.39704	0.537029	0.739327	0.304895	-0.0921448	0.346707	0.410116
ASPHD1	-0.633418	0.811824	0.780241	-0.195618	0.4378	0.320515	0.745874
ASPHD2	0.838349	0.8454	0.991659	0.249632	-0.588717	0.621205	0.573417
ASPM	-0.39143	0.872492	0.448635	-0.112014	0.279416	0.648775	0.583381
ASPSCR1	-1.17776	0.792818	1.48553	-0.307812	0.869944	0.370733	0.700798
ASRGL1	-0.0414302	0.883799	0.0468774	0.303516	0.344946	0.351369	0.81095
ASS1	0.180159	1.31689	0.136806	0.737081	0.556922	0.923867	0.938446
ASTE1	1.47102	4.43305	0.33183	1.62332	0.152299	1.34362	4.22453
ASTL	-0.876359	6.41832	0.13654	0.248708	1.12507	4.89227	4.15457
ASTN1	-0.398761	0.965341	0.413078	0.237512	0.636273	0.819306	0.51051
ASTN2	0.921419	0.907324	1.01554	1.15229	0.230866	0.503896	0.754537
ASXL1	0.228148	0.622782	0.366337	-0.572865	-0.801013	0.256223	0.567633
ASXL2	0.149094	0.82893	0.179863	-1.9119	-2.06099	0.321442	0.764068
ASXL3	1.5337	1.38143	1.11022	-2.55223	-4.08594	0.8462	1.09193
ASZ1	-4.14714	6.26485	0.66197	-3.61246	0.534676	4.65616	4.19148
ATAD1	0.854768	0.674211	1.26781	0.590431	-0.264337	0.268015	0.61865
ATAD2	0.0569257	0.790994	0.0719673	0.221291	0.164366	0.581043	0.536713
ATAD2B	1.31401	1.17755	1.11589	-1.40438	-2.71839	0.506843	1.06289
ATAD3A	-0.592786	0.651329	0.910117	0.056449	0.649235	0.253027	0.600172
ATAD3B	-1.4612	0.695557	2.10076	-1.38352	0.0776808	0.351029	0.600482
ATAD3C	-2.13541	4.49702	0.474851	-2.27793	-0.142519	3.86404	2.30051
ATAD5	-0.0301087	0.827676	0.0363774	-1.6348	-1.60469	0.620937	0.547252
ATCAY	-1.33321	0.519427	2.5667	-1.94298	-0.609771	0.214316	0.473152
ATE1	0.865397	0.533016	1.62359	0.0491138	-0.816284	0.323085	0.423936
ATF1	0.487415	0.762291	0.639409	0.0464509	-0.440964	0.483969	0.588949
ATF2	1.0365	0.663437	1.56232	0.451312	-0.585191	0.455627	0.482237
ATF3	-1.005	1.30626	0.769369	-3.21748	-2.21248	0.609336	1.15543
ATF4	0.0655938	0.403911	0.162396	-0.187086	-0.25268	0.252739	0.315068
ATF4P4	1.82023	1.36332	1.33515	0.520272	-1.29996	1.04219	0.878913
ATF5	-1.11184	0.828469	1.34205	-0.877321	0.234522	0.269617	0.783369
ATF6	0.411213	0.846085	0.486019	-1.04959	-1.4608	0.341009	0.77432
ATF7	-0.198963	1.13173	0.175805	-0.126723	0.0722406	0.973054	0.577906
ATF7IP	0.18603	0.530355	0.350765	0.056419	-0.129611	0.227003	0.479319
ATF7IP2	-1.14098	0.575759	1.9817	-1.62684	-0.485859	0.304996	0.48834
ATG10	-0.49734	0.60688	0.819504	-2.67261	-2.17527	0.299359	0.527908
ATG101	0.451817	0.595734	0.75842	0.0242699	-0.427547	0.350878	0.481439
ATG12	-0.4611	0.746033	0.618069	-0.837839	-0.376739	0.294986	0.685236
ATG13	-0.729295	0.670357	1.08792	0.122116	0.851411	0.338321	0.57872
ATG14	-0.226254	0.780375	0.28993	-0.720976	-0.494722	0.550513	0.553101
ATG16L1	0.990882	0.742739	1.33409	-0.147184	-1.13807	0.342019	0.659306
ATG16L2	-1.6593	1.01058	1.64194	-0.75739	0.901914	0.296071	0.966233
ATG2A	-1.28574	1.0338	1.2437	0.346347	1.63208	0.264549	0.99938
ATG2B	1.6463	1.04863	1.56994	1.09257	-0.553729	0.695047	0.785203
ATG3	0.374225	1.04056	0.359639	0.865141	0.490916	0.674343	0.792477
ATG4A	-0.0505005	0.565994	0.0892245	0.0808777	0.131378	0.324262	0.463901
ATG4B	-0.157855	0.557494	0.283152	0.704259	0.862114	0.241183	0.502623
ATG4C	0.52172	0.844564	0.617739	1.37065	0.848927	0.60268	0.591662
ATG4D	-0.699072	0.562283	1.24327	-0.11014	0.588932	0.334436	0.452011
ATG5	0.757428	0.933444	0.811434	1.01876	0.261332	0.682536	0.636759
ATG7	0.309402	0.903879	0.342304	-2.18246	-2.49186	0.279016	0.859737
ATG9A	-0.0727132	0.719857	0.101011	0.584844	0.657557	0.238099	0.67934
ATG9B	1.63531	2.30615	0.709107	2.54744	0.91213	1.98906	1.16703
ATIC	-0.0700722	0.600442	0.116701	0.727827	0.797899	0.449079	0.39857
ATL1	1.36478	0.729924	1.86976	0.753106	-0.611679	0.442759	0.580305
ATL2	-4.27106	1.9704	2.16761	-4.43499	-0.163927	1.67282	1.04122
ATL3	-1.10635	0.556605	1.98768	-1.45319	-0.346839	0.251515	0.496537
ATM	-0.271643	0.921617	0.294747	-0.695284	-0.42364	0.720884	0.574199
ATMIN	-0.175489	0.648577	0.270575	-0.655127	-0.479639	0.309697	0.56986
ATN1	-1.09085	0.751984	1.45063	-0.505446	0.585403	0.337604	0.67194
ATOH7	1.31595	3.42127	0.384637	0.382163	-0.933785	2.80749	1.95528
ATOH8	-0.190781	0.936059	0.203813	-0.055522	0.135259	0.542304	0.762963
ATOX1	0.227294	0.647467	0.351051	2.03686	1.80956	0.286675	0.580544
ATP10A	-0.876325	1.57845	0.55518	-2.39736	-1.52103	1.22698	0.992988
ATP10D	0.814106	1.15427	0.705302	-0.320809	-1.13491	0.961253	0.639001
ATP11A	0.932244	0.982855	0.948506	0.444734	-0.487511	0.753177	0.63145
ATP11B	-0.0819655	0.824325	0.0994335	-1.14003	-1.05807	0.466536	0.679599
ATP11C	-0.0882347	0.874778	0.100865	0.1959	0.284135	0.670679	0.561628
ATP12A	NA	NA	NA	NA	NA	NA	NA
ATP13A1	-0.396837	0.62605	0.633875	0.0798634	0.476701	0.429264	0.455709
ATP13A2	0.0700947	0.907162	0.0772681	0.474382	0.404287	0.315938	0.850368
ATP13A3	0.873759	0.981716	0.890032	-1.71172	-2.58548	0.441922	0.876625
ATP13A4	-0.820349	2.59861	0.315687	-1.17119	-0.350842	1.63507	2.01973
ATP1A1	0.215864	0.622313	0.346874	0.27007	0.0542053	0.234272	0.576533
ATP1A2	-0.113853	1.01167	0.11254	-0.316742	-0.202889	0.738893	0.691024
ATP1A3	-0.0224559	0.949958	0.0236388	0.623673	0.646129	0.345968	0.884719
ATP1A4	NA	NA	NA	NA	NA	NA	NA
ATP1B1	0.879841	0.57902	1.51954	0.408382	-0.47146	0.250127	0.522207
ATP1B2	-0.117445	1.20082	0.0978045	-1.63534	-1.5179	0.324801	1.15606
ATP1B3	0.826692	0.572644	1.44364	0.359565	-0.467127	0.260438	0.509993
ATP23	0.902431	1.38634	0.650946	0.918627	0.0161962	1.18582	0.718164
ATP2A1	-2.86355	1.30382	2.19628	-0.924454	1.9391	1.00502	0.83059
ATP2A3	-1.10006	4.2585	0.258322	2.0958	3.19586	3.34684	2.63315
ATP2B1	1.60025	0.63727	2.5111	0.651604	-0.948644	0.311631	0.555877
ATP2B2	0.878129	0.936194	0.937977	0.532193	-0.345936	0.699862	0.621814
ATP2B3	-0.0846125	0.990001	0.0854671	0.404175	0.488788	0.510297	0.848351
ATP2B4	0.120956	0.561825	0.215291	0.343502	0.222547	0.262079	0.496953
ATP2C1	0.353865	0.567397	0.623664	1.27322	0.919359	0.358496	0.439795
ATP2C2	0.904951	5.8492	0.154714	0.337089	-0.567861	4.88595	3.21568
ATP4A	0.0966843	5.44601	0.0177532	-0.782691	-0.879375	4.99245	2.17587
ATP5A1	-0.0926962	0.452976	0.204638	0.918406	1.0111	0.251401	0.376808
ATP5B	1.10204	0.50136	2.19811	2.11811	1.01607	0.249934	0.43462
ATP5C1	0.379043	0.599693	0.632062	2.29227	1.91322	0.363433	0.477021
ATP5D	-0.57964	1.10105	0.526441	1.02775	1.60739	0.341441	1.04678
ATP5E	1.73731	0.468317	3.70968	4.14191	2.4046	0.248085	0.397209
ATP5EP2	1.5812	0.984701	1.60577	3.68713	2.10593	0.789436	0.588581
ATP5F1	0.98405	0.656335	1.49931	2.04514	1.06109	0.307199	0.580004
ATP5G1	0.417305	0.858385	0.486151	1.9902	1.57289	0.227758	0.827618
ATP5G1P4	-4.79078	5.86426	0.816945	-0.782691	4.00808	4.99245	3.07652
ATP5G2	0.903021	0.925445	0.97577	1.84607	0.943049	0.222862	0.89821
ATP5G2P1	0.638741	0.827185	0.772186	1.67163	1.03289	0.424039	0.710229
ATP5G3	0.825625	0.744122	1.10953	1.80895	0.983327	0.256029	0.69869
ATP5H	1.34471	0.639884	2.10149	1.83086	0.486145	0.395588	0.502954
ATP5HP4	0.317442	1.03028	0.308111	1.1318	0.814359	0.819103	0.624942
ATP5I	2.011	0.875875	2.29599	3.69657	1.68557	0.309902	0.819218
ATP5J	1.22952	0.78314	1.56999	2.07491	0.84539	0.26465	0.737067
ATP5J2-PTCD1	-0.0275611	0.626157	0.0440163	1.20138	1.22894	0.256548	0.571188
ATP5L	1.44076	0.861201	1.67296	3.47619	2.03543	0.256438	0.822135
ATP5LP2	1.5635	1.21161	1.29043	2.98983	1.42634	1.00045	0.683453
ATP5O	1.15193	0.699634	1.64648	3.36871	2.21678	0.225127	0.662424
ATP5S	-1.33648	0.502876	2.65766	-1.73609	-0.399611	0.283837	0.415116
ATP6AP1	0.32831	0.882641	0.371963	1.15648	0.828169	0.230765	0.851941
ATP6AP1L	-0.692509	0.660407	1.04861	-1.10124	-0.408735	0.397397	0.52746
ATP6AP2	1.11589	0.576391	1.936	2.72761	1.61172	0.231648	0.527793
ATP6V0A1	-0.656369	0.588272	1.11576	-0.149674	0.506696	0.251728	0.531692
ATP6V0A2	-0.0798708	0.755242	0.105755	-1.92231	-1.84244	0.314086	0.686833
ATP6V0A4	NA	NA	NA	NA	-0.7076	NA	4.02281
ATP6V0B	0.560351	0.68355	0.819766	1.1328	0.572452	0.343379	0.591042
ATP6V0C	-0.273235	0.869405	0.314278	0.762524	1.03576	0.230448	0.838307
ATP6V0D1	-0.823952	0.496169	1.66063	-1.09103	-0.267081	0.259713	0.422769
ATP6V0E1	2.11448	0.470525	4.49388	2.35287	0.238387	0.282746	0.376096
ATP6V0E2	0.0126867	0.889628	0.0142607	1.48238	1.46969	0.23258	0.858687
ATP6V1A	0.269101	0.765728	0.351431	-1.24566	-1.51476	0.31406	0.69836
ATP6V1B1	-1.68858	1.49593	1.12878	-1.06892	0.619659	0.928113	1.17321
ATP6V1B2	0.284543	0.471832	0.603061	0.736073	0.45153	0.233175	0.410189
ATP6V1C1	-0.805111	0.502205	1.60315	-1.10135	-0.296236	0.272945	0.421557
ATP6V1C2	NA	NA	NA	-2.27793	NA	3.86404	NA
ATP6V1D	0.0563682	0.560486	0.10057	1.68211	1.62574	0.313417	0.464665
ATP6V1E1	0.665232	0.496527	1.33977	1.52506	0.859826	0.325602	0.374863
ATP6V1E2	-0.71445	1.33163	0.536523	-0.554627	0.159823	0.869401	1.00865
ATP6V1F	0.431145	0.827762	0.520857	2.30511	1.87396	0.28254	0.778049
ATP6V1G1	2.16464	0.572474	3.7812	2.95092	0.786284	0.285221	0.496362
ATP6V1G3	NA	NA	NA	0.337089	NA	4.88595	NA
ATP6V1H	1.54545	0.608193	2.54106	1.46491	-0.0805455	0.394103	0.46323
ATP7A	-0.915712	0.70825	1.29292	-0.901807	0.013905	0.39964	0.584728
ATP7B	-0.403563	1.32944	0.303558	1.00728	1.41084	0.871826	1.00366
ATP8A1	0.140516	0.665144	0.211256	0.223807	0.0832914	0.434965	0.503212
ATP8A2	0.830134	0.65737	1.26281	0.659227	-0.170907	0.466801	0.462852
ATP8B1	-1.4859	4.37948	0.339288	-1.98997	-0.504064	0.827842	4.30052
ATP8B2	-0.531543	0.728687	0.729453	0.00833713	0.53988	0.441036	0.580062
ATP8B3	-4.20302	2.23397	1.88141	-3.83377	0.369259	1.88387	1.20069
ATP8B4	-2.15731	3.52841	0.611411	-4.64117	-2.48386	3.19139	1.5049
ATP8B5P	0.657657	0.729751	0.901208	0.915524	0.257867	0.375358	0.625814
ATP9A	-0.743063	0.478839	1.5518	-0.72309	0.0199729	0.234605	0.41743
ATP9B	-0.611193	0.78254	0.781038	-0.658744	-0.0475512	0.475428	0.62156
ATPAF1	-0.546493	0.599138	0.912132	0.0907126	0.637205	0.267069	0.536321
ATPAF2	-0.472907	0.658043	0.718657	-0.409345	0.0635623	0.377617	0.538912
ATPIF1	1.37197	0.708572	1.93624	2.40636	1.03439	0.254438	0.661314
ATR	0.41134	0.980076	0.419702	-2.32574	-2.73708	0.383441	0.901955
ATRAID	1.13278	0.782299	1.44802	3.03852	1.90574	0.413789	0.663905
ATRIP	1.41128	5.47777	0.257637	0.737649	-0.67363	4.86161	2.52403
ATRN	1.81519	0.969706	1.8719	0.338379	-1.47681	0.298005	0.92278
ATRNL1	-0.259371	0.818093	0.317044	-1.83232	-1.57295	0.325149	0.750702
ATRX	0.93835	0.651285	1.44077	0.404382	-0.533968	0.268564	0.593334
ATXN1	0.272686	0.644919	0.422822	-1.74547	-2.01815	0.273784	0.58392
ATXN10	0.588882	0.67356	0.874283	-0.461063	-1.04995	0.249966	0.62546
ATXN1L	-0.442323	1.15343	0.383486	-1.09583	-0.653503	0.694888	0.920612
ATXN2	0.2509	1.05235	0.238418	0.182622	-0.0682781	0.819876	0.659736
ATXN2L	0.153272	0.733723	0.208896	-1.00886	-1.16213	0.425233	0.597935
ATXN3	0.0742601	0.786401	0.0944303	-2.02445	-2.09871	0.316495	0.7199
ATXN7	-1.88074	3.17801	0.591798	-5.20116	-3.32042	2.77069	1.5566
ATXN7L1	0.106398	0.84499	0.125916	-2.31795	-2.42435	0.376294	0.756578
ATXN7L2	0.63108	1.01334	0.622774	1.33006	0.69898	0.752625	0.678533
ATXN7L3	-0.220229	1.04113	0.211529	1.37433	1.59455	0.750597	0.721491
ATXN7L3B	1.22121	0.462479	2.64058	1.15818	-0.063039	0.317018	0.33673
AUH	-0.065553	0.858501	0.0763575	-0.896461	-0.830908	0.701147	0.495395
AUNIP	-0.616434	0.789264	0.781024	-0.501252	0.115182	0.635009	0.468723
AUP1	-0.143624	0.672781	0.213477	0.814932	0.958555	0.224297	0.634292
AURKA	-0.560294	0.501122	1.11808	-0.407503	0.152791	0.314576	0.390083
AURKAIP1	0.507098	0.719264	0.705024	2.38624	1.87914	0.268928	0.667097
AURKC	-0.962646	0.859097	1.12053	-0.716183	0.246462	0.579004	0.634667
AUTS2	0.441121	0.83892	0.52582	-1.73408	-2.1752	0.226052	0.807891
AVEN	-0.199364	4.38855	0.0454281	1.51704	1.71641	2.34906	3.70693
AVIL	0.327411	1.41506	0.231376	-1.17972	-1.50713	1.05739	0.940385
AVL9	-0.467886	0.756014	0.618885	-0.86925	-0.401365	0.34859	0.670851
AVP	2.06756	6.59665	0.313426	-0.681832	-2.74939	4.98566	4.31961
AVPI1	2.32067	1.44945	1.60107	0.776458	-1.54421	1.05379	0.995204
AVPR1A	NA	NA	NA	-1.99839	NA	0.553735	NA
AXDND1	NA	NA	NA	-3.147	NA	3.18585	NA
AXIN1	0.359237	0.675819	0.531557	0.733232	0.373995	0.32331	0.593466
AXIN2	0.1234	0.982954	0.12554	-1.46522	-1.58862	0.68601	0.70398
AXL	-1.56695	0.797314	1.96529	-1.43735	0.1296	0.289734	0.742808
AZGP1P2	NA	NA	NA	NA	NA	NA	NA
AZI2	0.79921	0.606506	1.31773	0.0641769	-0.735033	0.337682	0.503806
AZIN1	0.812138	0.585092	1.38805	0.52751	-0.284628	0.274629	0.516635
AZIN2	0.178495	0.645584	0.276487	0.52764	0.349145	0.410154	0.498551
AZU1	-1.46809	2.37383	0.618449	-0.438239	1.02985	1.7913	1.55767
B2M	1.43299	1.03219	1.3883	3.2377	1.80471	0.631854	0.816197
B3GALNT1	1.27961	1.11444	1.1482	2.14597	0.866366	0.515608	0.987994
B3GALNT2	-1.15313	0.969326	1.18962	-1.15319	-6.18222e-05	0.346351	0.905337
B3GALT1	-0.00528923	0.649032	0.00814941	-0.722404	-0.717115	0.416443	0.497813
B3GALT2	0.368119	0.521108	0.706416	0.253973	-0.114146	0.291177	0.432169
B3GALT6	1.63968	0.729613	2.24733	2.66472	1.02503	0.359198	0.635069
B3GAT1	0.11935	1.06593	0.111968	0.978715	0.859364	0.257565	1.03434
B3GAT2	1.05865	4.94033	0.214287	1.66264	0.603988	4.17476	2.64164
B3GAT3	-1.04811	0.57516	1.8223	0.169298	1.21741	0.274812	0.50526
B3GAT3P1	-0.92397	1.30632	0.707306	0.111648	1.03562	0.792126	1.03876
B3GLCT	0.415923	0.651904	0.638012	1.10547	0.689549	0.355308	0.546567
B3GNT2	1.61221	0.871013	1.85096	-0.672873	-2.28508	0.655166	0.573952
B3GNT3	NA	NA	NA	NA	NA	NA	NA
B3GNT4	2.22283	1.10992	2.00269	0.500716	-1.72211	0.714077	0.849713
B3GNT5	0.780753	0.946714	0.824698	0.106741	-0.674012	0.710656	0.625489
B3GNT7	-1.33534	2.94898	0.452815	-2.77706	-1.44172	2.59536	1.40022
B3GNT9	-0.463323	4.62396	0.1002	0.540523	1.00385	2.01671	4.161
B3GNTL1	-0.932186	0.967701	0.9633	-0.545807	0.386379	0.420715	0.871462
B4GALNT1	0.546527	0.744602	0.733986	1.37202	0.825493	0.269198	0.694236
B4GALNT3	-0.725121	0.97353	0.744837	-1.17103	-0.445907	0.648683	0.725928
B4GALNT4	-0.239534	0.672256	0.356314	0.967338	1.20687	0.318277	0.592139
B4GALT1	0.116134	0.683103	0.17001	-0.106751	-0.222885	0.435176	0.526546
B4GALT2	0.502445	0.813434	0.617684	1.4352	0.932751	0.231546	0.779783
B4GALT3	0.760835	0.56343	1.35036	1.02656	0.265721	0.256533	0.501642
B4GALT4	-0.381909	1.23825	0.308427	0.290725	0.672634	0.883082	0.868
B4GALT5	-0.085013	0.69494	0.122331	-1.91459	-1.82957	0.23721	0.653202
B4GALT6	-0.0517543	0.806553	0.0641672	-0.991071	-0.939316	0.535035	0.603544
B4GALT7	-0.150054	0.835382	0.179624	1.4815	1.63155	0.280385	0.786922
B4GAT1	0.24993	0.543991	0.459437	1.0558	0.805866	0.258636	0.478575
B9D1	0.316344	0.74097	0.426932	1.4291	1.11276	0.46996	0.572865
BAALC	1.62913	0.689878	2.36147	2.41635	0.787224	0.332142	0.604659
BAAT	2.11367	2.20243	0.959701	2.61201	0.498336	2.01545	0.888052
BABAM1	-0.663095	0.873857	0.758813	0.456454	1.11955	0.298109	0.821436
BABAM2	-0.378132	0.981483	0.385266	-3.815	-3.43687	0.319794	0.927923
BACE1	0.248114	0.522889	0.474506	0.693715	0.445601	0.296068	0.430995
BACE2	-0.51659	4.1584	0.124228	1.86468	2.38127	3.55729	2.1536
BACH2	-0.272181	0.906467	0.300266	-2.80674	-2.53456	0.36142	0.831299
BAD	-0.332144	0.88572	0.374998	1.51966	1.8518	0.374848	0.80249
BAG1	1.37343	0.575313	2.38727	2.51093	1.1375	0.295007	0.493919
BAG2	0.897079	1.0894	0.823458	0.711353	-0.185726	0.748057	0.791968
BAG3	0.538224	0.723972	0.743432	0.0664936	-0.47173	0.453566	0.564281
BAG4	-0.021374	0.665517	0.0321163	0.111532	0.132906	0.514825	0.421745
BAG5	-0.213134	0.434178	0.49089	-1.19166	-0.978526	0.271653	0.338697
BAG6	-1.97637	1.61708	1.22218	-0.570784	1.40559	1.06847	1.21381
BAHCC1	0.422437	0.590761	0.715072	0.382883	-0.0395541	0.362608	0.466384
BAHD1	1.50014	0.811081	1.84956	0.513457	-0.986682	0.368604	0.722484
BAIAP2	0.406917	0.506676	0.80311	0.44295	0.0360335	0.283514	0.419929
BAIAP2L1	2.40595	0.644048	3.73567	4.13253	1.72659	0.367098	0.529185
BAIAP2L2	-2.25568	1.60094	1.40898	-1.79249	0.463199	1.06168	1.19826
BAIAP3	0.0260481	0.611235	0.0426155	0.0935824	0.0675343	0.309471	0.527101
BAK1	-0.117981	0.648729	0.181864	-0.421966	-0.303985	0.354781	0.54312
BAK1P1	-0.0354881	1.05634	0.0335952	-2.83393	-2.79844	0.42334	0.967805
BAMBI	-0.340741	1.32422	0.257315	-0.363412	-0.0226713	0.725744	1.10763
BANF1	0.445136	1.10433	0.403083	1.2017	0.756564	0.290534	1.06543
BANF1P3	1.21053	0.943804	1.2826	2.45204	1.24151	0.708497	0.623537
BANK1	NA	NA	NA	NA	NA	NA	NA
BANP	0.116338	0.538648	0.215981	0.265616	0.149278	0.341408	0.416632
BAP1	-0.366425	0.904564	0.405085	0.811736	1.17816	0.26094	0.86611
BARD1	0.430747	0.862024	0.499693	-0.642473	-1.07322	0.527038	0.68214
BARHL1	1.03937	5.57339	0.186487	1.77008	0.730714	3.68926	4.17756
BARX1	0.128849	2.78615	0.0462461	1.87719	1.74834	2.26748	1.619
BARX2	-0.953244	6.18097	0.154222	-3.70264	-2.74939	4.42102	4.31961
BASP1	0.0292471	0.568426	0.0514528	-0.976406	-1.00565	0.214662	0.526335
BATF	NA	NA	NA	-2.19778	NA	4.01596	NA
BATF2	0.254186	6.3847	0.0398118	0.337089	0.0829028	4.88595	4.10999
BATF3	1.57144	1.64543	0.955032	0.23936	-1.33208	0.673803	1.50114
BAX	-0.324661	0.566444	0.573156	-0.521537	-0.196876	0.29109	0.485928
BAZ1A	-0.66626	1.02856	0.647759	-0.689676	-0.0234166	0.752909	0.700761
BAZ1B	-0.111847	0.798729	0.140032	-2.50172	-2.38987	0.266307	0.753026
BAZ2A	-0.689618	0.536169	1.2862	-1.42591	-0.736288	0.350192	0.406007
BAZ2B	0.187897	0.499872	0.37589	0.0981372	-0.0897598	0.247741	0.434162
BBC3	-0.337207	0.469614	0.71805	-0.00969893	0.327508	0.257938	0.392436
BBIP1	-0.171251	0.611051	0.280257	0.0563166	0.227568	0.369289	0.486836
BBOF1	0.279402	1.11385	0.250844	0.036557	-0.242845	0.785089	0.790122
BBOX1	NA	NA	NA	1.42172	NA	1.75129	NA
BBS1	-0.523345	0.697511	0.750304	-0.317343	0.206002	0.467766	0.517414
BBS10	0.434094	1.08701	0.399348	1.26858	0.834488	0.830195	0.701686
BBS12	0.850682	1.09175	0.77919	0.880002	0.0293207	0.746648	0.796516
BBS2	-0.267087	0.737964	0.361924	1.17322	1.44031	0.495026	0.547303
BBS4	1.21188	1.11632	1.08561	1.84272	0.630842	0.792268	0.786432
BBS5	-0.621691	0.776873	0.800248	-1.32437	-0.702681	0.582897	0.513579
BBS7	0.492988	0.768859	0.641194	0.389715	-0.103273	0.523467	0.56314
BBS9	-0.328456	1.00193	0.327822	-1.79923	-1.47078	0.559288	0.831303
BBX	2.47544	1.14775	2.15677	-0.771695	-3.24714	0.523387	1.02147
BCAM	-1.36266	1.18987	1.14522	-0.150438	1.21222	0.561611	1.04899
BCAN	0.0377857	0.920752	0.0410379	0.754416	0.71663	0.32178	0.862694
BCAP29	0.623967	0.637205	0.979224	1.19464	0.570678	0.414526	0.483941
BCAP31	0.914194	1.09431	0.835403	2.25102	1.33683	0.316917	1.04742
BCAR1	-0.404004	0.818514	0.493582	1.24908	1.65308	0.297308	0.76261
BCAR3	0.524738	1.08013	0.485809	-0.756115	-1.28085	0.793195	0.733163
BCAS1	1.54085	4.57671	0.336671	-1.20855	-2.74939	1.51235	4.31961
BCAS2	1.12776	0.577994	1.95116	0.838737	-0.289022	0.373752	0.440893
BCAS3	0.339845	0.819126	0.414888	-1.21033	-1.55018	0.336147	0.746975
BCAS4	-1.00895	0.956428	1.05491	-0.584642	0.424305	0.289393	0.911596
BCAT1	0.191102	0.504699	0.378646	1.42378	1.23268	0.269583	0.426669
BCAT2	-1.42164	1.20067	1.18403	-1.46354	-0.041906	0.316687	1.15815
BCCIP	-0.0601599	0.884227	0.0680367	-1.62681	-1.56665	0.296319	0.833098
BCDIN3D	-0.613777	0.804944	0.762508	-0.49827	0.115507	0.442327	0.67252
BCHE	-1.32114	0.993181	1.33021	0.91916	2.2403	0.571696	0.812141
BCKDHA	0.0235295	1.00008	0.0235276	1.82832	1.80479	0.355701	0.934686
BCKDHB	-1.5168	0.835611	1.8152	-1.60059	-0.0837909	0.56301	0.617468
BCL10	0.280178	0.769224	0.364235	-1.00343	-1.28361	0.503832	0.581256
BCL11A	0.694484	0.682325	1.01782	-0.413255	-1.10774	0.436927	0.524082
BCL11B	-0.0854811	0.760085	0.112463	-0.46873	-0.383249	0.609552	0.454065
BCL2	0.255325	0.555356	0.45975	0.417736	0.162411	0.335596	0.442488
BCL2L1	-0.542867	0.787626	0.689245	-0.274842	0.268025	0.290397	0.732137
BCL2L11	-0.305087	0.987489	0.308952	-1.48732	-1.18223	0.507778	0.846933
BCL2L12	-0.737125	0.869763	0.847501	-0.0190141	0.718111	0.335049	0.802639
BCL2L13	-0.304574	2.24614	0.135599	-1.17592	-0.871342	1.68717	1.48276
BCL2L14	-0.497236	3.50301	0.141946	2.31764	2.81488	3.21304	1.3955
BCL2L15	0.222561	1.6897	0.131716	0.193602	-0.0289592	1.23508	1.15312
BCL2L2-PABPN1	-1.45257	0.858817	1.69136	-1.62543	-0.172859	0.605695	0.608852
BCL3	-0.551677	0.796991	0.6922	0.441426	0.993103	0.334663	0.723322
BCL6	-0.302652	0.699296	0.432796	-1.61642	-1.31377	0.28763	0.637404
BCL6B	-0.320457	5.18235	0.0618361	-0.782691	-0.462235	4.99245	1.39005
BCL7A	0.0241403	0.511516	0.0471937	-0.771851	-0.795992	0.347045	0.375777
BCL7B	1.02971	0.65485	1.57244	0.119583	-0.910127	0.401676	0.517189
BCL7C	-0.499672	0.508371	0.982888	-0.370678	0.128993	0.283243	0.422154
BCL9	0.146146	0.676898	0.215906	-0.0244025	-0.170549	0.339685	0.585495
BCL9L	0.0486943	0.553593	0.0879604	-0.182157	-0.230851	0.266222	0.485377
BCLAF1	1.15651	0.549186	2.10586	0.658378	-0.49813	0.256224	0.485751
BCLAF3	-1.13917	0.567899	2.00593	-0.97023	0.168936	0.375402	0.426125
BCO1	NA	NA	NA	NA	NA	NA	NA
BCO2	-1.96986	1.75872	1.12005	-1.83829	0.131569	1.04378	1.4155
BCOR	1.3973	0.834801	1.67381	-0.0208969	-1.4182	0.385974	0.740214
BCORL1	-0.222222	0.521621	0.426021	-1.03265	-0.810424	0.3008	0.426155
BCR	0.50729	0.884981	0.573222	1.54943	1.04214	0.428318	0.774425
BCRP8	2.37719	5.07085	0.468795	0.248708	-2.12848	4.89227	1.33387
BCS1L	0.38969	0.897247	0.434317	1.54241	1.15272	0.636211	0.632684
BDH1	-0.731391	0.859144	0.851302	-0.308017	0.423374	0.344108	0.787222
BDH2	0.431943	0.714076	0.604898	0.75918	0.327236	0.462531	0.544031
BDKRB1	NA	NA	NA	NA	-0.717149	NA	4.31586
BDKRB2	NA	NA	NA	0.155661	NA	4.89935	NA
BDNF	-1.85727	2.71225	0.684772	-0.219091	1.63818	0.680686	2.62545
BDP1	-0.173446	5.60002	0.0309723	-3.70264	-3.52919	4.42102	3.43727
BEAN1	0.251789	1.68878	0.149095	-0.0881412	-0.33993	1.089	1.29075
BECN1	0.323737	0.553902	0.584466	0.418051	0.0943142	0.297028	0.467527
BEGAIN	0.246617	0.686239	0.359375	0.285205	0.0385874	0.391466	0.563629
BEND3	-0.676834	1.26175	0.536425	-1.77879	-1.10196	1.14274	0.534928
BEND4	0.351884	1.42331	0.247229	1.30516	0.953277	0.856814	1.13652
BEND5	0.681234	0.71389	0.954257	0.235515	-0.445719	0.532992	0.474929
BEND6	2.31209	1.40595	1.64451	1.12951	-1.18258	0.977249	1.01078
BEND7	-0.152286	0.578722	0.263141	-0.417594	-0.265309	0.340101	0.468241
BEST1	-1.16047	2.16151	0.536878	-1.90618	-0.745717	1.30164	1.72565
BEST2	-0.482006	6.43322	0.0749245	0.248708	0.730714	4.89227	4.17756
BEST3	-1.02677	2.19536	0.467703	-2.52296	-1.49619	1.32975	1.74681
BEST4	-1.3994	1.73581	0.806192	-0.938967	0.460434	0.640282	1.61341
BET1	-0.573227	1.23863	0.462793	0.387927	0.961154	0.967308	0.773634
BET1L	0.199227	0.680422	0.292798	0.617068	0.417841	0.339321	0.589776
BEX1	1.52857	0.636951	2.39982	2.8843	1.35574	0.309024	0.556966
BEX2	1.50263	0.525376	2.86009	1.65101	0.148379	0.303793	0.428638
BEX3	1.40973	0.433352	3.25309	2.35954	0.949811	0.228905	0.367962
BEX4	1.35643	0.585398	2.3171	0.860926	-0.495501	0.291362	0.507739
BEX5	1.14594	0.569453	2.01234	1.25703	0.111095	0.293492	0.487996
BFAR	-0.674822	0.53082	1.27128	-1.34648	-0.671662	0.326069	0.418866
BFSP1	-0.4787	0.836689	0.572137	-0.154972	0.323729	0.687453	0.476923
BFSP2	0.545955	5.5214	0.0988799	-0.681832	-1.22779	4.98566	2.37257
BGN	-0.0927623	1.43695	0.0645549	-1.16165	-1.06888	0.424148	1.37293
BHLHA15	NA	NA	NA	NA	-0.504064	NA	4.30052
BHLHA9	NA	NA	NA	-0.782691	NA	4.99245	NA
BHLHE22	-0.360108	1.02878	0.350035	-0.203011	0.157097	0.316457	0.978896
BHLHE40	-0.687855	2.39623	0.287057	-0.613967	0.0738875	0.822373	2.2507
BHLHE41	1.63545	2.58881	0.63174	-0.227026	-1.86248	0.493054	2.54142
BHMG1	3.08648	6.52162	0.47327	0.337089	-2.74939	4.88595	4.31961
BHMT	NA	NA	NA	NA	-1.95355	NA	3.70831
BICC1	-0.0358652	1.55329	0.0230897	-0.436978	-0.401113	1.28968	0.86571
BICD1	0.613049	0.967127	0.633886	-2.38695	-3	0.242401	0.936257
BICD2	1.37187	0.509772	2.69114	0.380377	-0.99149	0.294497	0.4161
BICDL1	0.489979	1.29638	0.377961	0.611481	0.121502	0.98102	0.847462
BICDL2	NA	NA	NA	NA	-0.504064	NA	4.30052
BICRA	-1.65635	0.987693	1.67699	-0.655148	1.0012	0.764923	0.624843
BICRAL	0.86627	0.832021	1.04116	-0.793224	-1.65949	0.433765	0.710005
BID	0.4833	0.779502	0.620012	-0.242654	-0.725954	0.413183	0.660986
BIK	4.34826	2.40716	1.80638	3.59146	-0.7568	1.78661	1.61321
BIN1	0.161096	0.43103	0.373746	0.139133	-0.0219626	0.236969	0.360045
BIN3	0.226175	0.708995	0.319009	0.666876	0.440701	0.421661	0.569978
BIRC2	1.84518	2.06786	0.892314	4.35006	2.50488	1.64546	1.25241
BIRC3	1.17351	4.79217	0.244882	-2.19667	-3.37018	2.57467	4.04177
BIRC5	0.312841	0.667398	0.468747	1.10821	0.795365	0.297866	0.59724
BIRC6	-0.147746	0.70983	0.208142	-0.763178	-0.615432	0.36871	0.606557
BIRC7	-1.6523	2.60358	0.634625	-0.38904	1.26326	2.27108	1.27311
BIVM-ERCC5	-1.28634	0.464106	2.77165	-1.20425	0.082088	0.275399	0.373563
BLCAP	0.545448	0.860619	0.633786	1.17007	0.624623	0.241078	0.826163
BLM	0.232838	0.659268	0.353177	0.694811	0.461973	0.506275	0.42228
BLMH	-0.0272615	0.584321	0.046655	0.81953	0.846791	0.24096	0.532324
BLOC1S1	1.12569	2.48924	0.452222	2.64444	1.51876	0.379305	2.46017
BLOC1S2	1.29113	0.49534	2.60654	2.30448	1.01336	0.276986	0.410659
BLOC1S3	-0.324077	0.74695	0.433867	-1.19619	-0.872115	0.329314	0.670438
BLOC1S4	0.0738147	0.587503	0.125641	-0.400505	-0.47432	0.29765	0.506521
BLOC1S5	-0.839115	0.613449	1.36787	-2.19943	-1.36031	0.351169	0.50299
BLOC1S6	-0.805078	0.478753	1.68161	-1.7629	-0.95782	0.27757	0.390076
BLVRA	1.14933	0.812488	1.41458	2.0646	0.915275	0.354759	0.730946
BLVRB	0.637565	0.930952	0.684852	1.79685	1.15929	0.272574	0.890155
BLZF1	0.0694086	0.771517	0.0899637	-0.312425	-0.381833	0.552183	0.538825
BLZF2P	NA	NA	NA	-3.70264	NA	4.42102	NA
BMF	-0.603527	0.848016	0.711693	0.0650455	0.668572	0.575073	0.623235
BMP1	-0.80049	0.756913	1.05757	0.514855	1.31534	0.244907	0.716197
BMP2	0.365275	1.80754	0.202084	-1.03732	-1.40259	1.10915	1.42724
BMP2K	-0.0592861	0.770312	0.0769637	-2.70002	-2.64073	0.264141	0.72361
BMP3	NA	NA	NA	-2.85196	NA	2.35977	NA
BMP4	NA	NA	NA	NA	NA	NA	NA
BMP5	-0.027384	3.83789	0.00713517	-1.40305	-1.37566	1.34744	3.59358
BMP6	-0.27868	2.54768	0.109386	1.68639	1.96507	1.61699	1.96876
BMP7	-0.390853	0.514232	0.760072	-0.177388	0.213465	0.231056	0.459399
BMP8A	-1.57774	1.84474	0.855264	-1.27273	0.305007	1.04903	1.51743
BMP8B	0.925007	1.59525	0.579851	-1.35248	-2.27748	1.11785	1.13808
BMPER	-0.789874	5.47782	0.144195	0.337089	1.12696	4.88595	2.47669
BMPR1A	1.14079	1.00052	1.14019	-2.04424	-3.18503	0.303878	0.953261
BMPR1B	0.769503	0.95788	0.803339	0.487335	-0.282168	0.574995	0.766103
BMPR2	-0.425221	0.505333	0.841467	-1.63219	-1.20697	0.247994	0.440295
BMS1	-0.193378	0.566467	0.341375	0.0604617	0.253839	0.315763	0.470296
BMS1P14	-1.31622	3.15096	0.41772	-4.49271	-3.17649	2.27758	2.17743
BMS1P20	-0.41343	0.689388	0.599707	-0.841586	-0.428156	0.320604	0.610302
BMS1P21	0.363318	2.99585	0.121274	1.14676	0.783438	2.49038	1.66526
BMT2	0.364082	0.558096	0.652364	-0.0507623	-0.414844	0.280036	0.482754
BMX	NA	NA	NA	NA	-4.21307	NA	3.55357
BNC1	NA	NA	NA	NA	NA	NA	NA
BNC2	-2.29807	2.46252	0.933218	-1.11176	1.18631	0.579875	2.39328
BNIP1	-0.363072	0.559036	0.64946	-0.656502	-0.29343	0.384432	0.405874
BNIP2	0.245916	0.569196	0.432041	-0.630574	-0.87649	0.30297	0.481864
BNIP3	0.258338	0.517679	0.499031	0.522388	0.26405	0.32945	0.399318
BNIP3L	0.838063	0.581865	1.4403	0.742742	-0.0953214	0.27031	0.515266
BNIP3P1	1.26873	0.939903	1.34985	1.44679	0.178062	0.62699	0.700215
BNIPL	-0.489238	1.32958	0.367964	-0.63109	-0.141853	0.844167	1.02721
BOC	0.0334099	0.497165	0.0672009	-0.317522	-0.350932	0.349756	0.353332
BOD1	0.0482571	0.720935	0.0669368	1.52357	1.47531	0.281405	0.663746
BOD1L1	0.536157	0.798961	0.671068	0.0341552	-0.502002	0.530062	0.597807
BOK	-0.83542	1.04537	0.799164	0.654555	1.48998	0.293248	1.00339
BOLA1	0.798161	1.0628	0.750995	1.89664	1.09848	0.823581	0.671764
BOLA2P2	-4.59287	4.86364	0.944329	-6.17494	-1.58207	2.26487	4.30411
BOLA3	3.71762	1.92938	1.92685	4.00113	0.283503	1.69214	0.926918
BOLA3P1	NA	NA	NA	NA	-0.504064	NA	4.30052
BOLA3P3	NA	NA	NA	NA	NA	NA	NA
BORA	-0.610546	0.964211	0.633208	0.334138	0.944684	0.712347	0.649818
BORCS5	-0.513559	0.678451	0.756958	-0.578947	-0.0653879	0.421978	0.531253
BORCS7	-0.620415	0.486228	1.27598	-1.42641	-0.805998	0.267767	0.405856
BORCS8-MEF2B	-1.35003	0.841998	1.60337	-1.03863	0.311402	0.275598	0.795617
BPGM	0.0767003	0.652651	0.117521	0.434202	0.357501	0.408638	0.508889
BPHL	0.136349	0.753023	0.181068	-1.72778	-1.86413	0.302936	0.689401
BPIFB4	NA	NA	NA	NA	NA	NA	NA
BPIFC	-1.06145	2.89674	0.366428	-1.53425	-0.472802	1.14919	2.65903
BPNT1	-0.072594	1.01557	0.0714814	-1.6927	-1.62011	0.464553	0.903086
BPTF	-0.219634	0.560158	0.392092	0.0328431	0.252477	0.375932	0.415274
BRAF	0.306311	0.927267	0.330337	-3.37652	-3.68283	0.251167	0.892602
BRAP	0.392079	0.562979	0.696436	0.393886	0.00180675	0.379196	0.416121
BRAT1	0.331706	0.81821	0.405405	0.670827	0.33912	0.397821	0.714987
BRCA1	-2.02938	0.690049	2.94092	-2.33469	-0.305308	0.311239	0.615872
BRCA2	-1.70286	1.1623	1.46508	-1.64616	0.0567016	0.942211	0.680576
BRCC3	-0.519828	0.616279	0.843495	-1.01337	-0.493537	0.327382	0.522131
BRD1	0.0150284	0.645034	0.0232986	-0.103558	-0.118586	0.385727	0.516995
BRD2	0.636655	0.776647	0.819748	-0.326597	-0.963252	0.690389	0.355731
BRD3	-0.198091	0.464562	0.426404	-0.371631	-0.173539	0.296016	0.35804
BRD4	-0.326843	0.754429	0.433232	0.89492	1.22176	0.321396	0.682545
BRD7	0.294536	0.50694	0.581008	0.16865	-0.125886	0.250286	0.440846
BRD8	0.300282	0.468943	0.640339	0.0699983	-0.230284	0.326462	0.336645
BRD9	-0.0741655	0.875602	0.0847022	1.12396	1.19812	0.27191	0.832313
BRDT	2.51913	2.76547	0.910922	-2.15094	-4.67007	2.15364	1.73484
BRF1	-0.399479	0.643871	0.620433	0.244594	0.644072	0.272148	0.583528
BRI3	0.61808	0.718462	0.860283	2.10192	1.48384	0.274656	0.663891
BRI3BP	-0.606465	0.524921	1.15534	-1.64154	-1.03508	0.319259	0.416673
BRI3P1	0.362282	1.32279	0.273877	1.88485	1.52257	1.0724	0.774426
BRICD5	-1.29134	0.955932	1.35087	-0.872253	0.419085	0.41455	0.861367
BRINP1	1.10558	1.5429	0.716562	-1.51188	-2.61747	0.735493	1.35632
BRINP2	-1.22677	3.68183	0.333195	-1.33054	-0.103772	3.57549	0.878488
BRINP3	1.92494	3.43995	0.559583	0.470259	-1.45468	2.82006	1.9699
BRIP1	-0.615528	0.69366	0.887363	-1.46562	-0.85009	0.470424	0.50977
BRIX1	-0.302329	0.6107	0.495053	-1.62308	-1.32075	0.412726	0.450124
BRK1	0.860587	0.890336	0.966586	2.70564	1.84505	0.265587	0.849801
BRMS1	0.714127	0.88107	0.810522	1.26323	0.549102	0.434872	0.76627
BRMS1L	1.41158	1.22257	1.1546	-1.29317	-2.70476	0.690015	1.00924
BROX	-0.49054	0.574825	0.853371	-0.771366	-0.280826	0.320529	0.477164
BRPF1	-0.383318	0.866643	0.442302	-0.72239	-0.339072	0.504248	0.704844
BRPF3	-0.28657	0.852298	0.336233	-0.208691	0.0778797	0.6185	0.586404
BRSK1	-0.446887	0.53648	0.832999	-0.841001	-0.394114	0.290665	0.450915
BRSK2	-0.0655347	0.562834	0.116437	0.0523689	0.117904	0.244176	0.50711
BRWD1	0.96398	0.606265	1.59003	1.43161	0.467626	0.304296	0.524368
BRWD3	-1.06488	0.778044	1.36866	-1.13751	-0.0726364	0.371316	0.683723
BSCL2	0.500071	0.751723	0.665233	1.57864	1.07857	0.285931	0.695221
BSDC1	0.368093	0.769284	0.478488	-0.619369	-0.987462	0.324828	0.697341
BSG	0.126969	1.12124	0.11324	1.66556	1.53859	0.284341	1.08458
BSN	-0.764974	0.750586	1.01917	-0.765295	-0.000320128	0.318253	0.679775
BSND	NA	NA	NA	NA	NA	NA	NA
BSPRY	NA	NA	NA	0.864605	NA	4.75241	NA
BST1	-0.954682	4.339	0.220024	-1.28312	-0.328441	1.90218	3.89983
BST2	-0.295343	1.63757	0.180354	1.75245	2.04779	0.919518	1.35504
BTAF1	-0.0277562	0.699771	0.0396647	0.188783	0.216539	0.483601	0.505777
BTBD1	1.35671	1.20901	1.12217	2.47423	1.11752	0.874901	0.834411
BTBD10	0.623186	0.845855	0.736752	1.36483	0.741644	0.52709	0.661549
BTBD11	-0.709922	1.25461	0.565852	-0.598614	0.111308	0.37719	1.19656
BTBD16	-0.584196	1.71907	0.339833	-3.73781	-3.15362	0.841192	1.4992
BTBD17	0.489632	1.262	0.387981	1.99915	1.50951	0.323785	1.21976
BTBD19	-1.55767	1.39102	1.1198	-1.55873	-0.0010528	0.563023	1.27199
BTBD2	-0.219746	0.703838	0.312212	0.73824	0.957986	0.360776	0.604341
BTBD3	0.603824	0.668319	0.903497	-0.177663	-0.781487	0.485387	0.459402
BTBD6	2.01573	0.865213	2.32975	1.85722	-0.158513	0.647046	0.574392
BTBD7	-0.038516	0.532489	0.072332	-0.2957	-0.257184	0.365842	0.386916
BTBD9	-0.315064	1.12675	0.279621	-0.372736	-0.0576717	0.304185	1.08492
BTD	-0.78307	0.841455	0.930615	-1.0067	-0.223626	0.426364	0.725438
BTF3	1.02578	0.507073	2.02293	2.11183	1.08606	0.278737	0.42359
BTF3L4	-0.848559	0.543789	1.56046	-0.312032	0.536528	0.323237	0.437292
BTF3P5	0.597796	2.8873	0.207044	1.454	0.856201	2.40466	1.59816
BTG1	-0.381667	0.606946	0.628833	-2.17487	-1.7932	0.274876	0.541134
BTG2	0.890525	0.714656	1.24609	-2.35054	-3.24106	0.283121	0.656183
BTG3	1.55071	0.691281	2.24324	0.401082	-1.14962	0.344946	0.599068
BTK	1.96603	6.04361	0.325308	1.24888	-0.717149	4.23067	4.31586
BTLA	NA	NA	NA	NA	2.06801	NA	3.49315
BTN1A1	NA	NA	NA	NA	NA	NA	NA
BTN2A1	-0.199028	0.645134	0.308507	-0.0700512	0.128977	0.458297	0.45405
BTN2A2	-0.696715	1.31199	0.531035	-0.0193108	0.677404	0.909603	0.94549
BTN2A3P	0.00412507	1.1185	0.00368803	-0.797343	-0.801468	0.871098	0.701595
BTN3A1	-0.959537	0.728547	1.31706	-1.25973	-0.300196	0.412612	0.600442
BTN3A2	-1.05774	0.783556	1.34992	-1.05116	0.00658494	0.510008	0.594855
BTN3A3	-0.819101	1.09536	0.747795	0.27492	1.09402	0.743079	0.80476
BTNL9	1.92674	2.45552	0.784656	1.61756	-0.309178	2.31286	0.824764
BTRC	-0.0311543	0.671273	0.0464108	0.819374	0.850528	0.294123	0.603406
BUB1	-0.0214658	1.00638	0.0213297	-1.6739	-1.65243	0.592584	0.813416
BUB1B	1.03106	3.59764	0.286593	-1.1709	-2.20196	3.41717	1.12514
BUB1B-PAK6	0.41773	1.14997	0.363254	-0.449247	-0.866976	0.755857	0.866662
BUB3	1.03864	0.77476	1.3406	1.18832	0.149675	0.376728	0.677001
BUD13	0.237003	0.945261	0.250727	-0.032886	-0.269889	0.655751	0.680814
BUD23	0.12148	0.613484	0.198016	-1.61886	-1.74034	0.234764	0.566788
BUD31	0.947323	0.610262	1.55232	1.64363	0.696309	0.270523	0.547025
BVES	-0.882902	1.44748	0.609959	-1.59338	-0.710476	0.825647	1.18891
BX323845.3	NA	NA	NA	-0.782691	NA	4.99245	NA
BX679664.3	1.8964	3.25177	0.583189	2.69981	0.803412	2.83987	1.58403
BX842568.2	NA	NA	NA	NA	NA	NA	NA
BX842568.4	NA	NA	NA	NA	NA	NA	NA
BYSL	0.782924	0.707993	1.10584	0.817286	0.0343624	0.371435	0.602736
BZW1	1.47354	0.713436	2.06542	0.963583	-0.509959	0.302482	0.646139
BZW2	0.0444215	0.696599	0.0637692	-0.408883	-0.453305	0.388806	0.577997
C10orf105	-0.177768	6.58417	0.0269993	-0.681832	-0.504064	4.98566	4.30052
C10orf111	1.3991	2.77572	0.50405	1.503	0.103905	2.35762	1.465
C10orf128	NA	NA	NA	NA	0.534676	NA	4.19148
C10orf25	1.44926	1.25115	1.15834	1.95626	0.506998	0.715401	1.02644
C10orf55	NA	NA	NA	0.864605	NA	4.75241	NA
C10orf67	-1.36496	1.50384	0.907653	-1.4544	-0.0894347	1.03798	1.08817
C10orf76	-0.917473	0.660156	1.38978	-1.60245	-0.684978	0.27855	0.598512
C10orf82	-0.226672	1.86407	0.121601	-1.61322	-1.38655	1.52339	1.07426
C10orf88	0.837906	0.91387	0.916877	0.0627653	-0.775141	0.489809	0.771521
C10orf90	0.179874	4.64992	0.0386833	-2.11193	-2.2918	3.97905	2.40602
C10orf95	1.28034	3.12556	0.409636	-0.891848	-2.17219	2.67448	1.61748
C11orf1	1.73851	1.20922	1.43771	3.2067	1.46818	0.78513	0.919668
C11orf24	0.296677	0.643986	0.460689	1.00353	0.706856	0.331153	0.552319
C11orf45	-0.854613	5.53229	0.154477	0.337089	1.1917	4.88595	2.59496
C11orf49	0.366497	0.707917	0.517712	0.515942	0.149445	0.2747	0.652447
C11orf52	-0.0910223	4.97197	0.0183071	0.639691	0.730714	2.69601	4.17756
C11orf54	-0.536749	0.587606	0.91345	-1.53085	-0.994104	0.405361	0.425398
C11orf58	0.346419	0.586679	0.590473	1.27438	0.927957	0.32187	0.490502
C11orf65	-1.85626	1.66583	1.11432	-1.83249	0.0237703	1.37901	0.934516
C11orf68	0.594488	0.68742	0.864811	0.611573	0.0170844	0.318347	0.609264
[truncated: 15,227 more rows]

## Sheet: HL isoforms
Gene	strand	pA start	log2 FC RTT/WT	log FC SE	Z score	log2 HL NEU RTT	log2 HL NEU WT	log2 HL SE NEU RTT	log2 HL SE NEU WT
WASH7P	-	16432	1.92359	1.11787	1.72076	2.09519	0.171607	0.778457	0.80227
MTND1P23	+	629199	1.37468	1.59537	0.861667	1.65744	0.282762	1.15706	1.09838
MTND1P23	+	629229	3.08776	3.67776	0.839577	2.30536	-0.782403	3.54499	0.979268
MTND1P23	+	629264	1.94623	2.53677	0.767208	0.80652	-1.13971	2.08334	1.44737
MTND1P23	+	629308	0.628595	3.38618	0.185636	2.96758	2.33898	2.96193	1.64109
MTND1P23	+	629552	0.77731	0.804533	0.966164	2.98212	2.20481	0.289165	0.750771
MTND1P23	+	629606	1.99925	1.44401	1.38451	5.67948	3.68023	1.1534	0.86881
MTND2P28	+	629887	0.607842	1.48003	0.410697	2.83515	2.2273	1.06741	1.02524
MTND2P28	+	629981	0.271897	2.12801	0.127771	0.761491	0.489595	1.74239	1.22167
MTND2P28	+	630006	2.53554	1.65819	1.5291	2.53989	0.00435061	1.29612	1.03425
MTND2P28	+	630298	0.367251	1.72585	0.212794	0.539592	0.17234	1.4045	1.00297
MTND2P28	+	630323	-1.00302	6.52567	0.153704	-0.426712	0.576307	4.98933	4.20606
MTND2P28	+	630349	2.49223	3.08316	0.808334	3.09997	0.607746	2.86029	1.15093
MTND2P28	+	630512	2.36568	5.47626	0.431989	1.13173	-1.23395	4.85565	2.53221
MTND2P28	+	630621	NA	NA	NA	NA	-2.53027	NA	4.32071
MTND2P28	+	630666	1.51928	1.46952	1.03387	0.972667	-0.546617	0.979978	1.09504
MTND2P28	+	630701	3.53575	4.23863	0.834174	2.80864	-0.727115	3.11729	2.87201
MTND2P28	+	631050	-0.468248	0.934449	0.501095	-0.483295	-0.015047	0.37179	0.857302
MTCO1P12	+	631173	-0.152727	0.774396	0.197221	0.803407	0.956134	0.496725	0.594098
MTCO1P12	+	631379	2.94199	2.1852	1.34633	3.52064	0.578647	1.89142	1.09436
MTCO1P12	+	631413	NA	NA	NA	NA	-0.310705	NA	4.30599
MTCO1P12	+	631528	-1.65321	4.83642	0.341825	-0.834633	0.818578	3.96853	2.76437
MTCO1P12	+	631559	-0.594978	6.3794	0.0932655	1.13173	1.72671	4.85565	4.13756
MTCO1P12	+	631684	NA	NA	NA	-0.49529	NA	4.99405	NA
MTCO1P12	+	631792	0.48766	1.45197	0.33586	1.241	0.753338	1.13042	0.911246
MTCO1P12	+	631849	1.38556	1.64996	0.839751	1.29456	-0.0909958	1.2116	1.12
MTCO1P12	+	631897	2.97696	1.96037	1.51857	1.18664	-1.79033	1.24478	1.51446
MTCO1P12	+	631943	1.41664	0.969376	1.46139	2.40085	0.984215	0.688629	0.682261
MTCO1P12	+	632087	0.0766749	0.884134	0.0867232	1.09736	1.02068	0.540498	0.699682
MTCO1P12	+	632190	-0.348573	0.968743	0.35982	0.541801	0.890374	0.610011	0.752562
MTCO1P12	+	632227	0.0717121	0.985591	0.0727605	0.651837	0.580125	0.583467	0.794327
MTCO1P12	+	632306	0.853958	1.20354	0.70954	0.810603	-0.043355	0.842935	0.859048
MTCO1P12	+	632354	1.82387	1.16421	1.56661	1.97805	0.154187	0.877662	0.764913
MTCO1P12	+	632383	0.351678	0.896516	0.392272	2.16828	1.81661	0.577488	0.685746
MTCO1P12	+	632468	-1.48328	2.17485	0.682018	0.431318	1.9146	1.73312	1.31386
MTCO1P12	+	632672	1.10345	0.636027	1.73492	0.169342	-0.934111	0.263457	0.578896
MTCO1P12	+	632722	1.96217	2.61269	0.751017	4.45697	2.4948	2.13487	1.50615
MTCO2P12	+	632990	-2.89789	5.30469	0.546288	-0.360849	2.53704	3.34991	4.11314
MTCO2P12	+	633019	0.645048	2.665	0.242045	2.24128	1.59623	2.2951	1.35451
MTCO2P12	+	633098	-1.91522	3.47142	0.55171	-1.84615	0.0690685	3.01641	1.71815
MTATP8P1	+	633541	NA	NA	NA	NA	NA	NA	NA
MTATP8P1	+	633694	NA	NA	NA	NA	-0.415	NA	3.81458
MTATP8P1	+	633816	NA	NA	NA	NA	1.65368	NA	4.1405
MTATP8P1	+	634209	0.4662	1.23219	0.378349	1.55479	1.08859	0.888893	0.853329
MTATP8P1	+	634285	2.79759	1.98338	1.41052	2.45502	-0.342573	1.56081	1.22379
MTATP8P1	+	634318	2.02487	1.52785	1.3253	2.06237	0.0375014	0.999978	1.15515
MTCO3P12	+	634356	0.674407	0.827703	0.814794	2.15913	1.48472	0.39892	0.725227
MTCO3P12	+	634426	2.46119	6.59815	0.373013	-0.49529	-2.95648	4.99405	4.3122
MTCO3P12	+	634476	-0.983336	3.71884	0.26442	1.37208	2.35542	2.58481	2.67368
MTCO3P12	+	634527	-1.09652	3.50119	0.313185	0.627143	1.72366	3.28899	1.20036
MTCO3P12	+	634555	0.0294334	1.84668	0.0159385	1.21261	1.18317	1.37082	1.23737
MTCO3P12	+	634582	5.60033	2.34158	2.39169	4.86278	-0.73755	1.9903	1.23357
MTCO3P12	+	634637	-0.724009	1.99696	0.362556	-0.293742	0.430267	1.54815	1.26138
SAMD11	+	932097	NA	NA	NA	-4.26923	NA	2.3924	NA
SAMD11	+	940167	NA	NA	NA	1.42427	NA	2.61496	NA
NOC2L	-	944193	0.412828	1.11577	0.369995	1.31366	0.900829	0.550668	0.970413
NOC2L	-	944256	2.67812	4.51924	0.592604	2.15281	-0.52531	3.73538	2.54371
NOC2L	-	944282	2.09862	6.48505	0.323609	1.13173	-0.966891	4.85565	4.29867
SAMD11	+	944554	-0.448749	2.39015	0.187749	0.312124	0.760872	0.936192	2.19917
SAMD11	+	944583	NA	NA	NA	NA	NA	NA	NA
SAMD11	+	944825	-1.4567	6.03222	0.241486	-1.93463	-0.477932	4.21176	4.31842
SAMD11	+	947082	NA	NA	NA	-0.742501	NA	2.05177	NA
NOC2L	-	958073	0.0667526	0.912061	0.0731887	-2.92096	-2.98771	0.387595	0.825606
PERM1	-	965264	NA	NA	NA	NA	-3.88012	NA	4.08431
KLHL17	+	965694	-0.131389	0.810809	0.162046	1.39486	1.52625	0.370959	0.720972
PLEKHN1	+	974649	NA	NA	NA	NA	NA	NA	NA
PERM1	-	975192	-0.539464	6.00139	0.0898898	-0.426712	0.112753	4.98933	3.33517
PERM1	-	975807	NA	NA	NA	NA	0.419715	NA	4.2202
PLEKHN1	+	975845	1.01275	6.39448	0.158379	1.58906	0.576307	4.81648	4.20606
ISG15	+	1014435	1.18982	1.0826	1.09904	1.85124	0.661418	0.634694	0.877034
ISG15	+	1014484	2.69666	1.89191	1.42536	3.32464	0.627979	1.41085	1.26049
ISG15	+	1014520	-0.0500229	0.786658	0.0635892	0.580229	0.630252	0.308612	0.723595
RNF223	-	1065625	0.556349	1.25108	0.444693	0.467643	-0.0887058	0.786244	0.973156
RNF223	-	1065683	2.30614	3.78199	0.60977	2.97932	0.67318	2.94772	2.36946
RNF223	-	1070957	NA	NA	NA	NA	0.278445	NA	3.42985
C1orf159	-	1081813	-1.50157	0.886236	1.69432	-0.152451	1.34912	0.352759	0.813004
C1orf159	-	1082225	-3.3151	2.66207	1.24531	-0.959311	2.35579	1.98033	1.77902
C1orf159	-	1082261	0.82673	6.59546	0.125348	-0.49529	-1.32202	4.99405	4.30809
C1orf159	-	1083074	NA	NA	NA	NA	NA	NA	NA
C1orf159	-	1083320	NA	NA	NA	NA	NA	NA	NA
C1orf159	-	1100327	-0.873985	6.03614	0.144792	-0.49529	0.378695	4.99405	3.39035
C1orf159	-	1100598	NA	NA	NA	NA	NA	NA	NA
C1orf159	-	1101089	3.07742	5.24605	0.586618	0.525618	-2.5518	4.89227	1.89386
C1orf159	-	1106006	NA	NA	NA	NA	-0.850827	NA	3.13171
C1orf159	-	1106480	-4.00478	6.51566	0.614639	-3.42847	0.576307	4.97623	4.20606
TTLL10	+	1188979	NA	NA	NA	NA	-0.310705	NA	4.30599
TNFRSF18	-	1203498	2.0246	3.72303	0.543805	2.22166	0.197059	2.25285	2.96406
TNFRSF4	-	1211330	-1.68559	6.04351	0.278909	-1.99629	-0.310705	4.24057	4.30599
SDF4	-	1216877	0.617129	1.52929	0.403539	1.67727	1.06014	0.404362	1.47486
SDF4	-	1216921	0.468246	0.900654	0.519896	1.37447	0.906227	0.29316	0.851607
SDF4	-	1216967	0.397459	1.88231	0.211155	1.89366	1.4962	1.43213	1.22151
SDF4	-	1217061	-2.05102	2.30012	0.891699	-0.62481	1.42621	1.64244	1.61027
SDF4	-	1217150	0.663487	6.17175	0.107504	-0.49529	-1.15878	4.99405	3.62628
SDF4	-	1217585	NA	NA	NA	NA	NA	NA	NA
SDF4	-	1217631	0.896969	6.51406	0.137697	0.586264	-0.310705	4.88789	4.30599
SDF4	-	1223234	NA	NA	NA	NA	NA	NA	NA
B3GALT6	+	1233578	-0.627178	5.42127	0.115688	0.0929301	0.720108	3.43481	4.19432
B3GALT6	+	1233614	-0.953503	3.42989	0.277998	3.45385	4.40736	2.63579	2.19472
B3GALT6	+	1233669	-0.660371	1.3892	0.475361	2.88007	3.54044	0.876358	1.0779
B3GALT6	+	1233709	1.80207	0.985782	1.82807	2.70149	0.899417	0.536858	0.826771
B3GALT6	+	1233767	0.843438	3.15591	0.267257	2.46377	1.62033	2.2127	2.25026
B3GALT6	+	1233824	1.90309	4.79753	0.39668	3.77028	1.8672	2.43901	4.13128
B3GALT6	+	1233855	1.14743	4.55837	0.251721	2.54165	1.39421	3.31444	3.1294
B3GALT6	+	1234038	NA	NA	NA	NA	-0.477932	NA	4.31842
B3GALT6	+	1234160	1.06364	1.20356	0.883744	1.89969	0.836053	0.757725	0.935099
B3GALT6	+	1234939	2.217	2.74357	0.80807	4.8095	2.5925	1.99724	1.88101
B3GALT6	+	1234984	-0.700789	1.90999	0.366906	2.02553	2.72632	1.39906	1.30027
B3GALT6	+	1235021	3.69805	1.17865	3.13753	4.38479	0.686734	0.805414	0.860537
B3GALT6	+	1235046	1.84764	6.51874	0.283435	0.525618	-1.32202	4.89227	4.30809
B3GALT6	+	1235387	0.0512201	6.59865	0.00776221	-0.426712	-0.477932	4.98933	4.31842
B3GALT6	+	1235863	-1.53618	6.501	0.236299	-0.426712	1.10947	4.98933	4.16769
C1QTNF12	-	1242443	-0.650627	2.11128	0.308168	-0.197449	0.453178	1.33427	1.63622
UBE2J2	-	1249767	1.85452	4.29447	0.431839	-2.37597	-4.23049	2.83266	3.22777
UBE2J2	-	1253902	-0.492162	0.916682	0.536895	0.992271	1.48443	0.671057	0.62449
UBE2J2	-	1253930	0.346613	1.33394	0.259841	1.12904	0.782422	1.01164	0.869475
UBE2J2	-	1254853	-3.00539	4.91078	0.611999	-1.35171	1.65368	2.64045	4.1405
UBE2J2	-	1254891	-0.672019	0.718673	0.935083	1.0263	1.69832	0.271671	0.665346
UBE2J2	-	1254921	-0.345376	2.27242	0.151986	1.36314	1.70852	1.62854	1.58484
UBE2J2	-	1256209	-1.88972	1.90397	0.99252	-1.3852	0.504528	1.5063	1.16454
UBE2J2	-	1256982	NA	NA	NA	NA	NA	NA	NA
UBE2J2	-	1261539	0.0430973	6.46457	0.00666668	0.462813	0.419715	4.897	4.2202
SCNN1D	+	1280475	-1.16145	3.80062	0.305594	0.648052	1.8095	2.90972	2.44505
SCNN1D	+	1280587	NA	NA	NA	NA	-0.310705	NA	4.30599
SCNN1D	+	1292005	-1.1044	0.750265	1.47201	-0.308691	0.795708	0.448143	0.60172
ACAP3	-	1292348	0.378967	2.32283	0.163149	0.385168	0.00620062	1.92986	1.29274
ACAP3	-	1292381	-1.03272	1.11574	0.925596	0.652217	1.68494	0.763572	0.813529
ACAP3	-	1292860	-0.611512	0.718093	0.851577	0.0946479	0.70616	0.411946	0.588182
ACAP3	-	1292918	1.03735	3.34804	0.309838	1.42427	0.386924	2.61496	2.09078
ACAP3	-	1306767	NA	NA	NA	NA	NA	NA	NA
PUSL1	+	1311578	-0.298287	5.1493	0.0579276	2.15281	2.4511	3.73538	3.54433
INTS11	-	1311590	-0.921968	0.82538	1.11702	-0.0910199	0.830948	0.301714	0.768259
PUSL1	+	1311657	1.1199	1.10241	1.01586	2.28698	1.16708	0.766291	0.792527
INTS11	-	1311664	-1.16945	2.59135	0.45129	0.96925	2.1387	1.63052	2.01408
PUSL1	+	1313790	NA	NA	NA	NA	-2.53027	NA	4.32071
PUSL1	+	1316121	-0.986701	3.00824	0.327999	-0.562498	0.424202	1.48467	2.61635
PUSL1	+	1316584	4.47374	6.10462	0.732845	0.525618	-3.94812	4.89227	3.65132
INTS11	-	1316601	1.50671	3.82954	0.393443	0.0379624	-1.46875	3.16616	2.15425
PUSL1	+	1317858	1.89558	4.14985	0.456782	-1.919	-3.81458	2.78659	3.0751
PUSL1	+	1318176	-5.59852	6.26396	0.893766	-3.33414	2.26438	4.99277	3.78279
PUSL1	+	1318305	-1.1182	2.53696	0.440765	-1.84968	-0.731479	1.58052	1.98447
PUSL1	+	1318508	-4.98601	5.17846	0.962837	-4.92209	0.0639152	3.04748	4.1868
INTS11	-	1318659	-2.94285	2.54843	1.15477	-0.474407	2.46844	1.87048	1.73083
PUSL1	+	1318669	-0.527363	1.69953	0.310299	-0.96012	-0.432757	1.23008	1.17273
INTS11	-	1318685	1.85252	3.69	0.502037	3.24089	1.38837	2.76675	2.44156
INTS11	-	1318727	2.24994	2.78772	0.80709	3.9393	1.68935	2.36645	1.47354
INTS11	-	1318778	0.54764	5.51083	0.0993752	1.88557	1.33793	4.01383	3.77604
INTS11	-	1318806	NA	NA	NA	NA	-3.32266	NA	4.3016
DVL1	-	1326921	-2.56086	5.5422	0.462066	1.13173	3.69259	4.85565	2.67181
CPTP	+	1328800	-0.853677	4.41385	0.193409	0.414759	1.26844	3.09065	3.15119
CPTP	+	1328826	1.92219	2.99905	0.640933	3.78375	1.86156	2.43561	1.74988
CPTP	+	1328876	0.0248751	1.04193	0.0238742	1.661	1.63613	0.408664	0.958437
DVL1	-	1331700	NA	NA	NA	NA	-0.123534	NA	3.62538
DVL1	-	1332692	-0.391547	5.93838	0.0659351	0.525618	0.917166	4.89227	3.36601
DVL1	-	1335268	0.763883	0.968979	0.788338	2.19699	1.43311	0.40949	0.878202
TAS1R3	+	1335294	0.16522	2.92763	0.0564345	-0.918504	-1.08372	2.51233	1.50307
DVL1	-	1335311	-0.0892544	1.02246	0.0872934	2.57627	2.66552	0.52269	0.878765
DVL1	-	1335342	-0.23211	1.12046	0.207156	3.40163	3.63374	0.669296	0.898598
TAS1R3	+	1335733	-0.184585	6.5941	0.0279925	-0.49529	-0.310705	4.99405	4.30599
MXRA8	-	1352681	-0.73285	0.783572	0.935268	1.57773	2.31058	0.297035	0.72509
MXRA8	-	1352912	NA	NA	NA	NA	NA	NA	NA
AURKAIP1	-	1373700	1.01596	0.935012	1.08657	3.03243	2.01647	0.577905	0.735032
AURKAIP1	-	1373726	0.558229	0.821323	0.679671	2.62051	2.06228	0.31151	0.759955
AURKAIP1	-	1373816	0.890754	1.44512	0.616387	2.68375	1.79299	0.949745	1.0892
AURKAIP1	-	1373993	1.68665	4.20261	0.401334	2.84765	1.161	3.04945	2.89185
AURKAIP1	-	1374060	-0.686887	6.42296	0.106942	0.525618	1.21251	4.89227	4.16175
NDUFB4P8	+	1379068	NA	NA	NA	NA	-1.15878	NA	3.62628
CCNL2	-	1385701	0.154316	0.837269	0.184308	0.784057	0.629741	0.580456	0.603399
CCNL2	-	1385781	-3.93017	4.73628	0.829802	-0.968693	2.96148	3.58981	3.0896
CCNL2	-	1386460	0.00409157	1.0354	0.00395167	1.69755	1.69346	0.731236	0.733044
CCNL2	-	1386485	-0.616029	0.670942	0.918155	1.17913	1.79516	0.32232	0.588449
CCNL2	-	1386522	0.183911	1.21948	0.150811	1.41049	1.22658	0.924481	0.795278
CCNL2	-	1386608	1.60342	2.40163	0.667638	2.74894	1.14553	2.1005	1.16435
CCNL2	-	1386639	0.568103	5.50789	0.103144	0.462813	-0.105291	4.897	2.52117
CCNL2	-	1386674	-0.0799801	0.896472	0.0892165	0.27073	0.35071	0.626187	0.641523
CCNL2	-	1386701	-0.183866	0.633198	0.290377	0.842276	1.02614	0.356563	0.523262
CCNL2	-	1386819	-0.978037	1.35681	0.720835	1.05165	2.02969	0.996732	0.920578
CCNL2	-	1387076	-0.966213	5.39173	0.179203	1.13173	2.09794	4.85565	2.3438
CCNL2	-	1387766	NA	NA	NA	NA	0.576307	NA	4.20606
CCNL2	-	1391119	3.31209	2.97925	1.11172	4.31464	1.00256	2.18705	2.02306
CCNL2	-	1391219	-1.46854	6.40112	0.229419	0.525618	1.99416	4.89227	4.12796
CCNL2	-	1391603	1.83458	5.02453	0.365125	2.30536	0.470782	3.54499	3.56074
CCNL2	-	1391648	-1.60476	6.50463	0.246711	-0.49529	1.10947	4.99405	4.16769
CCNL2	-	1391746	-0.194489	6.44411	0.0301809	0.525618	0.720108	4.89227	4.19432
CCNL2	-	1391847	NA	NA	NA	NA	NA	NA	NA
CCNL2	-	1392283	1.11927	1.67911	0.666584	4.02707	2.90781	1.05573	1.3057
CCNL2	-	1392434	0.728071	6.58375	0.110586	-0.426712	-1.15478	4.98933	4.29563
CCNL2	-	1392480	-0.758834	2.13244	0.355852	-2.18864	-1.4298	1.56786	1.44538
CCNL2	-	1392545	NA	NA	NA	NA	-0.696263	NA	2.84098
CCNL2	-	1395423	NA	NA	NA	NA	-2.71816	NA	4.31769
MRPL20	-	1401903	0.432294	0.71959	0.600751	2.0478	1.6155	0.435984	0.572475
MRPL20	-	1401938	1.58669	0.769261	2.06261	3.14298	1.5563	0.4971	0.587073
MRPL20	-	1402028	0.635527	1.02261	0.621473	2.81764	2.18211	0.469747	0.908338
MRPL20	-	1402096	3.62058	2.84388	1.27311	4.74039	1.11981	2.02177	2.00003
MRPL20	-	1402195	NA	NA	NA	NA	NA	NA	NA
MRPL20	-	1402621	NA	NA	NA	NA	NA	NA	NA
MRPL20	-	1405411	3.461	6.45636	0.53606	-0.49529	-3.95629	4.99405	4.09196
MRPL20	-	1405922	NA	NA	NA	NA	0.576307	NA	4.20606
VWA1	+	1440746	-0.613816	1.16752	0.525743	0.789121	1.40294	0.493187	1.05824
VWA1	+	1442858	0.0468446	2.35472	0.0198939	-0.411059	-0.457903	1.82888	1.4832
VWA1	+	1443275	NA	NA	NA	NA	NA	NA	NA
ATAD3C	+	1466714	NA	NA	NA	NA	NA	NA	NA
ATAD3C	+	1469116	-2.7164	5.96445	0.455431	-1.99629	0.720108	4.24057	4.19432
ATAD3C	+	1470143	NA	NA	NA	NA	-0.762184	NA	2.59856
ATAD3B	+	1496182	-1.37865	0.812999	1.69576	-1.09801	0.280642	0.398487	0.708643
ATAD3B	+	1496258	NA	NA	NA	NA	NA	NA	NA
ATAD3A	+	1532135	NA	NA	NA	NA	NA	NA	NA
TMEM240	-	1532140	NA	NA	NA	NA	0.419715	NA	4.2202
ATAD3A	+	1532163	NA	NA	NA	-0.426712	NA	4.98933	NA
ATAD3A	+	1534472	NA	NA	NA	-0.426712	NA	4.98933	NA
ATAD3A	+	1534665	-0.514948	0.764697	0.673402	0.331565	0.846513	0.290273	0.707462
TMEM240	-	1534768	-0.81878	1.03737	0.789287	0.521834	1.34061	0.390313	0.961138
TMEM240	-	1539046	0.132339	1.02279	0.129389	1.6436	1.51126	0.678584	0.765266
SSU72	-	1541663	0.285062	0.909504	0.313425	1.48207	1.197	0.298141	0.85925
SSU72	-	1541696	1.8228	1.58902	1.14713	3.27938	1.45658	1.06173	1.18224
SSU72	-	1541726	2.01821	1.36452	1.47906	3.93095	1.91273	0.897449	1.02787
SSU72	-	1541785	-0.391479	1.88079	0.208147	0.423155	0.814634	1.38927	1.26779
SSU72	-	1541816	2.49409	4.51961	0.551838	1.83479	-0.659297	4.03711	2.03189
SSU72	-	1541900	0.791517	3.73881	0.211703	2.84765	2.05614	3.04945	2.16323
SSU72	-	1541925	NA	NA	NA	NA	2.69336	NA	3.29397
SSU72	-	1558543	-0.776645	2.16746	0.35832	-0.819491	-0.0428459	1.58173	1.48189
SSU72	-	1559425	-0.767346	1.16325	0.659659	-1.70414	-0.936793	0.761409	0.879431
SSU72	-	1560847	2.45611	2.02746	1.21142	-0.675486	-3.1316	1.55398	1.30221
SSU72	-	1560908	0.657028	2.43688	0.269619	-0.160377	-0.817405	1.92003	1.50062
SSU72	-	1562312	-2.18501	1.03205	2.11716	-1.98236	0.202652	0.471152	0.918223
SSU72	-	1562340	-1.94913	0.787753	2.47429	-1.96935	-0.0202253	0.283074	0.735135
SSU72	-	1563979	-0.116006	6.59052	0.017602	-0.426712	-0.310705	4.98933	4.30599
SSU72	-	1564069	-0.559205	6.51689	0.0858087	-0.49529	0.0639152	4.99405	4.1868
SSU72	-	1564434	0.857127	3.21206	0.266847	3.41109	2.55396	2.65821	1.80311
SSU72	-	1564635	-1.78946	6.111	0.292826	0.525618	2.31508	4.89227	3.66197
SSU72	-	1564662	-2.37155	6.06232	0.391195	-0.49529	1.87626	4.99405	3.43675
SSU72	-	1564736	0.135079	4.44038	0.0304206	2.17414	2.03906	4.08431	1.74222
SSU72	-	1564768	-0.579397	2.63557	0.219838	3.05761	3.637	2.04088	1.66764
SSU72	-	1564797	1.42273	2.73572	0.520059	4.66314	3.2404	2.07547	1.78229
SSU72	-	1565416	-1.82217	4.80419	0.379287	-3.21526	-1.3931	2.16221	4.29012
FNDC10	-	1598002	-0.209738	1.13397	0.184959	0.130897	0.340636	0.53676	0.998888
MIB2	+	1617303	-0.133844	1.17979	0.113447	-0.219166	-0.0853222	0.776779	0.887982
MIB2	+	1630491	-1.2132	4.9563	0.244779	-0.493093	0.720108	2.64057	4.19432
MIB2	+	1630585	-0.887928	0.791094	1.12241	0.573885	1.46181	0.447	0.652702
SLC35E2B	-	1661468	-0.480707	0.778115	0.617784	-0.421168	0.059539	0.364173	0.687634
SLC35E2B	-	1662762	-2.01631	3.39295	0.594264	-1.24417	0.772138	2.84705	1.84564
SLC35E2B	-	1662905	-0.567566	2.70669	0.20969	0.344465	0.912031	2.21623	1.55386
SLC35E2B	-	1664278	0.486709	1.92495	0.252842	0.991686	0.504977	1.63739	1.01213
SLC35E2B	-	1664959	NA	NA	NA	NA	0.0639152	NA	4.1868
AL691432.1	+	1673017	1.53639	3.65931	0.419858	0.88471	-0.65168	2.87967	2.25788
SLC35E2B	-	1674785	0.707415	6.59387	0.107284	-0.426712	-1.13413	4.98933	4.31112
AL031282.1	+	1724820	NA	NA	NA	NA	-0.310705	NA	4.30599
SLC35E2	-	1727375	-0.947285	0.736731	1.2858	0.443312	1.3906	0.304506	0.670856
AL031282.1	+	1728489	-1.92685	1.80217	1.06918	-2.86414	-0.937295	1.39173	1.14494
SLC35E2	-	1728680	0.824955	5.78815	0.142525	0.586264	-0.238691	4.88789	3.1002
SLC35E2	-	1730184	NA	NA	NA	NA	-2.53027	NA	4.32071
SLC35E2	-	1734194	0.449116	1.72148	0.260889	-2.31548	-2.76459	1.27212	1.15984
SLC35E2	-	1734999	0.307019	0.956343	0.321034	-1.78993	-2.09694	0.342043	0.893084
AL031282.1	+	1735553	-0.934398	4.83458	0.193274	-0.514683	0.419715	2.35861	4.2202
NADK	-	1752505	-0.0335987	1.23196	0.0272725	0.96794	1.00154	0.613683	1.06823
NADK	-	1752567	2.2688	5.28457	0.429325	2.68852	0.419715	3.18066	4.2202
NADK	-	1752696	NA	NA	NA	NA	-0.477932	NA	4.31842
NADK	-	1777849	NA	NA	NA	NA	NA	NA	NA
GNB1	-	1785276	-0.0379456	0.770154	0.0492702	0.390044	0.42799	0.270098	0.721238
GNB1	-	1785305	1.29341	0.979244	1.32082	2.27915	0.985745	0.591813	0.780177
GNB1	-	1785383	1.71675	2.34799	0.731158	1.81699	0.100243	1.75723	1.5573
GNB1	-	1785781	0.594792	1.14486	0.519531	0.660102	0.0653098	0.830872	0.787633
GNB1	-	1785922	0.994476	2.17297	0.457657	1.87716	0.882687	1.76014	1.27424
GNB1	-	1785950	NA	NA	NA	NA	-1.32202	NA	4.30809
GNB1	-	1786036	1.8104	5.92762	0.305418	-0.49529	-2.30569	4.99405	3.19315
GNB1	-	1786061	1.225	5.54375	0.220969	0.462813	-0.762184	4.897	2.59856
GNB1	-	1786088	3.48782	4.36938	0.798241	3.36935	-0.11847	2.71689	3.42198
GNB1	-	1786486	NA	NA	NA	NA	NA	NA	NA
GNB1	-	1786739	0.126486	1.21612	0.104008	1.6486	1.52211	0.400703	1.1482
GNB1	-	1786819	0.536354	2.65748	0.201828	2.8288	2.29245	2.10181	1.62623
GNB1	-	1786888	-0.559205	6.51689	0.0858087	-0.49529	0.0639152	4.99405	4.1868
GNB1	-	1786932	0.33699	5.80073	0.0580944	0.462813	0.125823	4.897	3.10932
GNB1	-	1820813	-1.23085	2.45864	0.500623	-2.91956	-1.68871	2.22591	1.04413
GNB1	-	1824978	1.87479	2.61856	0.715963	1.92593	0.0511353	2.41037	1.02322
GNB1	-	1825149	-0.473291	2.12539	0.222684	0.951063	1.42435	1.41973	1.58166
GNB1	-	1881419	0.21023	0.984992	0.213433	-3.72835	-3.93858	0.277483	0.9451
TMEM52	-	1917581	0.94818	2.83125	0.334898	1.42427	0.476094	2.61496	1.08535
CFAP74	-	1935722	NA	NA	NA	NA	NA	NA	NA
CFAP74	-	1941795	NA	NA	NA	NA	-0.235268	NA	3.07296
CFAP74	-	1951061	-1.14682	6.5181	0.175944	-0.426712	0.720108	4.98933	4.19432
CFAP74	-	1985134	1.10017	2.89491	0.380037	1.88021	0.780039	2.38964	1.63405
GABRD	+	2026018	NA	NA	NA	NA	-0.310705	NA	4.30599
GABRD	+	2030689	NA	NA	NA	NA	-3.15234	NA	4.30624
GABRD	+	2030733	1.15892	4.97311	0.233038	1.04577	-0.113151	4.85997	1.05473
PRKCZ	+	2069505	NA	NA	NA	NA	NA	NA	NA
PRKCZ	+	2089896	NA	NA	NA	NA	NA	NA	NA
PRKCZ	+	2099238	NA	NA	NA	NA	1.10947	NA	4.16769
PRKCZ	+	2101018	-0.610714	0.968182	0.630785	-1.8592	-1.24848	0.517993	0.81796
PRKCZ	+	2109414	NA	NA	NA	NA	NA	NA	NA
PRKCZ	+	2109491	NA	NA	NA	NA	-0.310705	NA	4.30599
PRKCZ	+	2112233	NA	NA	NA	NA	NA	NA	NA
PRKCZ	+	2156505	NA	NA	NA	NA	NA	NA	NA
PRKCZ	+	2176557	1.31844	2.84723	0.463061	-0.247242	-1.56568	2.52547	1.3148
PRKCZ	+	2182161	NA	NA	NA	NA	NA	NA	NA
FAAP20	-	2184385	-2.19142	3.94852	0.554999	-0.849273	1.34215	2.71094	2.87082
FAAP20	-	2184467	-0.62665	0.933627	0.6712	0.871105	1.49775	0.333857	0.871893
FAAP20	-	2184952	-0.410676	1.88547	0.217811	1.42164	1.83231	1.50788	1.13194
PRKCZ	+	2185154	-0.184585	6.5941	0.0279925	-0.49529	-0.310705	4.99405	4.30599
PRKCZ	+	2185276	1.08173	1.82329	0.593288	2.07136	0.989628	1.26891	1.30929
PRKCZ	+	2185317	0.860068	2.54094	0.338484	1.56489	0.704825	1.80103	1.79239
PRKCZ	+	2185375	-0.028249	0.853389	0.0331022	1.3191	1.34735	0.426312	0.739277
PRKCZ	+	2185533	NA	NA	NA	NA	-2.71816	NA	4.31769
PRKCZ	+	2186963	0.892273	1.69266	0.527143	1.78401	0.891734	1.30043	1.08351
FAAP20	-	2187179	2.36457	4.61026	0.512894	-0.834633	-3.19921	3.96853	2.34633
PRKCZ	+	2187241	-0.0923062	3.95029	0.023367	0.82486	0.917166	2.06755	3.36601
FAAP20	-	2189538	-0.320538	1.21978	0.262784	1.00296	1.32349	0.440702	1.13738
FAAP20	-	2189563	0.826313	1.94338	0.425193	1.25169	0.425377	1.18149	1.54299
FAAP20	-	2191891	-1.45509	1.31374	1.10759	-0.696426	0.758666	0.873935	0.980894
FAAP20	-	2191934	-0.213275	3.16808	0.06732	-1.12154	-0.908265	2.34213	2.13335
FAAP20	-	2192343	NA	NA	NA	NA	NA	NA	NA
FAAP20	-	2192392	NA	NA	NA	NA	0.576307	NA	4.20606
FAAP20	-	2192435	-0.702387	3.06536	0.229137	-2.59695	-1.89456	2.01547	2.30961
PRKCZ	+	2192438	1.3727	5.17716	0.265145	0.894764	-0.477932	2.85556	4.31842
FAAP20	-	2192567	NA	NA	NA	-0.49529	NA	4.99405	NA
FAAP20	-	2193154	NA	NA	NA	NA	-1.13413	NA	4.31112
PRKCZ	+	2193201	NA	NA	NA	NA	-1.74374	NA	3.25783
PRKCZ	+	2193228	-1.4478	3.45603	0.41892	-1.37091	0.0768933	2.63837	2.2323
FAAP20	-	2193244	NA	NA	NA	NA	-1.15632	NA	4.02513
FAAP20	-	2211738	0.392148	5.59928	0.0700353	-1.91138	-2.30353	4.40466	3.45701
SKI	+	2230739	-1.46627	6.30384	0.2326	0.586264	2.05254	4.88789	3.98082
SKI	+	2272650	NA	NA	NA	NA	NA	NA	NA
SKI	+	2307878	NA	NA	NA	NA	-2.71229	NA	2.75324
SKI	+	2307981	NA	NA	NA	NA	-0.310705	NA	4.30599
SKI	+	2308032	NA	NA	NA	NA	NA	NA	NA
SKI	+	2308392	3.63525	4.01305	0.905857	3.2113	-0.423948	2.78423	2.8901
SKI	+	2308421	0.988376	3.59366	0.275033	3.3513	2.36292	2.69704	2.37495
SKI	+	2308564	-2.36147	2.38241	0.99121	-0.735844	1.62563	1.68366	1.68558
SKI	+	2308638	0.113035	1.17176	0.0964658	0.438659	0.325624	0.833215	0.823884
SKI	+	2309482	NA	NA	NA	NA	-0.310705	NA	4.30599
SKI	+	2309512	-0.988571	5.47298	0.180628	-0.49529	0.493281	4.99405	2.23896
SKI	+	2310099	-0.405596	0.598883	0.677254	-0.0998695	0.305726	0.302978	0.51659
SKI	+	2310193	-0.547316	1.04893	0.521784	0.225945	0.773261	0.694194	0.786353
MORN1	-	2319166	NA	NA	NA	NA	NA	NA	NA
MORN1	-	2319247	0.169658	5.92203	0.0286486	-0.49529	-0.664948	4.99405	3.18275
MORN1	-	2321209	NA	NA	NA	NA	-0.310705	NA	4.30599
MORN1	-	2321243	2.1903	2.51361	0.871376	4.09457	1.90428	2.28174	1.05445
MORN1	-	2326204	-2.39711	4.36086	0.549687	0.683461	3.08057	3.17613	2.9882
MORN1	-	2333848	NA	NA	NA	0.586264	NA	4.88789	NA
MORN1	-	2338220	NA	NA	NA	0.586264	NA	4.88789	NA
MORN1	-	2347803	-0.778751	1.15957	0.671584	0.0455058	0.824257	0.745892	0.887839
MORN1	-	2349436	-0.463085	4.56593	0.101422	-1.86782	-1.40474	2.95116	3.48401
MORN1	-	2349496	-0.134012	3.21987	0.0416202	-0.226726	-0.0927149	2.56506	1.94628
MORN1	-	2349575	2.01153	3.17208	0.634138	1.37208	-0.639451	2.58481	1.8387
MORN1	-	2349608	NA	NA	NA	-0.426712	NA	4.98933	NA
MORN1	-	2350154	NA	NA	NA	NA	NA	NA	NA
MORN1	-	2350179	NA	NA	NA	NA	1.10947	NA	4.16769
MORN1	-	2350262	NA	NA	NA	NA	-0.310705	NA	4.30599
MORN1	-	2350323	3.57605	6.50291	0.549915	1.04577	-2.53027	4.85997	4.32071
MORN1	-	2350404	-0.282322	2.15339	0.131105	0.495249	0.777571	1.54959	1.49528
MORN1	-	2350844	-1.86344	1.3666	1.36356	-0.567881	1.29556	0.776491	1.12457
MORN1	-	2354918	0.760301	4.70963	0.161435	2.15281	1.39251	3.73538	2.86838
MORN1	-	2355145	NA	NA	NA	-0.49529	NA	4.99405	NA
MORN1	-	2358436	NA	NA	NA	NA	NA	NA	NA
MORN1	-	2360992	-0.355883	3.42384	0.103943	-0.985388	-0.629504	2.62876	2.19371
MORN1	-	2361596	-3.60411	4.43228	0.81315	-0.289214	3.3149	3.43417	2.80208
MORN1	-	2363036	-1.47418	1.20946	1.21888	-1.53026	-0.0560786	0.918103	0.78732
MORN1	-	2363096	-1.17279	2.76391	0.424324	-0.828675	0.34412	2.27698	1.56671
MORN1	-	2363173	NA	NA	NA	NA	0.278445	NA	3.42985
MORN1	-	2369461	NA	NA	NA	NA	-0.966891	NA	4.29867
MORN1	-	2371411	2.1466	6.51182	0.329647	0.586264	-1.56034	4.88789	4.30259
MORN1	-	2371516	NA	NA	NA	-0.49529	NA	4.99405	NA
MORN1	-	2372002	0.379864	4.38321	0.0866635	2.13186	1.752	3.71578	2.32499
MORN1	-	2374843	-2.78482	4.05004	0.687603	-4.86636	-2.08154	3.34109	2.2891
MORN1	-	2377607	-1.07161	1.99099	0.538231	0.51096	1.58257	1.41864	1.39697
MORN1	-	2378954	1.11121	5.59814	0.198496	1.7814	0.670188	4.56039	3.24685
MORN1	-	2380526	1.03242	3.85942	0.267506	-2.80736	-3.83978	3.48133	1.66599
MORN1	-	2380839	NA	NA	NA	NA	NA	NA	NA
MORN1	-	2381671	NA	NA	NA	NA	NA	NA	NA
MORN1	-	2383227	NA	NA	NA	NA	1.49666	NA	4.14734
MORN1	-	2383513	2.02179	2.98054	0.67833	1.33292	-0.688871	2.6379	1.38747
MORN1	-	2384481	-1.7078	6.50082	0.262705	-0.49529	1.21251	4.99405	4.16175
MORN1	-	2384770	-1.08072	3.70953	0.291337	2.10784	3.18856	2.33026	2.88626
MORN1	-	2386386	1.90964	5.81808	0.328226	-0.49529	-2.40493	4.99405	2.98488
MORN1	-	2387994	0.537768	1.34177	0.400789	0.915717	0.377949	0.878652	1.01406
MORN1	-	2390688	NA	NA	NA	-3.33414	NA	4.99277	NA
RER1	+	2392480	-0.820009	1.44638	0.566939	0.105965	0.925974	1.17219	0.847343
RER1	+	2403159	-2.12092	2.64472	0.801944	1.07541	3.19633	1.59284	2.11126
RER1	+	2403197	0.371048	0.78484	0.472769	2.26257	1.89153	0.350689	0.702133
RER1	+	2403222	1.49439	1.77726	0.840836	2.36039	0.866006	0.886394	1.54045
RER1	+	2403248	0.904062	2.47687	0.365001	3.08846	2.1844	1.45333	2.00568
RER1	+	2403284	-0.439644	1.21196	0.362755	2.54771	2.98735	0.514124	1.09751
RER1	+	2403315	NA	NA	NA	0.525618	NA	4.89227	NA
RER1	+	2403584	3.4821	6.52145	0.533946	0.525618	-2.95648	4.89227	4.3122
RER1	+	2403624	NA	NA	NA	-0.426712	NA	4.98933	NA
RER1	+	2403656	0.4658	2.50836	0.185699	1.70048	1.23468	1.8423	1.70229
RER1	+	2403700	-1.7078	6.50082	0.262705	-0.49529	1.21251	4.99405	4.16175
RER1	+	2403731	-0.176424	1.84087	0.0958373	2.85905	3.03547	1.49785	1.07016
RER1	+	2403763	-0.703375	5.86344	0.119959	1.04577	1.74915	4.85997	3.28034
PEX10	-	2403765	-1.34008	3.73976	0.358334	-0.360849	0.979232	3.34991	1.6625
PEX10	-	2403964	0.698496	1.07019	0.652686	0.660998	-0.0374987	0.709261	0.801406
PEX10	-	2404780	0.156811	1.49155	0.105133	1.8707	1.71389	1.11689	0.988563
PEX10	-	2404809	0.344966	1.03815	0.332289	1.96958	1.62461	0.542774	0.884961
RER1	+	2404837	-2.76513	5.68056	0.48677	-0.834633	1.93049	3.96853	4.06443
PEX10	-	2404857	-1.52487	2.07657	0.73432	1.17706	2.70193	1.21912	1.68104
PEX10	-	2405100	NA	NA	NA	0.586264	NA	4.88789	NA
PEX10	-	2405359	1.95977	3.82671	0.51213	2.7091	0.749329	2.13458	3.17605
PEX10	-	2405387	NA	NA	NA	-0.426712	NA	4.98933	NA
RER1	+	2405416	0.26222	0.735282	0.356625	1.38098	1.11876	0.459357	0.574135
PEX10	-	2405431	-0.384633	4.81779	0.0798358	0.0350827	0.419715	2.32401	4.2202
PEX10	-	2405599	-1.26944	6.41079	0.198017	0.462813	1.73226	4.897	4.13734
PEX10	-	2405665	2.36734	4.00911	0.59049	0.648052	-1.71929	2.90972	2.75799
RER1	+	2414119	NA	NA	NA	NA	NA	NA	NA
PANK4	-	2505461	0.491928	3.64943	0.134796	0.463201	-0.0287268	3.10685	1.91463
PLCH2	+	2505470	-4.14858	6.50809	0.63745	-3.42847	0.720108	4.97623	4.19432
PANK4	-	2505503	0.751099	5.00278	0.150136	0.667398	-0.0837009	2.94392	4.04489
PLCH2	+	2505510	1.46337	1.30557	1.12087	2.45671	0.993341	0.932826	0.913421
PLCH2	+	2505787	-1.17507	6.15689	0.190854	1.08931	2.26438	4.85775	3.78279
PANK4	-	2508527	-0.0606293	1.20824	0.0501798	0.912335	0.972964	0.744515	0.9516
PANK4	-	2508581	NA	NA	NA	NA	-0.310705	NA	4.30599
PANK4	-	2512521	NA	NA	NA	0.586264	NA	4.88789	NA
PANK4	-	2517914	NA	NA	NA	NA	NA	NA	NA
HES5	-	2528735	0.458069	0.640668	0.714988	1.49047	1.0324	0.346579	0.53883
TNFRSF14	+	2563729	-0.733237	3.78217	0.193867	-0.289214	0.444023	3.43417	1.58472
TNFRSF14	+	2563809	1.74384	3.96961	0.439298	2.34219	0.598351	3.49587	1.88061
TNFRSF14	+	2565597	NA	NA	NA	NA	0.720108	NA	4.19432
AL139246.2	+	2572528	NA	NA	NA	NA	0.576307	NA	4.20606
FAM213B	+	2589570	-0.351093	3.33103	0.105401	1.1341	1.4852	2.77528	1.84217
FAM213B	+	2589609	0.638836	6.59744	0.0968309	-0.49529	-1.13413	4.99405	4.31112
MMEL1	-	2590629	-1.12428	2.95534	0.380423	-0.493093	0.631187	2.64057	1.32719
FAM213B	+	2591165	-0.728468	5.93059	0.122832	0.586264	1.31473	4.88789	3.35863
FAM213B	+	2591312	NA	NA	NA	-0.426712	NA	4.98933	NA
FAM213B	+	2591448	0.39123	0.815658	0.479649	0.958957	0.567727	0.433648	0.690831
PRDM16	+	3075364	NA	NA	NA	NA	0.470782	NA	3.56074
PRDM16	+	3141478	NA	NA	NA	NA	2.21412	NA	3.76869
PRDM16	+	3155920	NA	NA	NA	NA	-1.15632	NA	4.02513
PRDM16	+	3221535	NA	NA	NA	NA	0.576307	NA	4.20606
PRDM16	+	3233884	NA	NA	NA	NA	-3.62126	NA	1.13097
PRDM16	+	3369015	-3.82886	5.46986	0.699992	-3.42847	0.400386	4.97623	2.27079
PRDM16	+	3386898	NA	NA	NA	NA	1.50533	NA	2.63605
PRDM16	+	3435329	0.912893	5.58391	0.163486	-0.49529	-1.40818	4.99405	2.49791
PRDM16	+	3436164	-0.525815	5.09697	0.103162	-0.49529	0.0305249	4.99405	1.01913
PRDM16	+	3438202	NA	NA	NA	NA	0.64747	NA	1.60089
PRDM16	+	3438601	-1.20738	1.95392	0.617928	-1.13695	0.0704358	1.87129	0.562223
MEGF6	-	3478767	0.966386	6.58016	0.146864	-0.426712	-1.3931	4.98933	4.29012
ARHGEF16	+	3481093	-0.778509	5.02389	0.154961	0.525618	1.30413	4.89227	1.14247
MEGF6	-	3483883	NA	NA	NA	-3.42847	NA	4.97623	NA
ARHGEF16	+	3487608	NA	NA	NA	NA	1.32358	NA	2.03429
ARHGEF16	+	3487923	NA	NA	NA	NA	-2.20113	NA	2.24506
MEGF6	-	3487953	-1.06998	4.16558	0.256861	-0.951433	0.118545	4.01919	1.09463
MEGF6	-	3488061	0.450278	5.3498	0.0841672	-0.49529	-0.945568	4.99405	1.91829
MEGF6	-	3489883	-2.34013	4.45704	0.525041	-1.0321	1.30803	3.8923	2.17145
MEGF6	-	3489910	-0.074479	1.49522	0.0498115	0.860305	0.934784	1.0647	1.0498
MEGF6	-	3523771	NA	NA	NA	NA	NA	NA	NA
MEGF6	-	3592820	-4.51953	4.0132	1.12617	-1.38394	3.13559	2.75495	2.91823
MEGF6	-	3601678	NA	NA	NA	NA	0.473874	NA	3.30241
TPRG1L	+	3628763	1.72498	5.44273	0.316933	2.37821	0.653228	3.52274	4.14893
TPRG1L	+	3628823	1.33474	6.08247	0.219441	1.91105	0.576307	4.3938	4.20606
TPRG1L	+	3628851	1.83641	6.16809	0.297728	1.52571	-0.310705	4.41631	4.30599
TPRG1L	+	3628890	-0.566042	5.82975	0.0970954	0.525618	1.09166	4.89227	3.17043
TPRG1L	+	3630056	-0.750513	1.10689	0.678041	-0.935674	-0.185161	0.773437	0.791828
TPRG1L	+	3630111	-0.979758	0.738554	1.32659	-1.31783	-0.338076	0.306987	0.67173
WRAP73	-	3630760	-0.158687	0.971677	0.163312	1.38627	1.54496	0.729155	0.642252
WRAP73	-	3647044	2.33312	4.21295	0.553796	2.30536	-0.0277556	3.54499	2.2764
TP73	+	3712176	NA	NA	NA	NA	NA	NA	NA
TP73	+	3716999	NA	NA	NA	NA	NA	NA	NA
TP73	+	3733885	1.16486	5.48122	0.212518	1.58906	0.424202	4.81648	2.61635
TP73	+	3736181	0.707532	1.6653	0.424869	0.186215	-0.521317	1.22206	1.13127
SMIM1	+	3775936	-1.67808	1.85157	0.906299	1.76721	3.44529	1.11005	1.48193
SMIM1	+	3775962	NA	NA	NA	NA	NA	NA	NA
SMIM1	+	3776490	NA	NA	NA	NA	NA	NA	NA
SMIM1	+	3776658	NA	NA	NA	NA	-2.95648	NA	4.3122
SMIM1	+	3776690	NA	NA	NA	NA	0.419715	NA	4.2202
LRRC47	-	3778549	0.0290741	2.0635	0.0140897	0.386567	0.357493	1.55551	1.35588
LRRC47	-	3778619	-1.29216	1.11103	1.16303	-0.338446	0.953711	0.61334	0.92639
LRRC47	-	3779347	0.358605	4.89355	0.073281	0.825222	0.466617	2.83582	3.98811
SMIM1	+	3780194	NA	NA	NA	NA	NA	NA	NA
LRRC47	-	3780210	-1.38955	0.790561	1.75767	-0.774774	0.614771	0.281578	0.738716
LRRC47	-	3780237	-0.139171	1.29035	0.107855	-0.0414617	0.0977096	0.492732	1.19257
LRRC47	-	3780276	0.732285	1.55248	0.471687	0.0319517	-0.700333	1.02098	1.16953
LRRC47	-	3780490	NA	NA	NA	-4.44	NA	3.72759	NA
LRRC47	-	3780550	-0.269308	2.03818	0.132131	0.170982	0.44029	1.37801	1.50176
LRRC47	-	3780580	NA	NA	NA	NA	NA	NA	NA
LRRC47	-	3780968	-2.17782	6.41322	0.339583	-3.33414	-1.15632	4.99277	4.02513
LRRC47	-	3781502	NA	NA	NA	NA	-3.15234	NA	4.30624
SMIM1	+	3782162	-2.39013	4.40133	0.543047	-2.37597	0.0141582	2.83266	3.36864
SMIM1	+	3785518	1.11053	6.17935	0.179716	-0.49529	-1.60582	4.99405	3.6392
LRRC47	-	3785751	NA	NA	NA	NA	-3.88012	NA	4.08431
SMIM1	+	3787757	-2.77118	5.5629	0.498154	-3.42847	-0.657288	4.97623	2.48656
LRRC47	-	3794725	2.65068	5.12776	0.516929	-1.91138	-4.56206	4.40466	2.62543
LRRC47	-	3795542	NA	NA	NA	NA	-0.310705	NA	4.30599
CEP104	-	3811992	NA	NA	NA	-3.42847	NA	4.97623	NA
CEP104	-	3812076	-0.877832	1.21185	0.724376	-0.831738	0.0460943	0.829275	0.88367
CEP104	-	3812208	0.167394	6.52795	0.0256427	-0.49529	-0.662684	4.99405	4.204
CEP104	-	3812382	2.03498	6.60371	0.308157	-0.49529	-2.53027	4.99405	4.32071
CEP104	-	3813874	NA	NA	NA	NA	-0.310705	NA	4.30599
CEP104	-	3813955	-0.608679	3.96811	0.153393	2.19198	2.80065	2.29524	3.23694
CEP104	-	3814777	1.85314	1.37493	1.3478	2.04415	0.191007	1.08024	0.850595
CEP104	-	3814990	NA	NA	NA	NA	1.73226	NA	4.13734
CEP104	-	3816139	-0.873985	6.03614	0.144792	-0.49529	0.378695	4.99405	3.39035
CEP104	-	3818716	-1.75131	6.17929	0.283416	0.462813	2.21412	4.897	3.76869
CEP104	-	3822769	-0.184585	6.5941	0.0279925	-0.49529	-0.310705	4.99405	4.30599
CEP104	-	3824655	NA	NA	NA	NA	0.720108	NA	4.19432
CEP104	-	3828870	-1.46083	5.31872	0.274658	-1.93876	-0.477932	3.10484	4.31842
CEP104	-	3829255	0.562056	2.31623	0.24266	-1.67155	-2.23361	1.72035	1.5509
CEP104	-	3829930	NA	NA	NA	NA	-2.71816	NA	4.31769
CEP104	-	3833524	NA	NA	NA	NA	NA	NA	NA
CEP104	-	3833661	NA	NA	NA	-0.49529	NA	4.99405	NA
CEP104	-	3841799	-1.5361	2.42624	0.633122	-0.414006	1.1221	1.46825	1.93154
CEP104	-	3842689	1.45194	4.9341	0.294266	0.29316	-1.15878	3.34596	3.62628
CEP104	-	3846525	1.56308	5.60351	0.278947	-0.49529	-2.05837	4.99405	2.54142
CEP104	-	3856472	3.02746	4.31587	0.701471	2.15281	-0.874647	3.73538	2.16187
DFFB	+	3859071	NA	NA	NA	NA	-3.70884	NA	2.30225
DFFB	+	3863937	0.217345	5.07597	0.0428185	0.937453	0.720108	2.85887	4.19432
DFFB	+	3873274	NA	NA	NA	-4.86636	NA	3.34109	NA
DFFB	+	3876623	NA	NA	NA	NA	NA	NA	NA
DFFB	+	3885335	3.24378	6.52508	0.497125	0.525618	-2.71816	4.89227	4.31769
DFFB	+	3885407	-0.603247	1.5901	0.379377	0.100186	0.703432	1.26102	0.968633
C1orf174	-	3889123	-1.00364	0.791759	1.26761	-1.16118	-0.157539	0.507268	0.607915
C1orf174	-	3889739	NA	NA	NA	NA	NA	NA	NA
C1orf174	-	3889865	NA	NA	NA	NA	-2.71816	NA	4.31769
AJAP1	+	4783030	NA	NA	NA	NA	NA	NA	NA
AJAP1	+	4783160	NA	NA	NA	NA	-0.310705	NA	4.30599
AJAP1	+	4783771	0.165336	2.74091	0.0603214	1.41717	1.25183	1.82954	2.04093
AJAP1	+	4792103	NA	NA	NA	0.586264	NA	4.88789	NA
NPHP4	-	5862801	1.41317	1.57684	0.896206	2.47093	1.05776	1.35627	0.804322
NPHP4	-	5862833	1.09898	1.75457	0.626352	2.88378	1.78481	1.50991	0.893684
NPHP4	-	5862864	0.299058	1.53184	0.195228	2.85201	2.55295	1.22208	0.923617
NPHP4	-	5862901	-0.28262	2.59323	0.108984	1.24807	1.53069	1.94723	1.71264
NPHP4	-	5862928	-3.58569	2.44006	1.46951	0.265328	3.85102	1.57434	1.86424
NPHP4	-	5871391	NA	NA	NA	NA	0.720108	NA	4.19432
NPHP4	-	5886485	-0.468639	5.72428	0.0818687	1.13173	1.60037	4.85565	3.0315
NPHP4	-	5926331	NA	NA	NA	NA	NA	NA	NA
NPHP4	-	5954153	NA	NA	NA	NA	-2.71816	NA	4.31769
NPHP4	-	5964932	-0.0427386	1.41122	0.0302849	-3.82719	-3.78445	0.685575	1.2335
NPHP4	-	5988122	NA	NA	NA	NA	NA	NA	NA
KCNAB2	+	6007640	NA	NA	NA	NA	-3.94812	NA	3.65132
KCNAB2	+	6018906	1.37591	5.34443	0.257447	-0.49529	-1.8712	4.99405	1.90327
KCNAB2	+	6018943	-2.81666	2.87921	0.978274	-1.91263	0.904024	2.34038	1.67704
KCNAB2	+	6041856	NA	NA	NA	-0.49529	NA	4.99405	NA
KCNAB2	+	6043111	NA	NA	NA	NA	NA	NA	NA
KCNAB2	+	6055824	NA	NA	NA	NA	NA	NA	NA
KCNAB2	+	6068039	-5.00558	6.47561	0.772989	-3.42847	1.5771	4.97623	4.14375
KCNAB2	+	6082761	NA	NA	NA	NA	-2.53027	NA	4.32071
KCNAB2	+	6082792	NA	NA	NA	NA	-2.95648	NA	4.3122
KCNAB2	+	6098541	-0.901971	6.3259	0.142584	1.08931	1.99128	4.85775	4.05207
KCNAB2	+	6101003	NA	NA	NA	NA	-0.477932	NA	4.31842
KCNAB2	+	6101038	NA	NA	NA	NA	0.720108	NA	4.19432
KCNAB2	+	6101063	-1.48717	6.02235	0.246942	-0.49529	0.991881	4.99405	3.36573
KCNAB2	+	6101101	-3.92121	5.71183	0.686507	-0.426712	3.4945	4.98933	2.78058
KCNAB2	+	6101160	0.412149	0.989375	0.416575	0.536977	0.124828	0.734927	0.662379
CHD5	-	6101782	-0.416532	0.772234	0.539386	0.504568	0.9211	0.360455	0.682948
CHD5	-	6102291	NA	NA	NA	-1.99629	NA	4.24057	NA
CHD5	-	6105071	0.513667	1.82495	0.28147	0.943958	0.430291	1.16206	1.40714
CHD5	-	6115274	-0.600535	1.82632	0.328822	-0.332581	0.267954	1.31131	1.27119
CHD5	-	6117664	-0.851977	4.65224	0.183133	-1.32991	-0.477932	1.73048	4.31842
CHD5	-	6177101	0.448366	3.06208	0.146425	-0.168247	-0.616613	1.6893	2.55394
RPL22	-	6185021	1.25562	0.930761	1.34903	2.71963	1.46401	0.515572	0.77492
RPL22	-	6185094	0.436829	1.30279	0.335302	2.53571	2.09888	0.819839	1.01249
RPL22	-	6185144	-0.013357	1.54351	0.00865366	-0.332564	-0.319207	1.16652	1.01078
RPL22	-	6185467	NA	NA	NA	NA	NA	NA	NA
RPL22	-	6186028	1.46071	2.39224	0.610605	3.0419	1.58119	2.00355	1.30713
RPL22	-	6186159	0.57731	2.37263	0.24332	2.67105	2.09374	1.52603	1.81676
RPL22	-	6186208	1.52428	0.993797	1.53379	2.63121	1.10694	0.342877	0.932775
RPL22	-	6186257	1.6768	1.10045	1.52373	3.88378	2.20698	0.444726	1.00659
RPL22	-	6186301	3.29483	4.32427	0.76194	3.57328	0.278445	2.63352	3.42985
RPL22	-	6186605	1.58473	1.11667	1.41916	3.34288	1.75815	0.269893	1.08356
RPL22	-	6197661	NA	NA	NA	NA	NA	NA	NA
RPL22	-	6197711	-1.01605	1.86816	0.54388	-0.540002	0.476052	1.34717	1.29428
RPL22	-	6199552	NA	NA	NA	NA	-0.310705	NA	4.30599
RNF207	+	6216321	0.664321	5.61564	0.118298	0.586264	-0.0780568	4.88789	2.76477
RNF207	+	6216373	-5.22161	4.1849	1.24773	-5.0254	0.196216	3.19519	2.70263
RNF207	+	6218150	NA	NA	NA	NA	-2.71816	NA	4.31769
ICMT	-	6219465	0.918692	4.28631	0.214332	-0.968693	-1.88739	3.58981	2.34217
RNF207	+	6220146	2.16119	5.72932	0.377216	-0.369085	-2.53027	3.76252	4.32071
RNF207	+	6220781	-1.03686	1.26781	0.81784	-0.44836	0.588503	0.886454	0.906382
ICMT	-	6221183	0.111017	0.85422	0.129963	-0.217233	-0.32825	0.527404	0.671965
RNF207	+	6221279	1.25433	3.45378	0.363177	0.350251	-0.90408	3.032	1.65396
ICMT	-	6221380	NA	NA	NA	NA	0.720108	NA	4.19432
RNF207	+	6222432	-2.81868	3.04092	0.926916	-3.89601	-1.07733	2.60507	1.56871
ICMT	-	6223439	0.244031	3.21234	0.0759669	1.61265	1.36862	2.6355	1.83665
RNF207	+	6223470	NA	NA	NA	NA	-0.477932	NA	4.31842
ICMT	-	6223481	1.19448	0.950403	1.25681	1.74231	0.547826	0.509205	0.802481
ICMT	-	6223515	-0.436613	2.32437	0.187841	2.17274	2.60935	1.26898	1.94741
ICMT	-	6223571	1.30896	2.31027	0.566582	1.71152	0.402564	1.48436	1.77032
ICMT	-	6223623	1.69829	4.69437	0.361772	1.88557	0.187281	4.01383	2.4344
ICMT	-	6224125	NA	NA	NA	NA	NA	NA	NA
RNF207	+	6224192	NA	NA	NA	NA	-4.15832	NA	3.26627
ICMT	-	6224535	NA	NA	NA	NA	-3.98707	NA	3.22219
RNF207	+	6224598	-0.681141	1.82804	0.372607	-1.07927	-0.39813	1.47265	1.08307
ICMT	-	6224615	NA	NA	NA	-2.86003	NA	3.49543	NA
ICMT	-	6227088	NA	NA	NA	NA	-1.14988	NA	2.25232
ICMT	-	6231680	2.3103	3.54381	0.651924	3.05602	0.745718	2.99276	1.8979
ICMT	-	6231771	NA	NA	NA	NA	NA	NA	NA
ICMT	-	6231867	4.41197	6.48857	0.67996	1.08931	-3.32266	4.85775	4.3016
HES3	+	6246544	-1.09939	1.81003	0.60739	0.90865	2.00804	1.45455	1.07726
HES3	+	6246636	NA	NA	NA	NA	-3.44655	NA	4.05508
GPR153	-	6247343	-0.33594	1.08598	0.309344	0.85392	1.18986	0.322397	1.03702
GPR153	-	6248724	NA	NA	NA	NA	1.72671	NA	4.13756
GPR153	-	6248793	NA	NA	NA	-0.49529	NA	4.99405	NA
GPR153	-	6252285	-0.746634	1.31096	0.569532	-1.29336	-0.546724	0.587128	1.17213
GPR153	-	6257221	NA	NA	NA	NA	NA	NA	NA
ACOT7	-	6264262	0.569596	0.75984	0.749625	1.41068	0.841088	0.314322	0.69178
ACOT7	-	6264290	1.61429	1.87316	0.861799	2.95859	1.3443	1.05108	1.55047
ACOT7	-	6264320	2.23131	2.15414	1.03583	3.98208	1.75077	1.81671	1.15753
ACOT7	-	6264421	0.164602	5.08771	0.0323529	0.88471	0.720108	2.87967	4.19432
ACOT7	-	6264484	-1.82092	5.88953	0.30918	-0.426712	1.39421	4.98933	3.1294
ACOT7	-	6272282	NA	NA	NA	NA	NA	NA	NA
ACOT7	-	6276813	-4.41854	3.28202	1.34629	-3.45392	0.964615	2.82162	1.67634
ACOT7	-	6278558	NA	NA	NA	NA	-3.88012	NA	4.08431
ACOT7	-	6286930	2.96419	5.61097	0.528285	-0.915924	-3.88012	3.84726	4.08431
ACOT7	-	6315389	2.61817	6.10777	0.428662	0.462813	-2.15536	4.897	3.65024
ACOT7	-	6332124	4.55295	5.91106	0.770243	1.83479	-2.71816	4.03711	4.31769
ACOT7	-	6332378	NA	NA	NA	NA	-0.310705	NA	4.30599
HES2	-	6414829	NA	NA	NA	NA	NA	NA	NA
HES2	-	6415222	1.39492	3.71441	0.375542	-1.89139	-3.28631	1.24735	3.4987
HES2	-	6416061	NA	NA	NA	NA	NA	NA	NA
HES2	-	6417018	NA	NA	NA	NA	NA	NA	NA
HES2	-	6417899	NA	NA	NA	1.08931	NA	4.85775	NA
HES2	-	6417935	NA	NA	NA	NA	NA	NA	NA
HES2	-	6417960	NA	NA	NA	0.525618	NA	4.89227	NA
HES2	-	6418080	NA	NA	NA	NA	-2.53027	NA	4.32071
HES2	-	6418643	NA	NA	NA	NA	NA	NA	NA
ESPN	+	6442275	NA	NA	NA	NA	-0.310705	NA	4.30599
ESPN	+	6451026	NA	NA	NA	NA	-2.15536	NA	3.65024
ESPN	+	6456651	-0.438821	3.9307	0.11164	-0.160377	0.278445	1.92003	3.42985
ESPN	+	6459418	NA	NA	NA	-1.0321	NA	3.8923	NA
ESPN	+	6460354	-2.01212	6.59449	0.305121	-3.33414	-1.32202	4.99277	4.30809
ESPN	+	6460379	-2.79518	4.45622	0.627253	-1.06847	1.72671	1.65483	4.13756
TNFRSF25	-	6460384	-0.726157	1.45135	0.500331	0.50656	1.23272	0.841245	1.18268
ESPN	+	6460411	NA	NA	NA	-5.40103	NA	2.71706	NA
ESPN	+	6460438	-0.810836	4.90175	0.165418	-1.12154	-0.310705	2.34213	4.30599
ESPN	+	6460910	0.0811757	4.56131	0.0177966	0.801284	0.720108	1.79256	4.19432
ESPN	+	6461132	NA	NA	NA	NA	NA	NA	NA
TNFRSF25	-	6461152	-1.26594	0.744861	1.69956	-0.728676	0.537262	0.271282	0.693703
ESPN	+	6461184	NA	NA	NA	NA	NA	NA	NA
ESPN	+	6461225	NA	NA	NA	-4.28174	NA	3.9154	NA
ESPN	+	6461350	0.192169	4.44335	0.0432488	1.30164	1.10947	1.54067	4.16769
ESPN	+	6463425	NA	NA	NA	-0.426712	NA	4.98933	NA
PLEKHG5	-	6467112	-0.60191	1.3922	0.432343	0.0427619	0.644672	0.336159	1.35101
NOL9	-	6521202	-1.73899	4.49832	0.386588	-0.968693	0.770302	3.58981	2.71075
NOL9	-	6521337	-0.603863	1.943	0.310789	-0.503499	0.100364	1.04918	1.63538
NOL9	-	6524000	1.44244	6.48991	0.222258	1.13173	-0.310705	4.85565	4.30599
NOL9	-	6525557	-0.310783	2.28137	0.136226	0.0669074	0.377691	1.61502	1.61133
NOL9	-	6525592	-2.05338	4.31237	0.476161	-0.40003	1.65335	3.36422	2.69788
NOL9	-	6525657	-3.16292	2.55819	1.23639	-0.865907	2.29701	1.14042	2.28993
NOL9	-	6525701	2.07442	4.62432	0.44859	2.97932	0.9049	2.94772	3.56304
NOL9	-	6531918	0.896969	6.51406	0.137697	0.586264	-0.310705	4.88789	4.30599
NOL9	-	6531944	NA	NA	NA	0.462813	NA	4.897	NA
NOL9	-	6532037	-1.58509	2.42355	0.654035	-0.72161	0.863477	1.82089	1.59936
NOL9	-	6532439	NA	NA	NA	0.586264	NA	4.88789	NA
NOL9	-	6542898	NA	NA	NA	NA	-5.27909	NA	2.72163
TAS1R1	+	6579735	-0.378761	4.05042	0.0935116	-0.289214	0.0895473	3.43417	2.14764
ZBTB48	+	6580493	NA	NA	NA	NA	NA	NA	NA
ZBTB48	+	6582284	-0.749236	2.59702	0.288498	-3.2417	-2.49246	1.49378	2.12442
ZBTB48	+	6582802	-1.62851	2.74171	0.593976	-2.91204	-1.28353	2.34026	1.42834
KLHL21	-	6582806	-0.0640662	2.26659	0.0282655	-2.31973	-2.25566	1.35164	1.81948
ZBTB48	+	6588966	NA	NA	NA	NA	-0.310705	NA	4.30599
ZBTB48	+	6589260	-0.0999497	1.15939	0.086209	0.0279742	0.127924	0.766604	0.86977
KLHL21	-	6590714	-1.11702	0.72872	1.53285	-0.276306	0.840711	0.302181	0.663114
KLHL21	-	6590752	-0.0365816	1.26734	0.028865	0.355839	0.392421	0.719608	1.04322
KLHL21	-	6590812	0.540139	4.13457	0.13064	-0.190435	-0.730574	1.70487	3.76671
KLHL21	-	6590847	NA	NA	NA	NA	NA	NA	NA
KLHL21	-	6590938	NA	NA	NA	-2.93617	NA	3.20692	NA
KLHL21	-	6592223	NA	NA	NA	-0.49529	NA	4.99405	NA
KLHL21	-	6593123	NA	NA	NA	NA	NA	NA	NA
KLHL21	-	6593566	NA	NA	NA	NA	-0.477932	NA	4.31842
PHF13	+	6622039	4.19709	2.37822	1.7648	4.81279	0.615703	1.9967	1.29195
PHF13	+	6623932	-0.261826	0.891681	0.293632	1.01834	1.28016	0.423811	0.784525
PHF13	+	6623977	0.422085	0.783802	0.53851	0.547118	0.125032	0.500007	0.603604
PHF13	+	6624010	0.0794963	2.33599	0.0340311	-2.71822	-2.79772	1.72988	1.56983
THAP3	+	6633542	-0.340365	0.74197	0.458732	0.820786	1.16115	0.333185	0.662953
DNAJC11	-	6634160	-0.652206	0.753651	0.865395	0.195687	0.847893	0.384101	0.648426
DNAJC11	-	6635103	2.64365	1.70699	1.54872	2.70002	0.0563686	1.51969	0.777397
DNAJC11	-	6635141	-2.56727	4.27855	0.600033	-0.0715346	2.49574	2.4692	3.49415
THAP3	+	6635566	-0.546428	2.14082	0.255242	0.540238	1.08667	1.73935	1.24811
DNAJC11	-	6635579	-0.302731	6.51126	0.0464935	-0.426712	-0.12398	4.98933	4.18368
THAP3	+	6635595	0.0260161	5.70839	0.00455752	1.13173	1.10572	4.85565	3.00139
THAP3	+	6636602	4.01733	5.5258	0.727013	0.525618	-3.49171	4.89227	2.56909
DNAJC11	-	6651500	NA	NA	NA	0.586264	NA	4.88789	NA
DNAJC11	-	6653146	NA	NA	NA	NA	-6.75251	NA	4.21962
DNAJC11	-	6654096	3.85256	5.27788	0.729945	2.88567	-0.966891	3.06227	4.29867
DNAJC11	-	6666116	-0.803865	6.60275	0.121747	-3.33414	-2.53027	4.99277	4.32071
DNAJC11	-	6670451	-1.55601	4.82787	0.322297	-1.91138	-0.355372	4.40466	1.9767
DNAJC11	-	6672167	3.54469	6.09563	0.581513	1.7814	-1.76329	4.56039	4.04469
DNAJC11	-	6672199	-0.0173584	6.60222	0.00262918	-0.49529	-0.477932	4.99405	4.31842
DNAJC11	-	6692034	NA	NA	NA	NA	-3.66727	NA	3.61216
DNAJC11	-	6700986	NA	NA	NA	NA	0.419715	NA	4.2202
AL590128.1	-	6834267	-2.58171	5.72998	0.450563	0.525618	3.10733	4.89227	2.98301
CAMTA1	+	6858358	NA	NA	NA	NA	-0.310705	NA	4.30599
CAMTA1	+	6871943	2.50196	2.66993	0.937088	4.22124	1.71928	2.21957	1.48392
CAMTA1	+	6872000	0.0001544	1.26787	0.000121779	2.24712	2.24697	0.729796	1.03677
CAMTA1	+	6872029	1.4508	2.01307	0.720688	1.89952	0.448726	1.69378	1.08791
CAMTA1	+	6887879	1.43936	5.53103	0.260233	-0.426712	-1.86607	4.98933	2.38724
CAMTA1	+	6888181	-0.308448	0.978692	0.315163	0.678864	0.987312	0.568555	0.796608
CAMTA1	+	6899290	-3.35309	3.69421	0.907661	-2.92734	0.425747	2.39174	2.81545
CAMTA1	+	6903404	-3.87557	5.52266	0.701758	-3.42847	0.447098	4.97623	2.39518
CAMTA1	+	7175318	3.97074	4.3359	0.915781	-0.968693	-4.93943	3.58981	2.43174
CAMTA1	+	7186297	3.338	3.59103	0.929538	2.84765	-0.490343	3.04945	1.8964
CAMTA1	+	7219552	-0.97665	1.32794	0.735464	-4.06423	-3.08758	0.838658	1.0296
CAMTA1	+	7249729	-0.971042	6.41364	0.151403	0.525618	1.49666	4.89227	4.14734
CAMTA1	+	7250659	NA	NA	NA	-0.49529	NA	4.99405	NA
CAMTA1	+	7370250	-1.00574	1.65229	0.608693	1.25506	2.2608	1.04017	1.28378
CAMTA1	+	7412222	3.3307	3.83337	0.86887	-1.52104	-4.85174	2.55299	2.85954
CAMTA1	+	7516331	NA	NA	NA	NA	NA	NA	NA
CAMTA1	+	7528423	-0.689251	5.49427	0.125449	-3.33414	-2.64489	4.99277	2.2933
CAMTA1	+	7708909	-2.00196	2.26515	0.883808	-5.09129	-3.08933	2.05465	0.953583
CAMTA1	+	7714459	-3.91247	3.52311	1.11052	-4.92209	-1.00963	3.04748	1.76782
CAMTA1	+	7716529	-0.865818	5.72127	0.151333	-3.42847	-2.56265	4.97623	2.82312
CAMTA1	+	7753441	0.554759	5.56575	0.0996737	2.13186	1.5771	3.71578	4.14375
CAMTA1	+	7762965	-0.588434	4.80523	0.122457	-1.93463	-1.3462	4.21176	2.31328
CAMTA1	+	7769397	2.11588	4.33992	0.487539	1.88557	-0.230305	4.01383	1.65048
CAMTA1	+	7769686	0.373263	0.77767	0.479976	-0.655136	-1.0284	0.410136	0.660727
VAMP3	+	7773753	NA	NA	NA	NA	NA	NA	NA
VAMP3	+	7774637	NA	NA	NA	-0.426712	NA	4.98933	NA
VAMP3	+	7775261	-4.3021	3.91435	1.09906	-4.36292	-0.0608178	3.53345	1.68429
VAMP3	+	7776755	-1.8641	1.99845	0.932769	-0.251852	1.61224	1.15543	1.63058
VAMP3	+	7779763	2.9819	4.41675	0.675135	3.26035	0.278445	2.78276	3.42985
VAMP3	+	7779935	2.61607	5.5775	0.469039	2.30536	-0.310705	3.54499	4.30599
VAMP3	+	7780121	NA	NA	NA	NA	0.720108	NA	4.19432
VAMP3	+	7780192	1.44244	6.48991	0.222258	1.13173	-0.310705	4.85565	4.30599
VAMP3	+	7780243	NA	NA	NA	NA	-0.730574	NA	3.76671
VAMP3	+	7780273	0.60993	2.71717	0.224473	-0.598382	-1.20831	1.83666	2.00242
VAMP3	+	7780422	-3.91953	5.03886	0.77786	-3.85562	0.0639152	2.80372	4.1868
VAMP3	+	7780699	NA	NA	NA	0.525618	NA	4.89227	NA
VAMP3	+	7781035	NA	NA	NA	NA	NA	NA	NA
VAMP3	+	7781100	0.230223	2.58684	0.0889977	0.217831	-0.0123924	1.61591	2.02005
VAMP3	+	7781412	1.458	0.942797	1.54646	0.15963	-1.29837	0.388171	0.859179
VAMP3	+	7782546	-1.0294	6.03829	0.170479	-1.99629	-0.966891	4.24057	4.29867
PER3	+	7788553	-1.09547	3.41245	0.321022	-2.57625	-1.48077	2.57353	2.24093
PER3	+	7810331	NA	NA	NA	NA	-1.31788	NA	4.06767
PER3	+	7810479	NA	NA	NA	NA	-2.71816	NA	4.31769
PER3	+	7810933	-0.0709217	6.53158	0.0108583	-0.49529	-0.424368	4.99405	4.20963
PER3	+	7842890	2.22287	6.60174	0.33671	-0.49529	-2.71816	4.99405	4.31769
PER3	+	7843481	0.166549	6.45767	0.0257908	0.586264	0.419715	4.88789	4.2202
PER3	+	7844484	NA	NA	NA	NA	-0.310705	NA	4.30599
PER3	+	7845161	-0.201373	1.55813	0.12924	-0.0841444	0.117229	1.27255	0.899107
UTS2	-	7847602	-0.61642	2.50166	0.246404	1.19308	1.8095	0.529167	2.44505
TNFRSF9	-	7915877	-3.89807	5.71858	0.68165	-3.42847	0.469603	4.97623	2.81768
TNFRSF9	-	7916865	NA	NA	NA	NA	NA	NA	NA
TNFRSF9	-	7917586	NA	NA	NA	NA	-2.53027	NA	4.32071
TNFRSF9	-	7936594	NA	NA	NA	NA	NA	NA	NA
PARK7	+	7971052	NA	NA	NA	NA	1.10947	NA	4.16769
PARK7	+	7971240	1.26874	5.45705	0.232495	2.37821	1.10947	3.52274	4.16769
PARK7	+	7985065	0.508734	2.4635	0.206509	2.03418	1.52545	1.73236	1.75151
PARK7	+	7985135	1.07009	1.23951	0.863315	3.62259	2.55251	0.540551	1.11543
PARK7	+	7985174	0.533889	1.78903	0.298423	2.77848	2.24459	1.25056	1.27935
PARK7	+	7985204	1.15414	0.96388	1.19739	3.80749	2.65335	0.629549	0.729885
PARK7	+	7985234	0.0544516	1.19558	0.0455442	3.13659	3.08214	0.769461	0.915062
PARK7	+	7985262	1.0734	0.778533	1.37875	2.57262	1.49922	0.29966	0.718553
PARK7	+	7985323	2.75442	3.32607	0.82813	3.30533	0.550911	2.73386	1.8944
PARK7	+	7985376	NA	NA	NA	NA	-0.310705	NA	4.30599
PARK7	+	7985412	NA	NA	NA	NA	-0.477932	NA	4.31842
PARK7	+	7985485	1.19589	5.47144	0.21857	2.30536	1.10947	3.54499	4.16769
ERRFI1	-	8003176	NA	NA	NA	-0.49529	NA	4.99405	NA
ERRFI1	-	8003701	NA	NA	NA	NA	-2.53027	NA	4.32071
ERRFI1	-	8005298	-3.02343	6.59312	0.458574	-3.33414	-0.310705	4.99277	4.30599
ERRFI1	-	8010662	NA	NA	NA	-0.49529	NA	4.99405	NA
ERRFI1	-	8011533	NA	NA	NA	-4.28174	NA	3.9154	NA
ERRFI1	-	8011667	NA	NA	NA	0.462813	NA	4.897	NA
ERRFI1	-	8011717	-0.108961	1.03276	0.105505	-0.17581	-0.0668489	0.656955	0.79687
ERRFI1	-	8012145	NA	NA	NA	NA	NA	NA	NA
ERRFI1	-	8012199	-0.0294534	3.05072	0.0096546	0.186874	0.216328	1.47561	2.6701
ERRFI1	-	8012224	2.72562	6.59068	0.413557	-0.426712	-3.15234	4.98933	4.30624
ERRFI1	-	8012476	-0.136306	2.03653	0.0669306	-1.63826	-1.50195	1.58898	1.27382
ERRFI1	-	8012729	NA	NA	NA	NA	NA	NA	NA
ERRFI1	-	8012814	NA	NA	NA	NA	NA	NA	NA
ERRFI1	-	8013050	NA	NA	NA	NA	NA	NA	NA
ERRFI1	-	8013083	0.555425	6.42404	0.0864603	1.13173	0.576307	4.85565	4.20606
ERRFI1	-	8021561	NA	NA	NA	NA	0.576307	NA	4.20606
ERRFI1	-	8023953	NA	NA	NA	NA	NA	NA	NA
ERRFI1	-	8025271	NA	NA	NA	NA	0.720108	NA	4.19432
SLC45A1	+	8326247	NA	NA	NA	NA	-2.23179	NA	3.60191
SLC45A1	+	8342209	3.82094	3.01035	1.26927	-2.35369	-6.17464	2.11526	2.14194
SLC45A1	+	8344145	-0.177721	0.89297	0.199022	0.444749	0.62247	0.37237	0.811626
SLC45A1	+	8344178	4.10543	3.17605	1.29262	3.80379	-0.301644	2.45088	2.02003
RERE	-	8352394	-0.279986	0.678182	0.412849	0.189498	0.469484	0.277969	0.618598
RERE	-	8354400	NA	NA	NA	NA	NA	NA	NA
RERE	-	8354487	-0.203464	1.76538	0.115252	0.12262	0.326084	1.11378	1.36969
RERE	-	8354521	-0.0713606	2.0704	0.0344671	1.69649	1.76785	1.47817	1.44968
RERE	-	8354919	0.471601	6.58931	0.0715706	-0.49529	-0.966891	4.99405	4.29867
RERE	-	8354984	0.21147	1.48036	0.142851	0.15941	-0.0520608	1.09143	1.00012
RERE	-	8386013	-0.354243	1.52922	0.231649	-4.00215	-3.64791	0.958812	1.1913
RERE	-	8437951	NA	NA	NA	NA	-2.68485	NA	2.55346
RERE	-	8445483	-0.351807	1.64478	0.213893	-4.15726	-3.80546	1.13013	1.19503
RERE	-	8464973	NA	NA	NA	NA	NA	NA	NA
RERE	-	8465010	NA	NA	NA	-0.49529	NA	4.99405	NA
RERE	-	8465291	1.19589	5.47144	0.21857	2.30536	1.10947	3.54499	4.16769
RERE	-	8575552	0.32697	1.15281	0.283629	-3.93266	-4.25963	0.389586	1.08498
RERE	-	8594420	NA	NA	NA	NA	NA	NA	NA
RERE	-	8702604	NA	NA	NA	NA	1.75806	NA	2.97892
RERE	-	8732793	1.28081	1.41972	0.902155	-3.75728	-5.03808	0.575695	1.29776
RERE	-	8774942	0.676611	1.26944	0.533001	-3.40358	-4.08019	0.566913	1.13582
RERE	-	8794069	-0.829944	1.29877	0.639025	-3.42915	-2.59921	0.855651	0.977065
ENO1	-	8854031	-4.64098	6.48714	0.715412	-3.42847	1.21251	4.97623	4.16175
ENO1	-	8859677	NA	NA	NA	NA	NA	NA	NA
ENO1	-	8860302	NA	NA	NA	NA	-6.377	NA	2.9283
ENO1	-	8860964	NA	NA	NA	NA	NA	NA	NA
ENO1	-	8860992	1.27901	1.0043	1.27354	2.7565	1.47748	0.283082	0.963577
ENO1	-	8861023	0.982888	0.993761	0.989059	2.79182	1.80893	0.476456	0.872096
ENO1	-	8861051	0.189284	1.43882	0.131555	2.14993	1.96064	1.00286	1.03174
ENO1	-	8861076	1.25937	1.18271	1.06481	3.39948	2.14011	0.703771	0.950533
ENO1	-	8861101	-0.958113	1.59395	0.601092	1.37508	2.33319	0.908269	1.30986
ENO1	-	8861147	1.91641	4.05426	0.47269	2.68852	0.772107	3.18066	2.51405
ENO1	-	8861191	1.14223	5.51878	0.206972	0.525618	-0.616613	4.89227	2.55394
ENO1	-	8861228	3.11654	6.5238	0.477718	0.586264	-2.53027	4.88789	4.32071
ENO1	-	8861261	-0.116006	6.59052	0.017602	-0.426712	-0.310705	4.98933	4.30599
ENO1	-	8861310	NA	NA	NA	NA	1.72671	NA	4.13756
ENO1	-	8861338	-0.116006	6.59052	0.017602	-0.426712	-0.310705	4.98933	4.30599
ENO1	-	8862877	NA	NA	NA	NA	0.419715	NA	4.2202
ENO1	-	8863886	NA	NA	NA	NA	NA	NA	NA
ENO1	-	8866273	NA	NA	NA	NA	-5.27243	NA	2.66384
ENO1	-	8866323	4.09892	2.65304	1.54499	2.16864	-1.93027	2.31122	1.30266
ENO1	-	8866364	NA	NA	NA	-0.426712	NA	4.98933	NA
ENO1	-	8866399	NA	NA	NA	NA	NA	NA	NA
ENO1	-	8866446	NA	NA	NA	NA	-0.310705	NA	4.30599
ENO1	-	8870022	NA	NA	NA	NA	NA	NA	NA
ENO1	-	8870442	-1.00302	6.52567	0.153704	-0.426712	0.576307	4.98933	4.20606
ENO1	-	8871894	NA	NA	NA	NA	-2.71816	NA	4.31769
ENO1	-	8878570	NA	NA	NA	NA	-0.310705	NA	4.30599
HMGN2P17	+	8894600	0.145221	1.1295	0.12857	1.36986	1.22464	0.829053	0.767105
SLC2A5	-	9035097	NA	NA	NA	-0.49529	NA	4.99405	NA
SLC2A5	-	9036936	NA	NA	NA	-0.49529	NA	4.99405	NA
GPR157	-	9100295	-3.28123	2.53891	1.29238	-1.89177	1.38945	1.21353	2.23011
GPR157	-	9100457	NA	NA	NA	NA	NA	NA	NA
GPR157	-	9102803	NA	NA	NA	-1.91138	NA	4.40466	NA
GPR157	-	9115300	NA	NA	NA	NA	-3.29308	NA	4.30237
H6PD	+	9237707	NA	NA	NA	NA	-3.68486	NA	3.73695
H6PD	+	9238766	NA	NA	NA	NA	NA	NA	NA
H6PD	+	9246762	NA	NA	NA	NA	0.419715	NA	4.2202
H6PD	+	9265610	NA	NA	NA	NA	-0.310705	NA	4.30599
H6PD	+	9265659	3.24378	6.52508	0.497125	0.525618	-2.71816	4.89227	4.31769
H6PD	+	9266458	-0.968866	4.7922	0.202176	0.140605	1.10947	2.36547	4.16769
H6PD	+	9266607	0.981858	6.41472	0.153063	1.04577	0.0639152	4.85997	4.1868
H6PD	+	9267831	NA	NA	NA	1.7814	NA	4.56039	NA
H6PD	+	9267875	1.19661	2.10616	0.568147	0.514406	-0.682204	1.33273	1.63087
H6PD	+	9267935	NA	NA	NA	NA	-3.2939	NA	3.88362
H6PD	+	9271317	-0.821311	0.842002	0.975427	0.305269	1.12658	0.390565	0.74594
SPSB1	+	9315815	NA	NA	NA	NA	-0.310705	NA	4.30599
SPSB1	+	9367845	NA	NA	NA	-1.91138	NA	4.40466	NA
SPSB1	+	9368209	NA	NA	NA	NA	-2.71816	NA	4.31769
SPSB1	+	9369512	-0.972283	1.9162	0.507402	-1.54295	-0.570671	1.35688	1.35302
SPSB1	+	9371723	NA	NA	NA	NA	NA	NA	NA
SPSB1	+	9375362	NA	NA	NA	NA	-2.71816	NA	4.31769
SLC25A33	+	9580262	-0.85955	6.32429	0.135912	1.13173	1.99128	4.85565	4.05207
SLC25A33	+	9582532	0.893168	2.65949	0.335842	2.55425	1.66108	2.1612	1.54987
SLC25A33	+	9582606	NA	NA	NA	NA	-1.14343	NA	2.67853
SLC25A33	+	9582697	-0.882117	4.92424	0.179138	-1.91138	-1.02926	4.40466	2.20161
SLC25A33	+	9582748	1.7981	0.986468	1.82277	1.45386	-0.344243	0.693434	0.701619
SLC25A33	+	9585089	1.30042	5.3764	0.241876	0.586264	-0.714157	4.88789	2.23924
SLC25A33	+	9585153	-1.13605	1.29537	0.87701	-1.16789	-0.0318419	0.901524	0.930182
TMEM201	+	9596474	NA	NA	NA	NA	NA	NA	NA
TMEM201	+	9604929	0.505569	0.81729	0.618592	0.454915	-0.0506545	0.488169	0.65548
TMEM201	+	9605148	-1.05905	1.46629	0.722265	-0.491052	0.567995	0.907817	1.15146
TMEM201	+	9613793	NA	NA	NA	NA	NA	NA	NA
TMEM201	+	9614269	-0.672323	2.96856	0.226481	0.79862	1.47094	2.20765	1.98459
TMEM201	+	9614830	-0.804314	0.913725	0.880257	-0.910275	-0.105962	0.519322	0.751797
TMEM201	+	9614857	-0.910813	1.2844	0.709135	0.496956	1.40777	0.451695	1.20235
TMEM201	+	9619163	NA	NA	NA	NA	-3.15234	NA	4.30624
TMEM201	+	9620141	3.55319	4.8722	0.729278	-1.91138	-5.46457	4.40466	2.08262
AL691449.1	-	9662158	0.363348	2.80793	0.1294	-2.7965	-3.15985	1.09026	2.58763
PIK3CD	+	9691926	NA	NA	NA	NA	NA	NA	NA
PIK3CD	+	9692338	NA	NA	NA	NA	NA	NA	NA
PIK3CD	+	9725549	-0.13539	2.32138	0.0583232	-3.35436	-3.21897	1.28051	1.93625
PIK3CD	+	9728649	3.20381	6.58556	0.486491	-0.49529	-3.6991	4.99405	4.29291
PIK3CD	+	9728786	1.86417	5.24774	0.355233	0.730042	-1.13413	2.99217	4.31112
PIK3CD	+	9728899	-1.11425	0.771436	1.44439	-1.00418	0.110072	0.33105	0.696792
CLSTN1	-	9728916	1.07771	3.08018	0.349885	1.70839	0.630682	2.5027	1.79554
CLSTN1	-	9728966	-0.224167	3.81198	0.0588059	-2.48058	-2.25642	2.46579	2.90708
CLSTN1	-	9729016	-0.0877277	0.716515	0.122437	0.751565	0.839293	0.272979	0.662477
CLSTN1	-	9729058	0.419888	0.967819	0.43385	1.40902	0.989132	0.48964	0.834821
CLSTN1	-	9729089	1.05254	1.20555	0.873075	2.13656	1.08402	0.617426	1.03544
CLSTN1	-	9729137	-1.69857	1.76777	0.960854	1.93255	3.63112	1.22639	1.27317
CLSTN1	-	9729950	-0.613726	0.948793	0.646849	0.615885	1.22961	0.354941	0.8799
CLSTN1	-	9729975	-0.649191	0.881501	0.736461	0.742898	1.39209	0.338635	0.813861
CLSTN1	-	9730580	0.619722	5.25309	0.117973	0.586264	-0.0334581	4.88789	1.92445
CLSTN1	-	9730613	5.54026	3.90125	1.42013	2.99097	-2.54929	2.93989	2.56452
CLSTN1	-	9734027	NA	NA	NA	NA	1.30942	NA	4.15652
CLSTN1	-	9749337	NA	NA	NA	NA	0.720108	NA	4.19432
CLSTN1	-	9751187	-3.20552	3.78739	0.846366	-3.49501	-0.289495	2.82939	2.5177
CLSTN1	-	9771856	NA	NA	NA	NA	-0.310705	NA	4.30599
CLSTN1	-	9821796	NA	NA	NA	NA	-0.477932	NA	4.31842
CTNNBIP1	-	9848268	0.54294	0.974595	0.557093	1.21331	0.670369	0.44653	0.866283
CTNNBIP1	-	9850099	0.491727	1.2958	0.379478	1.4875	0.995775	0.604949	1.14592
CTNNBIP1	-	9850146	1.399	1.55558	0.89934	3.34143	1.94243	0.921907	1.25297
CTNNBIP1	-	9850185	2.93135	3.59922	0.81444	3.15293	0.221577	2.87892	2.16015
CTNNBIP1	-	9850249	-1.7078	6.50082	0.262705	-0.49529	1.21251	4.99405	4.16175
CTNNBIP1	-	9850283	NA	NA	NA	NA	0.720108	NA	4.19432
CTNNBIP1	-	9850440	0.0106892	1.47406	0.00725156	1.0278	1.01711	0.68674	1.30432
CTNNBIP1	-	9850473	-0.184585	6.5941	0.0279925	-0.49529	-0.310705	4.99405	4.30599
CTNNBIP1	-	9870623	NA	NA	NA	NA	NA	NA	NA
CTNNBIP1	-	9875218	-3.02343	6.59312	0.458574	-3.33414	-0.310705	4.99277	4.30599
CTNNBIP1	-	9876678	NA	NA	NA	NA	NA	NA	NA
CTNNBIP1	-	9879937	1.81997	2.97614	0.611518	-0.946704	-2.76667	2.54327	1.5457
CTNNBIP1	-	9908950	NA	NA	NA	NA	NA	NA	NA
CTNNBIP1	-	9909273	NA	NA	NA	NA	0.419715	NA	4.2202
LZIC	-	9922108	1.82824	2.20393	0.829535	2.47957	0.651327	1.65313	1.45756
LZIC	-	9922771	-3.20414	5.06312	0.632839	-4.36292	-1.15878	3.53345	3.62628
LZIC	-	9926297	-0.965125	2.11063	0.457268	-1.09514	-0.130013	1.27819	1.67959
LZIC	-	9926383	-0.457665	0.978871	0.467543	-0.163082	0.294583	0.38888	0.89831
LZIC	-	9926609	-0.306209	1.80679	0.169477	-1.43551	-1.1293	1.38252	1.16324
LZIC	-	9926743	-2.29017	2.16726	1.05671	-2.34396	-0.0537904	1.69146	1.35499
LZIC	-	9926839	-0.553628	5.67955	0.0974776	-0.915924	-0.362296	3.84726	4.17802
LZIC	-	9928347	0.665115	6.2835	0.105851	1.13173	0.466617	4.85565	3.98811
LZIC	-	9928399	-1.10619	1.95629	0.565455	-1.12948	-0.023286	1.22722	1.52348
LZIC	-	9928490	-1.14682	6.5181	0.175944	-0.426712	0.720108	4.98933	4.19432
LZIC	-	9928922	1.46974	4.40614	0.333567	2.15281	0.683068	3.73538	2.33688
LZIC	-	9929271	-0.0533265	2.14597	0.0248496	2.48222	2.53554	1.57406	1.45861
LZIC	-	9929699	1.85103	3.25927	0.567927	4.31464	2.46361	2.18705	2.41654
LZIC	-	9929769	2.77625	5.69822	0.487213	0.525618	-2.25063	4.89227	2.92155
LZIC	-	9929955	NA	NA	NA	NA	1.10947	NA	4.16769
LZIC	-	9930097	0.864153	2.91154	0.296803	3.12462	2.26046	1.97445	2.13977
LZIC	-	9930224	0.716814	2.03553	0.352151	3.96177	3.24496	1.30048	1.56592
LZIC	-	9930250	-1.49441	2.79102	0.535435	3.24421	4.73863	1.96105	1.98597
LZIC	-	9930345	NA	NA	NA	NA	NA	NA	NA
LZIC	-	9939364	-0.20284	1.39139	0.145783	-4.10145	-3.89861	0.818022	1.12552
LZIC	-	9940796	-3.21291	5.76549	0.557265	-3.42847	-0.215564	4.97623	2.9117
LZIC	-	9942786	3.74209	5.08215	0.736321	1.49337	-2.24873	4.48159	2.39659
NMNAT1	+	9944404	-1.25363	4.76965	0.262836	-1.91138	-0.657745	4.40466	1.82989
NMNAT1	+	9945223	0.697802	1.17096	0.595923	-2.73978	-3.43758	0.643373	0.978375
NMNAT1	+	9948010	NA	NA	NA	NA	NA	NA	NA
NMNAT1	+	9949781	-1.59565	1.80581	0.883625	-1.19228	0.403378	1.21281	1.33792
NMNAT1	+	9959378	1.52647	5.28782	0.288676	-0.49529	-2.02176	4.99405	1.73795
NMNAT1	+	9981746	-0.775657	1.02083	0.759829	-1.3883	-0.612642	0.52908	0.873023
NMNAT1	+	9981834	3.7317	2.64484	1.41094	2.51529	-1.21641	2.15114	1.53876
NMNAT1	+	9982803	NA	NA	NA	NA	NA	NA	NA
NMNAT1	+	9984553	-1.70849	1.46409	1.16693	-2.21345	-0.50496	0.831598	1.20499
NMNAT1	+	9984725	-0.967969	2.25893	0.428507	-0.458532	0.509438	1.49385	1.69446
NMNAT1	+	9984763	-1.50567	0.881272	1.70852	-1.33616	0.16951	0.38554	0.792464
NMNAT1	+	9985478	-2.16059	1.47845	1.46139	-2.12705	0.03354	0.851689	1.20848
NMNAT1	+	9989689	-0.886914	1.3189	0.672467	-1.11728	-0.230365	0.812569	1.03886
RBP7	+	10016000	0.588095	4.21062	0.139669	1.50526	0.917166	2.52968	3.36601
UBE4B	+	10050512	NA	NA	NA	0.586264	NA	4.88789	NA
UBE4B	+	10065880	NA	NA	NA	NA	-1.15632	NA	4.02513
UBE4B	+	10072562	3.24378	6.52508	0.497125	0.525618	-2.71816	4.89227	4.31769
UBE4B	+	10072981	NA	NA	NA	-0.915924	NA	3.84726	NA
UBE4B	+	10073095	-2.07239	6.48931	0.319355	-0.49529	1.5771	4.99405	4.14375
UBE4B	+	10110521	0.260682	1.28299	0.203183	-2.56814	-2.82882	0.709229	1.06914
UBE4B	+	10129022	NA	NA	NA	NA	NA	NA	NA
UBE4B	+	10145164	-1.14682	6.5181	0.175944	-0.426712	0.720108	4.98933	4.19432
UBE4B	+	10180212	2.08355	3.33276	0.625171	3.03692	0.953376	3.00795	1.43512
UBE4B	+	10180447	0.732065	6.16792	0.118689	-0.426712	-1.15878	4.98933	3.62628
UBE4B	+	10180584	-0.425294	1.14892	0.370169	0.851381	1.27667	0.842107	0.781583
UBE4B	+	10181070	-0.387647	1.7155	0.225967	-1.33323	-0.945583	1.14931	1.27359
UBE4B	+	10181101	4.83074	4.14964	1.16413	2.36027	-2.47046	3.49467	2.23759
UBE4B	+	10181219	-0.343279	0.84966	0.404019	-0.0938784	0.2494	0.537665	0.657905
KIF1B	+	10263260	1.19444	1.11821	1.06818	-3.52261	-4.71705	0.332384	1.06766
KIF1B	+	10272290	-1.32324	0.968234	1.36665	-1.63648	-0.313241	0.605466	0.75557
KIF1B	+	10278219	NA	NA	NA	-3.33414	NA	4.99277	NA
KIF1B	+	10281241	1.89383	4.90961	0.38574	-4.28174	-6.17557	3.9154	2.96208
KIF1B	+	10296646	NA	NA	NA	NA	-0.260683	NA	3.69337
KIF1B	+	10299553	2.03498	6.60371	0.308157	-0.49529	-2.53027	4.99405	4.32071
KIF1B	+	10304830	-1.0716	6.52928	0.164122	-0.49529	0.576307	4.99405	4.20606
KIF1B	+	10304866	-0.971042	6.41364	0.151403	0.525618	1.49666	4.89227	4.14734
KIF1B	+	10304912	NA	NA	NA	NA	NA	NA	NA
KIF1B	+	10304980	-0.487793	6.38501	0.0763966	1.08931	1.5771	4.85775	4.14375
KIF1B	+	10305055	NA	NA	NA	NA	NA	NA	NA
KIF1B	+	10305221	NA	NA	NA	NA	NA	NA	NA
KIF1B	+	10305346	0.325666	6.41963	0.0507297	1.04577	0.720108	4.85997	4.19432
KIF1B	+	10305608	0.0754987	3.49242	0.0216179	1.92593	1.85043	2.41037	2.52727
KIF1B	+	10305647	-1.91488	4.11228	0.46565	0.536216	2.4511	2.08532	3.54433
KIF1B	+	10308443	-0.0498721	2.15929	0.0230965	-2.14445	-2.09458	1.66634	1.37326
KIF1B	+	10308577	-0.388297	0.701641	0.553413	-0.518346	-0.130048	0.391731	0.582105
KIF1B	+	10310125	NA	NA	NA	NA	2.05254	NA	3.98082
KIF1B	+	10322045	2.10765	5.41737	0.389054	1.13173	-0.975919	4.85565	2.40218
KIF1B	+	10353265	NA	NA	NA	NA	NA	NA	NA
KIF1B	+	10376625	0.241416	3.07887	0.0784106	0.595805	0.354389	2.21747	2.13594
KIF1B	+	10377019	NA	NA	NA	-0.426712	NA	4.98933	NA
KIF1B	+	10379203	-0.48012	5.47334	0.0877198	-3.01039	-2.53027	3.35991	4.32071
KIF1B	+	10381453	-0.931586	1.21734	0.765266	-1.30469	-0.373105	0.836256	0.884637
KIF1B	+	10381491	-1.94137	1.36232	1.42505	-0.7788	1.16257	0.858842	1.05749
KIF1B	+	10381580	-1.81624	0.642306	2.82769	-2.03369	-0.217447	0.276019	0.579975
PGD	+	10404247	NA	NA	NA	NA	-2.71816	NA	4.31769
PGD	+	10404438	-0.348018	3.19643	0.108877	-4.29915	-3.95113	2.4128	2.09657
PGD	+	10419850	2.54843	3.95875	0.643746	2.13186	-0.416563	3.71578	1.36554
PGD	+	10420093	1.53925	1.49342	1.03068	2.88016	1.34091	0.800638	1.26067
PGD	+	10420124	0.479829	0.792543	0.60543	1.19087	0.711044	0.278187	0.742115
PGD	+	10420491	0.840922	0.895601	0.938948	1.06493	0.224006	0.333736	0.831096
CENPS-CORT	+	10434241	1.43341	5.44676	0.263167	1.88557	0.452165	4.01383	3.6819
CENPS-CORT	+	10435434	NA	NA	NA	NA	-0.477932	NA	4.31842
CENPS-CORT	+	10442516	-1.47152	2.51213	0.585765	-1.17131	0.300211	2.17622	1.25493
CENPS-CORT	+	10442689	0.861786	3.42554	0.251576	3.62447	2.76268	2.52469	2.31523
CENPS-CORT	+	10442714	1.78665	1.38353	1.29137	2.61182	0.825174	0.986643	0.969886
CENPS-CORT	+	10442788	0.178177	1.58856	0.112162	0.400188	0.222011	1.28926	0.928091
DFFA	-	10448535	-4.19901	5.66113	0.741726	-1.93463	2.26438	4.21176	3.78279
DFFA	-	10449936	-3.67659	2.18078	1.68591	-1.67155	2.00504	1.72035	1.34022
CORT	+	10451639	0.275541	0.938177	0.293699	0.872175	0.596633	0.672067	0.654601
CORT	+	10451778	0.0512201	6.59865	0.00776221	-0.426712	-0.477932	4.98933	4.31842
CORT	+	10451882	-0.359794	1.0241	0.351326	0.668201	1.02799	0.585599	0.840156
DFFA	-	10451893	-2.14549	4.62624	0.463765	0.350251	2.49574	3.032	3.49415
CORT	+	10451983	-0.915005	6.5384	0.139943	-0.49529	0.419715	4.99405	4.2202
CORT	+	10452847	NA	NA	NA	NA	-2.04276	NA	3.03872
DFFA	-	10456403	1.69608	5.96696	0.284245	-0.49529	-2.19137	4.99405	3.26559
DFFA	-	10456512	-0.720503	1.16753	0.617118	-1.2614	-0.540895	0.693723	0.93908
DFFA	-	10456585	-0.060553	2.35095	0.0257569	-1.31733	-1.25678	1.9986	1.23796
DFFA	-	10457119	-3.85737	5.74903	0.670961	-4.28174	-0.424368	3.9154	4.20963
DFFA	-	10457279	-3.54166	4.05928	0.872486	-4.36292	-0.821251	3.53345	1.99812
DFFA	-	10457691	-1.56076	4.94251	0.315783	-2.52765	-0.966891	2.43924	4.29867
DFFA	-	10458057	-3.02343	6.59312	0.458574	-3.33414	-0.310705	4.99277	4.30599
DFFA	-	10458238	NA	NA	NA	-3.33414	NA	4.99277	NA
DFFA	-	10458303	NA	NA	NA	NA	NA	NA	NA
DFFA	-	10458464	0.321152	3.51688	0.0913174	-1.84615	-2.1673	3.01641	1.80824
DFFA	-	10458530	-0.159282	0.731275	0.217814	-2.58418	-2.4249	0.280514	0.675333
DFFA	-	10459144	-1.99875	4.76202	0.419727	-0.893033	1.10572	3.6971	3.00139
DFFA	-	10459256	-4.0817	6.47893	0.629996	-3.42847	0.653228	4.97623	4.14893
DFFA	-	10459383	-3.59846	1.99026	1.80804	-3.11008	0.488387	1.52513	1.27871
DFFA	-	10459439	0.455939	2.99623	0.152171	-0.985388	-1.44133	2.62876	1.43772
DFFA	-	10459475	-5.24214	4.17637	1.25519	-4.36292	0.879227	3.53345	2.22639
DFFA	-	10459504	-3.15979	2.97499	1.06212	-3.72257	-0.562787	1.94799	2.24853
DFFA	-	10459530	2.22287	6.60174	0.33671	-0.49529	-2.71816	4.99405	4.31769
DFFA	-	10459578	-0.428815	1.79546	0.238834	-2.75512	-2.32631	1.10152	1.41785
DFFA	-	10459915	-6.85865	4.96934	1.38019	-4.36292	2.49574	3.53345	3.49415
DFFA	-	10461214	0.339078	2.76901	0.122454	0.834292	0.495214	2.11807	1.78359
DFFA	-	10461257	-0.273277	2.69999	0.101214	-1.25324	-0.97996	1.70472	2.09377
DFFA	-	10461288	NA	NA	NA	-1.99629	NA	4.24057	NA
DFFA	-	10461341	NA	NA	NA	NA	NA	NA	NA
DFFA	-	10462407	NA	NA	NA	NA	NA	NA	NA
DFFA	-	10462434	0.257273	5.42529	0.0474211	1.52571	1.26844	4.41631	3.15119
DFFA	-	10462460	1.9736	1.61843	1.21945	3.62689	1.6533	0.766385	1.42548
DFFA	-	10462535	1.28194	5.42661	0.236231	1.83479	0.552855	4.03711	3.62627
DFFA	-	10462831	0.284079	5.02408	0.0565434	1.83479	1.55071	4.03711	2.99051
DFFA	-	10462857	3.59509	3.05956	1.17504	2.49382	-1.10127	2.18482	2.14183
DFFA	-	10462894	1.56089	1.29101	1.20904	2.40129	0.840403	0.70426	1.082
PEX14	+	10519992	NA	NA	NA	NA	-0.477932	NA	4.31842
PEX14	+	10524467	-3.96207	5.70471	0.694527	-4.44	-0.477932	3.72759	4.31842
PEX14	+	10542040	-2.02902	5.59537	0.362624	-3.33414	-1.30512	4.99277	2.52595
PEX14	+	10542326	NA	NA	NA	NA	NA	NA	NA
PEX14	+	10545285	NA	NA	NA	NA	-3.6991	NA	4.29291
PEX14	+	10547630	NA	NA	NA	NA	-2.71816	NA	4.31769
PEX14	+	10549483	1.03583	6.18406	0.167499	-3.33414	-4.36996	4.99277	3.64895
PEX14	+	10578409	4.28407	6.49007	0.660095	1.13173	-3.15234	4.85565	4.30624
PEX14	+	10607342	NA	NA	NA	NA	NA	NA	NA
PEX14	+	10630738	0.947483	0.903962	1.04814	1.52783	0.580344	0.544574	0.721517
PEX14	+	10633181	-2.27389	2.6476	0.85885	-2.52785	-0.253958	1.78809	1.95257
PEX14	+	10633918	NA	NA	NA	NA	-2.52257	NA	2.19672
PEX14	+	10636581	NA	NA	NA	NA	1.17221	NA	2.68789
CASZ1	-	10636594	3.19789	2.4519	1.30425	-1.21575	-4.41364	1.59708	1.86041
CASZ1	-	10636789	NA	NA	NA	-0.426712	NA	4.98933	NA
CASZ1	-	10647203	-0.703494	1.1224	0.626775	-0.0227696	0.680725	0.540731	0.983565
CASZ1	-	10650167	NA	NA	NA	NA	2.40775	NA	4.11618
CASZ1	-	10651377	-4.22362	5.0376	0.838419	-3.50351	0.720108	2.79019	4.19432
CASZ1	-	10651778	-1.1187	1.51017	0.740781	-0.0334203	1.08528	0.655424	1.36052
CASZ1	-	10652591	0.472306	2.51412	0.187861	2.54361	2.07131	2.15946	1.28746
CASZ1	-	10738909	1.81031	3.95725	0.457467	-2.93617	-4.74649	3.20692	2.31852
C1orf127	-	10946465	NA	NA	NA	NA	NA	NA	NA
TARDBP	+	11014258	NA	NA	NA	0.586264	NA	4.88789	NA
TARDBP	+	11021974	-1.0716	6.52928	0.164122	-0.49529	0.576307	4.99405	4.20606
TARDBP	+	11022071	-1.14219	1.02117	1.11851	0.460609	1.6028	0.468705	0.907255
TARDBP	+	11022675	NA	NA	NA	NA	-0.310705	NA	4.30599
TARDBP	+	11023083	NA	NA	NA	NA	-0.477932	NA	4.31842
TARDBP	+	11023945	2.18314	1.65459	1.31945	3.86747	1.68434	1.30527	1.01682
TARDBP	+	11024025	1.37011	0.893417	1.53356	3.45279	2.08268	0.366771	0.814661
TARDBP	+	11024127	-0.194489	6.44411	0.0301809	0.525618	0.720108	4.89227	4.19432
TARDBP	+	11024163	1.75078	2.60959	0.670904	2.60234	0.851554	2.15458	1.47232
TARDBP	+	11024733	0.49696	1.51183	0.328715	1.49777	1.00081	1.0917	1.04585
TARDBP	+	11024965	-0.0936408	2.54873	0.0367402	3.39739	3.49103	1.89913	1.6998
TARDBP	+	11025472	-1.19365	2.31267	0.516135	-0.704055	0.489594	1.79834	1.45409
TARDBP	+	11026006	3.06526	3.07766	0.995971	3.70985	0.644586	2.47886	1.82407
TARDBP	+	11026143	NA	NA	NA	NA	NA	NA	NA
TARDBP	+	11026307	NA	NA	NA	NA	NA	NA	NA
TARDBP	+	11026398	1.44244	6.48991	0.222258	1.13173	-0.310705	4.85565	4.30599
TARDBP	+	11026717	-0.413368	6.42791	0.0643084	0.586264	0.999632	4.88789	4.17451
TARDBP	+	11030508	0.122079	0.777564	0.157002	-1.3703	-1.49238	0.348202	0.695242
MASP2	-	11044788	-3.02343	6.59312	0.458574	-3.33414	-0.310705	4.99277	4.30599
SRM	-	11050350	0.446787	5.01499	0.0890902	1.16689	0.720108	2.74915	4.19432
SRM	-	11051428	-1.80265	3.06663	0.587828	-0.200183	1.60247	2.4082	1.89863
SRM	-	11052444	0.0512201	6.59865	0.00776221	-0.426712	-0.477932	4.98933	4.31842
SRM	-	11054579	-0.59291	0.931375	0.636597	1.22839	1.8213	0.337059	0.868246
SRM	-	11054605	0.23893	1.72431	0.138566	2.12374	1.88481	1.12051	1.31061
SRM	-	11054632	-0.255547	2.12744	0.120119	1.75997	2.01552	1.3407	1.65183
SRM	-	11054657	0.197561	2.24979	0.0878129	1.88776	1.6902	1.40429	1.7577
SRM	-	11054691	1.62882	4.99671	0.325977	1.83479	0.205975	4.03711	2.9443
SRM	-	11054752	1.32349	3.59543	0.368103	0.730042	-0.593446	2.99217	1.9935
SRM	-	11054784	0.29804	5.77032	0.0516505	0.586264	0.288224	4.88789	3.06679
EXOSC10	-	11066608	-0.644487	0.873178	0.738093	-0.125961	0.518525	0.298094	0.82072
EXOSC10	-	11068635	NA	NA	NA	NA	-2.71816	NA	4.31769
EXOSC10	-	11080153	NA	NA	NA	-1.91138	NA	4.40466	NA
MTOR	-	11106525	0.564904	0.82248	0.686831	0.68879	0.123886	0.419174	0.707648
MTOR	-	11106584	1.15929	2.07317	0.559187	0.692627	-0.466664	1.50091	1.43014
MTOR	-	11106632	4.81344	3.25076	1.48071	3.15293	-1.66051	2.87892	1.50973
MTOR	-	11107400	0.880606	4.4161	0.199408	0.894764	0.0141582	2.85556	3.36864
MTOR	-	11131936	0.813314	6.18542	0.131489	-0.49529	-1.3086	4.99405	3.64951
MTOR	-	11132335	NA	NA	NA	0.586264	NA	4.88789	NA
MTOR	-	11132502	-0.634136	6.07216	0.104433	0.525618	1.15975	4.89227	3.59679
MTOR	-	11132864	NA	NA	NA	-0.49529	NA	4.99405	NA
MTOR	-	11192801	NA	NA	NA	NA	NA	NA	NA
ANGPTL7	+	11195914	NA	NA	NA	NA	NA	NA	NA
MTOR	-	11207684	3.81115	6.52193	0.584359	-3.42847	-7.23962	4.97623	4.21576
MTOR	-	11212583	-0.0913953	6.07618	0.0150416	-0.49529	-0.403895	4.99405	3.46114
MTOR	-	11253701	-0.376399	3.28283	0.114657	-5.40103	-5.02463	2.71706	1.84243
UBIAD1	+	11286182	-0.543773	6.30254	0.0862784	0.525618	1.06939	4.89227	3.97337
UBIAD1	+	11286265	0.55132	1.15072	0.479107	1.18305	0.631727	0.765497	0.859175
UBIAD1	+	11286339	-1.48793	3.62299	0.410692	1.98631	3.47424	2.38499	2.72724
UBIAD1	+	11286396	NA	NA	NA	NA	NA	NA	NA
UBIAD1	+	11286510	-1.73613	6.49384	0.267351	-0.426712	1.30942	4.98933	4.15652
UBIAD1	+	11287921	0.951575	0.838132	1.13535	-1.87832	-2.8299	0.310096	0.778657
UBIAD1	+	11288408	-0.44275	0.786366	0.563033	-1.00458	-0.561831	0.473642	0.627722
UBIAD1	+	11297883	NA	NA	NA	NA	NA	NA	NA
UBIAD1	+	11299558	-0.88308	1.14779	0.769373	-0.179713	0.703368	0.450433	1.05572
DISP3	+	11483597	0.411573	3.3484	0.122916	0.88471	0.473137	2.87967	1.7086
DISP3	+	11537531	-0.522288	0.968384	0.53934	0.581216	1.1035	0.318195	0.914614
DISP3	+	11537563	-0.468693	1.04917	0.446726	0.359347	0.82804	0.428261	0.957789
FBXO2	-	11640640	1.08082	4.71053	0.229448	-2.87547	-3.95629	2.33346	4.09196
FBXO2	-	11641212	NA	NA	NA	NA	-1.15478	NA	4.29563
FBXO2	-	11648348	-0.239111	1.42256	0.168086	1.11621	1.35532	0.52946	1.32036
FBXO2	-	11648377	-0.142698	1.32455	0.107733	0.845301	0.987999	0.423351	1.25507
FBXO2	-	11648429	0.836324	6.51735	0.128323	0.525618	-0.310705	4.89227	4.30599
FBXO44	+	11662164	0.578876	6.0603	0.0955195	1.13173	0.552855	4.85565	3.62627
FBXO44	+	11662242	1.65424	3.14773	0.525535	2.01553	0.361295	1.71296	2.64082
FBXO44	+	11662271	-0.343967	0.946386	0.363453	1.19333	1.5373	0.557182	0.764981
FBXO44	+	11663304	-1.43413	0.815895	1.75774	-1.18562	0.248509	0.40474	0.708427
FBXO6	+	11669041	NA	NA	NA	NA	-0.335674	NA	3.12206
FBXO6	+	11674009	1.60082	4.34292	0.368605	1.07225	-0.528568	2.7989	3.32071
FBXO6	+	11674334	0.555425	6.42404	0.0864603	1.13173	0.576307	4.85565	4.20606
MAD2L2	-	11674470	0.147296	0.933927	0.157717	1.72658	1.57928	0.325335	0.87543
MAD2L2	-	11674519	0.759593	1.19864	0.63371	2.8106	2.05101	0.711218	0.96484
FBXO6	+	11675069	NA	NA	NA	NA	-0.477932	NA	4.31842
DRAXIN	+	11712557	0.54018	6.58574	0.0820227	-0.426712	-0.966891	4.98933	4.29867
DRAXIN	+	11720130	NA	NA	NA	NA	NA	NA	NA
DRAXIN	+	11720901	0.454789	2.405	0.189102	0.203631	-0.251158	1.83183	1.55834
DRAXIN	+	11720932	-1.26886	1.18578	1.07006	-1.665	-0.396141	0.931426	0.733833
DRAXIN	+	11721003	NA	NA	NA	NA	-1.76329	NA	4.04469
DRAXIN	+	11721589	-1.55688	2.3256	0.669456	-1.48169	0.0751959	1.3967	1.85947
DRAXIN	+	11725837	-1.47459	0.764355	1.92919	-0.969277	0.505308	0.283517	0.709829
AGTRAP	+	11737150	NA	NA	NA	NA	NA	NA	NA
AGTRAP	+	11749869	NA	NA	NA	NA	NA	NA	NA
AGTRAP	+	11750621	NA	NA	NA	0.586264	NA	4.88789	NA
AGTRAP	+	11750715	-0.713196	1.89316	0.376723	0.454777	1.16797	0.87733	1.6776
AGTRAP	+	11750749	-0.158303	1.20455	0.131421	1.22192	1.38023	0.499519	1.09609
AGTRAP	+	11752076	2.1466	6.51182	0.329647	0.586264	-1.56034	4.88789	4.30259
AGTRAP	+	11754773	-0.23016	1.23744	0.185998	-0.651588	-0.421428	0.933644	0.81213
MTHFR	-	11785713	0.46676	0.857858	0.544099	-1.76845	-2.23521	0.422606	0.746542
MTHFR	-	11788904	-1.853	3.66125	0.506113	-0.903391	0.949613	2.12981	2.97803
MTHFR	-	11789426	1.53877	3.14181	0.489771	2.44594	0.907168	2.22212	2.22107
C1orf167	+	11789458	NA	NA	NA	-0.49529	NA	4.99405	NA
MTHFR	-	11789465	5.53763	6.2623	0.884281	1.7814	-3.75623	4.56039	4.29176
C1orf167	+	11789565	NA	NA	NA	NA	NA	NA	NA
MTHFR	-	11789578	-1.80471	6.49747	0.277756	-0.49529	1.30942	4.99405	4.15652
MTHFR	-	11789869	-2.48627	2.49329	0.997182	-0.31088	2.17539	1.73341	1.79215
MTHFR	-	11790012	0.566429	2.30008	0.246265	1.7593	1.19287	1.74304	1.50073
MTHFR	-	11790457	2.22287	6.60174	0.33671	-0.49529	-2.71816	4.99405	4.31769
MTHFR	-	11793609	0.928588	3.13679	0.296032	-5.92204	-6.85063	2.39653	2.02388
CLCN6	+	11816800	-4.07579	4.6957	0.867984	-2.80736	1.26844	3.48133	3.15119
CLCN6	+	11819834	NA	NA	NA	NA	NA	NA	NA
CLCN6	+	11819970	0.0567539	2.54133	0.0223324	-3.5331	-3.58985	1.64992	1.9329
CLCN6	+	11821060	2.25302	1.21648	1.85207	-3.53552	-5.78854	0.483723	1.11617
CLCN6	+	11821193	NA	NA	NA	NA	-2.53027	NA	4.32071
CLCN6	+	11821878	-1.7949	3.6801	0.487731	-3.54379	-1.74889	2.04779	3.05772
NPPA	-	11826058	NA	NA	NA	NA	1.30942	NA	4.15652
NPPA	-	11845699	NA	NA	NA	2.89825	NA	3.10478	NA
NPPB	-	11857454	-1.47094	4.50966	0.326176	-0.893033	0.577909	3.6971	2.58235
KIAA2013	-	11919581	-0.0768292	0.63495	0.121	0.499969	0.576798	0.331192	0.541732
KIAA2013	-	11919980	0.740644	5.39049	0.137398	-1.78963	-2.53027	3.22318	4.32071
KIAA2013	-	11920046	0.46231	0.880392	0.525118	0.634705	0.172394	0.493423	0.729126
KIAA2013	-	11920108	2.52595	3.84011	0.65778	0.236403	-2.28954	2.34437	3.04144
KIAA2013	-	11920155	NA	NA	NA	-0.426712	NA	4.98933	NA
PLOD1	+	11951931	-1.34071	5.92029	0.22646	-3.42847	-2.08776	4.97623	3.20732
PLOD1	+	11975255	2.03498	6.60371	0.308157	-0.49529	-2.53027	4.99405	4.32071
PLOD1	+	11975484	2.57566	1.71291	1.50367	2.7921	0.216441	0.839609	1.49303
PLOD1	+	11975517	0.123096	1.18469	0.103906	1.34487	1.22178	0.292462	1.14802
PLOD1	+	11975546	0.466195	2.52158	0.184882	1.59681	1.13061	1.2574	2.1857
PLOD1	+	11976458	1.06397	2.18898	0.486059	-1.06446	-2.12843	1.59321	1.50111
PLOD1	+	11976483	-1.51836	6.05237	0.25087	-1.99629	-0.477932	4.24057	4.31842
PLOD1	+	11976571	NA	NA	NA	-0.49529	NA	4.99405	NA
PLOD1	+	11976618	-5.74551	5.27272	1.08967	-5.0254	0.720108	3.19519	4.19432
PLOD1	+	11978688	NA	NA	NA	0.586264	NA	4.88789	NA
PLOD1	+	11978745	NA	NA	NA	-2.86003	NA	3.49543	NA
PLOD1	+	11979824	0.0634635	4.99195	0.0127132	-0.247242	-0.310705	2.52547	4.30599
MFN2	+	12013485	0.668356	0.651477	1.02591	1.20655	0.538191	0.356594	0.545218
MIIP	+	12032019	-0.323956	0.86534	0.374369	1.02004	1.344	0.303122	0.810512
MIIP	+	12032609	-0.488666	1.68322	0.290317	0.991564	1.48023	1.19961	1.18074
MIIP	+	12032726	0.117083	5.46541	0.0214226	-0.360849	-0.477932	3.34991	4.31842
TNFRSF8	+	12137296	-1.16045	5.43917	0.213351	-0.49529	0.665162	4.99405	2.155
TNFRSF8	+	12143020	NA	NA	NA	NA	NA	NA	NA
TNFRSF8	+	12144127	NA	NA	NA	NA	0.419715	NA	4.2202
TNFRSF8	+	12144187	NA	NA	NA	NA	0.720108	NA	4.19432
TNFRSF1B	+	12203687	NA	NA	NA	NA	NA	NA	NA
TNFRSF1B	+	12209157	NA	NA	NA	NA	NA	NA	NA
TNFRSF1B	+	12209200	-2.73942	1.47181	1.86126	-1.89688	0.84254	0.912278	1.15497
VPS13D	+	12249513	NA	NA	NA	NA	NA	NA	NA
VPS13D	+	12263540	NA	NA	NA	NA	NA	NA	NA
VPS13D	+	12320476	NA	NA	NA	-0.49529	NA	4.99405	NA
VPS13D	+	12348995	2.39792	6.07591	0.394659	1.08931	-1.3086	4.85775	3.64951
VPS13D	+	12359681	NA	NA	NA	NA	-0.310705	NA	4.30599
VPS13D	+	12385609	NA	NA	NA	NA	NA	NA	NA
VPS13D	+	12468225	2.19177	4.70209	0.466126	-0.915924	-3.10769	3.84726	2.70338
VPS13D	+	12486337	NA	NA	NA	NA	NA	NA	NA
VPS13D	+	12488672	-0.02463	1.89216	0.0130169	-3.24404	-3.21941	1.38349	1.29083
VPS13D	+	12499931	NA	NA	NA	NA	NA	NA	NA
VPS13D	+	12500201	NA	NA	NA	NA	-0.310705	NA	4.30599
VPS13D	+	12500370	NA	NA	NA	NA	NA	NA	NA
VPS13D	+	12507578	NA	NA	NA	NA	0.191704	NA	2.31721
VPS13D	+	12507625	4.83564	5.58887	0.865226	2.30536	-2.53027	3.54499	4.32071
VPS13D	+	12508662	1.06466	1.03732	1.02636	-3.10344	-4.1681	0.419293	0.948798
VPS13D	+	12509161	NA	NA	NA	NA	0.452165	NA	3.6819
VPS13D	+	12509270	-2.71102	6.47496	0.418693	-0.49529	2.21573	4.99405	4.12124
VPS13D	+	12509354	2.46211	3.27276	0.752303	3.24089	0.778778	2.76675	1.74816
VPS13D	+	12509414	0.455642	1.40906	0.323366	0.883852	0.428211	1.05713	0.931621
VPS13D	+	12509963	NA	NA	NA	-0.49529	NA	4.99405	NA
VPS13D	+	12510342	0.130388	1.08127	0.120588	2.02457	1.89418	0.594124	0.903411
VPS13D	+	12512027	-0.0297946	0.98497	0.0302493	-0.664186	-0.634391	0.551939	0.8158
DHRS3	-	12567900	-1.30299	1.67025	0.780116	0.425782	1.72877	0.546687	1.57825
DHRS3	-	12576595	NA	NA	NA	NA	NA	NA	NA
DHRS3	-	12580095	NA	NA	NA	NA	-2.53027	NA	4.32071
DHRS3	-	12598403	4.25948	5.43174	0.784182	2.36027	-1.8992	3.49467	4.15826
DHRS3	-	12608160	NA	NA	NA	NA	NA	NA	NA
DHRS3	-	12610064	-2.5685	6.05785	0.423996	-1.84839	0.720108	4.37095	4.19432
DHRS3	-	12614670	NA	NA	NA	-4.36292	NA	3.53345	NA
DHRS3	-	12616096	4.68083	6.48337	0.721975	1.13173	-3.5491	4.85565	4.29613
AADACL3	+	12720313	NA	NA	NA	NA	NA	NA	NA
AADACL3	+	12728738	NA	NA	NA	NA	NA	NA	NA
C1orf158	+	12761149	1.73498	5.03781	0.344391	1.42427	-0.310705	2.61496	4.30599
PDPN	+	13591257	-0.970465	2.34995	0.412973	-0.653806	0.316659	1.70505	1.61711
PDPN	+	13614435	-1.0716	6.52928	0.164122	-0.49529	0.576307	4.99405	4.20606
PDPN	+	13616146	-0.995275	3.32737	0.299118	2.02812	3.02339	2.37286	2.33258
PDPN	+	13616191	2.08317	5.20145	0.400498	1.91105	-0.172115	4.3938	2.78381
PDPN	+	13616230	0.519281	1.25718	0.413051	1.05167	0.532387	0.886294	0.891625
PDPN	+	13616284	0.782456	4.05135	0.193135	2.84765	2.0652	3.04945	2.66726
PDPN	+	13616367	0.464423	1.16642	0.39816	0.0398401	-0.424583	0.824474	0.825096
PDPN	+	13616466	0.191038	3.96751	0.0481507	2.54165	2.35061	3.31444	2.18073
PDPN	+	13616902	0.202151	1.71588	0.117812	1.26398	1.06183	0.981271	1.4076
PDPN	+	13617098	2.04631	3.48926	0.586458	3.884	1.8377	2.40885	2.52436
PDPN	+	13617276	-0.881016	1.51053	0.583251	1.09502	1.97604	0.905319	1.20917
PDPN	+	13617937	-1.81043	0.774016	2.33901	-1.76656	0.0438682	0.299187	0.713854
PRDM2	+	13733097	-1.0716	6.52928	0.164122	-0.49529	0.576307	4.99405	4.20606
PRDM2	+	13787637	1.69601	3.53903	0.479232	2.49332	0.797305	3.37422	1.0674
PRDM2	+	13787828	-0.41237	1.11208	0.370808	0.126107	0.538477	0.76695	0.805307
PRDM2	+	13788057	0.698751	1.13482	0.615737	0.224316	-0.474435	0.697588	0.895092
PRDM2	+	13788490	-4.28992	4.66461	0.919673	-4.44	-0.150088	3.72759	2.80422
PRDM2	+	13794498	-3.9695	5.43946	0.729761	-2.86003	1.10947	3.49543	4.16769
PRDM2	+	13823054	0.806149	1.26445	0.63755	0.121157	-0.684992	0.793365	0.98458
PRDM2	+	13823095	-0.116006	6.59052	0.017602	-0.426712	-0.310705	4.98933	4.30599
PRDM2	+	13823478	-1.7129	2.5885	0.661735	-0.0709368	1.64196	1.67317	1.97505
PRDM2	+	13825025	1.43178	0.966021	1.48214	0.240273	-1.19151	0.595356	0.760754
PRDM2	+	13825056	0.232994	0.690054	0.337646	0.890358	0.657364	0.335533	0.602986
KAZN	+	14617238	1.48231	4.43188	0.334466	-0.915924	-2.39824	3.84726	2.20004
KAZN	+	14617809	1.41945	2.10442	0.674509	-1.19286	-2.61231	1.29759	1.65675
KAZN	+	14716001	-0.18152	3.03958	0.0597187	-0.903391	-0.721871	2.12981	2.16863
KAZN	+	14722604	NA	NA	NA	NA	-2.71816	NA	4.31769
KAZN	+	14781812	5.01265	5.75936	0.870348	0.525618	-4.48703	4.89227	3.03907
KAZN	+	14789777	-2.01568	1.37855	1.46217	-3.26668	-1.251	0.509186	1.28106
KAZN	+	14799779	1.00107	4.01257	0.249482	-0.360849	-1.36191	3.34991	2.20881
KAZN	+	14817771	0.0114377	1.3829	0.00827076	-2.94387	-2.95531	0.63066	1.23073
KAZN	+	14831499	2.03498	6.60371	0.308157	-0.49529	-2.53027	4.99405	4.32071
KAZN	+	14879238	1.36168	6.21348	0.21915	1.7814	0.419715	4.56039	4.2202
KAZN	+	14961709	1.71241	5.37445	0.318621	0.557632	-1.15478	3.22991	4.29563
KAZN	+	14964084	NA	NA	NA	-0.426712	NA	4.98933	NA
KAZN	+	15016937	-0.723158	6.41624	0.112708	0.586264	1.30942	4.88789	4.15652
KAZN	+	15025248	NA	NA	NA	-4.28174	NA	3.9154	NA
KAZN	+	15046287	0.819779	1.23657	0.662946	-2.98463	-3.80441	0.390866	1.17317
KAZN	+	15065957	1.49134	6.09225	0.244792	1.91105	0.419715	4.3938	4.2202
KAZN	+	15066019	2.85235	5.43389	0.52492	2.54165	-0.310705	3.31444	4.30599
KAZN	+	15066063	NA	NA	NA	-3.33414	NA	4.99277	NA
KAZN	+	15066190	0.836324	6.51735	0.128323	0.525618	-0.310705	4.89227	4.30599
KAZN	+	15066229	-0.0908211	4.97745	0.0182465	2.36027	2.4511	3.49467	3.54433
KAZN	+	15066259	NA	NA	NA	-0.426712	NA	4.98933	NA
KAZN	+	15066515	-0.368639	1.15191	0.320025	-0.550095	-0.181456	0.489597	1.04268
KAZN	+	15066561	0.214872	1.0314	0.20833	-2.24693	-2.46181	0.58294	0.850866
KAZN	+	15066626	NA	NA	NA	NA	-0.477932	NA	4.31842
KAZN	+	15068129	0.829133	1.1322	0.732321	0.581821	-0.247313	0.795518	0.80562
KAZN	+	15089742	0.98006	1.20686	0.812076	-1.23609	-2.21615	0.756544	0.940291
KAZN	+	15118023	0.363944	0.803791	0.452784	1.133	0.769058	0.37168	0.712695
AL035405.1	-	15191736	NA	NA	NA	NA	-1.15478	NA	4.29563
TMEM51	+	15220140	NA	NA	NA	NA	NA	NA	NA
TMEM51	+	15220458	1.38555	2.0675	0.670156	0.776046	-0.609503	1.67943	1.20585
FHAD1	+	15292960	NA	NA	NA	NA	-0.310705	NA	4.30599
FHAD1	+	15320370	-0.740102	3.89025	0.190246	-3.01039	-2.27029	3.35991	1.96088
FHAD1	+	15329955	NA	NA	NA	NA	0.419715	NA	4.2202
FHAD1	+	15329982	NA	NA	NA	NA	2.45301	NA	3.60008
FHAD1	+	15330039	0.854802	5.65008	0.15129	2.06731	1.21251	3.82143	4.16175
FHAD1	+	15330476	2.64969	6.02381	0.439869	1.49337	-1.15632	4.48159	4.02513
FHAD1	+	15335372	1.0642	6.52229	0.163163	0.586264	-0.477932	4.88789	4.31842
FHAD1	+	15335444	-2.15897	6.48159	0.333092	-0.426712	1.73226	4.98933	4.13734
FHAD1	+	15348104	NA	NA	NA	NA	NA	NA	NA
FHAD1	+	15352106	NA	NA	NA	NA	-0.310705	NA	4.30599
FHAD1	+	15364297	NA	NA	NA	NA	-0.477932	NA	4.31842
FHAD1	+	15366299	NA	NA	NA	NA	-4.83733	NA	2.59887
FHAD1	+	15397509	NA	NA	NA	NA	-2.71816	NA	4.31769
FHAD1	+	15397643	NA	NA	NA	NA	-3.6991	NA	4.29291
EFHD2	+	15417338	NA	NA	NA	NA	NA	NA	NA
EFHD2	+	15428825	1.35834	1.05218	1.29098	2.11676	0.758427	0.46767	0.942531
EFHD2	+	15429959	-0.557893	3.78146	0.147534	-0.08829	0.469603	2.52194	2.81768
EFHD2	+	15430046	-0.123194	6.39671	0.019259	1.08931	1.21251	4.85775	4.16175
EFHD2	+	15430157	0.189711	4.7855	0.0396429	1.26585	1.07614	2.68702	3.95992
EFHD2	+	15430188	-0.467129	1.07193	0.435783	1.59363	2.06075	0.64355	0.857247
EFHD2	+	15430264	NA	NA	NA	NA	1.30942	NA	4.15652
EFHD2	+	15430319	0.737998	1.32706	0.556117	1.94609	1.20809	0.726467	1.11055
CTRC	+	15446632	-2.17315	4.87385	0.445878	-1.91138	0.261766	4.40466	2.08648
CELA2A	+	15458937	4.15079	3.43145	1.20963	-1.38394	-5.53474	2.75495	2.04576
CASP9	-	15484566	NA	NA	NA	-3.33414	NA	4.99277	NA
CASP9	-	15489713	-1.17441	0.875287	1.34175	-0.618959	0.555454	0.386973	0.785098
CASP9	-	15491391	0.445365	1.85037	0.24069	-1.01364	-1.45901	1.35322	1.262
CASP9	-	15492269	-0.340165	1.38377	0.245824	0.978954	1.31912	1.12843	0.800921
CASP9	-	15523674	2.32394	5.28338	0.439858	0.462813	-1.86113	4.897	1.98332
DNAJC16	+	15542285	2.80204	3.03403	0.923536	-1.07538	-3.87741	2.37408	1.8892
AGMAT	-	15565599	0.558856	5.24457	0.106559	-1.97142	-2.53027	2.9727	4.32071
DNAJC16	+	15567724	NA	NA	NA	NA	NA	NA	NA
DNAJC16	+	15568360	NA	NA	NA	-0.426712	NA	4.98933	NA
AGMAT	-	15568701	NA	NA	NA	NA	NA	NA	NA
DNAJC16	+	15568790	-0.388718	2.65349	0.146493	-1.02531	-0.636591	1.83291	1.91872
DNAJC16	+	15569072	-0.749693	6.42656	0.116655	0.462813	1.21251	4.897	4.16175
DNAJC16	+	15569172	0.517738	5.09737	0.10157	0.937453	0.419715	2.85887	4.2202
DNAJC16	+	15569218	NA	NA	NA	-0.49529	NA	4.99405	NA
DNAJC16	+	15569305	NA	NA	NA	NA	NA	NA	NA
DNAJC16	+	15570036	NA	NA	NA	NA	-0.310705	NA	4.30599
AGMAT	-	15570056	NA	NA	NA	-0.49529	NA	4.99405	NA
DNAJC16	+	15570104	2.82737	6.59123	0.428959	-0.49529	-3.32266	4.99405	4.3016
DNAJC16	+	15570339	1.75618	2.60151	0.67506	0.32184	-1.43433	1.8747	1.80371
DNAJC16	+	15570858	1.32772	5.69007	0.23334	-0.49529	-1.82301	4.99405	2.72696
AGMAT	-	15571211	NA	NA	NA	NA	-0.310705	NA	4.30599
DNAJC16	+	15571280	0.94192	1.49699	0.629207	-0.239633	-1.18155	1.03214	1.08429
AGMAT	-	15571362	NA	NA	NA	NA	NA	NA	NA
AGMAT	-	15571691	-1.56461	4.8613	0.32185	-1.84839	-0.283783	4.37095	2.12768
DNAJC16	+	15571713	-0.558995	0.786444	0.710788	0.376603	0.935598	0.417855	0.666252
AGMAT	-	15571762	NA	NA	NA	NA	NA	NA	NA
AGMAT	-	15571813	NA	NA	NA	NA	NA	NA	NA
AGMAT	-	15571840	NA	NA	NA	-0.426712	NA	4.98933	NA
AGMAT	-	15572716	NA	NA	NA	NA	NA	NA	NA
AGMAT	-	15573310	NA	NA	NA	NA	0.419715	NA	4.2202
AGMAT	-	15573360	NA	NA	NA	NA	NA	NA	NA
AGMAT	-	15573418	NA	NA	NA	NA	NA	NA	NA
AGMAT	-	15573539	NA	NA	NA	-0.49529	NA	4.99405	NA
AGMAT	-	15584307	-3.24529	1.81254	1.79047	-3.62611	-0.380819	1.3766	1.17909
CHCHD2P6	+	15605309	-3.14975	1.85754	1.69566	-1.36273	1.78702	1.57959	0.977414
DDI2	+	15659173	NA	NA	NA	NA	NA	NA	NA
RSC1A1	+	15660834	NA	NA	NA	NA	NA	NA	NA
RSC1A1	+	15661867	NA	NA	NA	NA	NA	NA	NA
RSC1A1	+	15662010	2.26665	2.25024	1.00729	1.24582	-1.02083	1.87308	1.24705
RSC1A1	+	15662262	3.42327	2.57667	1.32856	4.31464	0.891367	2.18705	1.36237
RSC1A1	+	15669024	-1.26016	0.968164	1.30159	-1.54173	-0.281575	0.680906	0.688264
PLEKHM2	+	15714349	1.57674	2.08848	0.754971	-0.777339	-2.35408	1.61922	1.31904
PLEKHM2	+	15721505	-0.803865	6.60275	0.121747	-3.33414	-2.53027	4.99277	4.32071
PLEKHM2	+	15734749	-0.427718	0.965083	0.443193	0.925437	1.35316	0.308266	0.914526
SLC25A34	+	15741372	-0.691485	0.856767	0.807086	-0.904783	-0.213298	0.592721	0.618653
FBLIM1	+	15785339	0.413749	1.36196	0.30379	-2.13111	-2.54486	0.679654	1.18025
FBLIM1	+	15786460	-0.836772	1.49083	0.561279	-1.52192	-0.685144	0.926085	1.16831
FBLIM1	+	15786569	-1.18488	0.689979	1.71727	-1.95159	-0.766707	0.374799	0.579307
RPL12P14	+	15793272	NA	NA	NA	NA	-0.11847	NA	3.42198
RPL12P14	+	15793326	-0.477787	2.20053	0.217124	-1.96218	-1.48439	1.35386	1.73476
UQCRHL	-	15807159	-0.248923	0.874445	0.284664	-1.44442	-1.19549	0.452146	0.748477
UQCRHL	-	15807350	0.926305	1.79174	0.516986	-0.707154	-1.63346	1.30359	1.22922
SPEN	+	15849035	-2.07239	6.48931	0.319355	-0.49529	1.5771	4.99405	4.14375
SPEN	+	15858245	0.536596	1.78622	0.300408	-2.57246	-3.10905	1.19329	1.32915
SPEN	+	15873785	NA	NA	NA	NA	-0.966891	NA	4.29867
SPEN	+	15881925	NA	NA	NA	NA	-1.3931	NA	4.29012
SPEN	+	15932366	-2.49703	3.51208	0.710983	-3.59525	-1.09823	2.9515	1.9035
SPEN	+	15936635	-0.147311	0.96071	0.153336	-3.60041	-3.4531	0.355507	0.892513
SPEN	+	15940125	NA	NA	NA	NA	-3.88012	NA	4.08431
ZBTB17	-	15940138	1.00658	4.17328	0.241197	-0.915924	-1.9225	3.84726	1.61705
ZBTB17	-	15940195	2.86578	5.24027	0.546878	-0.49529	-3.36107	4.99405	1.5874
SPEN	+	15940196	NA	NA	NA	NA	NA	NA	NA
SPEN	+	15940381	-0.667236	1.94325	0.343361	0.354412	1.02165	1.44485	1.29947
ZBTB17	-	15940393	0.377683	1.227	0.307809	1.76089	1.38321	0.741826	0.977359
SPEN	+	15940436	0.124664	0.833005	0.149655	0.00257894	-0.122085	0.421376	0.718568
ZBTB17	-	15941859	0.827898	0.909261	0.910517	1.79607	0.968175	0.470851	0.777852
SPEN	+	15953070	NA	NA	NA	NA	-2.53027	NA	4.32071
SPEN	+	15953123	1.34255	3.70864	0.362005	1.53876	0.196216	2.53965	2.70263
ZBTB17	-	15974313	-2.34406	2.23135	1.05051	-6.09165	-3.74759	1.78359	1.34079
HSPB7	-	16014019	2.52977	6.59458	0.383614	-0.426712	-2.95648	4.98933	4.3122
CLCNKA	+	16034030	2.7197	4.81906	0.564364	1.7814	-0.938305	4.56039	1.5576
CLCNKB	+	16057288	-0.445607	2.97428	0.14982	-1.16598	-0.720372	2.59252	1.45781
FAM131C	-	16057759	2.36232	2.9599	0.798109	3.53373	1.1714	2.57591	1.45798
EPHA2	-	16124327	-1.52578	2.01822	0.756002	-0.957431	0.568348	1.57078	1.26722
EPHA2	-	16124425	-1.11418	5.00554	0.22259	-1.93463	-0.820445	4.21176	2.70489
EPHA2	-	16124610	1.91542	5.7009	0.335986	1.83479	-0.0806341	4.03711	4.02517
EPHA2	-	16146863	-1.60067	6.15976	0.25986	-1.91138	-0.310705	4.40466	4.30599
EPHA2	-	16147625	NA	NA	NA	NA	NA	NA	NA
EPHA2	-	16147842	0.375699	3.39792	0.110567	-4.17605	-4.55175	2.62886	2.1529
EPHA2	-	16148222	NA	NA	NA	NA	NA	NA	NA
ARHGEF19	-	16197846	-1.8259	2.27811	0.801499	-0.973299	0.852602	1.95825	1.16406
ARHGEF19	-	16198094	-0.901649	0.972263	0.927372	-0.134149	0.767501	0.599831	0.765178
ARHGEF19	-	16198156	-0.594978	6.3794	0.0932655	1.13173	1.72671	4.85565	4.13756
ARHGEF19	-	16207331	NA	NA	NA	NA	1.30942	NA	4.15652
ANO7L1	-	16215897	NA	NA	NA	NA	NA	NA	NA
RSG1	-	16223919	-5.39129	3.51037	1.53582	-2.55831	2.83298	1.38689	3.22479
RSG1	-	16228665	-1.14375	1.04831	1.09105	-0.752335	0.391419	0.439735	0.951621
RSG1	-	16228714	-0.34905	1.01184	0.344964	0.520241	0.869292	0.506785	0.875784
RSG1	-	16228753	-1.45932	1.90587	0.765698	0.799091	2.25841	1.16905	1.50521
RSG1	-	16231682	1.07323	2.33696	0.459244	1.68725	0.614011	1.78992	1.50251
MT1XP1	-	16241136	0.898112	1.21202	0.741006	-0.53087	-1.42898	0.849621	0.864366
MT1XP1	-	16241240	4.42745	5.1779	0.855067	1.13173	-3.29572	4.85565	1.79813
FBXO42	-	16242155	0.333136	6.16242	0.0540593	-3.33414	-3.66727	4.99277	3.61216
FBXO42	-	16246054	-2.51237	1.69714	1.48035	-2.46621	0.0461602	0.988959	1.37922
FBXO42	-	16246830	0.357246	1.05679	0.33805	-1.28016	-1.6374	0.714056	0.779051
FBXO42	-	16247372	0.143001	1.96313	0.0728435	-0.845106	-0.988108	1.62779	1.09735
FBXO42	-	16248523	-1.03042	2.30985	0.446097	-0.340211	0.690206	1.55004	1.71254
FBXO42	-	16249573	NA	NA	NA	NA	-2.53027	NA	4.32071
FBXO42	-	16249834	NA	NA	NA	NA	-2.15536	NA	3.65024
FBXO42	-	16249883	0.992893	1.70397	0.582693	1.46782	0.474932	1.32913	1.06627
FBXO42	-	16249927	-1.45181	5.74109	0.252881	-1.0321	0.419715	3.8923	4.2202
FBXO42	-	16249988	0.24306	1.36519	0.178041	-0.185579	-0.42864	1.04935	0.873281
FBXO42	-	16250054	-1.46855	5.61021	0.261765	0.525618	1.99417	4.89227	2.74593
FBXO42	-	16250389	0.0465506	1.66517	0.0279555	0.327415	0.280864	1.31126	1.02634
FBXO42	-	16250559	-3.027	5.04961	0.599451	-2.86003	0.166965	3.49543	3.64425
FBXO42	-	16250645	0.102934	1.00769	0.102148	0.00237533	-0.100558	0.530574	0.856698
FBXO42	-	16250695	1.70255	1.23969	1.37336	1.61165	-0.0909013	0.679483	1.03689
FBXO42	-	16250844	-4.71469	5.36198	0.879283	-5.0254	-0.310705	3.19519	4.30599
FBXO42	-	16251809	NA	NA	NA	NA	NA	NA	NA
FBXO42	-	16257979	0.608102	1.51043	0.402603	-3.16868	-3.77679	0.816204	1.2709
FBXO42	-	16295761	-5.48543	4.82439	1.13702	-4.17601	1.30942	2.44911	4.15652
FBXO42	-	16351446	-1.34763	2.98554	0.451386	-1.16598	0.181654	2.59252	1.48065
AL358794.1	-	16369076	NA	NA	NA	NA	-0.310705	NA	4.30599
SZRD1	+	16395463	-3.02085	6.06389	0.498171	-1.91138	1.10947	4.40466	4.16769
SZRD1	+	16395527	-1.33947	2.26103	0.592417	1.58152	2.921	1.26997	1.87068
SZRD1	+	16395576	0.297494	2.00573	0.148322	1.19781	0.900314	1.39611	1.44008
SZRD1	+	16395602	NA	NA	NA	NA	NA	NA	NA
SZRD1	+	16395689	0.710616	5.92387	0.119958	1.08931	0.378695	4.85775	3.39035
SZRD1	+	16396348	0.155589	0.887465	0.175318	1.28174	1.12616	0.504052	0.730428
SZRD1	+	16397803	NA	NA	NA	-3.42847	NA	4.97623	NA
SZRD1	+	16398125	0.321748	0.966331	0.332958	0.586277	0.264529	0.290608	0.921598
SPATA21	-	16433820	-0.267282	1.78868	0.149429	0.22917	0.496451	1.44007	1.06094
NECAP2	+	16441423	-1.96455	2.97699	0.659912	-1.70588	0.258676	1.824	2.35277
NECAP2	+	16441596	0.0540127	1.07512	0.0502386	-0.295612	-0.349624	0.81842	0.697193
NECAP2	+	16452264	NA	NA	NA	-0.49529	NA	4.99405	NA
CROCCP3	-	16452521	-1.08187	2.46928	0.438131	-1.05304	0.0288286	1.91298	1.56136
CROCCP3	-	16457106	-3.15974	2.50895	1.25939	-1.71931	1.44043	1.65216	1.88817
CROCCP3	-	16457641	-2.29651	4.30188	0.533838	-1.84434	0.452165	2.22482	3.6819
CROCCP3	-	16458621	-1.49492	6.509	0.22967	-0.49529	0.999632	4.99405	4.17451
NECAP2	+	16459048	1.47657	4.78938	0.3083	2.68852	1.21195	3.18066	3.58073
CROCCP3	-	16459165	-2.21086	1.74715	1.26541	-1.70079	0.510068	1.18534	1.28355
NECAP2	+	16459199	NA	NA	NA	1.04577	NA	4.85997	NA
NECAP2	+	16459883	1.0642	6.52229	0.163163	0.586264	-0.477932	4.88789	4.31842
NECAP2	+	16460058	1.36049	0.940953	1.44586	1.28845	-0.072036	0.585411	0.736672
NECAP2	+	16460284	NA	NA	NA	0.462813	NA	4.897	NA
NECAP2	+	16460314	NA	NA	NA	NA	-2.53027	NA	4.32071
CROCCP3	-	16461122	0.500239	1.98085	0.252538	0.837673	0.337434	1.66405	1.07458
CROCCP3	-	16464508	0.988695	1.72821	0.57209	-2.16164	-3.15033	1.12764	1.30964
CROCCP3	-	16465662	0.172145	5.90997	0.0291279	1.08931	0.917166	4.85775	3.36601
CROCCP3	-	16467257	-0.116006	6.59052	0.017602	-0.426712	-0.310705	4.98933	4.30599
CROCCP3	-	16467430	-1.72715	1.96394	0.879432	0.0566102	1.78376	1.24072	1.52239
CROCCP3	-	16468907	0.60668	1.39785	0.434009	0.560979	-0.0457017	0.978675	0.998092
CROCCP3	-	16470688	-1.72377	1.15819	1.48834	-1.10879	0.614987	0.478639	1.05466
CROCCP3	-	16471169	-0.801277	3.52815	0.227109	-0.326679	0.474598	1.60721	3.14082
CROCCP3	-	16471489	-0.0173584	6.60222	0.00262918	-0.49529	-0.477932	4.99405	4.31842
CROCCP3	-	16471602	3.26784	5.654	0.57797	1.13173	-2.13611	4.85565	2.89662
CROCCP3	-	16471840	NA	NA	NA	-4.44	NA	3.72759	NA
CROCCP3	-	16473898	3.15122	5.96741	0.528071	0.525618	-2.6256	4.89227	3.41697
NBPF1	-	16562313	-0.770277	1.19881	0.642534	0.321963	1.09224	0.889287	0.803939
NBPF1	-	16562417	0.206464	0.644521	0.320336	0.640714	0.434251	0.379862	0.520685
NBPF1	-	16562475	-2.20543	3.0825	0.715468	-1.12593	1.0795	2.19668	2.16249
NBPF1	-	16565623	-1.38157	6.25001	0.221051	-0.49529	0.886278	4.99405	3.75794
NBPF1	-	16567169	0.95835	1.84119	0.520506	-0.383731	-1.34208	1.43738	1.15062
NBPF1	-	16574360	NA	NA	NA	NA	-0.477932	NA	4.31842
NBPF1	-	16590543	NA	NA	NA	NA	-2.71816	NA	4.31769
NBPF1	-	16593140	NA	NA	NA	NA	-3.19711	NA	2.51613
NBPF1	-	16593645	-0.913853	5.73435	0.159365	0.586264	1.50012	4.88789	2.99855
NBPF1	-	16599546	3.67736	4.10764	0.895251	1.5896	-2.08776	2.56627	3.20732
NBPF1	-	16599583	1.17893	1.26089	0.935004	1.35646	0.177531	0.915453	0.867051
NBPF1	-	16599887	NA	NA	NA	NA	-3.49906	NA	3.42797
NBPF1	-	16600058	0.533982	6.054	0.0882032	-1.99629	-2.53027	4.24057	4.32071
NBPF1	-	16601251	0.136672	3.24625	0.0421014	-1.31594	-1.45261	2.63358	1.898
NBPF1	-	16602380	1.01333	5.38865	0.188048	0.462813	-0.550513	4.897	2.24877
NBPF1	-	16605407	0.256312	1.29148	0.198464	1.36041	1.1041	0.610359	1.13815
NBPF1	-	16606006	-0.741616	1.11947	0.662469	-0.292198	0.449418	0.783965	0.799137
NBPF1	-	16606108	-1.14682	6.5181	0.175944	-0.426712	0.720108	4.98933	4.19432
NBPF1	-	16608347	-0.163065	5.82913	0.0279741	0.586264	0.749329	4.88789	3.17605
MST1P2	+	16650327	0.469546	2.16161	0.217221	2.13701	1.66746	1.66413	1.37957
MST1P2	+	16650405	2.45346	4.51735	0.543119	2.15281	-0.300653	3.73538	2.54036
EIF1AXP1	-	16683513	-3.68508	4.43231	0.831414	-1.99629	1.68879	4.24057	1.28956
EIF1AXP1	-	16684307	NA	NA	NA	NA	0.576307	NA	4.20606
EIF1AXP1	-	16684532	1.28267	3.51762	0.364641	2.71686	1.43419	3.1679	1.52905
EIF1AXP1	-	16685119	0.150883	3.70231	0.0407537	-0.289214	-0.440096	3.43417	1.38333
ESPNP	-	16691793	2.35814	4.9355	0.477792	1.88021	-0.477932	2.38964	4.31842
CROCC	+	16956626	NA	NA	NA	NA	-1.50283	NA	1.95137
CROCC	+	16956680	-0.0428986	1.51868	0.0282474	-0.928937	-0.886039	1.15556	0.985422
CROCC	+	16960557	NA	NA	NA	NA	NA	NA	NA
CROCC	+	16968785	NA	NA	NA	NA	0.419715	NA	4.2202
CROCC	+	16970952	NA	NA	NA	NA	NA	NA	NA
CROCC	+	16971018	NA	NA	NA	0.462813	NA	4.897	NA
CROCC	+	16972696	NA	NA	NA	NA	-1.15478	NA	4.29563
CROCC	+	16972853	-2.5143	3.31111	0.759351	-1.38394	1.13035	2.75495	1.83676
CROCC	+	16972910	-2.07433	1.78785	1.16024	-0.665274	1.40905	1.38507	1.13047
CROCC	+	16972944	-1.11255	0.966694	1.15088	0.578475	1.69102	0.550718	0.794485
ATP13A2	-	16985948	0.0224644	1.0324	0.0217593	0.594877	0.572412	0.348396	0.971844
ATP13A2	-	16985975	0.389096	1.58652	0.245251	1.83704	1.44795	0.88138	1.31918
ATP13A2	-	16986142	NA	NA	NA	NA	-0.310705	NA	4.30599
ATP13A2	-	16994803	NA	NA	NA	NA	-3.32266	NA	4.3016
ATP13A2	-	16995596	5.39119	4.00254	1.34694	0.105608	-5.28558	3.23571	2.35595
ATP13A2	-	16995761	NA	NA	NA	1.58906	NA	4.81648	NA
ATP13A2	-	16998534	NA	NA	NA	NA	-3.32266	NA	4.3016
SDHB	-	17018712	3.68274	1.56168	2.35819	2.14004	-1.5427	1.08775	1.12055
SDHB	-	17018742	1.89805	1.81974	1.04303	2.13583	0.237786	1.36567	1.20266
SDHB	-	17026714	NA	NA	NA	NA	NA	NA	NA
SDHB	-	17029084	1.74382	1.44741	1.20479	-2.80547	-4.54929	0.714275	1.25889
PADI2	-	17066751	-0.0200032	1.90695	0.0104896	0.357899	0.377902	1.23686	1.45143
PADI2	-	17067823	NA	NA	NA	NA	NA	NA	NA
PADI2	-	17068542	NA	NA	NA	NA	NA	NA	NA
PADI2	-	17068741	NA	NA	NA	NA	NA	NA	NA
PADI2	-	17079024	-1.2154	6.52172	0.186362	-0.49529	0.720108	4.99405	4.19432
PADI2	-	17098414	NA	NA	NA	NA	NA	NA	NA
PADI1	+	17245985	-4.12565	4.97304	0.829603	-2.62899	1.49666	2.74421	4.14734
PADI3	+	17284213	NA	NA	NA	NA	-1.15478	NA	4.29563
PADI4	+	17363979	NA	NA	NA	NA	NA	NA	NA
RCC2	-	17406750	-0.348234	0.655926	0.530905	1.06305	1.41128	0.384792	0.531201
RCC2	-	17406783	-0.437081	1.21246	0.360491	0.685454	1.12253	0.977976	0.716674
RCC2	-	17407649	-0.244559	1.76493	0.138566	0.424236	0.668795	1.28798	1.20669
RCC2	-	17407713	NA	NA	NA	NA	1.39125	NA	3.75134
RCC2	-	17408810	-0.471987	6.58468	0.0716796	-3.42847	-2.95648	4.97623	4.3122
RCC2	-	17408843	2.86183	5.32415	0.537519	2.7812	-0.0806341	3.4849	4.02517
RCC2	-	17408981	-6.01184	5.06162	1.18773	-2.95953	3.05231	3.34736	3.79673
RCC2	-	17413062	-1.4861	6.04658	0.245775	-1.84839	-0.362296	4.37095	4.17802
RCC2	-	17418832	NA	NA	NA	1.13173	NA	4.85565	NA
RCC2	-	17425558	NA	NA	NA	NA	1.10572	NA	3.00139
RCC2	-	17439178	2.49635	2.74172	0.910505	4.02964	1.53329	2.31532	1.46845
RCC2	-	17439583	NA	NA	NA	NA	1.21251	NA	4.16175
ARHGEF10L	+	17542130	0.694533	0.939313	0.739405	-3.5997	-4.29423	0.32299	0.882035
ARHGEF10L	+	17604861	NA	NA	NA	-0.49529	NA	4.99405	NA
ARHGEF10L	+	17609602	NA	NA	NA	-5.0254	NA	3.19519	NA
ARHGEF10L	+	17640753	-3.24625	3.40702	0.952812	-2.04797	1.19828	2.64096	2.15246
ARHGEF10L	+	17640866	NA	NA	NA	NA	-0.310705	NA	4.30599
ARHGEF10L	+	17690972	-1.62188	5.07345	0.319681	-1.91138	-0.289495	4.40466	2.5177
ARHGEF10L	+	17697607	2.96419	5.61097	0.528285	-0.915924	-3.88012	3.84726	4.08431
ARHGEF10L	+	17697806	-0.708427	1.85064	0.382801	1.40887	2.1173	1.13692	1.46024
ARHGEF10L	+	17697849	0.903345	0.649056	1.39178	1.31549	0.412145	0.315678	0.567117
ACTL8	+	17827043	-1.53945	5.83872	0.263662	-0.49529	1.04416	4.99405	3.02492
IGSF21	+	18128216	NA	NA	NA	NA	NA	NA	NA
IGSF21	+	18132021	NA	NA	NA	NA	-2.53027	NA	4.32071
IGSF21	+	18148090	NA	NA	NA	NA	NA	NA	NA
IGSF21	+	18159647	NA	NA	NA	NA	-1.54151	NA	3.3068
IGSF21	+	18328460	NA	NA	NA	NA	NA	NA	NA
IGSF21	+	18378463	0.411193	4.99203	0.0823698	1.13173	0.720539	4.85565	1.15889
KLHDC7A	+	18485760	NA	NA	NA	NA	NA	NA	NA
KLHDC7A	+	18485945	NA	NA	NA	NA	0.720108	NA	4.19432
PAX7	+	18748846	0.514235	4.89599	0.105032	0.0363031	-0.477932	2.30694	4.31842
ALDH4A1	-	18871420	-0.336335	1.01997	0.329749	1.12483	1.46116	0.336325	0.962927
ALDH4A1	-	18882549	0.13371	2.43991	0.0548011	1.00851	0.874799	1.73106	1.71947
IFFO2	-	18904274	-0.462485	0.820582	0.563606	-0.825834	-0.363349	0.339111	0.747233
IFFO2	-	18906626	NA	NA	NA	NA	NA	NA	NA
IFFO2	-	18906902	NA	NA	NA	-3.42847	NA	4.97623	NA
IFFO2	-	18907818	1.25067	5.72308	0.218532	0.586264	-0.664409	4.88789	2.97694
IFFO2	-	18908281	-0.915005	6.5384	0.139943	-0.49529	0.419715	4.99405	4.2202
UBR4	-	19072100	0.043726	1.99816	0.0218831	1.45373	1.41001	1.51126	1.30719
UBR4	-	19072741	3.51572	5.60691	0.627034	0.525618	-2.99011	4.89227	2.7392
UBR4	-	19074026	0.585544	2.88693	0.202826	0.881104	0.29556	1.98199	2.09907
UBR4	-	19074500	0.099488	0.776901	0.128057	0.893289	0.793801	0.330188	0.703244
UBR4	-	19074525	0.70844	0.834339	0.849104	2.21279	1.50435	0.527081	0.646766
UBR4	-	19084006	NA	NA	NA	NA	-2.12128	NA	2.24853
UBR4	-	19084285	NA	NA	NA	NA	NA	NA	NA
UBR4	-	19091891	NA	NA	NA	NA	NA	NA	NA
UBR4	-	19121211	0.484918	1.02179	0.474575	-0.672267	-1.15719	0.414353	0.934009
UBR4	-	19144626	-2.222	6.48536	0.342618	-0.49529	1.72671	4.99405	4.13756
UBR4	-	19144674	-3.21567	6.05291	0.53126	-3.33414	-0.11847	4.99277	3.42198
UBR4	-	19150886	-0.0878493	4.93025	0.0178184	-1.24417	-1.15632	2.84705	4.02513
UBR4	-	19150912	0.393233	2.61903	0.150144	0.15311	-0.240123	1.96218	1.7347
UBR4	-	19167441	NA	NA	NA	NA	NA	NA	NA
UBR4	-	19179570	-1.0716	6.52928	0.164122	-0.49529	0.576307	4.99405	4.20606
UBR4	-	19182611	NA	NA	NA	NA	NA	NA	NA
UBR4	-	19209413	1.71464	5.16993	0.331656	0.586264	-1.12838	4.88789	1.68426
UBR4	-	19209508	-0.220637	5.42694	0.0406558	-0.49529	-0.274653	4.99405	2.12394
EMC1	-	19211790	1.44244	6.48991	0.222258	1.13173	-0.310705	4.85565	4.30599
EMC1	-	19211955	NA	NA	NA	0.586264	NA	4.88789	NA
EMC1	-	19212037	-2.1446	2.93904	0.729695	0.298295	2.4429	1.82258	2.30569
EMC1	-	19212484	-4.78552	4.49338	1.06501	-2.85502	1.93049	1.91596	4.06443
EMC1	-	19213797	3.40789	2.8391	1.20034	-0.136222	-3.54411	2.30401	1.65893
EMC1	-	19214393	-1.51184	4.54826	0.3324	-0.369085	1.14276	3.76252	2.55542
EMC1	-	19214468	-3.11777	6.58061	0.473781	-3.42847	-0.310705	4.97623	4.30599
EMC1	-	19214563	-0.204216	1.03575	0.197168	-0.798914	-0.594697	0.62358	0.826993
EMC1	-	19215658	-0.179021	0.779364	0.229701	-0.943427	-0.764406	0.494479	0.60241
EMC1	-	19216334	-4.1293	5.69531	0.725035	-4.44	-0.310705	3.72759	4.30599
EMC1	-	19216375	2.81075	4.0465	0.694612	-0.360849	-3.1716	3.34991	2.26986
EMC1	-	19216404	-1.17581	3.8169	0.308053	0.463201	1.63901	3.10685	2.21725
EMC1	-	19216448	NA	NA	NA	NA	0.576307	NA	4.20606
EMC1	-	19217994	NA	NA	NA	NA	NA	NA	NA
EMC1	-	19218080	-0.00385907	0.836059	0.00461579	1.02599	1.02985	0.455375	0.701162
EMC1	-	19218196	-0.603633	0.975433	0.618836	0.857806	1.46144	0.481438	0.848343
EMC1	-	19218363	-0.116006	6.59052	0.017602	-0.426712	-0.310705	4.98933	4.30599
EMC1	-	19218610	NA	NA	NA	NA	-0.606804	NA	2.95657
EMC1	-	19218678	-1.51836	6.05237	0.25087	-1.99629	-0.477932	4.24057	4.31842
EMC1	-	19218923	1.13375	1.36348	0.83151	1.51228	0.378534	1.05222	0.867129
EMC1	-	19218950	0.222641	1.53644	0.144907	1.19087	0.968234	1.18579	0.977007
EMC1	-	19250659	NA	NA	NA	NA	-1.3931	NA	4.29012
MRTO4	+	19258887	1.77127	5.16466	0.342959	1.49337	-0.277899	4.48159	2.56692
MRTO4	+	19258936	-2.61785	3.81316	0.68653	-0.985388	1.63246	2.62876	2.76222
MRTO4	+	19258967	0.740058	1.64352	0.450289	1.55953	0.819474	1.07775	1.24081
MRTO4	+	19259005	1.42716	1.70112	0.838949	1.45162	0.0244643	1.22282	1.1826
MRTO4	+	19259065	-2.00163	4.66405	0.42916	-3.56197	-1.56034	1.80031	4.30259
MRTO4	+	19259257	0.443058	0.808036	0.548315	-2.28383	-2.72689	0.329464	0.737818
MRTO4	+	19259427	-0.858023	0.874989	0.980609	-1.48183	-0.623808	0.394067	0.781228
MRTO4	+	19259545	-0.1406	3.31084	0.0424666	-4.17605	-4.03545	2.62886	2.01265
MRTO4	+	19259876	-2.1812	5.49607	0.396865	-0.968693	1.21251	3.58981	4.16175
MRTO4	+	19259939	-3.02343	6.59312	0.458574	-3.33414	-0.310705	4.99277	4.30599
MRTO4	+	19260061	-1.00486	1.37859	0.728907	-0.2582	0.746662	0.917353	1.02906
MRTO4	+	19260106	-0.841045	0.966446	0.870245	-0.613713	0.227331	0.539978	0.801525
MRTO4	+	19260225	-2.43174	4.31349	0.563751	-1.87888	0.552855	2.33589	3.62627
MRTO4	+	19261657	NA	NA	NA	NA	NA	NA	NA
MRTO4	+	19263917	-1.46027	5.38651	0.271098	-3.33414	-1.87386	4.99277	2.02158
MRTO4	+	19264004	NA	NA	NA	NA	-0.477932	NA	4.31842
MRTO4	+	19264084	-1.30417	1.7422	0.748575	-1.15998	0.14419	1.07928	1.36763
MRTO4	+	19265085	0.567244	2.52281	0.224846	-0.245985	-0.813229	2.01729	1.51497
AKR7L	-	19265977	-1.14451	0.646867	1.76932	-1.33792	-0.193407	0.373915	0.527849
MRTO4	+	19266203	-1.21229	2.71498	0.446519	-1.57369	-0.361396	2.34144	1.37433
AKR7L	-	19267060	-2.67229	3.38372	0.789749	-2.48058	0.191704	2.46579	2.31721
MRTO4	+	19267065	NA	NA	NA	NA	-1.26326	NA	3.00846
AKR7L	-	19267124	0.830079	5.12028	0.162116	0.586264	-0.243815	4.88789	1.52504
AKR7A3	-	19278629	-1.33632	1.28385	1.04087	-0.806337	0.52998	0.888209	0.927018
AKR7A3	-	19282493	-1.85628	2.7028	0.686797	-1.262	0.594271	1.99089	1.82798
AKR7A3	-	19282526	0.997397	4.02218	0.247974	0.0929301	-0.904467	3.43481	2.09286
AKR7A3	-	19282555	-3.62455	2.15607	1.68109	-1.69583	1.92872	1.6709	1.36261
AKR7A2	-	19295976	-0.375521	2.90828	0.129122	-2.91956	-2.54404	2.22591	1.87173
AKR7A2	-	19298892	-0.898197	6.59025	0.136292	-3.42847	-2.53027	4.97623	4.32071
AKR7A2	-	19298991	6.21897	5.65734	1.09927	1.49337	-4.7256	4.48159	3.45266
AKR7A2	-	19300566	2.11983	4.09402	0.517788	-0.0715346	-2.19137	2.4692	3.26559
AKR7A2	-	19301488	-0.621144	3.73205	0.166435	-1.93876	-1.31762	3.10484	2.07079
AKR7A2	-	19302232	0.216287	6.06469	0.0356634	1.52571	1.30942	4.41631	4.15652
AKR7A2	-	19302465	NA	NA	NA	NA	NA	NA	NA
AKR7A2	-	19303955	0.100149	0.987355	0.101432	1.83541	1.73526	0.305876	0.938781
AKR7A2	-	19303987	0.705393	1.22071	0.577853	2.73411	2.02872	0.798251	0.923547
AKR7A2	-	19304113	-0.849047	3.36153	0.252578	0.267765	1.11681	2.41822	2.33497
AKR7A2	-	19304186	NA	NA	NA	NA	NA	NA	NA
AKR7A2	-	19304980	0.305641	1.43385	0.213161	-2.6504	-2.95604	0.871038	1.13896
AKR7A2	-	19305699	NA	NA	NA	NA	NA	NA	NA
PQLC2	+	19319374	NA	NA	NA	NA	NA	NA	NA
CAPZB	-	19327680	NA	NA	NA	-1.99629	NA	4.24057	NA
PQLC2	+	19328158	NA	NA	NA	NA	1.93049	NA	4.06443
PQLC2	+	19328968	-1.28125	3.27721	0.390958	-0.67731	0.603944	2.09043	2.52393
PQLC2	+	19329014	NA	NA	NA	-0.49529	NA	4.99405	NA
PQLC2	+	19329217	2.35753	4.03973	0.583586	-3.39648	-5.75401	3.05411	2.64421
PQLC2	+	19329243	-1.34546	1.59031	0.846036	-3.46327	-2.11781	0.972797	1.25807
PQLC2	+	19329269	-0.519392	0.668019	0.777512	-1.80384	-1.28444	0.34947	0.569315
PQLC2	+	19329737	NA	NA	NA	NA	NA	NA	NA
PQLC2	+	19332408	-1.7316	2.10831	0.821322	-0.0268607	1.70474	1.48243	1.49913
PQLC2	+	19334355	-3.90609	4.63874	0.842057	-3.45392	0.452165	2.82162	3.6819
PQLC2	+	19334443	-1.11237	1.19869	0.927994	-0.636405	0.475969	0.64041	1.01328
PQLC2	+	19337658	NA	NA	NA	NA	-2.71816	NA	4.31769
CAPZB	-	19344169	1.60966	6.49816	0.247711	1.13173	-0.477932	4.85565	4.31842
CAPZB	-	19374165	NA	NA	NA	1.22733	NA	1.99585	NA
CAPZB	-	19434541	2.87275	2.052	1.39997	-1.09352	-3.96626	1.50551	1.39433
MINOS1-NBL1	+	19598134	NA	NA	NA	NA	-0.516722	NA	3.60124
MINOS1-NBL1	+	19602323	NA	NA	NA	NA	-2.53027	NA	4.32071
MINOS1-NBL1	+	19602696	1.38377	4.1656	0.332189	-0.915924	-2.29969	3.84726	1.59714
RPS14P3	+	19608126	-0.128495	1.72132	0.0746492	1.2098	1.33829	1.22218	1.21211
RPS14P3	+	19608440	2.29145	6.59817	0.347286	-0.426712	-2.71816	4.98933	4.31769
RPS14P3	+	19608499	2.35731	5.46482	0.431361	-0.360849	-2.71816	3.34991	4.31769
RPS14P3	+	19608603	0.189293	0.725627	0.260868	2.53497	2.34567	0.287599	0.6662
MINOS1-NBL1	+	19622128	3.30443	6.5218	0.506674	0.586264	-2.71816	4.88789	4.31769
MINOS1-NBL1	+	19623545	1.87436	5.07119	0.369611	2.15281	0.278445	3.73538	3.42985
MINOS1-NBL1	+	19626529	1.08825	2.42067	0.449564	2.88123	1.79299	2.03974	1.3035
MINOS1-NBL1	+	19626609	0.797097	0.700849	1.13733	2.16733	1.37024	0.397429	0.577269
MINOS1-NBL1	+	19627430	NA	NA	NA	NA	NA	NA	NA
MINOS1-NBL1	+	19629803	-0.530673	1.16513	0.455464	0.477386	1.00806	0.916059	0.719968
MINOS1-NBL1	+	19629857	NA	NA	NA	NA	-2.71229	NA	2.75324
NBL1	+	19657324	1.7568	1.86517	0.941897	3.09937	1.34257	1.17971	1.44469
NBL1	+	19658260	1.85052	3.75051	0.493405	1.98368	0.133157	2.35368	2.92002
NBL1	+	19658304	2.09557	4.73682	0.4424	2.51529	0.419715	2.15114	4.2202
NBL1	+	19658400	1.21814	1.60678	0.758128	2.26701	1.04887	0.918088	1.31865
NBL1	+	19658432	0.678616	1.29822	0.522729	1.29858	0.619963	0.344366	1.25171
HTR6	+	19680946	-1.87664	5.05037	0.371585	-1.91138	-0.0347418	4.40466	2.47086
TMCO4	-	19682203	NA	NA	NA	-0.426712	NA	4.98933	NA
TMCO4	-	19682230	0.707415	6.59387	0.107284	-0.426712	-1.13413	4.98933	4.31112
TMCO4	-	19684054	NA	NA	NA	-1.93463	NA	4.21176	NA
TMCO4	-	19743309	NA	NA	NA	-3.33414	NA	4.99277	NA
TMCO4	-	19750061	0.167394	6.52795	0.0256427	-0.49529	-0.662684	4.99405	4.204
TMCO4	-	19753926	NA	NA	NA	NA	NA	NA	NA
TMCO4	-	19778147	NA	NA	NA	NA	NA	NA	NA
OTUD3	+	19906924	NA	NA	NA	NA	NA	NA	NA
OTUD3	+	19908779	-2.4837	5.26228	0.471982	-1.93463	0.54907	4.21176	3.15477
OTUD3	+	19910371	NA	NA	NA	NA	0.576307	NA	4.20606
OTUD3	+	19910605	NA	NA	NA	0.462813	NA	4.897	NA
OTUD3	+	19912925	-0.0349844	0.873361	0.0400571	-1.00701	-0.972024	0.574787	0.657556
PLA2G2A	-	19975425	NA	NA	NA	-0.49529	NA	4.99405	NA
PLA2G5	+	20091179	NA	NA	NA	NA	NA	NA	NA
UBXN10	+	20191801	NA	NA	NA	0.462813	NA	4.897	NA
UBXN10	+	20191836	NA	NA	NA	-0.49529	NA	4.99405	NA
UBXN10	+	20193432	NA	NA	NA	NA	-2.71816	NA	4.31769
UBXN10	+	20193459	3.8499	6.49768	0.592503	1.13173	-2.71816	4.85565	4.31769
UBXN10	+	20194681	NA	NA	NA	NA	-0.664409	NA	2.97694
UBXN10	+	20196027	3.42043	6.09274	0.561395	-0.49529	-3.91572	4.99405	3.49012
VWA5B1	+	20326435	-0.100166	4.98627	0.0200883	-0.360849	-0.260683	3.34991	3.69337
VWA5B1	+	20346843	-0.646658	6.43042	0.100562	0.462813	1.10947	4.897	4.16769
VWA5B1	+	20354233	NA	NA	NA	NA	0.419715	NA	4.2202
CAMK2N1	-	20482386	-0.365097	0.70174	0.520274	-0.78294	-0.417843	0.329448	0.619599
CAMK2N1	-	20482446	-0.950974	2.10257	0.452291	-0.682404	0.26857	1.40393	1.56518
CAMK2N1	-	20482967	2.29145	6.59817	0.347286	-0.426712	-2.71816	4.98933	4.31769
CAMK2N1	-	20483082	-1.84705	3.69334	0.500105	-2.478	-0.630943	2.84938	2.34984
CAMK2N1	-	20483145	NA	NA	NA	NA	-2.71816	NA	4.31769
CAMK2N1	-	20483342	NA	NA	NA	NA	-3.66727	NA	3.61216
MUL1	-	20499438	0.477192	0.723466	0.659591	0.619229	0.142037	0.299025	0.658777
MUL1	-	20499466	1.57299	1.09589	1.43535	1.96899	0.396003	0.742999	0.805563
MUL1	-	20499567	2.74891	5.63161	0.488122	1.13173	-1.61718	4.85565	2.85265
MUL1	-	20500355	NA	NA	NA	NA	NA	NA	NA
FAM43B	+	20554988	0.446688	1.28328	0.348082	1.31263	0.865938	0.872515	0.941025
CDA	+	20618845	NA	NA	NA	NA	NA	NA	NA
CDA	+	20618883	NA	NA	NA	NA	NA	NA	NA
PINK1	+	20639972	NA	NA	NA	NA	-0.415	NA	3.81458
PINK1	+	20640103	-0.938734	3.94562	0.237918	-5.63771	-4.69898	2.58283	2.98277
PINK1	+	20644965	2.66975	4.30991	0.619445	0.0379624	-2.63179	3.16616	2.92416
PINK1	+	20645040	NA	NA	NA	NA	NA	NA	NA
PINK1	+	20650718	0.0828292	1.11785	0.0740968	1.90125	1.81842	0.672716	0.892773
PINK1	+	20651258	1.87314	1.89024	0.990956	2.9381	1.06496	1.22093	1.44303
PINK1	+	20651297	0.913687	1.01429	0.900816	2.40096	1.48728	0.310551	0.965577
PINK1	+	20651322	1.36185	3.24821	0.419261	1.55567	0.193827	2.55708	2.00304
PINK1	+	20651356	3.46141	5.22226	0.662819	2.15281	-1.3086	3.73538	3.64951
PINK1	+	20651491	1.20696	1.23218	0.979534	3.16071	1.95375	0.484908	1.13275
DDOST	-	20652240	-0.220111	6.39331	0.0344283	1.08931	1.30942	4.85775	4.15652
DDOST	-	20652266	2.38883	5.91492	0.403865	-0.426712	-2.81554	4.98933	3.17694
DDOST	-	20655713	NA	NA	NA	NA	NA	NA	NA
PINK1	+	20656146	-3.11777	6.58061	0.473781	-3.42847	-0.310705	4.97623	4.30599
KIF17	-	20663844	NA	NA	NA	NA	-2.71816	NA	4.31769
KIF17	-	20664004	-0.980809	1.79473	0.546495	0.632374	1.61318	1.35833	1.17302
KIF17	-	20665210	1.50914	2.49604	0.604615	-1.17023	-2.67938	2.16554	1.24123
KIF17	-	20671654	-1.24917	4.6703	0.26747	-1.93876	-0.689592	3.10484	3.4888
KIF17	-	20698567	-2.71951	4.609	0.590044	-0.78902	1.93049	2.17333	4.06443
KIF17	-	20705884	-0.519698	1.43667	0.361737	-3.68782	-3.16812	1.05941	0.970401
SH2D5	-	20719721	0.590892	0.999071	0.591442	0.912091	0.321199	0.630358	0.775107
HP1BP3	-	20738096	0.32714	5.56977	0.0587349	1.08931	0.762171	4.85775	2.72481
HP1BP3	-	20739081	2.17298	3.68441	0.589778	-0.289214	-2.4622	3.43417	1.33469
HP1BP3	-	20740256	-1.34101	1.48513	0.902959	-0.930028	0.410981	1.05766	1.04257
HP1BP3	-	20742366	NA	NA	NA	NA	-2.71816	NA	4.31769
HP1BP3	-	20742408	-3.12495	3.49394	0.894391	-2.48115	0.6438	2.56891	2.36819
HP1BP3	-	20742669	-1.28012	0.800659	1.59884	-1.15922	0.120905	0.313943	0.736542
HP1BP3	-	20742768	-2.19761	3.14438	0.698901	-1.31594	0.881666	2.63358	1.71795
HP1BP3	-	20742907	NA	NA	NA	NA	-1.45918	NA	2.73901
HP1BP3	-	20742992	0.858073	5.87734	0.145997	-3.42847	-4.28654	4.97623	3.12733
HP1BP3	-	20743200	-1.16968	0.760524	1.538	-1.63443	-0.464748	0.48428	0.586403
HP1BP3	-	20743326	NA	NA	NA	NA	-1.60582	NA	3.6392
HP1BP3	-	20744547	NA	NA	NA	NA	-0.477932	NA	4.31842
HP1BP3	-	20744627	0.493093	1.36119	0.36225	1.41883	0.925734	0.634569	1.20423
HP1BP3	-	20744730	NA	NA	NA	-0.426712	NA	4.98933	NA
HP1BP3	-	20744771	NA	NA	NA	NA	-2.88964	NA	1.72099
HP1BP3	-	20754048	-0.378621	1.01737	0.372157	-0.752371	-0.37375	0.766583	0.668869
HP1BP3	-	20754164	0.672919	4.64969	0.144723	-0.369085	-1.042	3.76252	2.73186
HP1BP3	-	20754268	NA	NA	NA	NA	-2.71816	NA	4.31769
HP1BP3	-	20754649	1.58909	6.24904	0.254293	0.586264	-1.00282	4.88789	3.89346
HP1BP3	-	20754870	NA	NA	NA	NA	-1.15478	NA	4.29563
HP1BP3	-	20755005	NA	NA	NA	NA	-1.31788	NA	4.06767
HP1BP3	-	20755034	NA	NA	NA	NA	NA	NA	NA
HP1BP3	-	20755148	NA	NA	NA	NA	0.419715	NA	4.2202
HP1BP3	-	20765233	NA	NA	NA	NA	-0.310705	NA	4.30599
HP1BP3	-	20773686	-0.894249	4.99289	0.179105	-1.91138	-1.01713	4.40466	2.35114
HP1BP3	-	20774113	NA	NA	NA	NA	-0.966891	NA	4.29867
HP1BP3	-	20775831	NA	NA	NA	NA	NA	NA	NA
HP1BP3	-	20776053	NA	NA	NA	2.15281	NA	3.73538	NA
HP1BP3	-	20785260	-1.56358	5.82862	0.268259	-4.28174	-2.71816	3.9154	4.31769
EIF4G3	-	20805960	NA	NA	NA	NA	NA	NA	NA
EIF4G3	-	20806438	-1.05217	5.39562	0.195005	1.04577	2.09794	4.85997	2.3438
EIF4G3	-	20806465	0.973535	1.52078	0.640156	1.9059	0.932362	1.16563	0.976764
EIF4G3	-	20806546	1.30561	1.46057	0.89391	-0.946665	-2.25228	1.05202	1.01317
EIF4G3	-	20806875	1.21732	2.0912	0.582115	2.85186	1.63454	1.51983	1.43639
EIF4G3	-	20807067	1.54185	1.94657	0.792085	1.04149	-0.500359	1.61245	1.09049
EIF4G3	-	20807094	3.36015	2.22626	1.50933	0.276353	-3.0838	1.92554	1.11737
EIF4G3	-	20807277	0.805649	0.805596	1.00007	-0.335637	-1.14129	0.396057	0.701516
EIF4G3	-	20889824	NA	NA	NA	NA	-2.53027	NA	4.32071
EIF4G3	-	20892244	-0.723158	6.41624	0.112708	0.586264	1.30942	4.88789	4.15652
EIF4G3	-	20913357	NA	NA	NA	1.13173	NA	4.85565	NA
EIF4G3	-	20920317	NA	NA	NA	NA	NA	NA	NA
EIF4G3	-	20938542	-1.2154	6.52172	0.186362	-0.49529	0.720108	4.99405	4.19432
EIF4G3	-	20941234	0.360656	4.17346	0.0864167	-3.45392	-3.81458	2.82162	3.0751
EIF4G3	-	20943415	-2.61069	5.30359	0.492249	-1.84839	0.762294	4.37095	3.00381
EIF4G3	-	20945327	NA	NA	NA	NA	-0.477932	NA	4.31842
EIF4G3	-	20960842	-2.93579	3.69937	0.793592	-1.14913	1.78666	2.34112	2.86435
EIF4G3	-	21018914	-1.62332	2.59989	0.624379	-6.50697	-4.88365	2.13244	1.48732
EIF4G3	-	21076612	-1.89315	5.36995	0.352546	-3.33414	-1.44099	4.99277	1.97702
EIF4G3	-	21175106	1.65954	3.00133	0.552936	0.861166	-0.798374	2.80685	1.06281
EIF4G3	-	21175672	-1.03032	5.39772	0.190881	0.586264	1.61658	4.88789	2.28995
ECE1	-	21217240	-1.48175	0.775808	1.90995	-0.713736	0.768018	0.266558	0.728578
ECE1	-	21219523	0.991167	5.50312	0.18011	2.06731	1.07614	3.82143	3.95992
ECE1	-	21219553	2.1455	5.90253	0.363488	1.83479	-0.310705	4.03711	4.30599
ECE1	-	21219597	2.46119	6.59815	0.373013	-0.49529	-2.95648	4.99405	4.3122
ECE1	-	21240515	NA	NA	NA	-2.37597	NA	2.83266	NA
ECE1	-	21255547	NA	NA	NA	NA	NA	NA	NA
ECE1	-	21267299	NA	NA	NA	NA	NA	NA	NA
ECE1	-	21278706	NA	NA	NA	NA	-0.310705	NA	4.30599
ECE1	-	21299880	-0.466752	5.22769	0.0892846	-1.99629	-1.52954	4.24057	3.05717
NBPF3	+	21447691	NA	NA	NA	NA	0.653228	NA	4.14893
NBPF3	+	21451276	-2.95054	6.58875	0.447815	-3.42847	-0.477932	4.97623	4.31842
NBPF3	+	21454287	NA	NA	NA	NA	NA	NA	NA
NBPF3	+	21455418	NA	NA	NA	NA	NA	NA	NA
NBPF3	+	21456793	NA	NA	NA	NA	NA	NA	NA
NBPF3	+	21457134	NA	NA	NA	-0.49529	NA	4.99405	NA
ALPL	+	21573276	NA	NA	NA	NA	-4.34099	NA	2.68351
ALPL	+	21574338	NA	NA	NA	NA	NA	NA	NA
ALPL	+	21574369	NA	NA	NA	NA	1.21251	NA	4.16175
ALPL	+	21578390	-1.6515	2.70827	0.609798	-0.226726	1.42477	2.56506	0.869023
ALPL	+	21578422	NA	NA	NA	NA	NA	NA	NA
RAP1GAP	-	21596211	0.504363	0.861238	0.585626	0.820647	0.316284	0.435068	0.743268
RAP1GAP	-	21596248	0.978286	1.40149	0.698035	1.64034	0.662057	0.947663	1.03252
RAP1GAP	-	21609340	-4.53794	6.49096	0.699117	-3.42847	1.10947	4.97623	4.16769
RAP1GAP	-	21610411	-0.252484	4.32435	0.0583866	1.06225	1.31473	2.72389	3.35863
USP48	-	21675507	NA	NA	NA	NA	1.21251	NA	4.16175
USP48	-	21678550	3.73305	5.46443	0.683155	1.58906	-2.14399	4.81648	2.58099
USP48	-	21678587	-0.206897	1.49982	0.137948	0.477951	0.684848	1.07069	1.05027
USP48	-	21678893	-0.341448	0.886438	0.385191	0.0136501	0.355098	0.440086	0.769478
USP48	-	21679061	1.78109	2.57678	0.691208	2.5718	0.790715	2.13579	1.44159
USP48	-	21679221	-0.0641718	1.20804	0.0531204	1.09107	1.15524	0.571115	1.06452
USP48	-	21679290	3.40369	5.13907	0.662317	2.97932	-0.424368	2.94772	4.20963
USP48	-	21680071	NA	NA	NA	NA	NA	NA	NA
USP48	-	21700376	-4.42035	6.00758	0.735795	-3.42847	0.991881	4.97623	3.36573
USP48	-	21714242	3.67795	6.51751	0.564319	0.525618	-3.15234	4.89227	4.30624
USP48	-	21723826	NA	NA	NA	-0.49529	NA	4.99405	NA
USP48	-	21724691	1.40449	5.61135	0.250295	-0.426712	-1.8312	4.98933	2.56785
USP48	-	21724809	-1.80471	6.49747	0.277756	-0.49529	1.30942	4.99405	4.15652
USP48	-	21727049	NA	NA	NA	-0.49529	NA	4.99405	NA
USP48	-	21727630	NA	NA	NA	NA	NA	NA	NA
USP48	-	21727841	1.39049	3.87472	0.358861	3.38466	1.99417	2.73373	2.74593
USP48	-	21727903	NA	NA	NA	NA	0.720108	NA	4.19432
USP48	-	21728229	-0.593677	6.17851	0.0960874	-0.426712	0.166965	4.98933	3.64425
USP48	-	21728319	2.03498	6.60371	0.308157	-0.49529	-2.53027	4.99405	4.32071
USP48	-	21745853	3.60098	5.73421	0.627982	-0.49529	-4.09627	4.99405	2.81791
USP48	-	21754380	NA	NA	NA	NA	NA	NA	NA
USP48	-	21776381	-4.39487	2.82051	1.55818	-0.358301	4.03657	1.52837	2.37052
HSPG2	-	21819788	-2.28367	3.81478	0.598637	-3.01039	-0.726724	3.35991	1.80654
HSPG2	-	21822236	-0.820253	1.03289	0.794135	0.159675	0.979928	0.334944	0.977074
HSPG2	-	21823211	NA	NA	NA	NA	0.378695	NA	3.39035
LDLRAD2	+	21825205	NA	NA	NA	NA	NA	NA	NA
LDLRAD2	+	21832151	-2.17782	6.41322	0.339583	-3.33414	-1.15632	4.99277	4.02513
HSPG2	-	21871846	0.836324	6.51735	0.128323	0.525618	-0.310705	4.89227	4.30599
HSPG2	-	21910816	NA	NA	NA	NA	-0.260683	NA	3.69337
HSPG2	-	21918722	-3.11777	6.58061	0.473781	-3.42847	-0.310705	4.97623	4.30599
CDC42	+	22086846	NA	NA	NA	1.58906	NA	4.81648	NA
WNT4	-	22117303	-1.13131	1.96599	0.57544	-1.29589	-0.164588	1.12734	1.61066
WNT4	-	22119001	2.28869	3.78585	0.604537	-1.6077	-3.89639	1.41593	3.5111
WNT4	-	22119698	2.25228	2.00445	1.12364	2.66429	0.412008	1.52466	1.30125
WNT4	-	22119936	1.68828	2.6985	0.625637	2.83088	1.1426	2.08177	1.71701
WNT4	-	22119962	0.540647	2.40673	0.22464	2.58822	2.04757	1.52941	1.8583
WNT4	-	22125848	NA	NA	NA	-3.33414	NA	4.99277	NA
WNT4	-	22127028	2.39178	4.61302	0.518485	1.83479	-0.55699	4.03711	2.23197
WNT4	-	22138111	-0.132995	6.51125	0.0204253	-0.49529	-0.362296	4.99405	4.17802
WNT4	-	22139575	-0.672585	2.17471	0.309276	0.108886	0.781471	1.36203	1.69536
ZBTB40	+	22452498	-2.21552	5.42358	0.408499	0.525618	2.74114	4.89227	2.34113
ZBTB40	+	22453538	0.79667	3.46663	0.229811	-1.84615	-2.64282	3.01641	1.70844
ZBTB40	+	22481795	1.09071	2.75221	0.396303	-1.87888	-2.96959	2.33589	1.45544
ZBTB40	+	22509254	NA	NA	NA	NA	NA	NA	NA
ZBTB40	+	22527464	-0.915005	6.5384	0.139943	-0.49529	0.419715	4.99405	4.2202
ZBTB40	+	22528025	0.735661	3.49016	0.210781	2.89825	2.16258	3.10478	1.59424
ZBTB40	+	22528367	0.262766	4.70675	0.0558275	-0.446548	-0.709314	3.66161	2.95738
ZBTB40	+	22528469	0.877557	3.96528	0.22131	2.96758	2.09002	2.96193	2.63637
ZBTB40	+	22530672	-0.0967122	1.12121	0.0862571	0.612026	0.708739	0.539742	0.982746
ZBTB40	+	22531084	-2.03018	5.93634	0.341991	0.586264	2.61644	4.88789	3.36878
ZBTB40	+	22531134	1.46632	3.18537	0.460331	3.38466	1.91834	2.73373	1.63501
EPHA8	+	22577021	NA	NA	NA	NA	-0.477932	NA	4.31842
EPHA8	+	22583305	-4.20368	4.79315	0.877019	-4.28174	-0.0780568	3.9154	2.76477
EPHA8	+	22584549	NA	NA	NA	NA	NA	NA	NA
EPHA8	+	22589601	-0.681751	2.61014	0.261193	-0.698879	-0.0171286	2.06949	1.59061
EPHA8	+	22589626	NA	NA	NA	NA	NA	NA	NA
EPHA8	+	22603574	-3.74603	2.65934	1.40863	-0.464973	3.28105	1.76159	1.99221
C1QA	+	22639588	NA	NA	NA	1.91105	NA	4.3938	NA
EPHB2	+	22715136	NA	NA	NA	NA	NA	NA	NA
EPHB2	+	22715917	NA	NA	NA	NA	1.5771	NA	4.14375
EPHB2	+	22785327	-1.0716	6.52928	0.164122	-0.49529	0.576307	4.99405	4.20606
EPHB2	+	22785520	NA	NA	NA	NA	-0.310705	NA	4.30599
EPHB2	+	22791711	-1.60654	2.4036	0.668388	-0.527681	1.07886	1.71202	1.68708
EPHB2	+	22791780	3.11654	6.5238	0.477718	0.586264	-2.53027	4.88789	4.32071
EPHB2	+	22877949	3.75944	4.49417	0.836514	1.88557	-1.87386	4.01383	2.02158
EPHB2	+	22884873	NA	NA	NA	NA	-0.310705	NA	4.30599
EPHB2	+	22913810	0.369727	6.41197	0.0576619	0.525618	0.155892	4.89227	4.14477
EPHB2	+	22914571	-0.381218	0.942596	0.404434	2.2681	2.64931	0.390141	0.858066
EPHB2	+	22914653	0.184125	1.21463	0.15159	2.83468	2.65055	0.461252	1.12364
EPHB2	+	22915305	-0.417692	1.28458	0.325159	0.973688	1.39138	0.582874	1.14472
EPHB2	+	22915754	NA	NA	NA	0.586264	NA	4.88789	NA
EPHB2	+	22921480	0.139073	0.811266	0.171427	0.124451	-0.0146223	0.505463	0.634554
TEX46	-	23009730	NA	NA	NA	NA	-0.310705	NA	4.30599
TEX46	-	23010824	2.09862	6.48505	0.323609	1.13173	-0.966891	4.85565	4.29867
KDM1A	+	23054187	NA	NA	NA	NA	NA	NA	NA
KDM1A	+	23055145	NA	NA	NA	NA	-5.8152	NA	2.34424
KDM1A	+	23075117	NA	NA	NA	NA	-6.1461	NA	2.57182
KDM1A	+	23076567	-1.07328	2.48622	0.431691	-1.9587	-0.885424	2.00702	1.46737
KDM1A	+	23083130	1.01668	1.44958	0.701361	0.977029	-0.0396529	1.00146	1.04803
KDM1A	+	23083155	-2.09717	3.16219	0.663202	0.685689	2.78286	2.24085	2.23115
KDM1A	+	23083612	1.82689	2.07325	0.881172	2.04362	0.21673	1.65421	1.24979
KDM1A	+	23083669	0.0535432	0.973722	0.0549882	0.664373	0.61083	0.396339	0.88941
LUZP1	-	23088574	NA	NA	NA	0.586264	NA	4.88789	NA
LUZP1	-	23139105	5.77682	3.47263	1.66353	0.414759	-5.36206	3.09065	1.58337
HTR1D	-	23191885	1.25757	5.28679	0.23787	2.15281	0.895242	3.73538	3.74128
HTR1D	-	23192245	NA	NA	NA	NA	NA	NA	NA
HTR1D	-	23192281	-3.02343	6.59312	0.458574	-3.33414	-0.310705	4.99277	4.30599
HTR1D	-	23192645	NA	NA	NA	NA	-0.477932	NA	4.31842
HTR1D	-	23192935	NA	NA	NA	NA	-0.477932	NA	4.31842
HTR1D	-	23192966	NA	NA	NA	NA	NA	NA	NA
HNRNPR	-	23303529	1.89487	6.10003	0.310633	0.586264	-1.3086	4.88789	3.64951
HNRNPR	-	23303761	-2.33303	2.66619	0.875043	0.525108	2.85814	2.09446	1.64979
HNRNPR	-	23304502	NA	NA	NA	-3.42847	NA	4.97623	NA
HNRNPR	-	23304678	0.619699	1.77865	0.348409	0.557739	-0.0619601	1.401	1.09582
HNRNPR	-	23307553	-0.870241	5.21131	0.166991	-3.42847	-2.55823	4.97623	1.54752
HNRNPR	-	23308859	NA	NA	NA	NA	-2.71816	NA	4.31769
HNRNPR	-	23309434	1.24199	5.28238	0.235119	0.462813	-0.779175	4.897	1.98064
HNRNPR	-	23309503	0.503476	3.13457	0.16062	-2.42907	-2.93255	2.66464	1.65084
HNRNPR	-	23309776	0.0326533	0.872276	0.0374346	0.742595	0.709942	0.331641	0.806772
HNRNPR	-	23309802	-0.90184	1.25066	0.72109	0.903987	1.80583	0.921503	0.845571
HNRNPR	-	23310002	1.56724	6.49973	0.241124	1.08931	-0.477932	4.85775	4.31842
HNRNPR	-	23310048	1.76485	5.28526	0.333918	0.586264	-1.17858	4.88789	2.01061
HNRNPR	-	23310246	-5.76801	4.89758	1.17773	-4.44	1.32801	3.72759	3.17669
HNRNPR	-	23311102	NA	NA	NA	NA	-1.66412	NA	2.58919
HNRNPR	-	23318491	NA	NA	NA	NA	-0.310705	NA	4.30599
HNRNPR	-	23321679	NA	NA	NA	NA	NA	NA	NA
HNRNPR	-	23323481	3.53002	3.96118	0.891153	1.58128	-1.94874	2.59786	2.99033
HNRNPR	-	23324688	NA	NA	NA	NA	-3.32266	NA	4.3016
ZNF436	-	23356272	0.415225	1.69705	0.244675	-0.343889	-0.759113	0.780143	1.5071
ZNF436	-	23359442	1.23205	1.91037	0.644926	-0.116705	-1.34875	1.52552	1.14992
ZNF436	-	23359912	-1.53769	6.1357	0.250613	-1.84839	-0.310705	4.37095	4.30599
ZNF436	-	23359965	1.71098	0.763786	2.24013	1.24896	-0.462018	0.459964	0.609756
ZNF436	-	23360007	0.404545	2.38537	0.169594	1.55741	1.15286	1.29676	2.0021
ZNF436	-	23360890	3.22367	4.96213	0.649653	2.06731	-1.15636	3.82143	3.16535
ZNF436	-	23366375	-1.6604	2.10933	0.787168	-4.07524	-2.41484	1.50715	1.47573
TCEA3	-	23378370	NA	NA	NA	-0.426712	NA	4.98933	NA
TCEA3	-	23379941	-0.184585	6.5941	0.0279925	-0.49529	-0.310705	4.99405	4.30599
TCEA3	-	23381053	1.3472	5.67412	0.237429	2.06731	0.720108	3.82143	4.19432
TCEA3	-	23381361	0.626092	2.52129	0.248322	0.847669	0.221577	1.30026	2.16015
TCEA3	-	23381939	0.0560439	5.25511	0.0106647	-0.968693	-1.02474	3.58981	3.8379
TCEA3	-	23383426	NA	NA	NA	NA	-2.71816	NA	4.31769
TCEA3	-	23415005	0.792372	1.53422	0.516465	-1.59839	-2.39076	0.989161	1.17277
ASAP3	-	23426238	NA	NA	NA	NA	-2.53027	NA	4.32071
ASAP3	-	23426606	NA	NA	NA	NA	-0.841504	NA	1.55511
ASAP3	-	23427552	2.09862	6.48505	0.323609	1.13173	-0.966891	4.85565	4.29867
ASAP3	-	23427580	-1.53618	6.501	0.236299	-0.426712	1.10947	4.98933	4.16769
ASAP3	-	23428556	0.353869	1.02326	0.345826	1.42468	1.07081	0.435166	0.926115
ASAP3	-	23429134	1.4003	1.87412	0.747177	2.82039	1.42009	1.25335	1.39336
ASAP3	-	23438512	NA	NA	NA	0.586264	NA	4.88789	NA
E2F2	-	23505202	0.286811	2.67013	0.107415	0.141927	-0.144884	2.46282	1.03156
E2F2	-	23505661	1.85958	3.6757	0.505912	-0.40003	-2.25961	3.36422	1.48081
E2F2	-	23506428	-0.760269	0.660742	1.15063	-1.25531	-0.495037	0.39524	0.529496
E2F2	-	23508280	NA	NA	NA	NA	NA	NA	NA
E2F2	-	23508842	-1.57085	6.42551	0.244471	-3.33414	-1.76329	4.99277	4.04469
E2F2	-	23509238	NA	NA	NA	NA	NA	NA	NA
E2F2	-	23509492	NA	NA	NA	NA	NA	NA	NA
ID3	-	23549131	NA	NA	NA	-0.49529	NA	4.99405	NA
ID3	-	23549172	-2.26969	6.15734	0.368616	-3.42847	-1.15878	4.97623	3.62628
ID3	-	23549274	NA	NA	NA	NA	NA	NA	NA
ID3	-	23557430	1.88218	4.69327	0.401038	0.32184	-1.56034	1.8747	4.30259
ID3	-	23557892	3.45149	2.25916	1.52777	0.562034	-2.88946	0.960567	2.04478
ID3	-	23557924	1.04261	0.864949	1.20541	1.04457	0.00195609	0.375147	0.77936
ID3	-	23557953	0.745217	1.1873	0.627657	1.55728	0.81206	0.57572	1.03838
ID3	-	23557989	0.109161	1.92576	0.0566847	1.48199	1.37283	0.789794	1.75635
ID3	-	23558019	-0.0237516	1.71752	0.013829	0.681835	0.705587	0.929543	1.44423
MDS2	+	23640548	NA	NA	NA	NA	NA	NA	NA
RPL11	+	23692707	-0.116006	6.59052	0.017602	-0.426712	-0.310705	4.98933	4.30599
RPL11	+	23692733	0.369203	6.41795	0.0575267	1.08931	0.720108	4.85775	4.19432
RPL11	+	23693829	-1.5162	2.17776	0.69622	0.148062	1.66426	1.3195	1.73249
RPL11	+	23693864	0.887914	6.43352	0.138014	0.525618	-0.362296	4.89227	4.17802
RPL11	+	23694665	1.02632	3.32747	0.308438	3.34222	2.3159	2.69584	1.95051
RPL11	+	23694698	-0.846427	6.53479	0.129526	-0.426712	0.419715	4.98933	4.2202
RPL11	+	23694725	1.60738	5.23501	0.307045	2.71686	1.10947	3.1679	4.16769
RPL11	+	23694769	-0.489789	2.08376	0.235051	1.73445	2.22424	1.73707	1.15093
RPL11	+	23695270	3.90892	6.51116	0.600342	0.586264	-3.32266	4.88789	4.3016
RPL11	+	23695854	0.96457	1.29909	0.742495	4.4898	3.52522	1.02001	0.804496
RPL11	+	23695882	1.42657	1.28293	1.11196	4.22613	2.79956	0.850232	0.96074
RPL11	+	23696373	2.37075	1.06574	2.22452	4.92257	2.55182	0.3986	0.988388
RPL11	+	23696398	1.74954	0.932114	1.87696	3.86457	2.11503	0.273663	0.891036
RPL11	+	23696815	1.64759	5.69328	0.289392	2.06731	0.419715	3.82143	4.2202
RPL11	+	23698037	-2.48955	3.35018	0.743108	-1.919	0.570549	2.78659	1.85974
RPL11	+	23698276	0.929513	5.99281	0.155105	0.525618	-0.403895	4.89227	3.46114
RPL11	+	23698362	1.08924	2.36435	0.460692	-1.42408	-2.51331	1.74948	1.59044
RPL11	+	23698409	0.0369326	1.14288	0.0323154	-0.167205	-0.204138	0.728589	0.880526
ELOA	+	23752201	NA	NA	NA	NA	NA	NA	NA
ELOA	+	23759819	-0.783804	6.41957	0.122096	0.525618	1.30942	4.89227	4.15652
ELOA	+	23759877	2.55957	1.77554	1.44157	2.40873	-0.150834	1.56323	0.841939
ELOA	+	23760589	1.16073	5.76464	0.201353	0.462813	-0.697916	4.897	3.04146
ELOA	+	23760665	2.95255	5.25232	0.562142	1.49337	-1.45918	4.48159	2.73901
ELOA	+	23761821	3.99201	2.73577	1.45919	3.9027	-0.0893112	2.37415	1.35935
ELOA	+	23761949	0.353959	2.46254	0.143737	1.59746	1.2435	1.87208	1.59981
ELOA	+	23762039	-0.095604	1.20237	0.079513	0.110132	0.205736	0.942493	0.746593
PITHD1	+	23787641	1.89977	6.46065	0.294052	1.58906	-0.310705	4.81648	4.30599
PITHD1	+	23787682	2.58393	2.81827	0.916849	4.57208	1.98815	2.07953	1.90216
PITHD1	+	23787755	NA	NA	NA	NA	NA	NA	NA
PITHD1	+	23787893	NA	NA	NA	NA	-2.71816	NA	4.31769
PITHD1	+	23788119	2.56252	3.26495	0.784857	4.79625	2.23374	2.00616	2.57588
PITHD1	+	23788212	1.55363	0.634455	2.44876	2.04391	0.490279	0.354774	0.525992
LYPLA2	+	23795489	-0.0554239	1.55402	0.0356649	1.65456	1.70999	1.04338	1.15167
LYPLA2	+	23795519	0.656445	0.949316	0.691492	1.77992	1.12347	0.285404	0.905398
GALE	-	23795544	NA	NA	NA	NA	NA	NA	NA
GALE	-	23795589	-0.769652	1.04258	0.73822	1.10345	1.87311	0.517181	0.905259
GALE	-	23795682	NA	NA	NA	NA	-2.53027	NA	4.32071
GALE	-	23795944	NA	NA	NA	NA	NA	NA	NA
HMGCL	-	23801791	-1.084	6.36883	0.170204	1.13173	2.21573	4.85565	4.12124
HMGCL	-	23801875	-0.180725	0.904255	0.19986	1.31384	1.49457	0.470348	0.772302
HMGCL	-	23809519	NA	NA	NA	-0.49529	NA	4.99405	NA
HMGCL	-	23810290	NA	NA	NA	NA	NA	NA	NA
HMGCL	-	23816355	NA	NA	NA	1.52571	NA	4.41631	NA
HMGCL	-	23824750	0.1321	6.40343	0.0206295	1.13173	0.999632	4.85565	4.17451
FUCA1	-	23845085	1.44208	1.02009	1.41368	2.32214	0.880054	0.673713	0.765965
PNRC2	+	23961251	0.015714	5.796	0.00271118	-0.49529	-0.511004	4.99405	2.94161
PNRC2	+	23961666	1.77733	5.47837	0.324428	1.52571	-0.251626	4.41631	3.24172
PNRC2	+	23961880	NA	NA	NA	NA	-1.15878	NA	3.62628
PNRC2	+	23963333	-0.0650131	1.93255	0.0336412	1.00928	1.0743	1.64807	1.00926
PNRC2	+	23963442	0.859164	1.00808	0.85228	0.480505	-0.37866	0.764931	0.656582
PNRC2	+	23963528	-0.438178	5.5655	0.078731	-0.426712	0.0114662	4.98933	2.46606
PNRC2	+	23964579	NA	NA	NA	NA	-2.71816	NA	4.31769
SRSF10	-	23964753	NA	NA	NA	-0.49529	NA	4.99405	NA
SRSF10	-	23964794	0.571487	0.893883	0.639331	1.6528	1.08132	0.621803	0.642175
SRSF10	-	23964863	2.0481	2.67127	0.766713	2.05711	0.00901137	2.31262	1.33697
SRSF10	-	23964915	2.09928	2.40566	0.872641	2.50342	0.404145	2.1609	1.05722
SRSF10	-	23965388	-0.753966	5.52051	0.136575	-0.49529	0.258676	4.99405	2.35277
SRSF10	-	23966299	NA	NA	NA	NA	NA	NA	NA
SRSF10	-	23966435	0.82978	0.701613	1.18267	-0.0694543	-0.899234	0.417581	0.563815
SRSF10	-	23966674	NA	NA	NA	NA	-1.26032	NA	3.04228
SRSF10	-	23966716	-1.04815	6.17174	0.16983	-0.49529	0.552855	4.99405	3.62627
SRSF10	-	23966830	NA	NA	NA	NA	-3.94812	NA	3.65132
SRSF10	-	23967250	-3.15154	6.01625	0.523837	-0.49529	2.65625	4.99405	3.35481
SRSF10	-	23967345	NA	NA	NA	-3.42847	NA	4.97623	NA
SRSF10	-	23967370	NA	NA	NA	NA	-3.51158	NA	3.75012
SRSF10	-	23967453	0.569962	1.60165	0.35586	0.342817	-0.227144	1.21136	1.04779
SRSF10	-	23967525	0.991784	2.52574	0.39267	0.854613	-0.137171	2.13319	1.35237
SRSF10	-	23967750	0.473259	4.24167	0.111574	-0.787057	-1.26032	2.95573	3.04228
SRSF10	-	23969070	-0.270501	0.649795	0.416287	-1.9776	-1.7071	0.398512	0.513247
SRSF10	-	23970796	-0.798762	6.33222	0.126143	1.13173	1.93049	4.85565	4.06443
SRSF10	-	23970965	1.24791	2.07394	0.601713	0.760625	-0.487289	1.68369	1.21095
SRSF10	-	23971455	NA	NA	NA	NA	-3.84119	NA	3.30178
SRSF10	-	23971540	-2.87127	4.63851	0.619008	-3.89601	-1.02474	2.60507	3.8379
SRSF10	-	23971582	NA	NA	NA	NA	-1.25967	NA	3.27851
SRSF10	-	23977675	NA	NA	NA	-0.49529	NA	4.99405	NA
SRSF10	-	23977902	NA	NA	NA	NA	NA	NA	NA
SRSF10	-	23978357	NA	NA	NA	NA	NA	NA	NA
SRSF10	-	23978569	1.36851	3.29577	0.415232	2.07267	0.704157	2.31506	2.34576
AL590609.1	-	24007814	-0.337965	2.25253	0.150038	0.96925	1.30721	1.63052	1.55413
IL22RA1	-	24119761	NA	NA	NA	NA	NA	NA	NA
IFNLR1	-	24154158	NA	NA	NA	-0.49529	NA	4.99405	NA
IFNLR1	-	24154922	NA	NA	NA	NA	NA	NA	NA
IFNLR1	-	24154970	NA	NA	NA	NA	NA	NA	NA
IFNLR1	-	24156462	NA	NA	NA	NA	NA	NA	NA
IFNLR1	-	24158842	NA	NA	NA	NA	NA	NA	NA
IFNLR1	-	24161368	NA	NA	NA	NA	NA	NA	NA
IFNLR1	-	24171186	NA	NA	NA	NA	NA	NA	NA
[truncated: 143,177 more rows]
