# Supplementary material for: Buffering of transcription rate by mRNA half-life is a conserved feature of Rett syndrome models
Source: Nat Commun. 2023 Apr 5;14:1896. doi: 10.1038/s41467-023-37339-6 (PMC10076348; doi:10.1038/s41467-023-37339-6)
Supplement: Supplementary file 6 — Supplementary Data 3 [file 41467_2023_37339_MOESM6_ESM.xlsx]

## Sheet: Table S1
First Author	Journal	Year	Method	Cell line	Median (hrs)	PMID
Lam L.	Gen Bio	2001	Flavipiridol 8hrs	OCI-Ly3	8	PMID: 11597333
Yang E.	Gen Res	2003	ActD 3hrs	HepG2	10	PMID: 12902380
Tani Y.	Gen Res	2012	BrU 24hrs 150uM pulse	HeLa	7	PMID: 22369889
Rabani M.	Nat Biotech	2011	4sU 10min 150uM	Mouse BMDC	0.5	PMID: 21516085
Schwanhausser	Nat	2011	4sU 2hrs 400uM	Mouse NIH3T3	9.9	PMID: 21593866
Schofield	Nat Methods	2018	4sU 1hrs 1000uM	MEFs	2.7	PMID: 29355846
Schofield	Nat Methods	2018	4sU 4hrs 100uM	K562	1.6	PMID: 29355846
Herzog	Nat Methods	2018	4sU 24hrs 100uM pulse excange every 3hrs	mESC	3.9	PMID: 28945705
Dolken	RNA	2008	4sU 1hrs 200uM	Mouse NIH3T3	4.9	PMID: 18658122
Schwalb	Science	2016	4sU 5min 500uM	K562	0.8	PMID: 27257258
Rabani	Cell	2014	4sU 10min 500uM	Mouse DC	2.3	PMID: 25497548
Sharova	DNA Res	2009	ActD 8hrs	mESC	7.1	PMID: 19001483
Neff	Gen Res	2012	ActD 4hrs	hiPSC	8.6	PMID: 22534399
Neff	Gen Res	2012	ActD 4hrs	HFF	9.2	PMID: 22534399
Friedel	Nuc Acid Res	2009	4sU 1hrs	Human B	5.2	PMID: 19561200
Friedel	Nuc Acid Res	2009	4sU 1hrs	Murine fibroblast	4.6	PMID: 19561200
Zheng	Stem Cell Rep	2016	ActD 8hrs	mESC	8	PMID: 27746116
Sharma	Mol Cell	2016	ActD 6hrs	HeLa	4.6	PMID: 27635759
