# Supplementary material for: Buffering of transcription rate by mRNA half-life is a conserved feature of Rett syndrome models
Source: Nat Commun. 2023 Apr 5;14:1896. doi: 10.1038/s41467-023-37339-6 (PMC10076348; doi:10.1038/s41467-023-37339-6)
Supplement: Supplementary file 7 — Supplementary Data 4 [file 41467_2023_37339_MOESM7_ESM.xlsx]

## Sheet: TR-only (TR up)
gene
ABLIM1
AC099489.1
ACOT9
ACTA2
ADAM12
ADAMTS5
ADAMTSL1
ADCYAP1
AEN
AHNAK
AHRR
ALPK2
ANGPTL2
ANXA2
ARID5A
ARSJ
ASIC4
ATG4A
AVPR1A
BCAN
BHLHE22
BMP7
BTBD11
C19orf66
C1S
CA13
CAPG
CARD10
CAV2
CD34
CD74
CDCP1
CDH6
CDKN1A
CEMIP
CFI
CGNL1
CHODL
CHST3
COL1A1
COL3A1
COL5A1
COL8A1
CPT1A
CSF1
DAPK2
DRAM1
DTX3L
ECHDC2
EFEMP2
EGLN3
ELMOD1
EN1
EN2
ETS1
EVA1B
F11R
FAM212B
FAM46A
FDXR
FGD5
FLNC
FOXC1
GALNT17
GDF15
GFRA2
GJA1
GLIPR2
GNG11
GPER1
GRAMD2B
GRIA4
GYPC
HMOX1
HOXA2
HOXA7
HOXB5
HS3ST3B1
HTRA1
ICOSLG
IER5
IFI44L
IGFBP3
IGFBP5
IL6R
IRX1
IRX2
ITGA11
ITGB3
ITGB4
ITGB5
ITPKB
KCND3
KIT
LGALS1
LGALS3
LIPH
LITAF
LMCD1
LUZP2
MAN1C1
METTL7A
MLC1
MYL9
MYOF
NACC2
NFIX
NHLH2
NKX6-1
NLRC5
NPTX2
NQO1
OLFML2A
P3H2
PARP14
PAX2
PAX3
PCGF5
PDGFRB
PDLIM1
PDZRN3
PHLDA1
PHLDA3
PI15
PLA2G16
PLAT
PLD1
PLXND1
PMP22
PODXL
PPP1R3B
PRDM8
PROX1
PRSS12
PRSS23
PTGDS
RAB29
RBMS1
RELN
RFTN1
RGMB
RUNX2
S100A16
S1PR3
SEMA5B
SERPINB1
SFTA1P
SH3BP4
SHISA4
SHOX2
SLC25A45
SLFN12
SLIT1
SLIT3
SMAD6
SNTB1
SP110
SP140L
SPARC
SPOCK1
SPON2
SPP1
STAT6
STOM
SULF2
SYNJ2
SYT12
TBXA2R
TFE3
THBS1
TIMP2
TMEM217
TNFRSF10B
TNFRSF10D
TRIM22
UAP1L1
UBTD1
UPP1
UTS2
VGLL3
VSTM4
VSX2
VWA3A
WLS
WWC1
ZCCHC24
ZFYVE28
ZMAT3
ZMAT4
ZNF217

## Sheet: Partial buffering (TR up)
gene
A2M
ADAMTS15
AGT
ALCAM
ALK
APOBEC3C
ATL3
BHLHE41
BMP1
C21orf62
CASC10
CAV1
CCDC9B
CCND1
CD44
CDKN2B
COL14A1
COL1A2
COL27A1
CP
CRISPLD1
CTGF
CTSA
CYR61
DDB2
EDA2R
EGR2
EHD2
ENTPD2
EPB41L4A
EVA1C
FAM111A
FAM89A
FBLN5
FKBP9
FLCN
FOXB1
FRMD8
GADD45B
GATA3
GDF5
GFRA1
GM2A
GNG12
GNS
HRK
HS6ST3
HSDL2
IFIT1
IFITM3
IL17RC
INPP5D
IRAK1
IRX3
KIF3B
LAMA4
LAMB1
LHX4
LIPG
LOC643733
LPL
MAFF
MAOB
MMP14
MYH9
NCAM2
NEDD9
NEUROD2
OTP
PAPLN
PDE1C
PGPEP1
PLEKHA4
PLIN3
PPP1R14C
PRPH
PRRT3
PVR
RASGRF2
RHOJ
RRAGD
S100A6
SCARA3
SERPINE1
SERPINI2
SFXN3
SHROOM1
SIM2
SLC35F6
SLC4A2
SNX8
SPARCL1
SRF
STAP2
SYNDIG1
SYNPO
TFAP2B
TGFB1I1
TGFB2
THBS2
TLCD2
TMOD3
TPST2
TUBB6
UNCX
WNT7B

## Sheet: Full buffering (TR up)
gene
AC109780.2
ADAM33
ADCY8
ADGRL4
AL450326.2
AL691449.1
ANXA11
APOBEC3D
APOL2
ATP8B1
BCAT2
BDNF
BEST4
BNC2
C15orf59
C1QL4
C1QTNF6
C9orf147
CA3
CAPS
CAPS2
CATIP
CCDC153
CCDC69
CD109
CD38
CDHR3
CFAP221
CFAP70
CFLAR
CMTM1
CNN2
CREG2
CRHBP
CRISPLD2
CSRP1
CXCL16
CYGB
DDX60L
DGKQ
DLC1
DNAJC22
DPF3
EBF2
ECE1
EDN1
EGF
ENG
EXO5
FAM114A1
FAM84B
FKBP9P1
FOSL1
FOSL2
FOXRED2
FRG1BP
GLB1L
GLB1L3
GPR37L1
GRIN2C
GRPR
HAPLN3
HAS2
HNF1B
HOGA1
HOXB6
HOXB7
IER2
IFIT3
IKBIP
IL10RB
IL4R
ITPR2
KCNK6
KLF6
LGALS8
LHX5
LHX9
LIMS2
LOC107984974
LPCAT3
LRRC4C
MARVELD3
MBOAT1
ME1
MYO1C
NIPAL2
NPR3
NUAK2
NUDT19
NXPH4
OPRK1
ORAI3
OSMR
PDPN
PKD1L2
PLA2G4C
PLCL1
PODNL1
POU4F1
POU5F1B
PPIC
PPP1R1B
PPP1R42
PRRX1
PRX
PSMD5
PTPRH
RBM47
RELB
RFTN2
RGS4
RGS6
RHOBTB3
RPLP0P6
RUBCN
SAMD11
SEC14L6
SELENON
SLC30A3
SLC35F2
SLFN5
SNTG1
SORCS3
SPINK5
SPRY1
STAT2
SULT1C4
SUSD5
SYNPO2
TCTA
THNSL2
TICAM1
TIGAR
TMEM163
TMPRSS7
TNFSF9
TPM2
TRAPPC3L
TSPY26P
UEVLD
UST
VMP1
ZNF474
ZNF528
ZNF717

## Sheet: HL-only (SS up)
gene
AAMDC
ABCA1
ABCB6
ABHD4
AC104849.1
ACAA1
ACHE
ACP2
ADAM9
ADCY2
ADGRG1
AFF3
AGTRAP
AHNAK2
AK5
AKAP6
ALDH4A1
ALKAL2
AMDHD2
AMFR
ANAPC11
ANXA5
AP004242.1
AP5Z1
APC
APCDD1
APP
ARHGDIA
ARHGEF10L
ARL8A
ASAH1
ATP1B1
ATP5E
ATP5I
ATP6AP1
ATP6V0E1
ATP6V1G1
ATXN1
B3GALNT1
B4GALT7
BAALC
BCAP31
BCL6
BEX2
BEX3
BLOC1S2
BLVRA
BLVRB
BRI3
BTBD9
BTG2
C12orf75
C19orf70
C1orf122
C1orf198
C1orf54
C1R
C2orf72
C2orf80
C6orf89
CACHD1
CACNA2D1
CALB1
CALB2
CALM1
CAPNS1
CARD16
CBLB
CCPG1
CD47
CD63
CDH11
CDO1
CEP170B
CHGB
CHMP4B
CHPF
CHST14
CISD2
CLTC
CNTN2
COL18A1
COL4A1
COMMD9
COX5B
COX6A1
COX6C
CPE
CRELD2
CRK
CRTAC1
CRYBA2
CRYL1
CST3
CTDSP1
CTNS
CTSC
CXXC5
CYB5D2
CYB5R1
CYSTM1
DACH1
DAG1
DBI
DCLK1
DDT
DGKI
DIO3
DISP2
DKK3
DNAJB1
DNAJC6
DOCK10
DOK5
DRC1
DTNBP1
EFHD2
EGR1
EI24
EMC2
ENDOD1
EPDR1
EPHX1
ERP29
FABP7
FAM120A
FAM187A
FBXO2
FEZ2
FHL1
FLNA
FLNB
FOXS1
FRMD3
FRMD4A
FTH1
FTH1P10
FTH1P20
GABARAPL1
GALC
GAREM1
GAS2L1
GAS8
GATM
GDI1
GGCT
GLB1
GLG1
GNAL
GNG2
GNPDA1
GPAT4
GPC4
GPM6B
GPR137B
GPT2
GRHPR
GRIA1
GRID1
GRN
GSTA4
GSTK1
GUK1
HABP4
HDAC7
HEG1
HEXB
HK1
HM13
HPS1
HRAS
HS1BP3
HSBP1
HSBP1L1
HSP90AA1
HSPA12A
HSPA8
HSPA8P8
ID2
IFI27L2
IFI35
INPP1
IQSEC2
ITGA4
ITGA7
ITGA9
ITGB1
ITM2B
KITLG
KLHL22
KLHL25
LAMC1
LAMP1
LAMTOR1
LAPTM4A
LASP1
LDLRAD4
LEPR
LGALS3BP
LHFPL2
LHFPL6
LIFR
LIMCH1
LIPA
LNPK
LOX
LPAR1
LRIG1
LRP2
LRRN3
MAB21L1
MAP1LC3B
MAP6D1
MAPK8IP1
MBP
MCHR1
MCRIP1
MDFI
METRNL
MFGE8
MFHAS1
MFRP
MGAT4B
MLF1
MMP15
MOSPD1
MPP1
MRPL27
MRPL43
MSRB1
MT2A
MTCL1
MTMR11
NAA10
NAGA
NAXE
NBL1
NCALD
NCS1
NDFIP1
NDRG1
NDUFA13
NDUFAF8
NDUFB2
NDUFS2
NEFL
NELL1
NENF
NFIA
NFIB
NFIC
NID1
NPC2
NPTN
NTRK2
OCIAD2
OPTN
OSBP2
OSBPL6
OSTF1
OXR1
P2RX6
PALLD
PALMD
PBX3
PBXIP1
PCDH10
PCDH9
PCDHAC2
PCDHB5
PCMT1
PCSK1N
PDE2A
PDE8B
PDGFA
PDGFB
PDP1
PDRG1
PDXK
PEPD
PIGT
PIK3IP1
PIK3R1
PINK1
PJA1
PJA2
PLOD1
PLPP3
PLPPR2
PLPPR5
PLS3
PLTP
PLXNB2
POLD4
POMP
PPP2R2C
PQBP1
PRCP
PRDX1
PREB
PRNP
PROS1
PRPS1
PRR5L
PRRG1
PRTFDC1
PSAP
PSEN2
PSMB10
PTCHD4
PTGFRN
PTP4A1
PTPMT1
PTPRE
PTTG1IP
QDPR
QSOX1
RAB11FIP5
RAB12
RAB31
RAB32
RAB5A
RAB6B
RBP1
REEP2
REEP5
RETSAT
RHOC
RIN1
RND3
RNF217
ROMO1
RPS27L
RRAGA
RRM2B
RUFY3
RXRA
SARAF
SAT1
SCAMP2
SCAMP5
SCG2
SCHIP1
SCOC
SDC2
SDF2L1
SDF4
SEL1L
SELENOM
SELENOT
SEMA6A
SERINC2
SERPINH1
SERTAD1
SESN1
SESN3
SETD7
SEZ6
SFXN5
SH3BGRL3
SHROOM2
SIL1
SIPA1L2
SLC12A4
SLC22A17
SLC25A4
SLC35A2
SLC39A11
SLC52A2
SLC9A3R1
SLIT2
SMIM29
SMIM4
SMIM5
SNCAIP
SNPH
SNX24
SORBS1
SORBS2
SPAG7
SPATS2L
SPHK1
SPRED1
SPRN
SPRY2
SPRYD3
SQSTM1
SRP14
SRXN1
STAT1
STIM2
SUMF1
SUSD1
SVOP
SWI5
SYNM
SYPL1
SYT4
TACC1
TAGLN2
TCN2
TENM2
TENM3
TFG
TFPI2
TFPT
THY1
TIMM8B
TIMP1
TMED1
TMED3
TMED9
TMEM120A
TMEM158
TMEM164
TMEM184B
TMEM187
TMEM30A
TMEM65
TMEM8A
TMEM8B
TMEM9B
TMSB10
TNFAIP1
TNFRSF1A
TOMM7
TP53INP1
TPPP
TRAF3
TRAF3IP2
TRH
TRIAP1
TRIB2
TRNP1
TSPAN3
TSPAN7
TTL
TTYH2
TUBB2A
TUBB2B
UBE2V2
UNC5C
UQCR11
UQCRB
UQCRQ
UROD
USP11
USP9X
VAT1
VGF
VIM
VPS4A
VTI1B
WASHC2A
WDR1
WSCD1
WWTR1
ZDHHC24
ZKSCAN1
ZNF436
ZNF536

## Sheet: HL-only (SS down)
gene
AASS
AC004134.1
AC007969.1
AC018638.5
AC048334.1
ACTR3B
ACVR2B
ADAMTS17
ALMS1
AMH
ANKS1B
ANP32A
ANP32E
ARHGEF19
ARHGEF39
ARHGEF6
ARID3A
ARID3B
ARRDC3
ASIC3
ASPM
ATG16L2
ATRNL1
AURKA
BIRC5
BORA
BRCA1
C1orf106
C2orf48
CACNA1B
CACNA1E
CACNA1H
CBSL
CBX2
CBX5
CCDC14
CCDC71
CCDC85A
CCNB2
CCNF
CDC20
CDC25C
CDC6
CDCA2
CDCA3
CDCA7L
CDK2
CENPH
CENPO
CHAF1A
CHCHD2P6
CHD3
CHEK1
CHIC2
CIP2A
CKAP5
CKB
CKS1B
CLK1
CMTM7
CNTFR
COL7A1
CREB3L4
CROCC
CSRP2
CWF19L1
CYP27C1
DAXX
DDX11
DDX12P
DEPDC1B
DLG4
DLGAP5
DNAJB5
DPY19L2P2
DRP2
DUS1L
DUSP9
DYRK1B
EFNA2
EFS
EIF2S3
ELF2
ELN
EMP2
EPB41
EXOSC4
FADS1
FAM53B
FAM57B
FANCA
FANCD2
FANCI
FBL
FBN3
FIGNL2
FOXP4
FTCD
GADD45G
GINS1
GINS2
GJC1
GLI2
GNB3
GNG8
GRIA3
GRM4
GSE1
H1FX
H2AFY2
HAUS5
HELLS
HES7
HIF3A
HIST1H3H
HMGA1
HNRNPA1
HNRNPA1P10
HNRNPA1P48
HNRNPL
HRH3
IGDCC3
IGFBPL1
INCENP
IQGAP3
ISLR2
ITGB3BP
KANSL2
KCNN1
KHDC4
KIF11
KIF14
KIF18B
KIF1B
KIF26A
KISS1R
KMT5C
KNL1
KNSTRN
KNTC1
LBR
LMNB1
LMNTD2
LMO1
LOC407835
LRRC4B
MAT2A
MCM4
MCM5
MCM8
MDN1
MED31
METTL17
MIS18A
MKI67
MMS22L
MOCOS
MORC2
MTF2
MTND6P3
MYBL2
MYO3A
MYT1
NAV1
NCAPD2
NCAPH2
NDE1
NDRG2
NEIL3
NKX6-2
NRGN
NTRK1
NUDT10
NUSAP1
OGT
ORC1
ORC6
OSBPL10
PABPC4
PAIP2B
PCLAF
PCSK4
PDCD11
PDE3A
PDE4A
PDK3
PHF10
PHOSPHO2-KLHL23
PIF1
PIK3C2B
PIMREG
PINLYP
PKDCC
PKMYT1
PKN3
PLXNB1
POLA2
POLD1
POLE
POLQ
POLR2J3
PRC1
PRMT8
PRR5-ARHGAP8
PTPN1
PTPRU
PXDN
RAD51B
RAF1
RASAL2
RCC1
REPIN1
RFC3
RNASEH2A
RNF44
RNPS1
RNPS1P1
RPIA
RPL18A
RPS29
RRM2
RTL8A
RUFY1
SAP25
SBNO1
SCRT1
SEC14L1
SECISBP2
SEMA3F
SFR1
SFXN2
SGO1
SHD
SHMT2
SKA1
SKIDA1
SKP2
SLC5A6
SLC9C1
SMARCD1
SNRPF
SPC25
SRSF1
SRSF2
STK4
SYNE2
TAF1
TBCD
TBL1X
TCF3
TEX14
TFAP4
TFDP2
THOC3
TK1
TLE4
TMEFF1
TMEM131L
TMEM168
TMEM97
TNNT1
TP53I11
TPX2
TROAP
TTK
TXNRD1
UCP2
UHRF1
UNG
USP49
VANGL2
WDHD1
WDR62
WDR75
WDR86
WDR90
WIPF3
WNT7A
XRCC2
XRCC3
YJEFN3
ZCCHC14
ZEB1
ZFP41
ZIC1
ZNF107
ZNF254
ZNF26
ZNF43
ZNF516
ZNF589
ZNF682
ZNF720
ZNF738

## Sheet: Full buffering (TR down)
gene
AC034236.1
AC144530.1
ACSBG2
ACTL6A
ACTR5
AL078595.1
AL450063.1
ALKBH1
ANOS1
ARL6IP1
ARL6IP6
ASXL3
BBX
C12orf29
C16orf91
C18orf54
C21orf91
C5orf34
CA5BP1
CALN1
CDKN3
CHN2
CMPK2
CNTN1
CNTNAP4
CTTNBP2
CXorf57
DACT1
DDX47
DLGAP1
DNA2
DSCAM
EIF4E3
ELOVL4
ENOX2
EPHA7
ERCC6L
ERGIC2
FABP5P7
FAM171B
FAM181B
FAM214B
FAM84A
FAT4
FAUP1
FBXO5
FGF13
FGF7P8
FKBP7
FUT9
FXN
GABRD
GLT1D1
GPR19
GPR88
HIST1H2AG
HIST1H2BG
HIST4H4
HMGN2P3
HMMR
HNRNPA1P55
HS6ST2
IQGAP2
JPH4
KCNG3
KCNJ3
KCNK2
KIF20B
KLHDC10
KLHL29
LGR4
LINGO2
LRFN5
LRMDA
LYPD3
MFSD14A
MUT
MYB
NDC80
NGFR
NOL8
NR4A1
NRG1
NTSR1
NXT2
OXLD1
P2RY1
PAPPA
PAXBP1
PBK
PCDH11Y
PGRMC1
PLCL2
PLK4
PLPPR4
PMAIP1
PPAT
PPIAP80
PRELID3B
PTER
RAB33A
RASGRP1
RPL6P27
RPS11P5
RWDD3
SAMSN1
SCUBE1
SEMA6D
SKA3
SLC36A4
SLC4A4
SLC9A9
SRP9P1
SYT6
TBC1D14
TCEAL7
TH
TMA16
TMCC3
TMEM126A
TRIL
TSEN15
UCKL1
UNC5D
USP51
ZIC5
ZNF439

## Sheet: Partial buffering (TR down)
gene
ALPL
ARHGAP36
C11orf87
C19orf81
CD82
CDH23
DLL1
DLX2
DSG2
EPHA4
EPHB1
FAM83D
FEZF2
FGF19
FOXN4
FZD5
GABRB2
GLI3
GRAMD1C
GRIK3
HIST1H1C
HIST1H2BJ
HMGB2
LRRC1
MPPED2
NAALAD2
NMU
NTS
PHGDH
PLXNC1
PTCH1
PTGIS
RACGAP1
RMI2
RPL23AP42
S1PR1
SCGN
ST6GALNAC5
STRA6
TMEM45A
USP1
USP10
USP44

## Sheet: TR-only (TR down)
gene
AC132812.1
AC141557.1
ALG10B
ARHGAP45
ARHGEF16
ARX
ASCL1
BCL11A
BLM
CA8
CACNA1G
CAPN6
CCSER1
CDC7
CEBPZOS
DHRS2
DLK1
DLX1
DLX5
DLX6
DSC2
DSC3
DTL
EIF1AXP1
ESRRG
FAM19A1
FEZF1
FOXG1
FZD8
GAD2
GRM5
GRM8
HES5
HIST1H2BK
ISL1
KHDRBS2
KIF20A
LAMA1
LHX2
LIN28A
LIN28B
MCM2
MGST1
MIS18BP1
MPPED1
NNAT
NOL4
NRXN3
NTNG2
OVOS
PCSK5
PDE5A
PDGFRA
PIEZO2
PLAGL1
POLA1
PRDM16
RAD51AP1
RAD54L
SFRP1
SFTA3
SHB
SHISA2
SIX3
SLC15A4
SLC7A3
SLF1
SORCS1
SOX3
SOX6
THSD4
TMEM145
TMEM255A
TOP2A
TRERF1
VCAN
VEGFA
VSNL1
WNT5B
XYLT1
ZIC3
ZNF726
