# Supplementary material for: Buffering of transcription rate by mRNA half-life is a conserved feature of Rett syndrome models
Source: Nat Commun. 2023 Apr 5;14:1896. doi: 10.1038/s41467-023-37339-6 (PMC10076348; doi:10.1038/s41467-023-37339-6)
Supplement: Supplementary file 8 — Supplementary Data 5 [file 41467_2023_37339_MOESM8_ESM.xlsx]

## Sheet: HL mouse Mecp2 y_-
Gene	log2 FC chromatin	log FC SE chromatin	pvalue chromatin	p-adj chromatin	log2 FC nuclear	log FC SE nuclear	pvalue nuclear	p-adj nuclear
Xkr4	-0.0117618	0.114637	0.91828	0.980934	-0.000845303	0.146304	0.99539	0.998011
Rp1	0.0547242	0.601611	0.927522	NA	0.263156	0.613903	0.66817	NA
Sox17	-0.165875	0.175172	0.343676	0.775349	8.64573e-05	0.19737	0.99965	0.999779
Mrpl15	0.0261496	0.0719083	0.716118	0.935579	0.00974413	0.0581551	0.866934	0.960709
Lypla1	0.0547312	0.0906834	0.546148	0.883373	0.0786114	0.0830824	0.344053	0.669091
Tcea1	0.0374621	0.0775339	0.628974	0.916719	0.12449	0.0816078	0.127142	0.434102
Rgs20	-0.180968	0.0787612	0.0215803	0.298255	-0.176892	0.104955	0.0919104	0.372681
Atp6v1h	-0.115162	0.0479171	0.0162453	0.262282	-0.11964	0.0522353	0.0219977	0.199607
Oprk1	-0.167068	0.125455	0.182961	0.643408	-0.218541	0.122457	0.0743198	0.341115
Npbwr1	-0.0258473	0.33779	0.939006	NA	0.0780297	0.3171	0.805626	NA
Rb1cc1	0.0447597	0.0685614	0.513858	0.871565	0.0454045	0.0848701	0.592658	0.840477
Fam150a	-0.382616	0.90117	0.671145	NA	-0.676264	0.928943	0.466618	NA
St18	0.116531	0.139985	0.405152	0.816169	0.139843	0.1481	0.345045	0.669793
Pcmtd1	0.19441	0.074307	0.00888852	0.198449	0.203742	0.0850558	0.0166026	0.175088
Sntg1	0.146195	0.0900323	0.104418	0.540166	0.226147	0.132466	0.0877826	0.364676
Rrs1	-0.035642	0.101104	0.724441	0.936384	-0.195116	0.106193	0.0661539	0.323805
Adhfe1	-0.0485702	0.0883348	0.582428	0.895881	-0.00613986	0.10289	0.952415	0.985697
2610203C22Rik	0.267551	0.430836	0.534597	NA	0.0708335	0.426488	0.86809	NA
3110035E14Rik	-0.0265399	0.0766197	0.729053	0.937952	-0.107287	0.0797385	0.178469	0.502847
Mybl1	0.179753	0.156649	0.25118	0.704026	0.28143	0.135958	0.0384539	0.251138
Vcpip1	0.0261746	0.0671122	0.696527	0.931963	-0.0289912	0.0587035	0.621406	0.857219
1700034P13Rik	-1.40966	0.924317	0.127238	NA	-1.37438	0.906002	0.129273	NA
Sgk3	-0.0253524	0.0822161	0.757806	0.945027	0.0644506	0.0957665	0.500949	0.784516
Mcmdc2	0.259145	0.221482	0.241981	0.698653	0.436427	0.216607	0.0439223	0.266009
Snhg6	-0.0383105	0.108781	0.724704	0.936384	0.0420034	0.0972921	0.665942	0.879468
Snord87	1.14658	1.50458	0.446025	NA	1.13556	1.50964	0.45193	NA
Tcf24	0.461261	0.539322	0.392407	NA	0.399062	0.490301	0.415696	NA
Ppp1r42	-0.637794	0.367602	0.0827387	NA	-0.334952	0.345102	0.331753	NA
Cops5	-0.0378743	0.0524415	0.47016	0.850871	-0.00455792	0.0402005	0.90973	0.972668
Cspp1	0.109393	0.106441	0.304075	0.751597	0.183186	0.130803	0.16137	0.48129
Arfgef1	-0.00325025	0.0571135	0.954618	0.99068	0.0162595	0.068458	0.812261	0.942936
Cpa6	0.0429325	0.343499	0.900535	0.977103	-0.0261321	0.335484	0.937913	0.979398
Prex2	-0.0370304	0.0743746	0.618561	0.913535	-0.0791919	0.0793256	0.318127	0.646274
A830018L16Rik	0.104069	0.0923697	0.259888	0.713693	0.126714	0.121933	0.298707	0.629601
Sulf1	-0.156998	0.0597727	0.00862467	0.196682	-0.152362	0.0717115	0.0336154	0.237297
Slco5a1	0.0445085	0.154015	0.772591	0.949049	0.0982043	0.163121	0.547152	0.811489
Ncoa2	5.13037e-05	0.0557212	0.999265	0.999742	0.0788161	0.0722389	0.275252	0.611602
Tram1	-0.0919868	0.0486971	0.0588973	0.448337	-0.0681818	0.0546538	0.212206	0.543708
Lactb2	0.0236438	0.0948473	0.803142	0.958255	0.104514	0.101427	0.302804	0.633383
Xkr9	-0.705468	1.21178	0.560448	NA	-0.855243	1.45276	0.556061	NA
Gm5523	0.623744	0.950099	0.5115	NA	-0.259733	0.859309	0.762455	NA
Eya1	-0.075066	0.0896238	0.402273	0.814196	-0.00596181	0.1114	0.95732	0.987437
Msc	0.154248	0.273929	0.573371	NA	0.115623	0.258345	0.654476	NA
Trpa1	-0.435816	0.584391	0.455811	NA	-0.589666	0.572737	0.303218	NA
Kcnb2	0.0675518	0.143676	0.638234	0.918475	0.105616	0.15106	0.484447	0.772942
Terf1	0.246841	0.135508	0.0685169	0.473454	0.304717	0.141582	0.0313794	0.228714
Sbspon	-0.00929243	0.289253	0.974372	NA	0.403264	0.283753	0.155265	NA
4930444P10Rik	0.576406	0.370735	0.120002	NA	0.846485	0.363576	0.0199006	NA
Rpl7	-0.0256201	0.106176	0.809323	0.958991	-0.0994916	0.0915779	0.277296	0.613941
Rdh10	-0.0263258	0.0721164	0.715077	0.935575	0.0759207	0.084121	0.366781	0.68751
Stau2	-0.00632214	0.0616473	0.918317	0.980934	0.0607661	0.103908	0.558679	0.818904
Ube2w	-0.0500456	0.0525154	0.340605	0.773276	-0.0127631	0.0728074	0.860845	0.958707
Tceb1	0.0118412	0.0770666	0.877887	0.970049	0.00996762	0.069495	0.885951	0.966445
D030040B21Rik	0.224804	1.52636	0.88291	NA	-1.26316	1.53958	0.411952	NA
Tmem70	-0.0284617	0.0641361	0.657209	0.922325	-0.0958389	0.0608885	0.115486	0.41334
Ly96	-0.21088	0.273047	0.439924	NA	-0.191161	0.279673	0.494281	NA
Jph1	-0.182247	0.0758041	0.0162088	0.262282	-0.096991	0.103198	0.347294	0.671615
Gdap1	0.0740046	0.0628514	0.239015	0.69714	0.0265116	0.0607867	0.662733	0.877978
Pi15	-0.373912	0.333582	0.262331	NA	-0.310939	0.325272	0.339106	NA
Gm16070	-0.87102	0.447476	0.0515925	NA	-0.943292	0.437681	0.0311459	NA
Crispld1	-0.0561146	0.119655	0.63909	0.918475	0.0767094	0.123574	0.53476	0.80291
Tfap2d	-0.0670412	0.202672	0.740806	NA	0.0597059	0.213906	0.780151	NA
Tfap2b	-0.0428977	0.313257	0.891077	NA	0.125113	0.292347	0.668679	NA
Pkhd1	0.0696559	0.403944	0.863092	NA	-0.209787	0.435047	0.629652	NA
4930486I03Rik	-0.371488	0.814957	0.648506	NA	-0.858804	0.855671	0.315542	NA
Linc-md1	0.745176	1.37739	0.588503	NA	0.321238	1.46171	0.826052	NA
Mcm3	-0.22894	0.197567	0.246538	NA	-0.181168	0.158712	0.253667	0.587433
6720483E21Rik	0.551803	0.514127	0.283145	NA	0.516769	0.512996	0.313765	NA
Paqr8	-0.220089	0.0679903	0.00120763	0.0809514	-0.208211	0.0610339	0.000646299	0.0356094
Efhc1	-0.0510113	0.185696	0.783544	0.953223	-0.0375529	0.171759	0.826932	0.948562
Tram2	0.0236955	0.204996	0.907978	0.978923	0.101018	0.216107	0.640182	0.866031
Tmem14a	-0.0809553	0.0597824	0.175684	0.63324	-0.178704	0.0600716	0.0029314	0.0762339
Gsta3	0.519774	0.337485	0.123526	NA	0.488178	0.345151	0.157248	NA
Kcnq5	-0.00356842	0.11046	0.974229	0.995246	-0.0169917	0.145234	0.906864	0.971838
Rims1	-0.1258	0.0900594	0.162458	0.617788	-0.125755	0.140809	0.371812	0.691794
Mir30a	-0.542777	1.03288	0.599236	NA	-0.599185	1.02233	0.557809	NA
Mir30c-2	0.0548356	0.607743	0.928106	NA	0.507259	0.624227	0.416436	NA
Ogfrl1	0.0119437	0.0933048	0.898143	0.976342	-0.0422492	0.0930632	0.64984	0.870946
B3gat2	0.079326	0.0763901	0.299068	0.749525	0.039495	0.0748066	0.597526	0.842785
Smap1	0.0139522	0.0682461	0.83801	0.962987	0.0784177	0.0738105	0.288046	0.620765
Sdhaf4	-0.0559093	0.100328	0.577344	0.894756	-0.0654059	0.10058	0.515506	0.791068
Fam135a	0.0482917	0.0622712	0.43804	0.833432	0.0662936	0.0907225	0.464945	0.760179
Col9a1	-0.406315	0.337917	0.229204	NA	-0.418576	0.34737	0.228209	NA
Col19a1	-0.238508	0.0877103	0.00654255	0.174209	-0.218372	0.130085	0.0932132	0.375967
Lmbrd1	-0.0133694	0.0441436	0.761996	0.946071	-0.053039	0.0378281	0.160883	0.480681
Adgrb3	0.00613095	0.0944294	0.948233	0.988602	-0.0394335	0.136234	0.772234	0.927049
Gm20172	0.399029	1.14024	0.726376	NA	0.390862	1.13229	0.729948	NA
Phf3	0.0657005	0.0764093	0.389872	0.807332	0.0843855	0.0817878	0.302184	0.632839
Ptp4a1	0.0448262	0.0799798	0.57516	0.894756	0.00261631	0.0595521	0.964958	0.98934
Gm29669	-0.05503	1.17006	0.962488	NA	-1.66808	1.69805	0.325926	NA
4931428L18Rik	0.153662	1.20897	0.89886	NA	NA	NA	NA	NA
Khdrbs2	-0.108667	0.13294	0.413694	0.819067	-0.162883	0.16302	0.317716	0.645854
Prim2	-0.0868652	0.0825063	0.292418	0.745036	-0.0767486	0.109882	0.484885	0.773279
1700001G17Rik	0.144597	0.383372	0.706047	NA	0.078906	0.362002	0.827451	NA
Rab23	0.0509383	0.070049	0.467115	0.848552	0.0846157	0.0604259	0.161417	0.48129
Bag2	0.0932639	0.106999	0.383408	0.805087	0.0128477	0.103906	0.901595	0.971423
Zfp451	0.0606638	0.0550037	0.270068	0.722267	0.100925	0.0547319	0.065185	0.321529
Gm15455	0.0687366	0.879491	0.937705	NA	-0.176816	1.04534	0.865681	NA
Bend6	0.140178	0.075001	0.0616207	0.457061	0.145177	0.0720757	0.0439852	0.266266
Dst	-0.0212252	0.0503257	0.673202	0.925201	-0.0245918	0.0463856	0.596001	0.842488
Mir5103	0.239884	0.673264	0.721615	NA	-0.280423	0.630638	0.656562	NA
Ccdc115	0.0284315	0.11573	0.805937	0.958905	-0.283708	0.104995	0.00688992	0.115154
Imp4	-0.0265812	0.0750221	0.723105	0.936197	-0.0787551	0.086343	0.361706	0.684484
Ptpn18	0.026932	0.310436	0.930866	NA	0.47941	0.311888	0.124263	NA
Amer3	-0.130183	0.0537275	0.0153921	0.255108	-0.0773477	0.0677298	0.253452	0.587249
Arhgef4	-0.0889501	0.0746582	0.233484	0.692277	-0.125124	0.0880926	0.155499	0.47253
Fam168b	-0.0721058	0.0453898	0.112153	0.551522	-0.181238	0.0558791	0.00118117	0.0490486
Plekhb2	0.000578824	0.0718075	0.993569	0.998615	-0.145481	0.0850634	0.0872166	0.36372
Hs6st1	0.0220237	0.0602667	0.714785	0.935575	0.00635186	0.0582452	0.91316	0.973264
Uggt1	-0.16384	0.0352456	3.34298e-06	0.00224368	-0.118855	0.0380543	0.0017883	0.0612021
Neurl3	-0.115908	0.289796	0.689182	NA	0.253247	0.269412	0.347218	NA
Arid5a	0.284985	0.0881954	0.0012323	0.0810076	0.225438	0.100472	0.0248466	0.209156
Kansl3	0.0749495	0.0395167	0.0578736	0.445885	0.112956	0.0361659	0.00178848	0.0612021
Fer1l5	0.39441	1.33293	0.767309	NA	-0.201838	1.17711	0.863854	NA
Lman2l	-0.00986804	0.0637295	0.876945	0.969707	0.0179918	0.0662977	0.7861	0.932617
Cnnm4	-0.0581104	0.0689329	0.399229	0.81211	0.0254261	0.0676925	0.707206	0.897676
Cnnm3	0.0171788	0.0556605	0.757599	0.945027	0.0362274	0.0496477	0.465579	0.760261
Ankrd23	-0.0164609	0.191706	0.931573	NA	0.278452	0.187066	0.136613	NA
Ankrd39	0.369865	0.094205	8.63074e-05	0.0196751	0.303773	0.0927012	0.00104954	0.0465773
Sema4c	0.0339024	0.0783147	0.665087	0.924165	-0.00609924	0.0855613	0.943171	0.98191
Fam178b	-0.133914	0.487668	0.783623	NA	0.0465981	0.474794	0.921818	NA
Cox5b	-0.145824	0.0984929	0.138725	0.589659	-0.126733	0.0808399	0.11695	0.416175
Actr1b	-0.0507643	0.0588646	0.388473	0.807134	-0.0874474	0.0758161	0.24874	0.582754
4933424G06Rik	0.901018	0.444246	0.0425402	NA	0.641905	0.44103	0.14554	NA
Zap70	-0.292286	0.197231	0.138355	NA	-0.039765	0.201373	0.84346	NA
Tmem131	-0.129323	0.0518033	0.0125455	0.230248	-0.0744672	0.0614908	0.225884	0.558717
Cnga3	-0.434483	0.620029	0.483461	NA	-0.153523	0.615077	0.802897	NA
Inpp4a	0.0298814	0.0393339	0.447441	0.837157	-0.00133657	0.0387458	0.972482	0.991839
Coa5	-0.0857188	0.0687979	0.212783	0.672913	-0.228625	0.0728923	0.00170993	0.0592099
Unc50	-0.047202	0.0535802	0.378339	0.801337	-0.0818004	0.0656811	0.212979	0.544127
Mgat4a	0.103873	0.0495453	0.0360358	0.387623	0.0872606	0.0568766	0.124978	0.430712
4930594C11Rik	-0.023393	1.02525	0.981796	NA	-0.031987	1.02039	0.974992	NA
2010300C02Rik	-0.0231758	0.0600527	0.699552	0.932689	0.0232347	0.0654319	0.722516	0.905941
Tsga10	0.075765	0.0941796	0.421123	0.824356	0.105161	0.110937	0.343165	0.66849
Lipt1	-0.0941168	0.152799	0.537926	0.87929	0.0565207	0.1414	0.689362	0.890147
Mitd1	0.0321616	0.152072	0.832505	0.962166	0.198908	0.172464	0.248773	0.582754
Mrpl30	-0.0802767	0.0767456	0.295556	0.748035	-0.107559	0.0729075	0.140136	0.453409
Lyg2	0.25542	0.878027	0.771126	NA	0.228787	0.861401	0.790549	NA
Txndc9	-0.0044374	0.0518837	0.931843	0.985667	-0.0428959	0.0525219	0.414086	0.725167
Eif5b	0.10075	0.0761509	0.185825	0.647719	0.165508	0.0722103	0.0219039	0.198894
Rev1	-0.0227344	0.0585165	0.697637	0.932239	0.0470118	0.0787544	0.550547	0.813772
Aff3	-0.111987	0.0614132	0.0682266	0.473325	-0.0641271	0.0928441	0.489757	0.777327
Lonrf2	-0.129216	0.0562253	0.0215511	0.298255	-0.198496	0.0641121	0.00196105	0.0633648
Chst10	-0.113144	0.0469439	0.0159435	0.26059	-0.112946	0.0568164	0.0468211	0.273238
Nms	-0.241213	1.18639	0.838887	NA	-0.153869	1.12034	0.890761	NA
Pdcl3	-0.0210836	0.0881508	0.810969	0.959764	-0.0960687	0.0831199	0.247769	0.581896
Npas2	-0.0891274	0.0608478	0.142987	0.593302	-0.0123846	0.088577	0.888804	0.967609
Rpl31	-0.0782978	0.0956299	0.412924	0.818869	-0.129122	0.0792741	0.103354	0.39187
Tbc1d8	-0.00234883	0.0637942	0.970629	0.994352	0.0298253	0.0641545	0.642005	0.86661
Cnot11	-0.00406666	0.0589969	0.945045	0.988463	-0.0900143	0.0698776	0.197686	0.526557
Snord89	0.28882	0.553401	0.60174	NA	0.305987	0.573707	0.59379	NA
Rnf149	0.0315559	0.0589513	0.59245	0.902603	0.0599855	0.0570249	0.292837	0.624632
Creg2	0.0485983	0.0787629	0.537221	0.87929	-0.0695342	0.0801767	0.385799	0.703732
Rfx8	0.0265216	0.397523	0.946807	NA	-0.230289	0.440757	0.601332	NA
Map4k4	-0.0385993	0.0402526	0.337596	0.770952	0.0315953	0.0517384	0.541416	0.807528
Gm16894	-0.022022	0.22177	0.920899	0.981308	0.0212461	0.215372	0.921417	0.974713
Il1r2	0.054836	0.463123	0.905747	NA	0.0251831	0.445182	0.954889	NA
Il1r1	-0.311412	0.117052	0.00780337	0.190513	-0.289698	0.135827	0.032938	0.234424
Il1rl2	0.239848	0.281584	0.394335	NA	0.00505289	0.281861	0.985697	NA
Il1rl1	0.0116963	0.605011	0.984576	NA	0.034239	0.565429	0.951714	NA
Il18r1	0.0839487	1.15633	0.942125	NA	0.139191	1.33195	0.916771	NA
Il18rap	-0.26488	0.890137	0.76603	NA	0.789774	0.803119	0.325419	NA
Slc9a4	-0.326355	0.136637	0.0169184	0.267442	-0.172126	0.136402	0.206986	0.537964
Slc9a2	-0.173565	0.0887011	0.0503775	0.43202	-0.166421	0.0913834	0.0685871	0.330582
Mfsd9	-0.0924146	0.104831	0.378015	0.801337	-0.146173	0.112083	0.192185	0.520364
Tmem182	0.269536	0.749454	0.719114	NA	-0.652245	0.755069	0.387685	NA
Pantr1	0.0281255	0.0586971	0.631822	0.916719	0.081195	0.0797668	0.308724	0.638426
Pou3f3	-0.0518031	0.0900173	0.564967	0.891461	-0.165396	0.0944813	0.0800209	0.351607
2900092D14Rik	0.0944482	0.0990534	0.340333	0.773127	0.0103991	0.0764906	0.891859	0.968027
Pantr2	-0.0954627	0.33265	0.774131	0.949415	-0.0457695	0.295167	0.876772	0.963056
Dalir	-3.55788e-05	0.279329	0.999898	NA	0.0524316	0.262717	0.841813	NA
Mrps9	-0.00474027	0.0549769	0.931289	0.985277	0.0416071	0.0952789	0.662338	0.87765
Gpr45	-0.102713	0.0776789	0.186077	0.647835	-0.0666008	0.120603	0.58079	0.83368
Tgfbrap1	0.00309185	0.0398328	0.93813	0.98839	0.0419213	0.0390096	0.282535	0.618171
AI597479	-0.0785107	0.0718071	0.274238	0.726672	-0.0642404	0.0521585	0.218085	0.550975
Fhl2	0.000919815	0.0460559	0.984066	0.996675	0.0648235	0.0742676	0.382752	0.701469
Nck2	0.00365981	0.0587863	0.950359	0.9895	0.0538538	0.066953	0.421194	0.729071
1500015O10Rik	0.0966773	0.222397	0.663776	0.924143	0.331873	0.202582	0.101376	0.388285
Uxs1	-0.0398051	0.0661262	0.547203	0.883439	0.0507164	0.0984283	0.60637	0.847809
Tpp2	0.0244005	0.0782052	0.755036	0.94396	0.0659772	0.0802459	0.41097	0.722681
Mettl21c	0.614467	1.2582	0.625289	NA	0.0940253	1.30079	0.942376	NA
Tex30	-0.262698	0.137288	0.0556855	0.442555	-0.0632332	0.141963	0.656017	0.874679
Kdelc1	-0.136352	0.106036	0.198475	0.660261	-0.0203902	0.106526	0.848204	0.955632
Bivm	-0.120349	0.0606539	0.0472349	0.420679	-0.0851943	0.0596584	0.153282	0.469191
Ercc5	0.130729	0.074674	0.0800036	0.500829	0.181346	0.0829517	0.0288038	0.220835
Gulp1	0.035983	0.121155	0.766467	0.947752	-0.00695626	0.13988	0.960337	0.987917
Col3a1	-0.105703	0.176331	0.548869	0.884535	-0.117863	0.146954	0.422529	0.730022
Col5a2	0.0696266	0.143026	0.626391	0.915869	-0.0590647	0.140617	0.674456	0.883088
Wdr75	0.0110308	0.0669175	0.869068	0.96787	0.0557853	0.0746351	0.454798	0.750951
Slc40a1	-0.0489205	0.106507	0.646007	0.919954	-0.0529873	0.1102	0.630637	0.862178
Dnah7b	0.164428	0.138902	0.236504	0.695151	0.0976746	0.143331	0.495581	0.780936
Dnah7c	-0.298821	0.205454	0.145823	0.599629	-0.248769	0.192936	0.197264	0.526158
Slc39a10	0.0519397	0.068962	0.451351	0.839023	-0.0140383	0.0572262	0.806215	0.939945
Tmeff2	-0.0144374	0.111839	0.897285	0.976002	-0.140231	0.122365	0.25179	0.585858
9330175M20Rik	0.57189	0.538329	0.28808	NA	0.488544	0.514844	0.342663	NA
Sdpr	0.179362	0.142143	0.207004	0.668189	0.168646	0.131474	0.199586	0.529305
Nabp1	0.0226042	0.0956607	0.813203	0.960148	0.0129987	0.103792	0.900335	0.971026
Myo1b	-0.0154702	0.0687492	0.821961	0.961364	0.0590604	0.0892233	0.50801	0.787382
Stat4	-0.0302119	0.190351	0.873892	NA	0.0430157	0.197997	0.82801	NA
Stat1	0.0581004	0.0563782	0.302753	0.75026	-0.0619379	0.0601503	0.303142	0.633417
Gls	0.251494	0.0705171	0.000361879	0.0456529	0.215814	0.0806237	0.00743276	0.118207
Nab1	0.0439106	0.0511119	0.390281	0.807332	0.0320145	0.0573899	0.576953	0.831146
Tmem194b	0.137263	0.133083	0.302352	0.750245	0.21589	0.132395	0.102964	0.391288
Mfsd6	0.0574116	0.0423583	0.175296	0.633073	0.019892	0.0454269	0.661466	0.87732
Inpp1	0.0939864	0.0597865	0.115943	0.558169	0.128067	0.0636987	0.0443775	0.267208
Hibch	-0.0305023	0.0950788	0.748354	0.942372	0.000888073	0.104914	0.993246	0.997542
1700019D03Rik	-0.143665	0.139328	0.302479	0.750245	0.00880302	0.16241	0.956774	0.987376
Mstn	-0.651226	0.651883	0.317798	NA	-0.777914	0.650779	0.231947	NA
1700019A02Rik	0.349651	0.716386	0.625496	NA	0.323515	0.724291	0.655117	NA
Pms1	-0.0326264	0.0803567	0.684728	0.929149	0.0270416	0.109935	0.805699	0.939942
Ormdl1	-0.0860039	0.102547	0.401651	0.814048	0.00269044	0.100939	0.978736	0.994717
Osgepl1	0.0165782	0.0797463	0.835318	0.962945	0.0793355	0.0893626	0.374652	0.694456
Asnsd1	-0.0784249	0.100824	0.436662	0.832696	-0.108494	0.0775589	0.161854	0.482191
Dnah7a	-0.313817	0.246332	0.202679	0.664405	-0.184762	0.241513	0.444259	0.744515
Stk17b	-0.0391241	0.121962	0.748371	0.942372	-0.0325647	0.115133	0.777297	0.929229
Hecw2	0.0965221	0.0919408	0.293797	0.746016	0.156357	0.120143	0.193111	0.521375
Ccdc150	-0.166271	0.724142	0.818394	NA	-0.233827	0.681824	0.731641	NA
Gtf3c3	-0.0575589	0.0556478	0.300977	0.749525	-0.0635493	0.0561763	0.257951	0.592794
Pgap1	0.0283279	0.0737408	0.700863	0.933024	0.0114587	0.0732625	0.875713	0.962598
Ankrd44	-0.015881	0.07155	0.824347	0.961364	-0.0278534	0.0879372	0.751439	0.917231
Sf3b1	0.0338407	0.0562519	0.547446	0.883439	0.0445457	0.0509027	0.381511	0.699985
Coq10b	0.0843949	0.0867971	0.33089	0.768484	0.130723	0.0774239	0.091333	0.371707
Hspd1	-0.0712753	0.0688619	0.300647	0.749525	-0.118364	0.0673585	0.07888	0.349941
Hspe1	-0.0193187	0.0854507	0.821139	0.961364	-0.141187	0.0894179	0.114345	0.411637
Mob4	-0.0146688	0.0749352	0.844803	0.96462	-0.0188557	0.0685392	0.783234	0.931353
Rftn2	-0.104407	0.0587609	0.0756003	0.492117	-0.136	0.0742161	0.0668795	0.32595
Mars2	0.171929	0.0778495	0.0272113	0.332942	0.091421	0.0725469	0.20761	0.538475
Boll	-1.27539	1.08671	0.240547	NA	-1.22416	0.976456	0.209959	NA
Plcl1	0.00936356	0.0962326	0.922487	0.9818	0.0672327	0.11359	0.553925	0.81543
9130227L01Rik	0.408193	0.450528	0.364918	NA	0.188708	0.451477	0.675962	NA
Satb2	-0.0389667	0.0675803	0.564211	0.891271	0.0198896	0.0920441	0.828919	0.948587
9130024F11Rik	0.0320695	0.104975	0.759988	0.945302	0.111192	0.105888	0.293675	0.625702
BC055402	0.27219	0.412284	0.509125	NA	0.471812	0.409045	0.248727	NA
4930558J18Rik	-0.648106	1.032	0.529999	NA	-0.182638	1.06948	0.864403	NA
1700066M21Rik	0.143052	0.0941933	0.128836	0.57927	0.0610489	0.0779256	0.433377	0.737399
Tyw5	0.181064	0.116603	0.120467	0.565514	0.197671	0.118757	0.0960127	0.380163
9430016H08Rik	-0.106003	0.0875302	0.225876	0.684158	-0.103693	0.0830549	0.211852	0.543444
Spats2l	-0.142795	0.0620467	0.0213687	0.297248	-0.105048	0.101765	0.301949	0.632819
Kctd18	0.00285228	0.0841959	0.972975	0.995008	0.0537275	0.0949357	0.571437	0.826978
Sgol2a	0.34275	0.250891	0.171899	NA	0.214473	0.252671	0.39598	NA
Aox1	-0.283182	0.0974999	0.00367913	0.134835	-0.250889	0.120079	0.0366752	0.245602
Aox3	0.0580382	0.154144	0.706531	0.9348	0.274292	0.170269	0.107195	0.39859
Aox4	0.109952	0.184576	0.551375	NA	0.256497	0.191589	0.180639	NA
Aox2	-0.176357	1.1312	0.87611	NA	0.548149	1.15851	0.636106	NA
Bzw1	-0.0108897	0.0828125	0.895381	0.975422	-0.120452	0.0773266	0.119305	0.421086
Clk1	0.1013	0.0829035	0.221744	0.680123	0.193117	0.0791423	0.0146824	0.165295
Ppil3	-0.00666071	0.089208	0.940481	0.98839	0.00784418	0.079306	0.92121	0.974713
Nif3l1	-0.0698791	0.0743897	0.347543	0.778017	-0.13902	0.0838782	0.0974379	0.381967
Orc2	0.0421684	0.0739629	0.56859	0.892194	0.096361	0.0845299	0.254302	0.588336
Fam126b	0.0358457	0.0766576	0.640065	0.918588	0.0495131	0.07744	0.52258	0.796239
Ndufb3	0.0398083	0.0607288	0.51214	0.870229	0.0288884	0.0568462	0.611324	0.851119
Gm20257	-0.190622	0.397612	0.631642	NA	-0.201616	0.381259	0.596934	NA
Als2cr12	1.28314	0.96828	0.185113	NA	0.706255	0.978072	0.47024	NA
Cflar	0.159	0.0694107	0.0219798	0.300955	0.141522	0.0688462	0.0398194	0.255436
Casp8	0.158998	0.137282	0.246788	0.701392	0.122019	0.153573	0.426886	0.732512
Trak2	0.0030127	0.0519418	0.953747	0.990503	0.00883603	0.0472265	0.851583	0.95683
Stradb	-0.0731968	0.0518168	0.157771	0.609724	-0.00355838	0.0537394	0.947206	0.983459
Als2cr11	0.112899	0.978315	0.908127	NA	0.140202	0.966295	0.884638	NA
Tmem237	0.0236431	0.073481	0.747636	0.942185	-0.0677623	0.0675074	0.315487	0.643548
Mpp4	-0.427891	0.402232	0.287424	NA	-0.235632	0.39573	0.551551	NA
Als2	-0.159112	0.0457358	0.000503414	0.0523309	-0.119836	0.0509742	0.0187269	0.186408
Cdk15	-0.00838036	0.462233	0.985535	NA	0.374739	0.476929	0.432024	NA
Fzd7	-0.157497	0.108721	0.147442	0.601048	-0.174338	0.125296	0.164103	0.483422
Gm973	-0.28524	0.106249	0.00726111	0.18573	-0.280799	0.13444	0.0367389	0.245727
Sumo1	-0.0745187	0.0826908	0.367496	0.793493	-0.0456832	0.0784202	0.5602	0.819485
Nop58	0.131507	0.0854967	0.124011	0.570002	0.197604	0.0894475	0.0271632	0.216424
Bmpr2	-0.00192153	0.0620541	0.975297	0.995298	-0.0553535	0.0514211	0.281715	0.617938
Fam117b	0.00727298	0.0662285	0.912555	0.980082	0.0112306	0.0533529	0.833279	0.949824
Ica1l	0.037526	0.0725607	0.60504	0.907315	0.0867783	0.0832279	0.297107	0.628516
Wdr12	0.0531213	0.0662568	0.422698	0.825946	0.0170911	0.0555807	0.758462	0.920332
Carf	0.0332852	0.066792	0.618244	0.913535	0.111348	0.0775014	0.150797	0.465752
Nbeal1	-0.0156365	0.0825492	0.849763	0.965394	0.0515264	0.0888768	0.562083	0.820504
Cyp20a1	0.000270302	0.0734865	0.997065	0.999742	-0.00931836	0.0732498	0.898771	0.970802
Abi2	0.0152844	0.0629043	0.808022	0.958991	-0.00278287	0.055096	0.959716	0.987917
Raph1	0.0700452	0.0550498	0.203232	0.664405	0.0754549	0.0734933	0.304566	0.634856
Cd28	0.433824	0.532648	0.415378	NA	-0.140527	0.477239	0.768408	NA
Ctla4	1.86776	1.33928	0.163135	NA	1.58571	1.25397	0.206033	NA
Icos	-0.0591097	1.0044	0.953071	NA	-0.990804	0.965424	0.304755	NA
Pard3b	-0.160073	0.104673	0.126198	0.573163	-0.137606	0.114738	0.230409	0.564007
Nrp2	-0.0341429	0.0564541	0.545318	0.883193	-0.0170817	0.0538614	0.751135	0.917231
Ino80d	-0.013618	0.0611105	0.823659	0.961364	-0.00257305	0.0600016	0.965795	0.989465
Ino80dos	0.502609	0.161405	0.00184594	0.0977515	0.574679	0.168595	0.0006529	0.0356708
Ndufs1	-0.10229	0.0436784	0.0191865	0.283378	-0.0841088	0.0320247	0.00862993	0.12694
Eef1b2	-0.135897	0.0823189	0.0987674	0.528995	-0.129594	0.0913568	0.15603	0.473219
Snora41	-1.03623	1.24971	0.407006	NA	-1.05091	1.24219	0.397548	NA
Gpr1	-0.163192	0.226298	0.470823	NA	0.0336283	0.269843	0.900823	NA
Zdbf2	0.111251	0.0893848	0.213267	0.673262	-0.0319906	0.0808698	0.692414	0.89152
Adam23	-0.0817524	0.0460379	0.0757721	0.492117	-0.0909497	0.056995	0.110545	0.406395
Dytn	-0.292511	0.817017	0.720326	NA	-0.28688	0.857782	0.738044	NA
Mdh1b	-0.0641417	0.219409	0.770028	NA	-0.155697	0.226917	0.492624	NA
Fastkd2	-0.0804424	0.0587128	0.170655	0.626289	-0.051	0.0607483	0.401172	0.713906
4933402D24Rik	-0.00730007	0.684436	0.99149	NA	-0.206074	0.689277	0.764962	NA
Gm13749	-0.439593	0.446688	0.325058	NA	-0.62284	0.439124	0.156084	NA
Klf7	0.0507972	0.08931	0.56951	0.892784	0.120611	0.110593	0.275455	0.61195
Creb1	0.0126837	0.0785847	0.871777	0.967986	0.0639198	0.0801843	0.425357	0.732335
Mettl21a	0.0302046	0.0776131	0.697151	0.931973	0.0394219	0.0751704	0.599977	0.844135
2810408I11Rik	-0.0850078	0.530073	0.87259	NA	-0.40684	0.553949	0.462684	NA
Ccnyl1	-0.130559	0.0970893	0.178714	0.636044	-0.080933	0.108557	0.455951	0.751926
Fzd5	0.0514407	0.144071	0.721054	0.936197	-0.117206	0.149383	0.432686	0.736917
Plekhm3	0.0809756	0.0496515	0.102916	0.536565	0.0996505	0.0628609	0.112909	0.409642
Cryga	0.0883644	0.767079	0.90829	NA	0.17799	0.671378	0.790923	NA
D630023F18Rik	0.142443	0.158205	0.367924	0.794022	0.213973	0.168895	0.205191	0.535819
Idh1	-0.119696	0.0683221	0.0797855	0.500688	-0.134128	0.0633567	0.0342579	0.238466
Pikfyve	0.0324281	0.0507054	0.522472	0.873978	0.053857	0.0582314	0.355028	0.67878
Pth2r	0.027729	0.211553	0.895717	0.975422	-0.0256476	0.227929	0.910407	NA
Map2	-0.0130359	0.0770494	0.865648	0.966868	-0.120582	0.0828711	0.145655	0.461252
Unc80	0.0711732	0.0513649	0.165857	0.622337	0.0429021	0.0566226	0.448639	0.746631
Rpe	0.0951979	0.0792981	0.229942	0.688132	0.0897381	0.101304	0.375711	0.695267
Kansl1l	0.00246758	0.0932409	0.978887	0.99628	-0.103156	0.106191	0.331338	0.65854
Acadl	-0.103474	0.0653934	0.113574	0.55439	-0.130201	0.0738664	0.0779595	0.348473
Myl1	-0.611058	0.539708	0.25755	NA	-0.661496	0.543972	0.223967	NA
Lancl1	1.49624e-05	0.0385723	0.99969	0.999742	-0.0574358	0.0408552	0.159772	0.47836
Cps1	-0.289811	0.426295	0.496608	NA	-0.259138	0.44303	0.5586	NA
Erbb4	0.113225	0.118256	0.338336	0.771299	-0.0346336	0.129115	0.788516	0.933531
Ikzf2	0.189186	0.115554	0.101586	0.534547	0.155756	0.125078	0.213031	0.544127
Spag16	-0.0423903	0.230927	0.854354	0.965682	-0.149952	0.186205	0.420642	0.728795
Vwc2l	0.0398023	0.125581	0.751286	0.942867	-0.0236009	0.134985	0.861204	0.958725
Bard1	-0.274831	0.166644	0.0991045	0.529073	-0.160406	0.165182	0.331504	0.65854
Abca12	0.340776	0.412112	0.408292	NA	0.458646	0.397042	0.248026	NA
Atic	-0.120638	0.0650574	0.0636911	0.461317	-0.12605	0.060626	0.0376042	0.247955
Fn1	-0.121364	0.0936621	0.195057	0.65532	-0.190408	0.104369	0.0680962	0.329165
Apol7d	0.86866	0.939067	0.354954	NA	1.16366	0.916812	0.204352	NA
4933417E11Rik	-0.509999	1.25591	0.684683	NA	-0.763926	1.18306	0.518461	NA
Mreg	-0.0402552	0.105146	0.701831	0.933066	0.0152049	0.11825	0.897688	0.970052
Pecr	0.210476	0.148436	0.156202	0.607694	0.284352	0.144879	0.0496829	0.281275
Tmem169	-0.0146284	0.090293	0.871298	0.967986	0.0380468	0.0864435	0.659839	0.876556
Xrcc5	-0.0708281	0.0823144	0.389537	0.807332	-0.0450203	0.0975417	0.644405	0.8684
2021-03-04	-0.115733	0.0694649	0.0957004	0.525946	-0.0820172	0.0964141	0.394949	0.709529
Smarcal1	-0.117815	0.0394016	0.00278874	0.120388	-0.0979285	0.0400927	0.0145838	0.164898
Rpl37a	-0.029659	0.0986446	0.76367	0.946953	-0.0347968	0.0749549	0.642479	0.866739
Igfbp2	-0.070425	0.109354	0.519571	0.872849	-0.110695	0.0930866	0.234378	0.569138
Igfbp5	-0.0578676	0.0742989	0.436069	0.832072	-0.194772	0.0795857	0.0143922	0.163643
1700027A15Rik	-0.249327	1.20879	0.836587	NA	-0.272246	1.24203	0.826498	NA
6030407O03Rik	-0.0241453	0.398662	0.951705	0.989871	0.0202804	0.396705	0.959228	NA
Tns1	-0.0435674	0.0800597	0.586313	0.899368	-0.00671829	0.0845838	0.936693	0.979085
Rufy4	-1.09018	1.19359	0.361052	NA	-0.525569	1.23503	0.670434	NA
Arpc2	-0.0295763	0.0477844	0.535947	0.87856	-0.0636409	0.0455096	0.161991	0.482191
Aamp	-0.0565068	0.0818986	0.490219	0.859753	-0.0986646	0.0893221	0.269336	0.605394
Pnkd	0.0934267	0.0446822	0.0365356	0.391379	0.0727687	0.0524193	0.165075	0.484535
Tmbim1	-0.0211772	0.0778525	0.785609	0.954395	-0.0348019	0.0688025	0.612981	0.852057
Catip	-0.0149878	0.234873	0.94912	NA	0.0451861	0.224502	0.840486	NA
Slc11a1	0.419248	0.212681	0.0486946	NA	0.310937	0.202601	0.124851	NA
Ctdsp1	-0.129005	0.0889074	0.14678	0.601048	-0.124357	0.0866549	0.151263	0.466736
Vil1	-0.053706	0.43637	0.902048	NA	-0.445039	0.413735	0.282078	NA
Usp37	0.0717519	0.0630484	0.255102	0.709901	0.0552343	0.0646457	0.392875	0.708087
Cnot9	-0.024837	0.0462946	0.591613	0.90244	0.00503591	0.0509668	0.921291	0.974713
Plcd4	-0.226781	0.0977069	0.020285	0.290616	-0.203069	0.0883491	0.0215345	0.197979
Zfp142	-0.0397687	0.0514345	0.439409	0.834364	0.0306254	0.048621	0.528773	0.800236
Bcs1l	-0.138911	0.0893777	0.120137	0.56495	-0.12707	0.0901574	0.158708	0.476754
Rnf25	0.117357	0.0670557	0.0800924	0.500829	0.206552	0.0663058	0.0018386	0.0619362
Stk36	0.0336209	0.116828	0.773513	0.94911	0.0773686	0.103755	0.455856	0.751926
Ttll4	0.0367174	0.0702009	0.600951	0.905756	0.124124	0.0762315	0.103472	0.391916
Cyp27a1	-0.00189419	0.141198	0.989297	0.997367	0.0334591	0.138342	0.808891	0.941195
Prkag3	-0.296723	1.06511	0.780564	NA	1.05284	1.12768	0.350491	NA
Wnt6	-0.134409	0.243435	0.580857	NA	-0.109075	0.207854	0.599743	NA
Wnt10a	-0.109111	0.115557	0.345058	0.77634	-0.077302	0.116236	0.506023	0.786087
Cdk5r2	-0.0923376	0.0950643	0.33139	0.768493	-0.157204	0.108896	0.148848	0.463365
Cryba2	-0.088366	0.880815	0.920088	NA	-0.182681	1.08344	0.866102	NA
Ccdc108	-0.305318	0.163459	0.0617825	0.457061	-0.250317	0.147634	0.089975	0.368951
Ihh	-0.420445	0.63939	0.510813	NA	0.309096	0.587781	0.598978	NA
Nhej1	0.0599498	0.145321	0.679948	0.926849	0.0910732	0.154766	0.556224	0.816843
Slc23a3	-0.126213	0.311758	0.685594	NA	-0.0231707	0.288618	0.936013	NA
Cnppd1	0.0436444	0.064494	0.498583	0.864254	0.0182535	0.0782891	0.815641	0.944667
Fam134a	-0.14352	0.0796695	0.0716334	0.480451	-0.24438	0.100689	0.0152212	0.168158
Zfand2b	-0.06239	0.111137	0.574539	0.894742	0.0970224	0.10962	0.376114	0.695578
Abcb6	-0.18435	0.0997361	0.0645473	0.46456	-0.190018	0.0811881	0.0192597	0.189292
Atg9a	-0.052599	0.0677336	0.437421	0.832971	-0.183943	0.0980432	0.0606359	0.30946
Ankzf1	0.139473	0.0771788	0.0707395	0.478994	0.222441	0.0869304	0.0105021	0.140204
Glb1l	-0.252962	0.134772	0.0605241	0.453572	-0.213566	0.110646	0.0535853	0.29117
Stk16	-0.0149094	0.0703649	0.832195	0.962048	0.00837536	0.0676258	0.901435	0.971423
Tuba4a	-0.152785	0.100006	0.126572	0.573712	-0.285933	0.106551	0.00728483	0.117233
A630095N17Rik	0.853757	1.32125	0.518168	NA	-0.215835	1.56212	0.890108	NA
Dnajb2	0.11349	0.0689849	0.0999403	0.531522	-0.0102357	0.0777976	0.895326	0.969055
Ptprn	-0.138619	0.0951372	0.145103	0.598373	-0.206265	0.0938434	0.0279511	0.218287
Resp18	-0.0954398	0.103092	0.354566	0.784226	-0.281561	0.119197	0.0181691	0.183284
Dnpep	-0.00261879	0.0962187	0.978287	0.99628	-0.0401131	0.0830843	0.629238	0.86201
Des	0.0325659	0.275073	0.905759	NA	0.0871681	0.264317	0.741561	NA
Gm15179	-0.676251	1.2743	0.595639	NA	-0.00328485	1.13639	0.997694	NA
Speg	0.0247107	0.0651749	0.70458	0.934308	0.0365705	0.0584034	0.531203	0.801024
Gmppa	-0.136885	0.0980734	0.162793	0.618338	-0.0242361	0.0834396	0.771462	0.927011
Asic4	-0.18366	0.0939878	0.0506919	0.432379	-0.186512	0.115895	0.107547	0.399312
Chpf	-0.133919	0.0810522	0.0984815	0.528995	-0.25621	0.118043	0.0299709	0.224617
Tmem198	-0.049277	0.0649858	0.448288	0.83801	-0.14221	0.110722	0.199004	0.528524
Obsl1	0.106422	0.0877266	0.22509	0.683368	0.207604	0.0789842	0.00857817	0.126673
Inha	0.278183	0.101238	0.00599934	0.168007	0.3643	0.0919418	7.42352e-05	0.0112242
Stk11ip	0.0187912	0.0904665	0.835452	0.962945	-0.0262139	0.0682691	0.700994	0.894907
Slc4a3	-0.139724	0.062722	0.0259021	0.324563	-0.123975	0.0647946	0.0557037	0.297168
Gm17751	-0.443408	0.426347	0.298332	NA	-0.504457	0.42773	0.238246	NA
Epha4	-0.0148018	0.0476916	0.756283	0.944463	-0.0264306	0.0520453	0.611566	0.851119
Pax3	1.23691	1.07667	0.250626	NA	-0.135588	1.17088	0.907811	NA
Sgpp2	0.032518	0.0762863	0.669917	0.924473	0.0763277	0.0719304	0.288629	0.62116
Farsb	-0.0645111	0.0408653	0.114422	0.556227	0.00591531	0.0655097	0.928051	0.976992
Mogat1	-0.259167	0.76916	0.736156	NA	-0.372824	0.726483	0.607818	NA
Acsl3	-0.0435532	0.0700179	0.533922	0.877635	-0.0652944	0.0595261	0.272684	0.609918
Utp14b	0.273977	0.918004	0.765361	0.947117	0.264859	0.918091	0.772972	0.927338
Kcne4	-0.164188	0.273953	0.548953	NA	0.226543	0.283937	0.42495	NA
Scg2	-0.169672	0.0942235	0.0717436	0.480451	-0.289059	0.113566	0.0109186	0.143264
Ap1s3	0.147143	0.140054	0.293437	0.745707	0.130703	0.150825	0.386169	0.703764
Wdfy1	0.184132	0.0559911	0.00100692	0.0739206	0.259416	0.0668077	0.000103166	0.0136884
Mrpl44	-0.0312723	0.0888236	0.724784	0.936384	-0.204061	0.0845984	0.0158601	0.172389
Serpine2	-0.0701319	0.0567832	0.2168	0.67478	-0.131867	0.0520233	0.0112523	0.145087
Fam124b	0.430152	0.422673	0.308823	NA	0.282308	0.426152	0.507678	NA
Cul3	0.0500701	0.0875944	0.567584	0.892058	0.00982352	0.0878618	0.910977	0.973028
Dock10	0.0720634	0.0828444	0.384374	0.805383	-0.00493307	0.0972717	0.959553	0.987917
Nyap2	0.0832358	0.0947411	0.379639	0.802141	0.0186111	0.144712	0.897668	0.970052
Irs1	0.0207462	0.0604709	0.73154	0.938143	0.00655581	0.0497557	0.895174	0.969055
Rhbdd1	0.0727751	0.0726708	0.316617	0.758642	0.110812	0.0952304	0.244578	0.578291
Col4a4	0.205079	0.233229	0.379237	NA	0.154437	0.233774	0.508853	NA
Col4a3	-0.07899	0.284336	0.781162	NA	0.226258	0.268542	0.399484	NA
Mff	-0.102356	0.0498704	0.0401274	0.40221	-0.0881178	0.0337902	0.00911278	0.130787
Agfg1	-0.0876893	0.0532894	0.0998608	0.531476	-0.0489247	0.061782	0.428423	0.733825
Slc19a3	0.0275763	0.158947	0.862263	0.966487	0.0250458	0.17056	0.883254	0.965368
Daw1	0.0306441	0.389894	0.937354	NA	-0.127199	0.385094	0.741168	NA
Sphkap	-0.0935956	0.0769112	0.223631	0.682257	-0.131177	0.0923102	0.155305	0.47216
Pid1	-0.0325191	0.0810475	0.688247	0.929316	0.0349614	0.111354	0.753547	0.918093
Dner	-0.169368	0.0477858	0.000393637	0.0469912	-0.163791	0.0536214	0.00225367	0.0673666
Trip12	-0.0655932	0.051078	0.199079	0.661088	-0.0385916	0.0541273	0.475859	0.766171
Fbxo36	-0.0732329	0.170309	0.667195	0.924165	-0.0578111	0.16766	0.730236	0.908199
Slc16a14	-0.0628612	0.101345	0.535081	0.877884	-0.0599441	0.0885442	0.498409	0.782328
A530032D15Rik	0.343744	1.49383	0.818007	NA	0.44809	1.5958	0.778869	NA
Sp110	0.397293	0.343901	0.247986	NA	-0.00493365	0.354214	0.988887	NA
Sp140	1.07714	0.407912	0.00827523	NA	0.742573	0.378937	0.05004	NA
Sp100	-0.0353137	0.194782	0.856133	0.965988	0.062366	0.216228	0.77302	0.927338
A630001G21Rik	0.525539	0.400559	0.189516	NA	0.535734	0.391138	0.170787	NA
Cab39	0.0523851	0.063483	0.409267	0.817608	0.016736	0.058824	0.77602	0.928673
Itm2c	-0.0840727	0.0875151	0.33672	0.770587	-0.224205	0.10684	0.0358606	0.244006
4933407L21Rik	-0.0420326	0.143691	0.769889	0.948047	0.111427	0.144225	0.439764	0.741087
Gpr55	-0.0963497	0.803032	0.904497	NA	0.495832	0.792579	0.531582	NA
Spata3	0.172903	0.41813	0.679229	NA	-0.0248116	0.401402	0.950712	NA
2810459M11Rik	-0.0279448	0.097088	0.773477	0.94911	-0.034261	0.106436	0.747533	0.916379
Psmd1	-0.0499358	0.0419925	0.234377	0.692425	0.0096467	0.0478506	0.840229	0.953443
Htr2b	-1.65001	1.12672	0.143075	NA	-0.30643	1.14242	0.788523	NA
Armc9	-0.0187619	0.0561731	0.738378	0.940197	0.0610338	0.0660137	0.355194	0.678862
B3gnt7	0.521684	0.323909	0.107269	NA	-0.109645	0.289249	0.704638	NA
Ncl	-0.0115159	0.0708464	0.870875	0.967986	-0.0384485	0.0699822	0.582728	0.834807
C130036L24Rik	0.288119	0.163401	0.0778561	0.49612	0.303095	0.156615	0.0529561	0.290054
Nmur1	-1.58566	1.14678	0.166755	NA	-0.0871636	1.00686	0.931013	NA
Ptma	-0.0667493	0.0859606	0.437448	0.832971	-0.230587	0.087197	0.00818256	0.123575
Pde6d	0.0576873	0.0580502	0.320345	0.760838	0.0632215	0.0615838	0.304612	0.634856
Cops7b	-0.0904814	0.0641187	0.158199	0.609982	0.00954231	0.0696744	0.891066	0.967964
Nppc	-0.142924	0.214981	0.506164	NA	0.107075	0.185873	0.564572	NA
Dis3l2	0.0605183	0.0605438	0.317515	0.759235	0.109945	0.104786	0.294067	0.626183
Ecel1	-0.137658	0.221059	0.533469	0.877566	-0.357669	0.189202	0.0587033	0.305084
Prss56	-0.529815	0.377777	0.16078	NA	-0.249662	0.34435	0.468438	NA
Eif4e2	-0.0122647	0.0486378	0.800914	0.958255	0.0373627	0.0432562	0.387723	0.704785
Efhd1	-0.0207648	0.0866393	0.810586	0.959536	-0.126182	0.0857212	0.14102	0.454783
Gigyf2	0.0219202	0.0481581	0.648986	0.920556	0.0947001	0.0806169	0.240117	0.574077
Kcnj13	0.12473	0.210208	0.552936	0.886923	0.37783	0.201821	0.0611927	0.311059
3110079O15Rik	-0.126286	0.815197	0.876889	NA	-0.233385	0.763254	0.759775	NA
Ngef	-0.0481342	0.0528425	0.362348	0.788933	-0.104583	0.059489	0.0787434	0.349941
Neu2	0.163392	0.146193	0.263718	0.716809	-0.131748	0.129578	0.309274	0.638426
Inpp5d	0.0238617	0.0977554	0.807157	0.958962	0.129431	0.107134	0.226999	0.559453
Atg16l1	0.0909907	0.112125	0.41707	0.821607	0.0259127	0.077918	0.739463	0.912175
Scarna6	0.196993	0.913899	0.829337	0.961364	0.187937	0.913908	0.837071	0.952019
Sag	-0.303123	0.228361	0.184382	NA	-0.103411	0.217311	0.63417	NA
Dgkd	-0.0253363	0.0523049	0.628105	0.916719	0.0344695	0.0598133	0.564422	0.822225
Gm19582	0.743418	0.984791	0.450309	NA	1.70166	0.947725	0.072571	NA
Usp40	-0.0273618	0.0800113	0.73237	0.938352	0.029093	0.0865238	0.736687	0.910219
Ugt1a7c	0.420961	0.991688	0.671209	NA	0.410818	0.988378	0.677667	NA
Ugt1a6a	0.448427	1.0242	0.661508	NA	0.441271	1.02629	0.667218	NA
Dnajb3	-0.0273532	0.277029	0.921347	NA	-0.407561	0.241235	0.0911275	NA
Mroh2a	-0.172678	0.765642	0.821564	NA	0.0305268	0.730984	0.966689	NA
Hjurp	0.161631	0.0515931	0.00173146	0.0976109	0.199098	0.0508848	9.12662e-05	0.0124712
Trpm8	-0.187255	0.698851	0.78874	NA	-1.09212	0.772448	0.157408	NA
Spp2	0.48072	0.920232	0.601399	NA	1.72981	0.946149	0.0675092	NA
Glrp1	0.110311	0.966952	0.909174	NA	-0.153108	0.968538	0.874393	NA
Arl4c	-0.0761754	0.0835317	0.361803	0.788838	-0.234517	0.0856105	0.00615603	0.109357
Sh3bp4	0.0400745	0.0524191	0.444567	0.835793	0.0512419	0.0472659	0.278311	0.614746
C030007H22Rik	2.13451	0.971621	0.0280311	NA	1.5176	0.96852	0.117133	NA
Agap1	0.00645078	0.0463794	0.889381	0.973365	0.00707107	0.0637399	0.911667	0.973028
Gbx2	-0.730999	0.448836	0.103386	NA	-0.189763	0.405444	0.639759	NA
Asb18	-0.0410059	0.269682	0.879145	NA	0.10358	0.284008	0.715329	NA
Iqca	-0.401034	0.243389	0.0994129	NA	-0.375138	0.246989	0.128801	NA
Ackr3	0.106775	0.0982569	0.277175	0.729426	0.0348234	0.0894571	0.697072	0.892754
Cops8	-0.0655051	0.0576585	0.255919	0.710407	-0.129716	0.0673682	0.0541692	0.292479
Col6a3	-0.138743	0.124467	0.264978	0.717916	-0.145456	0.117302	0.214972	0.546808
Mlph	-0.0615991	0.169667	0.71656	NA	0.0478371	0.177669	0.787739	NA
Rab17	-1.0604	1.59406	0.505911	NA	-0.0898741	1.6031	0.955292	NA
Lrrfip1	-0.0301876	0.0718932	0.674562	0.925874	0.083227	0.0782827	0.28771	0.62049
Rbm44	1.53894	1.20208	0.200465	NA	0.400687	1.20382	0.739251	NA
Ramp1	-0.0185122	0.0685758	0.787196	0.954984	-0.0115631	0.0618104	0.851603	0.95683
Ube2f	-0.039694	0.0504252	0.431173	0.830775	0.0621377	0.0614079	0.311594	0.640476
Scly	-0.178093	0.0769629	0.0206673	0.292221	-0.0588752	0.0834597	0.480541	0.770275
Espnl	-0.546019	0.44868	0.223625	NA	-0.711913	0.427759	0.0960558	NA
Klhl30	-0.345978	0.523145	0.508393	NA	-0.561223	0.487233	0.24938	NA
Fam132b	0.674315	0.372743	0.0704417	NA	0.210597	0.345469	0.542129	NA
Ilkap	-0.024307	0.0570025	0.669802	0.924473	0.0806328	0.0623667	0.196052	0.524551
1700020N18Rik	-2.73538	1.28569	0.0333742	NA	-2.24442	1.65283	0.174488	NA
Hes6	-0.130639	0.136458	0.338388	0.771299	-0.10333	0.134361	0.441867	0.742518
Per2	0.0276516	0.0789029	0.726001	0.936535	0.036378	0.0745982	0.625796	0.860354
Traf3ip1	-0.183724	0.0711744	0.00984237	0.205614	-0.0540468	0.0824534	0.512157	0.789203
Asb1	-0.0145441	0.0535062	0.785759	0.954398	-0.0492587	0.0579452	0.395274	0.709813
Twist2	0.0993151	0.199552	0.618702	0.913535	0.11932	0.223203	0.59294	0.840784
Hdac4	-0.06194	0.0672139	0.356771	0.785742	-0.0290803	0.0698656	0.677241	0.884419
Ndufa10	-0.039139	0.0439681	0.373375	0.798225	-0.0614249	0.0431762	0.154835	0.471679
Myeov2	-0.0780358	0.0734669	0.288149	0.741135	-0.0129508	0.071765	0.856791	0.958063
Otos	-0.489545	0.958816	0.609651	NA	-0.225555	0.948027	0.811943	NA
Gpc1	0.0466976	0.0545794	0.392224	0.80835	0.00917151	0.0766728	0.904785	0.971603
Ankmy1	0.286055	0.416866	0.492584	NA	-0.0204956	0.397818	0.958911	NA
Dusp28	0.0967191	0.148039	0.51354	0.871369	-0.122699	0.130701	0.347843	0.672066
Rnpepl1	0.086197	0.0707427	0.22305	0.682257	0.0744229	0.0607414	0.220485	0.553007
9430060I03Rik	-0.313334	0.313843	0.318096	NA	0.121027	0.267345	0.650764	NA
Capn10	-0.00222243	0.0709407	0.975008	0.995298	-0.0487584	0.0660113	0.460127	0.755276
Gpr35	0.563165	0.400262	0.15943	NA	0.0348289	0.403248	0.931172	NA
Kif1a	-0.0881424	0.0708097	0.213213	0.673262	-0.139865	0.0781575	0.0735298	0.339647
2310007B03Rik	-1.03662	1.28148	0.418559	NA	-1.41685	1.33161	0.287321	NA
Crocc2	-0.303203	0.221754	0.171534	NA	-0.0474767	0.231053	0.837198	0.952079
Sned1	-0.0020793	0.122144	0.986418	0.996763	-0.0193232	0.113494	0.864808	0.960135
Mterf4	0.155767	0.0989764	0.115538	0.557896	0.141786	0.0959992	0.13969	0.453189
Pask	0.285485	0.133755	0.0328107	0.373722	0.290484	0.134313	0.0305611	0.226366
Ppp1r7	0.0671957	0.0641205	0.294657	0.746787	0.00859104	0.0744029	0.908075	0.972116
Ano7	0.477529	0.611365	0.434752	NA	0.333448	0.573096	0.560676	NA
Hdlbp	-0.0851975	0.0359818	0.0178943	0.275737	-0.0871437	0.038769	0.0245912	0.208041
2021-09-02	-0.0485731	0.0658603	0.460808	0.843463	-0.0127632	0.0662679	0.847272	0.955502
Farp2	0.070792	0.0653615	0.278771	0.730811	0.123451	0.0742528	0.096396	0.380637
Stk25	0.131189	0.0464752	0.00476118	0.149505	0.0738499	0.0490351	0.132052	0.442543
Bok	-0.102872	0.0897435	0.251673	0.704026	-0.15128	0.0997073	0.129206	0.438024
Thap4	0.0292475	0.070864	0.679806	0.926849	0.08886	0.0632641	0.160144	0.479142
Atg4b	0.0361601	0.0464129	0.435923	0.832019	0.0618619	0.0532791	0.245605	0.57897
Dtymk	0.0488145	0.0626477	0.435867	0.832019	0.187547	0.0641835	0.00347739	0.0831187
Ing5	-0.10566	0.0699811	0.131087	0.580948	-0.0864279	0.0750661	0.249585	0.583376
D2hgdh	0.143705	0.0817691	0.0788407	0.498362	0.14328	0.0801438	0.0738101	0.340579
Gm6086	0.449414	1.17913	0.703099	NA	0.155672	1.20792	0.897456	NA
Neu4	0.0924478	0.0941368	0.326071	0.765441	-0.000124149	0.102832	0.999037	0.999779
Pdcd1	1.42721	1.0922	0.191306	NA	0.129152	1.04708	0.901834	NA
Fam174a	0.000773715	0.0709241	0.991296	0.997823	-0.145933	0.0610347	0.0168034	0.176107
St8sia4	0.169144	0.0973064	0.0821645	0.501979	0.0015169	0.102973	0.988247	0.997019
Slco4c1	-0.015941	0.144069	0.911895	0.979936	0.0726059	0.173637	0.675839	0.88392
Panct2	0.196463	0.133382	0.140769	0.592654	0.196886	0.145342	0.175533	0.499006
Slco6b1	-0.26768	1.74797	0.87829	NA	1.29554	2.11687	0.540533	NA
Slco6c1	-0.0208971	0.577884	0.971154	NA	-0.16424	0.633188	0.795338	NA
D1Ertd622e	0.0589385	0.067538	0.382842	0.80444	0.0062884	0.0520388	0.903817	0.971423
Ppip5k2	0.0903564	0.0748062	0.227096	0.685916	0.15674	0.0922506	0.0893064	0.36736
Gin1	0.0634841	0.119511	0.59528	0.903384	0.102423	0.129412	0.428684	0.733825
Pam	-0.138864	0.0524858	0.00815108	0.192924	-0.138458	0.07868	0.0784482	0.349226
B230216N24Rik	-0.00684715	0.926459	0.994103	NA	-0.0159461	0.926174	0.986263	NA
Slco6d1	-0.0990295	1.12087	0.929598	NA	0.48386	1.13116	0.66883	NA
Cntnap5b	-0.0136298	0.0953804	0.88637	0.97252	-0.0479286	0.135973	0.724474	0.906764
Cdh20	-0.0476373	0.100701	0.636173	0.918296	-0.0952582	0.122532	0.436913	0.739641
Rnf152	0.141018	0.0868671	0.104508	0.540166	0.166137	0.0818972	0.0424988	0.261556
Pign	0.0496088	0.0659127	0.451664	0.839023	0.100207	0.0916131	0.274038	0.610574
2310035C23Rik	-0.0286637	0.0640941	0.654721	0.922168	-0.0213088	0.0830762	0.797567	0.937675
Tnfrsf11a	-0.0431593	0.103181	0.675737	0.92606	0.027304	0.109747	0.803522	0.939116
Zcchc2	0.0517087	0.056343	0.35875	0.786249	0.0602193	0.0623085	0.333808	0.660484
Gm20753	0.27027	0.478099	0.571868	NA	0.348264	0.439359	0.427974	NA
Phlpp1	-0.0140296	0.0563636	0.803428	0.958255	-0.0114112	0.0751393	0.879292	0.96379
Bcl2	-0.0512796	0.0896995	0.567538	0.892058	0.0280845	0.0868652	0.746459	0.916119
Kdsr	0.0770633	0.0596347	0.196269	0.657338	0.0697235	0.046428	0.13316	0.443811
Vps4b	-0.0626869	0.0571048	0.272313	0.724485	-0.0369295	0.0625612	0.554994	0.816048
Serpinb5	-0.488524	0.949298	0.606821	NA	0.112215	0.962422	0.90718	NA
Serpinb11	1.57968	1.44415	0.274025	NA	0.474583	1.47018	0.746843	NA
Serpinb2	0.576292	1.23246	0.640074	NA	-0.276082	1.10391	0.802515	NA
Serpinb8	-0.188236	0.0990971	0.0574969	0.445885	-0.0996691	0.115394	0.387735	0.704785
Cdh7	-0.0492974	0.117329	0.674365	0.925748	-0.180779	0.135198	0.181176	0.50544
Cdh19	0.499298	0.203102	0.0139574	0.24214	0.242246	0.173745	0.163239	0.482627
Dsel	0.208676	0.108396	0.0542138	0.441362	0.111666	0.0888782	0.208973	0.540571
Cntnap5a	-0.0791918	0.0940873	0.399965	0.81211	-0.0583061	0.148125	0.693857	0.891966
Tsn	-0.000140715	0.0525851	0.997865	0.999742	-0.105853	0.0614561	0.0849924	0.359013
Nifk	-0.100801	0.0816118	0.216782	0.67478	-0.0919711	0.0745855	0.217539	0.550217
Clasp1	-0.0253913	0.0416578	0.542179	0.88198	-0.00658475	0.0553069	0.905229	0.971603
2900060B14Rik	0.229878	0.321062	0.473996	NA	-0.0536367	0.291787	0.854153	NA
Tfcp2l1	-0.198366	0.103151	0.0544708	0.441362	-0.186666	0.093674	0.0462916	0.272188
Gli2	0.0636547	0.0845525	0.451544	0.839023	0.0616882	0.0918958	0.50204	0.784993
Inhbb	0.0560529	0.112916	0.619605	0.913643	-0.121273	0.13295	0.361679	0.684484
Ralb	-0.0363898	0.0633732	0.565823	0.892053	-0.0493238	0.0644217	0.443891	0.74421
Tmem185b	-0.112046	0.112708	0.320163	0.760838	-0.198591	0.114378	0.0825165	0.35505
3830432H09Rik	0.805531	0.863593	0.35094	NA	0.992503	0.836906	0.235654	NA
Epb41l5	-0.113344	0.0649542	0.0809886	0.501979	-0.0837122	0.0783092	0.285072	0.619102
Ptpn4	0.0680293	0.066267	0.304612	0.751812	0.083913	0.0925967	0.364819	0.685758
Tmem177	-0.00280147	0.104665	0.978646	0.99628	-0.0628748	0.103899	0.545078	0.810109
Cfap221	-0.345352	0.352832	0.32768	NA	-0.420126	0.341199	0.218202	NA
Sctr	0.0677351	0.297759	0.820048	NA	-0.0580951	0.304249	0.848568	NA
Tmem37	0.0493066	0.273964	0.857172	NA	-0.18665	0.262102	0.476388	NA
Dbi	0.00667764	0.0631659	0.915808	0.980231	-0.0617184	0.0800728	0.440838	0.741805
3110009E18Rik	0.0814344	0.185331	0.660373	0.923274	0.162707	0.196154	0.406831	0.718643
Steap3	-0.0727808	0.127533	0.568215	0.892106	-0.129093	0.121011	0.28607	0.619102
C1ql2	-0.124082	0.145199	0.392794	0.808868	-0.358097	0.12892	0.00547497	0.104081
En1	-0.248565	1.09154	0.819865	NA	-0.0772054	1.10106	0.944099	NA
Celrr	0.331528	0.167019	0.0471482	0.420483	0.247199	0.183211	0.177255	0.501183
Insig2	0.0197682	0.0463976	0.670064	0.924473	-0.00315395	0.0440214	0.942884	0.981844
Ccdc93	-0.00104228	0.0608591	0.986336	0.996763	-0.0168046	0.0687779	0.806974	0.940409
Htr5b	-0.165994	0.166346	0.318336	NA	-0.222976	0.166121	0.179515	0.50451
Ddx18	-0.120139	0.0723082	0.0966175	0.526173	-0.159059	0.0711327	0.0253462	0.211131
Dpp10	0.0679255	0.0982504	0.489345	0.859446	0.0278242	0.133745	0.835198	0.950554
Actr3	-0.030445	0.0502409	0.544527	0.883047	-0.00899603	0.0467206	0.847312	0.955502
Slc35f5	0.0842471	0.0568076	0.138067	0.588791	0.0807027	0.0561533	0.150666	0.465566
Gpr39	0.928492	0.662262	0.160915	NA	1.10594	0.654115	0.0908848	NA
Lypd1	0.021152	0.0504702	0.675144	0.92605	-0.0671624	0.0613827	0.273885	0.610444
Nckap5	0.0668384	0.101754	0.511268	0.870164	0.10595	0.110765	0.338801	0.665399
Mgat5	-0.0812956	0.0561177	0.147432	0.601048	-0.0365039	0.0811337	0.652766	0.872884
Tmem163	0.0574749	0.100631	0.5679	0.892106	0.0971837	0.10245	0.342827	0.668033
2900009J06Rik	-0.0403073	0.232687	0.862474	0.966487	-0.131531	0.244578	0.590726	0.839503
Ccnt2	0.0621594	0.0555182	0.262875	0.7164	0.144566	0.0655566	0.0274392	0.217159
Map3k19	-0.216503	0.1117	0.0525922	0.437522	-0.323727	0.105349	0.00211983	0.0657513
Rab3gap1	-0.00378411	0.0426102	0.929235	0.984506	0.0194915	0.0470831	0.678889	0.885072
Zranb3	-0.00225638	0.103827	0.982662	0.996675	0.0997627	0.132855	0.452703	0.749772
R3hdm1	0.0399209	0.0576535	0.488669	0.859237	0.0956487	0.0974117	0.326148	0.654574
Mir128-1	0.628572	1.28002	0.623381	NA	0.621449	1.26639	0.623621	NA
Ubxn4	0.143935	0.070588	0.0414411	0.404913	0.166635	0.0597062	0.00525596	0.102617
Lct	-0.117777	0.111008	0.288701	0.741707	-0.252097	0.12	0.0356576	0.243779
Mcm6	0.0314038	0.106849	0.768829	0.94792	-0.0429955	0.102913	0.676104	0.883943
Dars	0.03207	0.0675017	0.634717	0.918083	0.0313484	0.0595912	0.598848	0.843368
Cxcr4	-0.180031	0.213921	0.400024	NA	0.00824417	0.202257	0.967486	NA
Thsd7b	-0.0771702	0.0981113	0.431541	0.830775	-0.0625499	0.133805	0.640163	0.866031
Cd55b	1.27616	0.994495	0.199413	NA	1.24848	0.993003	0.208652	NA
Cd55	0.186928	0.139264	0.179512	0.63697	0.193756	0.129057	0.133273	0.443811
Zp3r	0.714686	0.945736	0.449833	NA	1.15273	0.962983	0.231291	NA
C4bp	-0.885831	0.975154	0.363667	NA	-0.928612	0.966247	0.336527	NA
C4bp-ps1	-0.42774	0.860465	0.619116	NA	-0.18419	0.860195	0.830449	NA
Pfkfb2	-0.0265163	0.0525579	0.613899	0.912625	0.044267	0.0564278	0.432753	0.736917
Yod1	0.0592164	0.0931434	0.524936	0.874893	0.0114377	0.0839436	0.89162	0.967999
AA986860	0.206157	0.174569	0.237623	0.695734	0.293651	0.161263	0.0686156	0.330582
Fcmr	0.134367	1.10715	0.903403	NA	-0.43882	1.17584	0.709002	NA
Mapkapk2	0.0595538	0.051577	0.24823	0.703552	0.106661	0.0552439	0.0535175	0.291045
Dyrk3	-0.0797577	0.104118	0.443656	0.835581	0.0377831	0.103617	0.715379	0.901728
Eif2d	0.120021	0.0753211	0.111056	0.551111	0.246955	0.0647012	0.000135166	0.0155537
Rassf5	0.100243	0.0601728	0.0957298	0.525946	0.105746	0.0594076	0.0750757	0.342901
Ikbke	0.110391	0.275004	0.688113	NA	0.156859	0.27581	0.569545	NA
Srgap2	-0.130767	0.0630469	0.0380682	0.396044	-0.109381	0.0924804	0.236911	0.571167
Fam72a	-0.284859	0.210653	0.17629	NA	-0.189603	0.212317	0.371848	NA
Avpr1b	-0.389637	1.14028	0.732575	NA	0.288756	1.10651	0.794123	NA
Ctse	1.0349	1.67555	0.536808	NA	-0.233599	1.65551	0.887788	NA
Rab7b	-0.28953	0.176868	0.101634	NA	-0.0405621	0.186922	0.828208	NA
Slc26a9	0.619156	1.00142	0.536392	NA	0.660968	1.03497	0.523063	NA
Pm20d1	0.409969	0.239685	0.0871833	NA	-0.241351	0.221768	0.276461	NA
Slc41a1	-0.07955	0.0568055	0.161396	0.616079	-0.153998	0.0664003	0.0203822	0.193877
Rab29	-0.0553751	0.164016	0.735649	NA	-0.02857	0.163971	0.861678	NA
Nucks1	-0.0144576	0.0737061	0.844491	0.964518	-0.0856778	0.0781788	0.273113	0.609918
Slc45a3	0.0993088	0.187872	0.597084	NA	0.00494004	0.171284	0.976991	NA
Elk4	0.0042356	0.0618758	0.945425	0.988463	0.0135368	0.0624566	0.828412	0.948587
Mfsd4a	-0.119665	0.0662711	0.0709665	0.479161	-0.0521352	0.0574679	0.364298	0.685758
Cdk18	-0.0544906	0.0958992	0.569894	0.892784	-0.0849272	0.081327	0.296362	0.628078
Lemd1	0.00969259	0.20165	0.961663	0.991579	0.0696059	0.200532	0.728512	0.907497
Klhdc8a	-0.118974	0.110794	0.282895	0.734664	-0.0945559	0.103378	0.36037	0.683473
Nuak2	0.105885	0.194502	0.586175	NA	0.288221	0.210575	0.171083	NA
Tmcc2	0.0529431	0.082852	0.522817	0.874218	-0.0235994	0.0807006	0.769957	0.926499
Dstyk	-0.0542814	0.0379019	0.152099	0.605199	-0.0298528	0.0424661	0.482068	0.771298
Rbbp5	0.00140918	0.0407102	0.972387	0.995008	0.0485099	0.04157	0.243232	0.576828
Tmem81	-0.0799353	0.132055	0.544969	0.883047	-0.187637	0.129162	0.146301	0.461293
Cntn2	0.00616911	0.0613969	0.919964	0.981227	-0.0500522	0.0813605	0.538429	0.805535
Nfasc	0.00113516	0.0548576	0.983491	0.996675	0.018993	0.0583746	0.744905	0.91543
Lrrn2	-0.000423977	0.0574455	0.994111	0.998667	0.0131026	0.0762024	0.863481	0.959317
Mdm4	0.0433575	0.0610854	0.477838	0.853761	0.134354	0.0721526	0.0625915	0.313754
Pik3c2b	0.0107038	0.0626423	0.864324	0.966868	0.0357324	0.0744503	0.631264	0.862581
Ppp1r15b	-0.129327	0.0652982	0.0476408	0.421692	-0.218923	0.083773	0.00896766	0.130134
Plekha6	0.0399052	0.0575589	0.488126	0.859237	0.0673478	0.0450307	0.134758	0.445971
Gm19461	0.340591	0.31122	0.273791	NA	0.470348	0.28772	0.102103	NA
Golt1a	-0.501305	0.284667	0.0782346	NA	-0.242122	0.287849	0.400269	NA
Kiss1	-0.210557	0.55041	0.702057	NA	0.323936	0.560294	0.56316	NA
Ren1	-0.231926	1.23567	0.851118	NA	-0.279372	1.24118	0.821913	NA
Etnk2	-0.0105585	0.117876	0.928626	0.984383	0.0711244	0.103046	0.490057	0.777594
Sox13	0.158098	0.126559	0.211593	0.672386	0.148445	0.132966	0.264244	0.599831
Snrpe	0.0590058	0.0854924	0.490076	0.859618	0.0538481	0.0904027	0.551411	0.814366
Zc3h11a	-0.00263688	0.0555216	0.96212	0.991579	0.041973	0.0457688	0.359109	0.682702
Zbed6	0.0505943	0.915841	0.955944	0.990766	0.0415245	0.91586	0.963837	0.98934
Lax1	-0.197548	0.623301	0.75129	NA	-0.265539	0.642125	0.679216	NA
Atp2b4	-0.186747	0.0599135	0.00182732	0.0977515	-0.286579	0.0828095	0.000538761	0.0325838
Optc	-0.690108	0.378519	0.0682764	NA	0.315608	0.378485	0.404354	NA
Prelp	-0.331555	0.0935553	0.000394185	0.0469912	-0.241257	0.106098	0.0229711	0.202437
Fmod	-0.112572	0.138142	0.415131	0.820266	-0.149502	0.133548	0.262942	0.598466
Btg2	0.0346876	0.141637	0.806531	0.958905	-0.0764243	0.140698	0.587006	0.837094
Chit1	0.2929	0.97947	0.76491	NA	0.138882	0.964948	0.885558	NA
Chil1	-0.219409	0.176657	0.214234	0.674398	-0.181811	0.173118	0.29362	0.625687
Mybph	0.00332945	0.723657	0.996329	NA	-0.127135	0.605832	0.833784	NA
Adora1	0.00426879	0.0569217	0.940219	0.98839	-0.072504	0.0760315	0.340284	0.666391
Ppfia4	-0.084601	0.0566171	0.135107	0.585973	-0.0392764	0.0601836	0.514008	0.789749
Tmem183a	-0.343026	0.0537648	1.7695e-10	5.74822e-07	-0.285455	0.055288	2.42953e-07	0.00026326
Cyb5r1	-0.178134	0.118294	0.132104	0.583072	-0.248415	0.0996677	0.0126873	0.155307
Adipor1	-0.0467793	0.0426183	0.272365	0.724485	-0.10291	0.0453006	0.0231033	0.202437
Klhl12	-0.0379597	0.0447097	0.395867	0.810932	-0.0575243	0.0512359	0.26155	0.596822
Rabif	-0.160791	0.0657453	0.0144586	0.246613	-0.0217029	0.065886	0.741853	0.913303
Kdm5b	-0.0467212	0.042738	0.274305	0.726672	-0.0153867	0.0450581	0.732738	0.90871
Syt2	-0.114361	0.0657233	0.0818521	0.501979	-0.205769	0.0692836	0.00297838	0.0769939
Ppp1r12b	-0.064155	0.0623422	0.303443	0.750751	0.00196241	0.0944497	0.983423	0.996157
Ube2t	0.489807	0.26456	0.0641111	NA	0.476852	0.278884	0.0872918	NA
Lgr6	0.224932	0.264284	0.394715	0.810384	0.229407	0.242066	0.343282	0.668518
Ptprv	0.0642436	0.218954	0.769208	0.94794	0.122032	0.226474	0.590001	NA
Ptpn7	-0.123511	0.25493	0.628039	NA	-0.341238	0.252877	0.177201	NA
Arl8a	-0.0438643	0.0472956	0.353693	0.783613	-0.0562869	0.0698918	0.420621	0.728795
Gpr37l1	-0.24727	0.120741	0.0405657	0.40221	-0.306019	0.106891	0.00419784	0.0914313
Elf3	-0.856277	0.921797	0.35293	NA	1.00386	0.885376	0.256871	NA
Rnpep	-0.185313	0.0641598	0.00387327	0.137436	-0.10438	0.0661134	0.114383	0.411657
Timm17a	0.00966602	0.0504518	0.848064	0.965394	-0.00286452	0.0545832	0.958146	0.987614
Lmod1	-0.100105	0.334899	0.765007	NA	-0.189815	0.351087	0.588748	NA
Shisa4	-0.225282	0.0595977	0.000156804	0.0296488	-0.238827	0.0744874	0.00134463	0.0528226
Ipo9	-0.087117	0.0362411	0.0162249	0.262282	-0.132156	0.038633	0.000624374	0.0348538
Nav1	-0.113155	0.057873	0.0505566	0.432379	-0.0352421	0.0539487	0.513594	0.789314
Csrp1	-0.0218089	0.0781399	0.780167	0.951609	-0.0926543	0.0802274	0.248133	0.582319
Phlda3	-0.00978512	0.108277	0.927992	0.984286	-0.0476655	0.10619	0.653526	0.87323
Tnni1	-0.0370444	0.190271	0.845634	NA	-0.108703	0.171514	0.526219	NA
Lad1	0.0698588	0.213133	0.743085	NA	-0.00575471	0.237191	0.980644	NA
Tnnt2	0.062388	0.224672	0.781254	NA	-0.099382	0.2321	0.668516	NA
Pkp1	0.298927	0.368489	0.417237	NA	0.612182	0.365715	0.0941442	NA
Igfn1	-0.196632	0.102527	0.0551292	0.442226	-0.0970392	0.109456	0.375317	0.695086
Tmem9	-0.0599346	0.0596479	0.31499	0.757029	-0.0592079	0.076921	0.441464	0.74232
Ascl5	0.755764	0.888588	0.395035	NA	-0.126732	0.705507	0.857441	NA
Cacna1s	-0.309882	0.292366	0.289184	NA	0.0337357	0.290945	0.907691	NA
Gm15850	1.22862	0.632692	0.0521505	NA	1.20482	0.624014	0.0535132	NA
Kif21b	0.013972	0.059235	0.81353	0.960148	-0.00207113	0.0520514	0.96826	0.990328
5730559C18Rik	0.0786509	0.158594	0.619947	0.913643	0.163889	0.145198	0.259014	0.593892
Gpr25	-0.000632205	0.163869	0.996922	0.999742	-0.0829371	0.147914	0.574994	0.829946
Camsap2	0.0367173	0.0568672	0.518494	0.872623	0.0320128	0.0497558	0.519965	0.79393
9230116N13Rik	-0.0766548	0.365009	0.833661	NA	0.161868	0.383718	0.67314	NA
Ddx59	-0.104043	0.0930091	0.263298	0.716731	-0.12136	0.0959189	0.205785	0.536616
Kif14	0.348735	0.365131	0.33953	NA	0.393895	0.368721	0.285397	NA
Zfp281	0.108404	0.0983898	0.270555	0.722497	0.0657203	0.0842191	0.435186	0.73841
Gm19705	0.912575	0.529227	0.0846436	NA	0.910546	0.513834	0.0763845	NA
Platr22	-0.607929	0.784406	0.438329	NA	-0.571522	0.787989	0.468273	NA
Nr5a2	0.630801	0.913768	0.489987	NA	0.236895	0.887891	0.789618	NA
Mir181a-1	-0.0248598	0.981526	0.979794	NA	-0.687999	0.933172	0.460959	NA
Mir181b-1	0.329214	1.11791	0.768383	NA	0.0140264	1.15639	0.990322	NA
Ptprc	0.433027	0.141415	0.00219793	0.107368	0.293954	0.146763	0.0451869	0.269251
Nek7	0.111396	0.0680086	0.101429	0.534237	0.0675527	0.0639924	0.291134	0.623661
Lhx9	0.265657	0.180501	0.14108	0.592654	0.248396	0.173939	0.153275	0.469191
2310009B15Rik	0.092702	0.128467	0.470539	0.851052	0.17538	0.125424	0.162025	0.482191
Dennd1b	0.0419819	0.0673442	0.533027	0.877061	0.0788777	0.0998858	0.429715	0.734532
Crb1	-0.306999	0.15829	0.0524431	0.437522	-0.220687	0.190177	0.245875	0.579238
Zbtb41	-0.0135888	0.0939962	0.885052	0.97252	-0.0434097	0.0733951	0.554217	0.815591
Aspm	0.260962	0.263105	0.321268	NA	0.0680336	0.244121	0.780484	NA
Gm4788	0.553689	1.08976	0.611393	NA	-0.105986	1.06691	0.920869	NA
Cfhr2	0.841254	1.09083	0.440586	NA	0.643274	1.0564	0.542572	NA
Cfh	0.000756928	0.0953195	0.993664	0.998615	-0.201755	0.0961174	0.0358127	0.243822
Kcnt2	-0.00861738	0.113803	0.93964	0.98839	-0.122109	0.149456	0.413915	0.725061
4930590L20Rik	-0.711048	1.63354	0.663359	NA	-0.62023	1.47906	0.674968	NA
Cdc73	0.0868686	0.0726255	0.231651	0.690473	0.0514022	0.0784101	0.51211	0.789203
B3galt2	0.100212	0.132606	0.449821	0.838815	-0.0727443	0.108702	0.503363	0.785177
Glrx2	0.026182	0.0721323	0.716626	0.935579	-0.00841364	0.0569784	0.882608	0.965238
Trove2	0.0406481	0.0781566	0.603004	0.90625	0.00157231	0.0657521	0.980922	0.995336
Uchl5	0.0656908	0.0899069	0.464991	0.846943	0.0622238	0.082495	0.450685	0.748278
Rgs2	-0.104564	0.103926	0.314347	0.756552	-0.242384	0.0973498	0.0127806	0.155605
Rgs13	0.986594	0.505695	0.0510608	NA	0.427772	0.495141	0.387621	NA
Rgs1	-0.141051	0.832841	0.865513	NA	-0.904846	0.73642	0.219181	NA
Rgs18	1.60898	0.84108	0.0557483	NA	1.45059	0.909379	0.11068	NA
Brinp3	0.0735808	0.12893	0.568201	0.892106	-0.116823	0.1334	0.381174	0.699846
Pla2g4a	0.187824	0.133537	0.159565	0.613246	0.122644	0.138638	0.376356	0.69573
Ptgs2os	0.0202062	0.250783	0.935782	NA	-0.114641	0.248971	0.645185	NA
Ptgs2	0.0907307	0.102513	0.37612	0.800464	0.00439444	0.116468	0.969902	0.991233
Ptgs2os2	-2.00374	0.951306	0.0351784	NA	-0.894854	0.929595	0.335734	NA
2310030A07Rik	0.321865	1.06728	0.762977	NA	-0.245388	1.12593	0.827474	NA
BC003331	0.136813	0.0805531	0.0894278	0.512753	0.106113	0.0662631	0.109291	0.403496
Tpr	-0.0466997	0.0804304	0.561495	0.889299	-0.130481	0.0894766	0.144767	0.460348
Prg4	-0.00333207	0.195515	0.986403	0.996763	-0.187731	0.18357	0.306467	0.636274
Hmcn1	-0.0284852	0.0894126	0.750044	0.942867	-0.0294615	0.150654	0.844956	0.955139
C730036E19Rik	0.0214809	1.22058	0.985959	NA	1.00727	1.43158	0.481679	NA
Ivns1abp	-0.0135514	0.0588173	0.817782	0.961255	0.00273421	0.0506503	0.956949	0.987437
Swt1	0.153033	0.11101	0.168033	0.624727	0.198597	0.1151	0.0844518	0.358396
Trmt1l	-0.0781223	0.0664773	0.239925	0.69804	-0.02016	0.0649971	0.756434	0.919158
Rnf2	0.0247063	0.0765112	0.746762	0.942185	0.0543064	0.0694056	0.43395	0.737521
Fam129a	-0.223499	0.131404	0.0889691	0.511562	-0.155237	0.150682	0.302902	0.633383
Edem3	0.0577467	0.0659425	0.381186	0.803331	0.0599898	0.0592175	0.311041	0.640149
1700025G04Rik	-0.0303417	0.0646467	0.638822	0.918475	0.0296174	0.0635121	0.640981	0.866391
Tsen15	-0.0447667	0.074254	0.546585	0.883373	0.00508198	0.0875098	0.95369	0.985915
Colgalt2	-0.112113	0.0904181	0.214998	0.674398	-0.0483776	0.0850717	0.569581	0.825854
Rgl1	-0.0808436	0.0506699	0.110601	0.550319	-0.0723531	0.0593415	0.222743	0.555385
Arpc5	-0.0337866	0.0688763	0.623752	0.915124	-0.0878483	0.0599712	0.142964	0.458211
Ncf2	0.126293	0.151805	0.405441	0.816231	0.014673	0.15953	0.926716	0.976587
Smg7	-0.0910013	0.0488038	0.0622326	0.457615	-0.0513693	0.0594886	0.387854	0.704785
Nmnat2	-0.0269564	0.0557521	0.628738	0.916719	-0.0299965	0.0675513	0.657003	0.87468
Lamc2	-0.1504	0.0817066	0.0656598	0.468268	-0.22026	0.0837269	0.00852117	0.126673
Lamc1	-0.107482	0.0458605	0.0190953	0.283248	-0.070574	0.0536568	0.188414	0.515995
E330020D12Rik	0.238881	0.556428	0.667697	NA	0.00246234	0.553773	0.996452	NA
Shcbp1l	0.168543	0.2489	0.49831	0.864254	0.222516	0.262031	0.395771	0.710312
Dhx9	-0.0420014	0.0604205	0.48696	0.858589	-0.0674579	0.048251	0.162095	0.482191
Npl	0.0671815	0.144845	0.642779	0.919199	0.173762	0.127502	0.17294	0.495207
Rgs8	-0.056294	0.0427783	0.188192	0.650536	-0.0667917	0.0501593	0.182994	0.508869
C230024C17Rik	2.16502	0.958806	0.0239431	NA	1.95592	0.953353	0.0402065	NA
Rgs16	-0.055061	0.156627	0.725181	0.936384	-0.167882	0.162418	0.301305	0.632145
Rnasel	-0.0864196	0.0945766	0.360847	0.788333	-0.0158417	0.0979582	0.871527	0.961437
Rgsl1	0.0765727	0.176717	0.664792	0.924165	0.314014	0.196387	0.109831	0.404207
Teddm2	0.180225	0.205759	0.381082	NA	0.0645874	0.195692	0.741365	NA
Glul	-0.175269	0.092267	0.0574874	0.445885	-0.264416	0.0972292	0.00653783	0.111417
Zfp648	-0.641619	0.431961	0.137448	NA	-0.269112	0.412313	0.513957	NA
4930452N14Rik	-0.200707	1.2788	0.875284	NA	-0.467081	1.17306	0.690502	NA
4930532M18Rik	-0.132078	1.37692	0.923581	NA	0.468128	1.30649	0.720111	NA
Cacna1e	-0.0089539	0.0701882	0.898489	0.976342	0.00918066	0.0752295	0.902871	0.971423
Ier5	-0.0689832	0.0940483	0.463261	0.84569	-0.170417	0.112694	0.130481	0.440668
Mr1	-0.0928419	0.207704	0.654881	NA	-0.0907486	0.173902	0.601783	NA
Stx6	0.0234147	0.0529653	0.658434	0.922742	0.0608069	0.0641815	0.343424	0.668694
Xpr1	0.0187551	0.0513978	0.715186	0.935575	-0.0118235	0.0472104	0.802244	0.939116
Gm5532	-0.0717234	0.76351	0.925158	NA	0.185922	0.810574	0.81858	NA
Acbd6	0.0353163	0.0572552	0.537352	0.87929	0.113893	0.0971603	0.24111	0.57473
Qsox1	-0.0376572	0.066589	0.571723	0.893063	0.0210811	0.0560347	0.706757	0.89737
Cep350	0.0247853	0.0631556	0.694727	0.931704	0.0480464	0.0607141	0.428737	0.733825
Tor1aip1	0.0248428	0.0607323	0.6825	0.927464	-0.00498395	0.0549904	0.927784	0.976992
Tor1aip2	0.103283	0.0522219	0.0479541	0.423006	0.132622	0.0476399	0.00537203	0.103598
Fam163a	-0.218954	0.0932238	0.0188396	0.281381	-0.173415	0.0942185	0.0656862	0.323162
Tdrd5	0.327649	0.186065	0.0782481	0.497678	0.485509	0.21419	0.0234073	0.202437
Nphs2	-0.489536	0.524775	0.350897	NA	0.157119	0.467798	0.73697	NA
Soat1	-0.135535	0.0565964	0.0166314	0.265816	-0.120425	0.0527361	0.0223985	0.201033
Abl2	-0.0453813	0.0561332	0.418827	0.822429	-0.0402316	0.0573987	0.483357	0.772154
Tor3a	-0.245548	0.0954931	0.0101299	0.207943	-0.136704	0.0888773	0.12402	0.429159
Fam20b	-0.116668	0.0614572	0.0576484	0.445885	-0.204212	0.0591776	0.000558857	0.033334
Ralgps2	-0.0454346	0.0637993	0.476372	0.852794	0.021163	0.084575	0.802411	0.939116
Angptl1	0.00845198	0.324037	0.979191	NA	-0.116307	0.330882	0.725209	NA
Tex35	-0.307753	0.801467	0.700988	NA	-0.309454	0.783644	0.692924	NA
Rasal2	-0.0832941	0.0674616	0.216946	0.67478	-0.0525235	0.109709	0.632115	0.863029
2810025M15Rik	-0.255487	0.109272	0.0193829	0.284268	-0.034601	0.111042	0.755343	0.918691
BC026585	0.107628	0.125795	0.392231	0.80835	-0.118633	0.12974	0.360513	0.683564
Sec16b	-0.0475551	0.217051	0.826575	NA	-0.00888918	0.238481	0.970266	NA
Brinp2	-0.122212	0.0700079	0.0808644	0.501979	-0.117011	0.0861052	0.174168	0.496555
Astn1	-0.158886	0.0485968	0.00107751	0.0776839	-0.162987	0.0666796	0.0145121	0.164517
Pappa2	-0.587458	0.166726	0.000425903	0.0481233	-0.500578	0.176218	0.00450195	0.0956517
Rfwd2	0.00528621	0.0764983	0.944908	0.988463	0.00901064	0.100353	0.928454	0.976994
Scarna3a	-0.308082	1.51819	0.839192	NA	-0.326397	1.51459	0.829376	NA
Tnr	-0.120954	0.100684	0.229624	0.687762	-0.107595	0.106537	0.312526	0.641101
4930523C07Rik	-0.548886	0.176113	0.00182903	0.0977515	-0.400286	0.177655	0.0242488	0.206083
Tnn	0.22439	0.434374	0.605447	NA	0.0379979	0.46073	0.93427	NA
Mrps14	-0.0721475	0.0867749	0.405729	0.816231	-0.150878	0.0796968	0.0583386	0.304903
Cacybp	0.160034	0.108385	0.1398	0.591318	0.0657561	0.09189	0.474241	0.765383
Rabgap1l	-0.00523751	0.0706446	0.9409	0.988443	0.00789822	0.0951171	0.933822	0.978601
Gpr52	0.392342	0.917667	0.668984	0.924439	0.383271	0.91781	0.676244	0.883943
Rc3h1	0.150827	0.0636651	0.0178333	0.275536	0.166328	0.0505684	0.0010048	0.045496
Serpinc1	-0.317173	0.938914	0.735508	NA	-0.261537	0.943809	0.781697	NA
Zbtb37	-0.00299701	0.090973	0.973719	0.995246	-0.0245733	0.0801426	0.759133	0.920419
Gas5	0.0997541	0.0703656	0.156292	0.607694	0.193182	0.0778931	0.013135	0.157427
Snord47	-0.307643	1.0439	0.768219	NA	-0.315924	1.03892	0.76106	NA
Dars2	-0.0331836	0.0659657	0.614934	0.912693	0.0446722	0.0675603	0.508471	0.787382
Cenpl	-0.0441424	0.207713	0.831704	NA	-0.102236	0.195816	0.601598	NA
Klhl20	-0.0893526	0.0716311	0.212251	0.672913	-0.0706911	0.0652434	0.278587	0.614916
Ankrd45	0.0777105	0.0663801	0.241723	0.698653	0.0240783	0.0633631	0.703942	0.895709
Prdx6	-0.0741028	0.0716885	0.301287	0.749554	-0.161352	0.0721683	0.0253663	0.211164
Fasl	-0.312696	0.86505	0.717743	NA	-0.130066	0.905498	0.885784	NA
Suco	0.11758	0.0882295	0.182644	0.642951	0.0734574	0.0751202	0.328141	0.656607
4930558K02Rik	0.699862	0.667661	0.294533	NA	0.769219	0.696491	0.269411	NA
Pigc	-0.150585	0.0865552	0.081902	0.501979	-0.138749	0.0808282	0.086054	0.361163
Dnm3	0.110413	0.0580277	0.0570712	0.445014	0.0774461	0.0778489	0.319821	0.648064
2810442N19Rik	0.170502	1.22947	0.889703	NA	0.99811	1.12687	0.37576	NA
Dnm3os	0.738173	0.829836	0.373713	NA	0.548336	0.831121	0.509411	NA
Mettl13	0.0148234	0.0769331	0.847211	0.965083	0.0423035	0.0753019	0.574262	0.829148
Vamp4	0.00956047	0.0535907	0.85841	0.966058	-0.0110575	0.0561821	0.843971	0.954441
Myoc	-0.0128766	0.116348	0.911876	0.979936	-0.0341035	0.111377	0.759454	0.920419
Prrc2c	-0.0619048	0.0465095	0.183185	0.643773	-0.0661344	0.0519614	0.203103	0.533475
Fmo4	-0.561836	1.16238	0.628847	NA	-0.947764	1.04062	0.362417	NA
Fmo1	-0.294357	0.106451	0.00568913	0.163118	-0.179416	0.111179	0.106579	0.39732
Fmo2	-0.0696705	0.34205	0.8386	NA	-0.14889	0.295477	0.614335	NA
Prrx1	0.0474133	0.107098	0.657975	0.922647	0.0703937	0.102615	0.492714	0.779885
Gorab	0.0938349	0.0957341	0.327006	0.765488	0.114216	0.0854471	0.181326	0.50544
Mettl11b	-0.459534	0.266912	0.0851293	NA	-0.431603	0.273224	0.114183	NA
Kifap3	0.0029695	0.0581425	0.959268	0.991388	-0.0214066	0.059067	0.717044	0.902178
Scyl3	0.126384	0.0533732	0.0178877	0.275737	0.179177	0.0553752	0.00121349	0.0494638
BC055324	0.0733733	0.161189	0.648965	0.920556	0.132899	0.15785	0.399826	0.712964
Mettl18	-0.415906	0.194378	0.0323812	NA	-0.0419348	0.162123	0.795898	NA
Sele	-0.759997	1.35493	0.574858	NA	-0.9076	1.22359	0.458236	NA
Sell	-1.92709	1.05406	0.0675115	NA	-1.16851	0.981721	0.233941	NA
Selp	-1.51533	1.6625	0.362044	NA	-0.778379	1.55471	0.616612	NA
Gm16548	-1.65659	1.26369	0.189887	NA	-1.36728	1.18134	0.247108	NA
F5	0.0504326	0.19753	0.798479	0.958255	0.0729877	0.191619	0.703277	0.895709
Slc19a2	0.0383729	0.0635887	0.546207	0.883373	-0.0227662	0.0640073	0.72208	0.905769
Ccdc181	0.131573	0.108227	0.224094	0.682257	0.130038	0.0982049	0.185453	0.511815
Blzf1	-0.0330492	0.0951563	0.728355	0.937608	0.0229651	0.0965637	0.812018	0.942856
Nme7	-0.0512763	0.0649994	0.430186	0.830269	0.0336939	0.0967789	0.727725	0.907497
Atp1b1	-0.11684	0.0564751	0.0385583	0.39684	-0.214656	0.0718523	0.00281306	0.0754716
Dpt	-1.22159	1.01822	0.230246	NA	-0.0362617	0.969657	0.970169	NA
Gm20743	-0.407563	0.289513	0.159204	NA	-0.150218	0.294621	0.610144	NA
4930568G15Rik	0.645059	0.700442	0.357086	NA	0.848104	0.735388	0.248798	NA
Tbx19	1.43814	1.62266	0.375466	NA	1.07656	1.41576	0.44701	NA
Sft2d2	-0.060185	0.0727479	0.408062	0.817587	-0.133849	0.0713215	0.0605586	0.30946
Tiprl	-0.0506849	0.0582637	0.384343	0.805383	0.0393299	0.0542329	0.468327	0.761977
Gpr161	-0.0284571	0.0712455	0.689582	0.929828	-0.0358939	0.0861304	0.67687	0.884329
Dcaf6	-0.126827	0.0409629	0.00196061	0.1003	-0.0848471	0.0912554	0.352487	0.676184
Mpc2	-0.0230605	0.0460253	0.616343	0.912949	-0.103275	0.0552668	0.0616707	0.311782
Adcy10	-0.603679	0.365914	0.0989872	NA	-0.589634	0.359117	0.100611	NA
Mpzl1	0.0162101	0.0489903	0.740732	0.940791	0.0292598	0.054505	0.591386	0.839774
Rcsd1	0.0644872	0.116144	0.578734	0.89514	0.155766	0.139085	0.262744	0.598329
Creg1	-0.159403	0.0812274	0.0497128	0.429101	-0.227012	0.0824595	0.00590492	0.108366
Cd247	0.56107	0.655946	0.392352	NA	0.638024	0.584395	0.274935	NA
Pou2f1	0.0700029	0.0785081	0.372573	0.797301	0.0933742	0.0869656	0.282961	0.618507
Dusp27	-0.0673415	0.351292	0.84798	NA	-0.0986096	0.34919	0.77764	NA
Mael	0.560601	0.738122	0.447556	NA	-0.517585	0.698005	0.458378	NA
Ildr2	0.0882385	0.0485498	0.0691431	0.473454	0.0529073	0.0425905	0.214151	0.545679
Tada1	-0.0308574	0.0468518	0.510142	0.869805	-0.0733912	0.0480657	0.126787	0.434102
Pogk	0.0149757	0.0693231	0.828966	0.961364	-0.049915	0.0654293	0.445533	0.745114
Gm16701	0.084425	0.140935	0.549149	0.884767	0.171534	0.145236	0.237575	0.571738
Fam78b	-0.0783978	0.0585884	0.180861	0.639505	-0.0388988	0.0883494	0.659731	0.876556
Uck2	0.00542802	0.0657986	0.934254	0.986345	0.0851674	0.0868954	0.32703	0.655662
Tmco1	-0.17753	0.0680824	0.00911851	0.199256	-0.138565	0.0581568	0.0171901	0.178458
Aldh9a1	-0.0710061	0.0718158	0.322798	0.762958	-0.117271	0.0687577	0.0880879	0.36555
Mgst3	-0.0745845	0.0672826	0.267635	0.720158	-0.0772217	0.0672811	0.251073	0.585072
Rxrg	0.083372	0.0765374	0.276023	0.727957	0.0112953	0.0869402	0.896629	0.969472
Lmx1a	-0.636521	0.319333	0.0462308	NA	-0.514523	0.326466	0.115017	NA
Pbx1	0.114518	0.0886339	0.196345	0.657338	0.111418	0.0892875	0.212084	0.543517
Nuf2	0.126137	0.237997	0.596117	NA	0.164361	0.230724	0.476234	NA
Rgs5	-0.0365582	0.108029	0.735054	0.939181	-0.0393912	0.126206	0.754951	0.918558
Rgs4	-0.228432	0.0899823	0.0111288	0.217129	-0.321277	0.0810752	7.41078e-05	0.0112242
Ccdc190	-0.33139	0.101778	0.00112987	0.0789329	-0.352397	0.111902	0.00163735	0.0583149
Hsd17b7	-0.053728	0.0775472	0.488409	0.859237	-0.126602	0.074424	0.088925	0.367193
3110045C21Rik	-0.427294	0.314867	0.174761	NA	-0.175195	0.303091	0.563244	NA
Ddr2	-0.161904	0.0845275	0.055442	0.442342	-0.100896	0.0997813	0.311932	0.640564
Uap1	-0.0409735	0.0469499	0.382823	0.80444	-0.0205147	0.0503234	0.683526	0.887142
Uhmk1	-0.0383918	0.0585547	0.512045	0.870229	-0.116565	0.0574753	0.0425515	0.261556
Gm7694	-0.194334	0.126512	0.124517	0.570405	-0.327355	0.127179	0.0100538	0.137465
Nos1ap	-0.0567391	0.060998	0.352278	0.782327	0.00695569	0.0852404	0.934964	0.978745
Olfml2b	-0.132303	0.0749478	0.077519	0.495511	-0.14929	0.0900239	0.0972492	0.381636
Atf6	-0.0852007	0.0576071	0.139141	0.590164	-0.0610727	0.0754194	0.41807	0.726993
Dusp12	0.0101643	0.0831498	0.902709	0.977589	0.0772388	0.0825924	0.349695	0.673942
Fcrlb	0.178615	0.507813	0.725038	NA	-0.600023	0.468868	0.20064	NA
Fcgr2b	0.472448	0.209869	0.0243758	NA	0.369102	0.19109	0.053414	NA
Fcgr4	1.02215	0.955815	0.284889	NA	0.708538	0.801923	0.37694	NA
Fcgr3	0.131611	0.151421	0.384751	0.805669	0.157751	0.151179	0.296732	0.628516
Mir6546	0.74167	1.19789	0.535819	NA	1.08093	1.04854	0.302593	NA
Cfap126	-0.218164	0.33792	0.518533	NA	-0.189547	0.317629	0.550671	NA
Sdhc	-0.0357471	0.0486928	0.462866	0.845206	-0.0118878	0.0475246	0.80248	0.939116
Mpz	-1.20297	0.770429	0.118421	NA	-2.16921	0.753395	0.00398627	NA
Pcp4l1	-0.0876755	0.0746634	0.240284	0.698209	-0.11978	0.0808835	0.138634	0.452019
Nr1i3	-0.926242	1.18487	0.434376	NA	0.055833	1.18287	0.962353	NA
Tomm40l	-0.0952878	0.0915984	0.298211	0.749525	-0.11293	0.0813106	0.164871	0.484305
Apoa2	-0.112754	0.475024	0.812374	NA	-0.911186	0.476968	0.0560854	NA
Fcer1g	0.361247	0.156559	0.0210317	0.29449	0.219084	0.14125	0.120892	0.424051
Ndufs2	-0.0275002	0.0731729	0.707047	0.935087	-0.137249	0.074339	0.064855	0.320767
Adamts4	0.166747	0.0977663	0.0880883	0.510057	-0.0877416	0.0981639	0.371415	0.69151
B4galt3	-0.108667	0.0725575	0.134219	0.585356	-0.171467	0.0815758	0.0355593	0.243357
Ppox	0.158058	0.0927764	0.0884476	0.510341	0.201602	0.0888884	0.0233273	0.202437
Usp21	-0.0127064	0.06672	0.848961	0.965394	0.00921266	0.074928	0.902144	0.971423
Ufc1	-0.0724871	0.0630052	0.249941	0.704026	-0.0599325	0.0751875	0.425388	0.732335
Dedd	0.0257074	0.054702	0.638389	0.918475	0.0533674	0.0598569	0.372616	0.692458
Nit1	0.0472986	0.0697279	0.497562	0.86372	-0.0118305	0.0770191	0.877921	0.96319
Pfdn2	0.0141055	0.0656919	0.829984	0.961364	0.0857309	0.0706487	0.224946	0.5582
Klhdc9	0.0449476	0.153619	0.769834	0.948047	0.112789	0.144232	0.434214	0.737665
Nectin4	-0.0364436	0.179794	0.839372	0.962987	0.0186971	0.175901	0.91535	0.973393
Arhgap30	0.22529	0.173753	0.194765	NA	0.297316	0.181469	0.101341	NA
Usf1	-0.00898154	0.054579	0.86929	0.96787	-0.015698	0.0632411	0.803961	0.939333
Tstd1	-0.273494	0.363833	0.45223	NA	-0.422992	0.367798	0.250117	NA
F11r	0.158755	0.102651	0.12197	0.566813	0.100026	0.113723	0.379095	0.698211
Alyref2	-0.0333185	0.228475	0.884056	NA	-0.100948	0.200011	0.613759	NA
Cd244	0.299048	0.933689	0.748751	NA	-0.193972	0.910082	0.83122	NA
Ly9	-0.198792	0.692079	0.773929	NA	-0.30237	0.645913	0.639693	NA
Slamf7	1.23643	1.13465	0.275848	NA	-0.214197	0.951358	0.821863	NA
Cd48	0.151068	0.346412	0.662768	NA	0.196742	0.339236	0.561945	NA
Slamf1	-0.353261	0.603986	0.558627	NA	-0.632399	0.621528	0.30892	NA
Cd84	0.215838	0.17741	0.223754	NA	0.177594	0.164959	0.281661	NA
Slamf6	1.83309	0.709181	0.00974369	NA	0.983728	0.691236	0.154695	NA
Vangl2	-0.00491427	0.0793598	0.950623	0.989538	-0.104597	0.0882983	0.23618	0.57079
Nhlh1	0.870173	0.459645	0.058339	NA	0.0304965	0.438492	0.944553	NA
Ncstn	-0.0915193	0.0529162	0.0837174	0.502924	-0.147648	0.0537399	0.00600593	0.109357
Copa	-0.0489874	0.0591659	0.407689	0.817139	-0.0731618	0.0462004	0.113291	0.410011
Pex19	-0.0607921	0.0480474	0.20578	0.666149	-0.140569	0.0601922	0.019526	0.190574
Dcaf8	0.0595992	0.0434925	0.170583	0.626289	0.0534906	0.0425875	0.209111	0.540571
Pea15a	0.0295133	0.0636946	0.643109	0.919199	-0.0850274	0.0821045	0.300389	0.631109
Casq1	-0.00352864	0.481838	0.994157	NA	-0.250472	0.488003	0.60777	NA
Atp1a4	-0.535271	1.55831	0.731227	NA	-0.192618	1.57866	0.902889	NA
Atp1a2	-0.202221	0.0739251	0.0062289	0.170039	-0.251801	0.0780538	0.00125536	0.0502403
Igsf8	-0.0758747	0.0559878	0.175353	0.633104	-0.167197	0.0892558	0.0610364	0.310681
Kcnj9	0.0128018	0.058489	0.826747	0.961364	-0.00194224	0.0518905	0.970143	0.991235
Kcnj10	-0.182161	0.0971985	0.0609148	0.454772	-0.225233	0.0884431	0.0108765	0.143
Pigm	0.113957	0.070157	0.104308	0.540145	0.0107107	0.0737579	0.884541	0.965717
Slamf9	-0.508686	0.533761	0.340579	NA	-0.0262868	0.519482	0.959643	NA
Igsf9	0.0895304	0.134769	0.506483	0.867893	0.11798	0.123737	0.34035	0.666401
Tagln2	-0.0556359	0.123472	0.65228	0.921976	-0.142075	0.161073	0.377748	0.697015
Cfap45	0.0565214	0.231897	0.807436	NA	0.0112349	0.237878	0.96233	0.98912
4933439K11Rik	0.331088	0.519657	0.524041	NA	0.0531207	0.518542	0.918406	NA
Vsig8	0.373327	0.512528	0.466367	NA	-0.209179	0.487603	0.667927	NA
Slamf8	0.950248	0.817286	0.244957	NA	1.29254	0.757902	0.0881166	NA
Dusp23	-0.0214032	0.188653	0.909672	NA	-0.120291	0.177749	0.498567	NA
Ackr1	-0.0615796	0.0650026	0.343465	0.775349	-0.167988	0.100679	0.0952065	0.378816
Cadm3	-0.0580342	0.046235	0.209407	0.670825	-0.149035	0.0810632	0.0659885	0.32367
Aim2	0.517057	0.221464	0.0195579	0.285225	0.552705	0.212101	0.00916449	0.131096
Pyhin1	0.434025	0.934469	0.642317	NA	-0.405217	0.953757	0.670936	NA
Pydc3	-0.0145501	0.891115	0.986973	NA	-0.576148	0.894376	0.519452	NA
AI607873	-0.194419	0.476861	0.683489	NA	-0.348485	0.486923	0.474184	NA
Ifi204	-0.366998	0.65308	0.57415	NA	-0.52088	0.648826	0.422088	NA
Mndal	0.146112	0.426565	0.731952	NA	0.286632	0.484517	0.55413	NA
Mnda	1.19851	1.27241	0.346234	NA	0.145614	1.26239	0.908169	NA
Ifi203	-0.189723	0.343438	0.580659	NA	-0.187109	0.347323	0.590082	NA
Spta1	-0.110825	0.897094	0.901681	NA	-1.24726	0.834581	0.135053	NA
Fmn2	0.0244748	0.0593942	0.680286	0.926849	0.0433784	0.0933887	0.642294	0.866739
Grem2	-0.150948	0.072318	0.0368623	0.393581	-0.166783	0.0844924	0.0483889	0.277564
Rgs7	-0.026669	0.0835817	0.749668	0.942783	0.0406496	0.130954	0.756248	0.919158
Fh1	-0.0475905	0.0545127	0.382654	0.804433	-0.0796524	0.0478436	0.0959429	0.38009
Kmo	0.212862	0.579826	0.713535	NA	0.559063	0.572736	0.329001	NA
Opn3	-0.131016	0.10252	0.201265	0.66434	-0.216216	0.109027	0.0473521	0.274667
Chml	0.148065	0.917098	0.87174	0.967986	0.139018	0.917171	0.879524	0.9638
Wdr64	-0.343083	1.2346	0.781097	NA	NA	NA	NA	NA
Exo1	-0.271306	0.316919	0.391957	NA	-0.390575	0.368578	0.28929	NA
Pld5	0.114383	0.0949437	0.228303	0.68648	0.130872	0.14001	0.349926	0.674186
Cep170	0.102214	0.078591	0.193404	0.654237	0.0136605	0.0998825	0.891216	0.967965
Sdccag8	0.0556819	0.0961806	0.562636	0.889857	0.142301	0.11178	0.203002	0.533475
Hmga2-ps1	0.527438	0.447583	0.238632	NA	0.264272	0.402356	0.511302	NA
Akt3	-0.101023	0.0678755	0.136657	0.586365	-0.0861416	0.101949	0.398139	0.711909
Zbtb18	0.00293767	0.0978868	0.976058	0.995675	-0.0765168	0.0953878	0.422457	0.730022
Adss	-0.00612437	0.0608115	0.91978	0.981227	0.0272764	0.0576285	0.63599	0.865153
Gm16432	-0.0672931	0.155374	0.664939	0.924165	0.0223449	0.197297	0.909828	0.972668
Desi2	-0.0204458	0.0762472	0.788582	0.955595	0.030642	0.0918948	0.738797	0.911873
Cox20	0.126668	0.112068	0.25836	0.713448	0.109246	0.116818	0.349694	0.673942
Hnrnpu	-0.131081	0.0499078	0.00862773	0.196682	-0.0985014	0.0535592	0.065899	0.323651
Efcab2	0.133991	0.107555	0.212842	0.672913	0.138278	0.121118	0.253585	0.587347
Kif26b	-0.192853	0.0644766	0.00278022	0.120388	-0.153836	0.095488	0.107168	0.39859
Smyd3	-0.0279645	0.10491	0.78981	0.956357	-0.0028868	0.103303	0.977706	0.994386
Tfb2m	0.294858	0.101605	0.00370796	0.135089	0.349957	0.114806	0.00230177	0.0678682
Cnst	0.00695437	0.0500191	0.889423	0.973365	-0.0237096	0.0523042	0.650331	0.871176
Sccpdh	-0.115784	0.0637141	0.0691802	0.473454	-0.182156	0.0558296	0.0011035	0.0479493
Ahctf1	-0.0118345	0.0659699	0.857629	0.965988	0.0419869	0.0624963	0.501692	0.784993
Cdc42bpa	0.113661	0.0713681	0.111248	0.551111	0.142636	0.0845136	0.0914627	0.371736
Adck3	0.143195	0.0617394	0.0203761	0.29124	0.0585785	0.0676561	0.386585	0.704225
Psen2	-0.0843695	0.0735553	0.251373	0.704026	-0.0308329	0.0745426	0.679147	0.885072
Gm5069	0.148885	0.156736	0.342157	0.77437	-0.253527	0.143223	0.0767002	0.346898
Itpkb	-0.0232349	0.0691	0.736682	0.939467	-0.0258621	0.0787096	0.742476	0.913812
Stum	-0.0402945	0.0583406	0.489769	0.859525	-0.0952887	0.066546	0.152166	0.467672
Parp1	-0.0576256	0.0507835	0.256488	0.710922	-0.0792495	0.0422161	0.0604859	0.30946
Lin9	0.157039	0.143365	0.273349	0.726017	0.25805	0.159279	0.105208	0.39461
Acbd3	0.0293924	0.0684467	0.667617	0.924165	-0.0020848	0.0606005	0.972556	0.991839
H3f3a	-0.0209296	0.0749648	0.780097	0.951609	0.052507	0.065807	0.424932	0.732335
Sde2	-0.0588103	0.0571775	0.303688	0.751031	-0.111701	0.0580352	0.0542658	0.292666
Lefty2	-0.116488	0.46516	0.802257	NA	-0.327648	0.419727	0.435025	NA
Pycr2	-0.114723	0.0762695	0.132535	0.583132	-0.144129	0.0811921	0.0758713	0.344588
Lefty1	-0.149135	0.319717	0.640887	NA	-0.174334	0.312879	0.577396	NA
Tmem63a	0.220235	0.0878563	0.012184	0.22747	0.174196	0.0887333	0.0496302	0.281195
Ephx1	-0.0141259	0.075059	0.850722	0.965544	-0.111432	0.0674224	0.0983842	0.383415
Nvl	0.0963328	0.0630037	0.126264	0.573261	0.186072	0.079694	0.0195524	0.190574
Cnih4	0.00525008	0.070145	0.940337	0.98839	-0.0115739	0.0539321	0.830078	0.948766
Wdr26	-0.0141224	0.0496914	0.776256	0.950675	0.0205978	0.0499593	0.680126	0.885786
Cnih3	0.0358651	0.0558758	0.520956	0.873015	0.0266505	0.0711444	0.70796	0.897754
Ccdc121	0.116567	0.434454	0.788464	NA	0.159512	0.405961	0.694375	NA
Lbr	0.044715	0.0717477	0.533136	0.877129	0.0313095	0.0722092	0.664583	0.878628
Enah	0.0161624	0.0539899	0.764666	0.947117	0.0343888	0.0652014	0.597899	0.842861
Srp9	-0.10249	0.0783234	0.190686	0.652559	-0.0486807	0.0855215	0.569206	0.825587
Degs1	-0.0738833	0.091545	0.419625	0.823342	-0.148896	0.0837422	0.0753983	0.343639
1700047M11Rik	0.330501	0.155106	0.0331055	0.374614	0.433959	0.16747	0.00956238	0.134276
Fbxo28	0.0748012	0.0624648	0.231115	0.689418	0.109258	0.0531106	0.0396697	0.255106
Trp53bp2	-0.102244	0.0590885	0.0835658	0.502478	-0.119952	0.0536295	0.0253079	0.210993
Capn2	-0.197626	0.0472268	2.8565e-05	0.0103104	-0.196119	0.0580203	0.000724401	0.0377708
Capn8	0.49813	1.66347	0.764596	NA	-0.82205	1.23259	0.504818	NA
Susd4	0.00202467	0.0552125	0.970748	0.994395	0.0477644	0.068719	0.487013	0.774917
Tlr5	0.365229	0.253312	0.149355	NA	0.0772504	0.244395	0.751935	NA
Disp1	0.0530991	0.0722931	0.462646	0.845206	0.0995334	0.0891008	0.263957	0.599831
Brox	0.00814574	0.0469349	0.862216	0.966487	0.00875357	0.0516507	0.865422	0.960324
Aida	0.120036	0.0675332	0.0754971	0.492117	0.0632497	0.0670193	0.345296	0.669931
Mia3	0.0462327	0.0539226	0.391229	0.807911	-0.00289109	0.0644066	0.964197	0.98934
Taf1a	0.162828	0.0937332	0.0823618	0.501979	0.240608	0.0894955	0.00717754	0.117078
Hhipl2	0.404465	0.605838	0.504381	NA	0.251125	0.603048	0.677098	NA
1700056E22Rik	0.38516	0.827573	0.641639	NA	-0.365082	0.832339	0.660936	NA
Dusp10	0.0818382	0.0993277	0.409984	0.817689	0.0410114	0.0995498	0.680363	0.885832
Hlx	0.467919	0.310769	0.132149	NA	0.573925	0.315684	0.0690589	NA
2021-03-01	-0.378121	0.478224	0.429133	NA	0.0685073	0.493528	0.889599	NA
2021-03-02	0.0264595	0.0563371	0.638596	0.918475	-0.012498	0.0537485	0.816129	0.944727
C130074G19Rik	-0.0333937	0.0775681	0.666826	0.924165	-0.0629529	0.0848452	0.458104	0.75339
Mark1	-0.0306358	0.0434721	0.480983	0.856061	0.0197255	0.0581084	0.734262	0.909123
Rab3gap2	0.0146411	0.0415111	0.724311	0.936384	0.0418814	0.0463134	0.365834	0.686625
Iars2	-0.0857863	0.0538537	0.111171	0.551111	-0.0395557	0.0483398	0.413195	0.724318
Bpnt1	0.0960759	0.0628243	0.126195	0.573163	0.0715099	0.0514839	0.16484	0.484305
Eprs	0.0154723	0.0596061	0.795191	0.958255	0.00404544	0.0559902	0.942401	0.981754
9630028B13Rik	0.663747	0.47328	0.160784	NA	0.248473	0.467263	0.59489	NA
Gm2061	-0.188987	0.177733	0.287636	NA	-0.253126	0.184339	0.169706	NA
Slc30a10	-0.182458	0.0711247	0.010308	0.21027	-0.208809	0.0689033	0.00244181	0.0702602
5033404E19Rik	0.37939	0.620676	0.541032	NA	-0.0349916	0.588561	0.952591	NA
Lyplal1	-0.0532694	0.11538	0.644305	0.919525	-0.318425	0.130865	0.0149642	0.166834
A730004F24Rik	0.259287	1.65896	0.8758	NA	-1.28945	1.59101	0.417676	NA
Tgfb2	0.0776449	0.075925	0.306473	0.752461	0.15951	0.0740427	0.0312167	0.228296
Rrp15	-0.11859	0.10473	0.257491	0.712486	-0.0856037	0.117376	0.465812	0.760261
Spata17	0.095906	0.317597	0.762672	0.946167	0.0329505	0.309833	0.915305	0.973393
1700007P06Rik	0.0989816	0.556223	0.85876	NA	-0.555445	0.541927	0.30539	NA
Gpatch2	0.0124884	0.0770063	0.871169	0.967986	0.0510235	0.105359	0.628187	0.86201
Esrrg	0.0600274	0.0822618	0.465566	0.847753	0.0938185	0.118312	0.427792	0.733269
Ush2a	-0.480147	0.29116	0.0991303	NA	-0.259543	0.29841	0.384434	NA
Kctd3	-0.0897044	0.0490662	0.0675149	0.472254	-0.0592314	0.0550973	0.28236	0.618126
Kcnk2	0.0738081	0.0652666	0.25811	0.713448	0.0503659	0.0731791	0.491292	0.778583
Cenpf	0.205478	0.269338	0.445524	NA	-0.104623	0.258942	0.686183	NA
Ptpn14	-0.0877519	0.0669204	0.18976	0.652559	-0.0605512	0.069081	0.380745	0.699566
Smyd2	-0.0188586	0.064369	0.76954	0.948047	-0.019288	0.0659043	0.769777	0.926454
Prox1	0.315715	0.0868834	0.000279306	0.0403255	0.233983	0.0852019	0.00602863	0.109357
Rps6kc1	-0.0141874	0.0556654	0.798825	0.958255	0.0489441	0.0769007	0.524478	0.798196
Angel2	-0.0766959	0.044205	0.0827395	0.501979	-0.064329	0.0568526	0.257842	0.592781
Vash2	-0.19036	0.119281	0.110514	0.550319	-0.143754	0.118301	0.224307	0.557643
Mfsd7b	0.249913	0.0780278	0.00136064	0.0852706	0.395011	0.0805511	9.39729e-07	0.000643121
A230020J21Rik	-0.337529	1.39686	0.809064	NA	0.447958	1.2366	0.717165	NA
Tatdn3	0.189611	0.0904089	0.0359703	0.387561	0.269924	0.109636	0.013816	0.161556
Nsl1	-0.174673	0.239819	0.466396	NA	0.0122824	0.24521	0.960051	NA
Batf3	0.221781	0.288046	0.441329	NA	0.205182	0.273497	0.453125	NA
Atf3	0.209886	0.26148	0.422157	NA	0.182672	0.236914	0.44068	NA
Nenf	0.067027	0.0780359	0.390382	0.807357	0.0253294	0.0801633	0.752023	0.917281
Tmem206	0.0768808	0.0750634	0.305735	0.752056	0.0937615	0.0767538	0.221863	0.554291
Ppp2r5a	-0.0861783	0.0414805	0.0377498	0.394927	-0.0409691	0.0412008	0.320039	0.648406
Dtl	-0.0464386	0.116867	0.691099	0.930392	-0.0156616	0.110443	0.887232	0.966999
Ints7	0.0656232	0.0458419	0.152284	0.605315	0.0901336	0.0519018	0.0824548	0.35505
Lpgat1	-0.0353115	0.0631409	0.575992	0.894756	-0.0417352	0.0640786	0.514845	0.790754
Nek2	-0.0918977	0.233042	0.69333	NA	0.0683508	0.228357	0.764699	NA
1700034H15Rik	0.0381797	0.168317	0.820554	0.961364	-0.0171887	0.159969	0.914432	0.973308
Slc30a1	-0.0522138	0.0718157	0.467193	0.848576	-0.107654	0.102644	0.294266	0.626243
Rd3	0.0698838	0.313437	0.823567	NA	-0.135409	0.299237	0.650897	NA
Traf5	0.214607	0.131881	0.103678	0.538448	0.199446	0.140991	0.157186	0.474192
Rcor3	0.110059	0.0731061	0.132203	0.583072	0.178658	0.0900999	0.0473796	0.274667
Gm10516	-0.182083	0.126823	0.151081	0.604824	-0.0659671	0.127429	0.604685	0.84677
Kcnh1	-0.132543	0.059775	0.0265982	0.329067	-0.112184	0.0806981	0.164478	0.48387
Hhat	0.371306	0.153082	0.0152857	0.254319	0.44127	0.187739	0.0187512	0.186408
1700065J18Rik	-0.859512	1.31006	0.511769	NA	NA	NA	NA	NA
Sertad4	0.0385468	0.0720829	0.592818	0.902951	-0.0622554	0.0727912	0.392407	0.707859
Gm15867	0.280494	0.374014	0.453281	NA	0.124929	0.369647	0.735388	NA
Syt14	0.0411853	0.0825894	0.618008	0.913535	0.109805	0.118891	0.355707	0.679386
Diexf	0.0136231	0.061021	0.823339	0.961364	0.0328284	0.0646627	0.611673	0.851119
Irf6	-0.158964	0.369182	0.66677	NA	-0.22003	0.371635	0.553811	NA
A130010J15Rik	-0.146378	0.126464	0.247083	0.701617	0.01762	0.117271	0.880567	0.964189
Traf3ip3	0.503184	0.335453	0.133611	NA	0.648707	0.360733	0.0721294	NA
Hsd11b1	-0.00462822	0.132874	0.972214	0.995008	-0.182886	0.11595	0.114732	0.412158
G0s2	-0.0437342	0.228136	0.847976	NA	-0.206551	0.205764	0.315463	NA
Lamb3	0.072483	0.222086	0.744142	NA	0.178145	0.234001	0.446479	NA
Camk1g	-0.0990002	0.0877631	0.259304	0.713684	-0.107851	0.0914551	0.238288	0.571738
4930503O07Rik	-0.0788865	1.15761	0.945669	NA	-0.0171192	1.21243	0.988735	NA
Plxna2	-0.164777	0.049423	0.000856048	0.0682422	-0.137735	0.06075	0.0233757	0.202437
Cd34	-0.327997	0.0736393	8.4247e-06	0.00437882	-0.263501	0.0774056	0.000663674	0.0359573
Gm16897	0.406359	0.328575	0.216186	NA	0.655398	0.32866	0.0461355	NA
A330023F24Rik	0.162159	0.115362	0.159825	0.613744	0.2829	0.11121	0.010964	0.143425
Cd46	0.401609	0.231866	0.0832601	0.502033	0.409501	0.226688	0.0708473	0.334851
Cr1l	-0.0734011	0.0809793	0.364715	0.791037	-0.075548	0.099094	0.445829	0.745226
Cr2	0.451672	0.428667	0.292035	NA	0.460845	0.429724	0.283531	NA
Ppp1r14c	0.0290206	0.0680815	0.669917	0.924473	0.0600201	0.0966218	0.534477	0.80291
Iyd	0.0192027	0.336966	0.954555	NA	0.155987	0.311461	0.616496	NA
Plekhg1	0.102018	0.14685	0.487239	0.858589	0.110112	0.158864	0.488235	0.775689
Mthfd1l	-0.0241946	0.068178	0.722684	0.936197	0.0674887	0.0795936	0.396485	0.710728
Akap12	0.0130205	0.0935205	0.889271	0.973365	0.0397991	0.0831874	0.632346	0.863087
Zbtb2	0.172208	0.0833285	0.0387701	0.39684	0.138278	0.0831012	0.0961187	0.380235
Rmnd1	-0.0113427	0.0685678	0.868611	0.96787	0.0752862	0.0818842	0.357874	0.681423
Armt1	0.0123703	0.0656934	0.850638	0.965544	0.00444963	0.0608905	0.941746	0.981605
Ccdc170	-0.276398	0.289915	0.3404	NA	-0.21214	0.306261	0.488513	NA
Esr1	-0.0596333	0.124476	0.631885	0.916719	0.0567859	0.143372	0.69205	0.891493
Syne1	-0.0318733	0.046494	0.493006	0.861354	-0.0142735	0.0466043	0.7594	0.920419
Myct1	-0.564958	0.403819	0.161802	NA	-0.30352	0.410606	0.459785	NA
Vip	-0.114879	0.114146	0.314213	0.756552	-0.25148	0.112347	0.0251935	0.210993
Fbxo5	-0.298048	0.261183	0.25381	NA	-0.210618	0.255065	0.40895	NA
Mtrf1l	-0.0488275	0.126237	0.69891	0.932578	0.0140884	0.140791	0.920292	0.974566
Rgs17	0.168922	0.0924495	0.0676726	0.472254	0.0894495	0.0984636	0.36364	0.685758
Oprm1	-0.134444	0.103393	0.193492	0.654237	-0.171631	0.0983721	0.0810344	0.352759
Ipcef1	0.0388694	0.0766015	0.611858	0.911193	0.0226097	0.0809695	0.780063	0.930138
Cnksr3	0.0487527	0.100999	0.629306	0.916719	0.119754	0.103543	0.247451	0.581494
Ulbp1	-0.922131	0.947923	0.330657	NA	-0.875655	0.93323	0.348088	NA
Lrp11	-0.133191	0.0494601	0.00708336	0.182621	-0.210443	0.0586056	0.000329628	0.0253619
Pcmt1	-0.0184006	0.0392632	0.639322	0.918475	-0.0622931	0.0307665	0.042898	0.262866
A630066F11Rik	0.201868	0.199252	0.310999	NA	-0.0733067	0.186039	0.693551	NA
Nup43	-0.00524697	0.138322	0.969741	0.994314	0.121978	0.140907	0.386676	0.704277
BC020402	0.00673424	0.112768	0.95238	0.990098	3.1993e-05	0.115623	0.999779	0.999779
Lats1	0.0472743	0.0599457	0.430335	0.830269	0.087426	0.0584536	0.134745	0.445971
Katna1	0.0140021	0.0866343	0.871603	0.967986	0.067535	0.101965	0.507756	0.787382
Ginm1	-0.0589933	0.0940533	0.530507	0.876317	-0.0270205	0.0890611	0.761591	0.921635
Ppil4	0.166954	0.0749341	0.0258793	0.324563	0.217541	0.0786972	0.00570487	0.106103
Zc3h12d	0.598877	0.720789	0.406051	NA	-0.209228	0.655649	0.749639	NA
Tab2	0.0898049	0.0643157	0.16262	0.618042	0.11869	0.0810694	0.143178	0.458557
Ust	-0.0298967	0.0623879	0.631791	0.916719	0.0203494	0.0817609	0.803447	0.939116
Sash1	-0.129222	0.0437086	0.00311201	0.128782	-0.140653	0.0595959	0.0182695	0.183869
Samd5	-0.0162048	0.131039	0.901581	0.977484	-0.0294598	0.146991	0.841153	0.953707
Stxbp5	0.0230422	0.0544392	0.672101	0.92488	0.0439197	0.0798487	0.582294	0.834516
Adgb	-0.0761066	0.250017	0.760819	0.945583	-0.157115	0.256322	0.539904	0.806198
Rab32	-0.086768	0.202252	0.667917	NA	-0.137913	0.186114	0.458685	NA
Gm5177	1.08485	1.0902	0.319694	NA	-0.432344	1.19365	0.7172	NA
Grm1	-0.00263882	0.0712105	0.97044	0.994314	0.00913038	0.112484	0.935307	0.978745
Shprh	-0.0160786	0.0660811	0.80776	0.958991	0.0170251	0.0733586	0.816475	0.944897
Fbxo30	-0.0824603	0.102333	0.420357	0.823638	-0.113915	0.080404	0.156548	0.47325
Epm2a	-0.216701	0.0721581	0.00267204	0.1185	-0.146111	0.113368	0.19746	0.526249
Utrn	-0.0150761	0.0588136	0.797691	0.958255	0.00872255	0.0802861	0.913485	0.973294
B230208H11Rik	-0.345453	0.426481	0.417935	NA	-0.373383	0.378914	0.324426	NA
Stx11	-0.238987	0.422938	0.57203	NA	-0.176228	0.466597	0.705662	NA
Sf3b5	-0.0621681	0.142222	0.662025	0.923614	-0.153968	0.126017	0.221784	0.554289
Plagl1	0.15262	0.0816962	0.0617421	0.457061	0.0789418	0.0629745	0.210005	0.541991
Hymai	0.571947	1.03637	0.581033	NA	0.561009	1.03492	0.587765	NA
Zc2hc1b	-0.0992916	0.965559	0.918095	NA	-0.018725	0.963541	0.984495	NA
Ltv1	-0.044916	0.104165	0.666322	0.924165	0.0514333	0.0953363	0.589546	0.838983
Phactr2	0.0295624	0.0723554	0.682853	0.927691	0.0503291	0.078702	0.522504	0.796239
Fuca2	-0.198148	0.0567928	0.000484898	0.0512257	-0.212695	0.0653216	0.00112947	0.0484705
Pex3	-0.0259046	0.0665454	0.697072	0.931963	-0.0696634	0.0734602	0.342969	0.668209
Adat2	-0.0479552	0.111677	0.667626	0.924165	0.00409506	0.107744	0.969682	0.991164
Aig1	-0.00429411	0.0814138	0.957936	0.99111	-0.00208128	0.123438	0.986547	0.996912
Hivep2	0.0264344	0.0822808	0.748005	0.942185	0.0496339	0.0822601	0.546257	0.810612
Adgrg6	-0.113094	0.115734	0.328474	0.766887	-0.15045	0.121189	0.214437	0.545889
Vta1	-0.00351797	0.069709	0.959751	0.991416	-0.0690428	0.091119	0.448618	0.746631
1700016L04Rik	-0.632785	0.80175	0.429963	NA	-0.0721401	0.800737	0.928214	NA
Nmbr	-0.0594581	0.176449	0.73614	0.939336	-0.0596527	0.174531	0.73251	NA
Gm20125	0.323534	0.708189	0.647781	NA	0.496816	0.731064	0.496771	NA
Cited2	-0.093049	0.0966373	0.335613	0.770587	-0.26791	0.110976	0.0157732	0.171775
Txlnb	0.0370158	0.225079	0.869371	NA	0.007838	0.221803	0.97181	NA
Heca	0.135453	0.0654957	0.0386293	0.39684	0.161894	0.0581315	0.00535326	0.103584
Abracl	0.105592	0.128157	0.409983	0.817689	0.155826	0.119045	0.190546	0.518444
Reps1	-0.0954287	0.045248	0.0349432	0.382521	-0.0438938	0.0861676	0.610472	0.850709
Ect2l	-0.129139	0.337228	0.701761	NA	-0.135688	0.361196	0.707168	NA
Ccdc28a	0.0710216	0.07824	0.364016	0.790123	0.144093	0.0748605	0.054252	0.292666
Nhsl1	-0.242387	0.0667967	0.000284818	0.040339	-0.260369	0.0663595	8.72284e-05	0.0123286
Hebp2	-0.369353	0.168074	0.02798	NA	-0.170528	0.17488	0.329503	NA
Arfgef3	-0.0662322	0.0448713	0.139931	0.591318	-0.0434323	0.0654875	0.507193	0.787192
Perp	-0.216356	0.159997	0.176296	0.633864	-0.219189	0.140677	0.119209	0.421073
Tnfaip3	-0.0338538	0.0974992	0.728425	0.937608	-0.0851782	0.100613	0.397221	0.711344
Gm20139	-0.967427	0.989709	0.328328	NA	-0.980489	0.962399	0.3083	NA
Olig3	-0.9589	1.4065	0.495387	NA	-2.3306	1.33626	0.0811372	NA
Ifngr1	-0.0885494	0.0721429	0.219666	0.677025	-0.1942	0.0751879	0.00979825	0.135589
Il20ra	0.313735	0.248181	0.20618	NA	0.0439221	0.267269	0.869466	NA
Slc35d3	0.0728101	0.136005	0.592407	0.902603	-0.201138	0.134934	0.136056	0.448108
Pex7	-0.0377531	0.0603549	0.53163	0.876317	0.00343973	0.0816408	0.966393	0.989465
Map3k5	-0.155452	0.0433408	0.000334825	0.0441	-0.0900038	0.0685557	0.189231	0.517073
Map7	0.0231613	0.0687168	0.736075	0.939336	0.0771415	0.084483	0.361189	0.68403
Rpl32l	-0.637047	1.50703	0.672502	NA	-0.696177	2.25222	0.75724	NA
Bclaf1	0.111075	0.0710287	0.117864	0.561168	0.148142	0.0755553	0.0499131	0.281893
Mtfr2	0.838824	0.424256	0.0480229	NA	1.0869	0.425705	0.0106747	NA
Pde7b	0.0278277	0.107861	0.79641	0.958255	0.0105084	0.105299	0.920506	0.974566
Ahi1	-0.012138	0.0730383	0.86801	0.96787	0.0403555	0.0769835	0.600132	0.844263
Myb	0.0750357	0.24384	0.758291	NA	-0.0815312	0.231866	0.725116	NA
Hbs1l	-0.0490661	0.0513201	0.339031	0.771891	0.0177518	0.0709745	0.802498	0.939116
Aldh8a1	0.374747	0.760002	0.621951	NA	0.202802	0.78239	0.795474	NA
1700020N01Rik	0.152042	1.17089	0.896684	NA	-0.300471	1.05206	0.775183	NA
Sgk1	0.279998	0.160736	0.0815126	0.501979	0.256092	0.149374	0.086448	0.361929
E030030I06Rik	-0.849786	0.656548	0.195553	NA	-0.597358	0.660456	0.36575	NA
H60b	0.348123	0.334349	0.297785	NA	0.612943	0.327385	0.0611733	NA
C920009B18Rik	-0.0111617	1.01616	0.991236	NA	-0.587831	1.1277	0.602181	NA
Raet1d	0.480446	1.15531	0.677514	NA	0.538421	0.992117	0.587337	NA
Gm10825	0.945609	1.44143	0.511811	NA	-1.04727	1.33106	0.431403	NA
Slc2a12	-0.275322	0.104518	0.00843321	0.196031	-0.22549	0.101374	0.0261255	0.214058
Tbpl1	-0.0663873	0.0639244	0.299025	0.749525	-0.0371706	0.0560885	0.507515	0.787382
Tcf21	-0.682034	1.62665	0.675006	NA	-1.08605	1.81094	0.548695	NA
Eya4	-0.0242542	0.117771	0.836835	0.962987	-0.0135699	0.137884	0.921603	0.974713
Rps12	0.103284	0.0917841	0.260466	0.714482	-0.112752	0.0751068	0.133299	0.443811
Snora33	0.26063	1.15562	0.821565	NA	0.255604	1.15425	0.824745	NA
Snord100	0.142483	1.14179	0.90069	NA	0.130021	1.13758	0.909003	NA
Slc18b1	-0.0943155	0.0624545	0.131006	0.580948	-0.0995745	0.0571758	0.0815874	0.353941
Vnn3	-1.20166	1.20374	0.318146	NA	-0.449966	1.09085	0.67998	NA
Vnn1	0.138865	0.4786	0.771703	NA	-0.205277	0.419222	0.624374	NA
Stx7	-0.0187119	0.0399204	0.639262	0.918475	-0.0663315	0.036135	0.0664086	0.32475
Moxd1	-0.284805	0.0905702	0.00166326	0.0956301	-0.238398	0.106363	0.0250019	0.210013
Ctgf	-0.18761	0.0845455	0.0264835	0.328546	-0.323664	0.124155	0.00913581	0.130829
Enpp1	-0.239774	0.103313	0.0202951	0.290616	-0.21472	0.105254	0.0413489	0.258965
Enpp3	-0.287956	0.355156	0.417487	NA	-0.519365	0.364579	0.154284	NA
Med23	-0.0846907	0.0394985	0.0320207	0.368209	-0.0715732	0.0506011	0.157227	0.474192
Arg1	0.831055	1.3712	0.544462	NA	-0.350612	1.28785	0.785433	NA
Akap7	5.03103e-05	0.0565535	0.99929	0.999742	0.0546876	0.0797185	0.492708	0.779885
Epb41l2	-0.0342805	0.0552075	0.53464	0.877635	-0.044166	0.0590292	0.454335	0.750664
Smlr1	0.177173	0.959119	0.853445	NA	0.26881	0.935959	0.773957	NA
Gm29571	0.757759	0.949873	0.425017	NA	0.752903	0.956703	0.431295	NA
Tmem200a	0.0534104	0.0790464	0.499241	0.864608	0.0976442	0.0970537	0.314375	0.642435
Gm9767	0.677879	0.598839	0.257639	NA	0.107882	0.490374	0.825872	NA
Samd3	-0.197896	0.215973	0.359509	NA	0.0514039	0.219264	0.814645	NA
L3mbtl3	0.00827314	0.0573165	0.885231	0.97252	0.0312859	0.0760758	0.680892	0.886315
Arhgap18	-0.0864573	0.113666	0.446882	0.837157	-0.0527182	0.137515	0.701451	0.895097
Lama2	-0.159181	0.0776363	0.0403311	0.40221	-0.240971	0.109873	0.028295	0.219499
Ptprk	0.0465807	0.0616356	0.449803	0.838815	0.0486292	0.0981466	0.620265	0.857073
Themis	0.139583	0.682851	0.838032	NA	0.311993	0.696138	0.654026	NA
Soga3	0.0683881	0.0676948	0.312379	0.755828	0.0442313	0.083199	0.59498	0.842235
9330159F19Rik	0.140327	0.0800183	0.0794837	0.499425	0.0430153	0.095195	0.651366	0.872001
Echdc1	0.020452	0.0839495	0.807524	0.958962	-0.0147412	0.0781753	0.850433	0.956198
Rnf146	-0.0163323	0.0637646	0.797847	0.958255	-0.0486421	0.0749832	0.516529	0.791777
Rspo3	0.0530318	0.118021	0.653185	0.922168	-0.0861106	0.12264	0.482591	0.771849
Cenpw	0.345341	0.212391	0.103957	NA	0.0972767	0.207489	0.639192	NA
Trmt11	0.0831421	0.102889	0.419045	0.822518	0.190119	0.114785	0.0976586	0.382348
Gm20300	0.0331342	0.0855804	0.69863	0.932512	-0.100383	0.0761327	0.187329	0.514543
Hint3	0.152414	0.0756367	0.0438965	0.413134	0.0361286	0.0745059	0.627741	0.861734
Ncoa7	0.116212	0.0768416	0.130442	0.580538	0.102771	0.0905764	0.256528	0.591215
Hey2	0.0953567	0.122341	0.435722	0.832002	0.0244703	0.125245	0.845096	0.95517
Hddc2	-0.0205223	0.0979874	0.834106	0.962812	0.0460036	0.102601	0.653883	0.873478
Tpd52l1	-0.103917	0.0642582	0.105841	0.543294	-0.0388582	0.0988123	0.694133	0.892115
Supt4b	-0.0271073	1.71046	0.987356	NA	-0.0153104	1.73916	0.992976	NA
Rnf217	0.102392	0.0662955	0.122471	0.567342	0.141921	0.0992563	0.152762	0.468882
Nkain2	-0.0320448	0.110538	0.771894	0.948764	-0.015879	0.137353	0.907964	0.972116
Trdn	0.0249769	0.599645	0.966775	NA	-0.300633	0.619474	0.627461	NA
D830005E20Rik	0.0943623	1.81121	0.95845	NA	0.223345	1.5287	0.883841	NA
Clvs2	-0.129657	0.0715324	0.0698984	0.47528	-0.0800271	0.0965406	0.407134	0.718643
Rsph4a	-0.169544	0.171889	0.323959	0.764256	-0.328285	0.19088	0.0854597	0.359739
Zufsp	0.0333002	0.103353	0.747301	0.942185	0.0366689	0.115789	0.75148	0.917231
A830082N09Rik	0.195976	0.0846234	0.0205658	0.292057	0.151381	0.0915365	0.0981725	0.38323
Rwdd1	-0.000300028	0.0823331	0.997092	0.999742	0.0312608	0.0994852	0.75335	0.918093
Trappc3l	1.30022	0.63642	0.0410501	NA	0.799491	0.617538	0.195444	NA
Fam26e	-0.219699	0.134931	0.103476	0.537994	-0.296468	0.12373	0.016571	0.174956
Fam26f	-0.86465	1.01135	0.392579	NA	0.92615	0.773261	0.231026	NA
Dse	-0.0361916	0.0854511	0.671905	0.92488	-0.0785555	0.0936313	0.401476	0.713906
Tspyl1	-0.245621	0.0968762	0.0112316	0.217753	-0.320191	0.0901777	0.000384265	0.0269492
Tspyl4	-0.181844	0.0873842	0.0374369	0.394656	-0.326829	0.0905794	0.000308326	0.0242979
Nt5dc1	0.0467309	0.1691	0.782279	0.952754	0.0359695	0.198632	0.8563	0.958063
Col10a1	-0.299132	0.569066	0.599128	NA	-0.668968	0.486518	0.169127	NA
Frk	0.489008	0.287058	0.0884722	NA	0.666695	0.272217	0.0143203	NA
Hs3st5	0.0826767	0.128435	0.519756	0.872849	0.0136912	0.154286	0.929289	0.976999
Hdac2	-0.0564926	0.0653374	0.387242	0.8069	-0.0253847	0.0537803	0.636921	0.865161
Marcks	-0.0752811	0.109778	0.492865	0.861354	-0.207171	0.0957159	0.0304309	0.226211
Lama4	0.0253898	0.101363	0.802213	0.958255	0.0502011	0.122822	0.682738	0.887142
Fam229b	-0.0567461	0.1013	0.575356	0.894756	-0.0394477	0.11576	0.733276	0.90871
Tube1	-0.354137	0.139101	0.0108994	0.216225	0.0243141	0.14566	0.86743	0.960709
Wisp3	0.160911	0.928213	0.862372	NA	0.234817	0.923259	0.799237	NA
Fyn	0.0171502	0.049885	0.731001	0.938086	0.0600258	0.0650127	0.355854	0.679421
Traf3ip2	0.168603	0.205971	0.413029	NA	0.0956519	0.216147	0.658105	NA
E130307A14Rik	0.0274218	0.0747602	0.713771	0.935575	0.0731273	0.1004	0.466396	0.760368
Rev3l	0.127318	0.0769112	0.0978466	0.528502	0.120885	0.0866759	0.163114	0.482627
Mfsd4b4	-0.00670131	0.138323	0.96136	0.991579	-0.0341732	0.13671	0.802611	0.939116
Mfsd4b3	-0.70902	0.773459	0.359307	NA	-0.547558	0.761668	0.472207	NA
Mfsd4b5	2.41152	1.05569	0.0223538	NA	1.01228	0.882145	0.251166	NA
Mfsd4b1	-0.255394	0.280614	0.362755	NA	-0.0792295	0.285006	0.781018	NA
Slc16a10	-0.0354656	0.105304	0.736274	0.939336	4.16196e-05	0.141503	0.999765	0.999779
Rpf2	0.0873673	0.0852377	0.30537	0.751857	0.0973941	0.0947274	0.303879	0.634244
Gtf3c6	0.187848	0.104093	0.0711354	0.479538	0.0554349	0.108055	0.607934	0.84881
Rnu3a	0.0888798	0.21268	0.676018	0.92606	0.142223	0.182668	0.436224	0.739147
Amd1	-0.107581	0.0535727	0.0446298	0.415615	-0.122257	0.058776	0.0375218	0.247648
Cdk19	0.095252	0.0483033	0.0486144	0.424884	0.0847482	0.0535499	0.113512	0.410114
Ddo	-0.281984	0.0959947	0.00330877	0.131646	-0.299287	0.106397	0.00490903	0.0985063
Mettl24	-0.0686219	0.156361	0.660756	0.923509	0.0624369	0.194968	0.748785	0.916518
Cdc40	-0.0405295	0.0641968	0.527823	0.875866	0.0344848	0.0694545	0.619536	0.856723
Wasf1	-0.0821878	0.0417937	0.0492397	0.426935	-0.0487597	0.0711003	0.492848	0.779974
Gpr6	-0.153879	0.126408	0.223482	0.682257	-0.246319	0.139287	0.0769886	0.347367
Fig4	-0.0586332	0.0470414	0.212611	0.672913	-0.0425326	0.0625398	0.496449	0.781298
Zbtb24	0.11363	0.0636954	0.0744307	0.488233	0.17136	0.0643704	0.00776579	0.119896
Mical1	0.045326	0.0973255	0.641419	0.919122	0.0502401	0.10205	0.622501	0.857941
Smpd2	-0.0596348	0.0993323	0.548268	0.883895	0.0218991	0.0992716	0.825405	0.947826
Ppil6	0.260534	0.111068	0.018991	0.282668	0.406064	0.116816	0.000508773	0.0313534
Cd164	0.0318001	0.0771522	0.680212	0.926849	-0.059227	0.0729669	0.416965	0.726284
Ccdc162	-0.0118265	0.223944	0.957883	NA	-0.201262	0.227206	0.375718	NA
5730435O14Rik	-0.339849	1.55952	0.827493	NA	NA	NA	NA	NA
Cep57l1	0.0289999	0.122178	0.81238	0.959976	0.102564	0.135091	0.447721	0.746631
Sesn1	-0.0263789	0.0518649	0.611027	0.911037	-0.0148052	0.0689141	0.829896	0.948766
Armc2	-0.0664632	0.081263	0.413427	0.819038	-0.0205597	0.0925687	0.824234	0.947728
Foxo3	-0.029704	0.069361	0.668468	0.924281	0.015569	0.0734764	0.832192	0.949803
Lace1	-0.117073	0.0732198	0.109838	0.549548	-0.0228785	0.112123	0.838315	0.952601
Snx3	-0.0231942	0.04753	0.625557	0.915239	-0.0198852	0.0461018	0.666227	0.879666
Nr2e1	-0.0145446	0.096845	0.880619	0.971455	-0.0349846	0.0919701	0.703655	0.895709
Ostm1	-0.116777	0.0629003	0.0633765	0.461054	-0.210595	0.0697273	0.00252548	0.0715442
Sec63	0.09251	0.0656745	0.158949	0.611615	0.139435	0.0646155	0.0309344	0.227169
Scml4	-0.224421	0.119115	0.0595551	0.450416	-0.095095	0.117868	0.419785	0.7279
Sobp	0.0401164	0.0544208	0.46103	0.84375	0.0525133	0.081801	0.520897	0.794628
9030612E09Rik	0.0224414	0.232986	0.923266	NA	-0.250057	0.227354	0.271393	NA
Pdss2	0.0219247	0.0650302	0.736006	0.939336	0.0467619	0.108266	0.665802	0.879468
Bend3	-0.0269706	0.0824685	0.743636	0.941694	0.0232226	0.079879	0.771264	0.926992
1700021F05Rik	0.0199881	0.0969025	0.83658	0.962987	0.0401103	0.0895693	0.654288	0.873635
Cd24a	-0.188135	0.160898	0.242289	0.69882	-0.434198	0.15397	0.00480205	0.0980906
1700027J07Rik	-0.0358767	1.61993	0.982331	NA	0.374937	1.47807	0.799753	NA
Qrsl1	0.0824705	0.0729001	0.257937	0.713265	0.122808	0.0781816	0.116227	0.414738
Rtn4ip1	-0.15435	0.0664399	0.0201712	0.290616	-0.0351248	0.0779143	0.652124	0.872383
Aim1	-0.462723	0.158084	0.0034218	NA	-0.390334	0.166197	0.0188427	0.186746
Speer5-ps1	-0.731517	1.37002	0.593379	NA	-0.361531	1.36293	0.79081	NA
Atg5	-0.0973863	0.0648148	0.13296	0.583872	-0.0723933	0.0793118	0.361364	0.684225
Prdm1	0.0303741	0.194576	0.875951	NA	-0.0753791	0.227636	0.74054	NA
Prep	-0.0959878	0.0497688	0.0537715	0.440233	-0.0627319	0.0656997	0.339665	0.665863
Popdc3	-0.022332	0.216645	0.917899	NA	-0.00187246	0.215275	0.99306	NA
Bves	0.042174	0.169276	0.80325	0.958255	0.294876	0.169624	0.0821388	0.354727
Lin28b	0.0274065	0.126576	0.828581	0.961364	0.0182334	0.149191	0.902728	0.971423
Hace1	-0.0465792	0.0587886	0.428176	0.829787	0.018454	0.104197	0.859424	0.958707
D030045P18Rik	0.0772871	1.02906	0.940132	NA	-0.796489	1.02494	0.437096	NA
C130030K03Rik	-0.0391367	0.147472	0.790714	0.956708	-0.171845	0.171939	0.317574	0.645725
Grik2	0.0583289	0.118327	0.622049	0.914356	-0.0515261	0.132825	0.698071	0.893364
Ascc3	0.0264195	0.0793083	0.739041	0.940197	0.0211082	0.0998485	0.832573	0.949803
Sim1	0.0519229	0.396004	0.895683	NA	0.028902	0.389178	0.9408	NA
Lilrb4a	-0.124879	0.559041	0.823239	NA	0.164883	0.58712	0.778838	NA
Vgll2	-0.736355	1.28486	0.566575	NA	-0.648635	1.34542	0.629732	NA
Dcbld1	0.0128181	0.0755224	0.865225	0.966868	0.00268749	0.0762705	0.971891	0.991839
Gopc	0.0714514	0.0559131	0.201284	0.66434	0.019753	0.0492177	0.68817	0.889727
Nepn	-0.158822	1.30989	0.903494	NA	0.312947	1.24168	0.801014	NA
Nus1	0.0171401	0.0746453	0.818386	0.961364	0.0535874	0.0627869	0.393393	0.708391
Slc35f1	0.0114198	0.094424	0.903737	0.978095	0.00847514	0.116251	0.941883	0.981669
Cep85l	0.142804	0.0774099	0.0650704	0.465785	0.146576	0.099902	0.142322	0.456717
Pln	0.0404355	0.315213	0.897927	NA	0.0742358	0.309767	0.810601	NA
Gm20597	-0.198102	0.450207	0.65992	NA	-0.522812	0.451747	0.247145	NA
Mcm9	-0.0881539	0.0847679	0.298366	0.749525	-0.0197866	0.111331	0.858936	0.958707
Asf1a	0.0240593	0.120767	0.84209	0.964063	0.0187389	0.094683	0.843114	0.954441
Fam184a	0.0645167	0.0928208	0.487013	0.858589	0.11536	0.101964	0.257892	0.592783
Man1a	0.0821802	0.0716417	0.25134	0.704026	0.0976846	0.0879511	0.266711	0.602823
Gm16998	-0.285255	0.464792	0.539397	NA	-0.0128595	0.458924	0.977645	NA
Tbc1d32	0.0351228	0.0755799	0.642138	0.919199	0.0741877	0.0973266	0.445908	0.745262
Msl3l2	-0.0759324	0.100378	0.449372	0.838815	-0.202288	0.117169	0.0842631	0.358134
Gja1	-0.249511	0.100524	0.0130613	0.235068	-0.289613	0.0934534	0.00194171	0.0633648
4930467K11Rik	-0.1104	1.0893	0.919273	NA	0.48306	1.13181	0.669523	NA
Hsf2	0.0656915	0.0693656	0.343622	0.775349	0.145795	0.0726317	0.0447152	0.26828
Serinc1	-0.102671	0.100048	0.304787	0.751812	-0.210847	0.088585	0.017305	0.178869
Pkib	-0.0136577	0.113499	0.904219	0.978303	-0.0924758	0.140771	0.511231	0.78857
Fabp7	-0.0604771	0.148101	0.683016	0.927691	-0.00902253	0.136827	0.947425	0.983459
Smpdl3a	-0.0164392	0.0734559	0.822916	0.961364	-0.110682	0.06283	0.0781346	0.348896
Gcc2	0.0826825	0.0743532	0.266128	0.718425	0.0397343	0.0904753	0.660536	0.876961
Lims1	0.13683	0.0733405	0.0620867	0.457615	0.177043	0.0754029	0.0188769	0.186943
Ranbp2	-0.0157162	0.0896756	0.860878	0.966487	-0.0582192	0.073019	0.425267	0.732335
Ccdc138	0.328808	0.156959	0.0361835	0.388891	0.362131	0.176358	0.0400356	0.255553
Edar	0.0884889	0.293967	0.763402	NA	0.181589	0.268405	0.498691	NA
Sh3rf3	-0.166845	0.0688544	0.0153863	0.255108	-0.0941322	0.107348	0.380549	0.699305
2021-09-10	0.0982591	0.102448	0.3375	0.770952	-0.0214692	0.100382	0.830644	0.948948
Sowahc	0.143521	0.112601	0.202452	0.664405	0.0738794	0.125312	0.555483	0.816048
P4ha1	-0.118193	0.0720995	0.101149	0.533846	-0.0995403	0.0705471	0.158252	0.47611
Oit3	0.881475	0.864717	0.308022	NA	0.379001	0.887988	0.669519	NA
Mcu	0.0313793	0.070029	0.654088	0.922168	0.0585466	0.0856453	0.494232	0.780555
Micu1	0.0772799	0.053956	0.152065	0.605199	0.114118	0.0671602	0.0892831	0.36736
Dnajb12	0.0666296	0.0619981	0.282508	0.734034	0.0529455	0.0527861	0.315852	0.644036
Ddit4	-0.138595	0.120859	0.251486	0.704026	-0.17798	0.142858	0.21282	0.544102
Anapc16	-0.0829925	0.0558757	0.137463	0.587688	-0.0253197	0.0578834	0.661802	0.877391
Ascc1	-0.0101185	0.0755742	0.893491	0.974977	0.0517654	0.090294	0.566442	0.823876
Spock2	-0.102294	0.0485223	0.0350147	0.382658	-0.166147	0.0591999	0.00500759	0.0992588
Chst3	0.106213	0.0996958	0.286707	0.739672	0.0069416	0.112002	0.950581	0.985307
Psap	-0.0801446	0.0665166	0.228249	0.68648	-0.196737	0.0970159	0.0425716	0.261556
Cdh23	0.0840423	0.120761	0.486466	0.858384	0.215154	0.115387	0.0622334	0.313313
Vsir	0.210113	0.0754179	0.00533664	0.157601	0.0965191	0.0665593	0.147024	0.461385
Gm17455	-1.00212	0.642883	0.119045	NA	-0.127946	0.5407	0.812944	NA
Slc29a3	0.0272543	0.070256	0.698068	0.93241	-0.0710675	0.0670964	0.289516	0.622141
Unc5b	0.0701217	0.0775236	0.365719	0.792026	0.0360479	0.075391	0.632546	0.863087
Pcbd1	-0.0472255	0.204581	0.817439	0.961154	-0.280711	0.186743	0.132789	0.443776
Sgpl1	-0.0597552	0.0471693	0.205218	0.665652	0.0240176	0.0554133	0.664705	0.878638
Tbata	0.328991	0.194611	0.0909307	NA	0.408138	0.206554	0.0481622	NA
Adamts14	-0.660923	0.298422	0.0267788	NA	-0.516134	0.284816	0.0699605	NA
Pald1	0.156665	0.0772419	0.0425358	0.408445	0.131525	0.0936	0.159968	0.478835
Nodal	-0.277874	0.369689	0.452267	NA	0.153018	0.353901	0.665468	NA
Eif4ebp2	0.0816159	0.0596124	0.170965	0.626289	0.0223567	0.0636343	0.72534	0.907058
Lrrc20	0.117892	0.0697093	0.0907989	0.51481	0.120323	0.0877399	0.170262	0.492009
Npffr1	-0.257423	0.206849	0.213318	NA	0.0383283	0.195371	0.844467	NA
Ppa1	-0.0220184	0.0662208	0.739512	0.940199	-0.105843	0.0627742	0.0917776	0.372467
1700022H01Rik	-1.40744	0.960338	0.142766	NA	-1.599	0.955367	0.0941898	NA
Sar1a	-0.0939113	0.048397	0.0523264	0.437522	-0.0946352	0.05266	0.07232	0.337161
Tysnd1	0.0195043	0.0725586	0.788078	0.95534	0.0593732	0.0746132	0.42618	0.732512
Aifm2	-0.34253	0.116565	0.00329778	0.131646	-0.241243	0.121613	0.0472911	0.274643
H2afy2	-0.0617668	0.0785087	0.431427	0.830775	0.00942204	0.068785	0.891048	0.967964
Col13a1	-0.0431836	0.279718	0.877308	NA	-0.261169	0.295482	0.376764	NA
Gm5424	0.260033	0.722095	0.718765	NA	-0.0881669	0.594865	0.882174	NA
2010107G23Rik	-0.0371807	0.0903291	0.680622	0.926849	-0.0507417	0.090774	0.576169	0.830406
Tspan15	0.120089	0.0771525	0.119585	0.564098	0.0439523	0.073459	0.549624	0.81324
Tacr2	-0.0576701	0.606901	0.924296	NA	0.0957172	0.592859	0.871739	NA
Hk1	-0.0559585	0.0465438	0.229256	0.687344	-0.0960489	0.0681195	0.158538	0.476489
Hk1os	-0.307811	0.431534	0.475664	NA	-0.0936316	0.427245	0.826532	NA
Hkdc1	-0.147885	0.10797	0.170782	0.626289	0.0177299	0.107614	0.869137	0.960914
Supv3l1	-0.0504991	0.0561846	0.368755	0.794377	0.0414518	0.0596836	0.487352	0.775173
4930507D05Rik	0.349374	0.335409	0.29758	NA	-0.253406	0.275489	0.357656	NA
Vps26a	0.0376669	0.0619269	0.543023	0.882013	0.0523068	0.0613198	0.393651	0.708522
Srgn	-0.126102	0.168314	0.453732	0.839259	-0.196259	0.177381	0.268541	0.604697
Kif1bp	-0.0530602	0.0478401	0.26738	0.720061	-0.130983	0.0403491	0.00116935	0.0490486
Ddx21	0.152226	0.0718189	0.0340411	0.380034	0.114953	0.0727954	0.114307	0.411637
Ddx50	0.0834773	0.0689932	0.226304	0.684974	0.160071	0.0701739	0.0225445	0.201554
Stox1	0.115486	0.107457	0.282501	0.734034	0.195653	0.123202	0.112273	0.40836
Ccar1	0.0942547	0.0791956	0.233988	0.692425	0.174462	0.079307	0.0278192	0.21794
Tet1	0.0576228	0.0663679	0.385266	0.806087	0.0204446	0.0653579	0.754425	0.918126
Slc25a16	-0.0186574	0.0757063	0.805338	0.958557	-0.0494978	0.0650359	0.446607	0.74576
Dna2	-0.0412348	0.195067	0.832585	NA	0.154308	0.211675	0.466011	NA
Rufy2	0.112151	0.0617648	0.0694061	0.473454	0.227096	0.0637543	0.000367972	0.0265398
Hnrnph3	-0.0633446	0.0744038	0.394568	0.810339	0.0361137	0.0911749	0.692037	0.891493
Pbld2	0.243615	0.221128	0.270596	NA	0.501163	0.217923	0.0214639	NA
Pbld1	0.781054	0.646659	0.227113	NA	0.836948	0.664339	0.207734	NA
Atoh7	-0.628835	0.470822	0.181676	NA	0.400756	0.478773	0.402565	NA
Mypn	-0.157021	0.152958	0.304626	0.751812	-0.121026	0.153729	0.431127	0.735591
Herc4	-0.012257	0.05462	0.822442	0.961364	0.0432993	0.0773413	0.575584	0.829946
Sirt1	0.101042	0.0934416	0.279549	0.732155	0.193362	0.0764926	0.0114761	0.146621
Dnajc12	-0.0202645	0.0996325	0.838828	0.962987	0.0751639	0.0930519	0.419227	0.727506
Ctnna3	0.276995	0.18294	0.129993	0.580138	0.248721	0.158825	0.117345	0.417125
Lrrtm3	-0.152267	0.106323	0.152108	0.605199	-0.202662	0.111009	0.0679063	0.328736
1700023F02Rik	-0.187807	1.2046	0.876106	NA	-2.22168	1.4513	0.125815	NA
Gm31763	0.230749	0.47193	0.624879	NA	0.40663	0.466702	0.383599	NA
Reep3	0.0292459	0.0805003	0.716379	0.935579	0.0797706	0.069673	0.252239	0.586213
Jmjd1c	0.117048	0.0803819	0.14535	0.598821	0.171062	0.079954	0.0323952	0.232727
Nrbf2	-0.0431889	0.0888145	0.626767	0.91606	0.0487854	0.0823557	0.5536	0.815405
Egr2	-0.099539	0.156543	0.52487	0.874893	-0.142578	0.162533	0.380365	0.699064
Ado	-0.15117	0.0870463	0.0824461	0.501979	-0.243122	0.0825534	0.00322928	0.0801341
Zfp365	-0.0638538	0.098947	0.518711	0.872623	-0.144955	0.0883061	0.100692	0.386793
Rtkn2	-0.0163808	0.128527	0.898584	0.976342	0.00287569	0.137107	0.983266	0.996157
Arid5b	0.144052	0.0730994	0.0487666	0.42517	0.193025	0.0772089	0.0124182	0.153492
4930545H06Rik	-0.810424	1.22895	0.509609	NA	-0.923148	1.5152	0.542354	NA
1700040L02Rik	-0.410898	0.203933	0.0439179	0.413134	-0.404636	0.217162	0.0624208	NA
Tmem26	-0.583279	0.320918	0.0691352	NA	-0.628789	0.359775	0.0805107	NA
Rhobtb1	-0.152337	0.0923412	0.0990012	0.529002	-0.0569956	0.0966809	0.555511	0.816048
Cdk1	-0.312507	0.334596	0.350312	NA	-0.319344	0.371414	0.389896	NA
Ank3	0.0468187	0.0533151	0.379862	0.802199	0.0767251	0.0688639	0.265212	0.600898
Ccdc6	-0.072645	0.0547737	0.184748	0.64615	-0.0433483	0.0467325	0.353623	0.677196
Mrln	-0.698076	0.625327	0.264277	NA	-0.276891	0.611817	0.650857	NA
Slc16a9	-0.290141	0.147815	0.0496619	0.42906	-0.17045	0.160204	0.287349	0.620147
Fam13c	0.0336504	0.0750138	0.653728	0.922168	0.083014	0.0777039	0.285368	0.619102
Phyhipl	-0.0622358	0.0542068	0.25092	0.704026	-0.144299	0.0532433	0.00672442	0.113408
D630013N20Rik	-0.438207	0.867283	0.613374	NA	-0.571391	0.855014	0.503953	NA
Bicc1	-0.186837	0.100894	0.0640522	0.462129	-0.0915277	0.118249	0.438917	0.740561
Tfam	-0.0402018	0.0728157	0.580877	0.895432	-0.00905278	0.0653077	0.889753	0.967711
Ube2d1	0.0545557	0.0607158	0.368897	0.794406	0.0692052	0.0564909	0.22055	0.553007
Cisd1	-0.0330975	0.0613331	0.589449	0.901111	-0.124737	0.0725986	0.0857649	0.360324
Ipmk	0.0557805	0.0740957	0.45156	0.839023	0.086214	0.0694973	0.214776	0.546417
Zwint	-0.0234177	0.0603663	0.69807	0.93241	-0.0955618	0.0619329	0.122833	0.42752
A330049N07Rik	-0.0239454	0.309321	0.938295	0.98839	-0.292632	0.317263	0.356338	0.679792
Pcdh15	-0.0522478	0.102209	0.60922	0.909804	-0.0859116	0.128911	0.505128	0.785893
Rsph14	0.0245514	0.438239	0.955324	NA	0.158678	0.457828	0.728901	NA
Gnaz	-0.0437144	0.0579241	0.450438	0.839023	-0.00869488	0.0535098	0.870919	0.961247
Rab36	0.0362248	0.0898625	0.686864	0.929316	0.123173	0.0753452	0.102096	0.389311
Bcr	0.0540708	0.0401809	0.178404	0.636044	0.0507712	0.0473701	0.283811	0.618942
Specc1l	-0.0638008	0.0443803	0.15055	0.604524	-0.00504476	0.0615477	0.934675	0.978745
Adora2a	0.00864802	0.0627705	0.890421	0.973834	-0.0738042	0.0959997	0.442014	0.742572
Upb1	0.0627206	0.280198	0.822879	NA	0.197255	0.29054	0.497184	NA
Gucd1	0.0544937	0.0823808	0.508301	0.868658	0.0952627	0.0801365	0.234536	0.569181
Snrpd3	0.0780856	0.0561215	0.164114	0.619084	0.101574	0.0619502	0.101088	0.387971
Lrrc75b	-0.0674908	0.10299	0.512266	0.870229	-0.152554	0.0915424	0.0956163	0.37995
Ggt1	0.168417	0.215959	0.435477	NA	0.229938	0.214741	0.284271	NA
Ggt5	0.116389	0.151505	0.442357	0.834724	0.0539574	0.154609	0.727095	0.907286
Susd2	-0.192179	0.119475	0.10772	0.545373	-0.281002	0.103852	0.006814	0.114178
Cabin1	-0.019533	0.0520345	0.707374	0.935087	0.0499937	0.0517353	0.333876	0.660484
Ddt	-0.0532362	0.142558	0.708824	0.935406	-0.169469	0.136751	0.215253	0.547094
Gstt3	0.0501745	0.226695	0.824835	NA	-0.0380982	0.201777	0.850239	NA
Gstt1	-0.0795394	0.115529	0.491151	0.860225	0.111288	0.106489	0.295995	0.62797
Gstt2	-0.0140281	0.23127	0.951632	NA	-0.357512	0.230383	0.120707	NA
Mif	-0.0837759	0.112156	0.45509	0.840096	-0.232408	0.108065	0.0315059	0.229508
Derl3	0.387181	0.30057	0.197691	NA	-0.103967	0.291521	0.721363	NA
Smarcb1	-0.0181802	0.0455312	0.689679	0.929828	0.0144705	0.0476908	0.761567	0.921635
Mmp11	-0.31586	0.262543	0.228946	NA	-0.527086	0.232378	0.0233153	NA
Chchd10	-0.101907	0.0802382	0.204066	0.664405	-0.200307	0.109298	0.0668534	0.325945
Gm867	0.356408	0.410448	0.385208	NA	0.474498	0.384656	0.217365	NA
Gm5134	0.11282	0.61325	0.854036	NA	-0.184718	0.577339	0.749008	NA
Zfp280b	-0.160245	0.0647309	0.0133028	0.238235	-0.158433	0.0598018	0.00806588	0.12267
Slc5a4b	-0.129896	1.59412	0.935057	NA	1.67571	1.42677	0.240205	NA
Prmt2	-0.0354535	0.0599372	0.554178	0.887663	-0.0633807	0.0602938	0.293168	0.625133
S100b	-0.13171	0.09528	0.166865	0.623278	-0.202258	0.091208	0.0265856	0.215274
Dip2a	-0.0506767	0.0603586	0.401137	0.813289	-0.0745631	0.0542849	0.169581	0.490777
Pcnt	-0.0361084	0.0620404	0.560557	0.889299	0.0214716	0.0658368	0.744323	0.915232
2610028H24Rik	-0.804879	0.78139	0.302982	NA	-0.462955	0.860825	0.590712	NA
Ybey	-0.067876	0.11039	0.538637	0.879762	-0.0922482	0.106824	0.387832	0.704785
Mcm3ap	-0.127391	0.0414299	0.00210602	0.105253	-0.127225	0.0383979	0.000921905	0.0434603
Lss	0.0551273	0.069657	0.428704	0.829833	0.11369	0.0720894	0.114781	0.412178
Spatc1l	-1.04277	1.10558	0.345585	NA	-0.0432315	1.24663	0.972336	NA
Ftcd	0.440364	0.864024	0.610285	NA	0.356847	0.874129	0.683104	NA
Col6a2	-0.381095	0.116432	0.00106369	0.0772157	-0.180438	0.100316	0.0720672	0.336598
Col6a1	-0.219033	0.101209	0.0304527	0.357782	-0.0955267	0.0991088	0.335118	0.661736
Pcbp3	0.220692	0.146761	0.132645	0.58328	0.26956	0.125908	0.0322801	0.23221
Slc19a1	-0.0281796	0.0731478	0.700058	0.932788	-0.00622148	0.0672093	0.926246	0.976587
Col18a1	-0.267276	0.149315	0.0734509	0.485997	-0.108638	0.155588	0.485025	0.773279
Gm10941	0.204966	0.394334	0.603218	NA	0.0246358	0.41721	0.952913	NA
Pofut2	-0.0601077	0.0697134	0.388571	0.807209	-0.113448	0.0897554	0.206241	0.536883
Adarb1	-0.0547027	0.0637627	0.390942	0.807735	-0.0630793	0.0580746	0.2774	0.614069
Gm17769	0.16685	0.197908	0.399189	NA	0.144114	0.183768	0.432915	NA
Fam207a	0.00087826	0.0565657	0.987612	0.996892	0.0676287	0.050237	0.178241	0.502529
Itgb2	0.19375	0.144672	0.180493	0.639055	0.148643	0.138367	0.282701	0.618223
Pttg1ip	-0.0923289	0.0555604	0.0965582	0.526173	-0.0229708	0.0537218	0.668951	0.881205
Sumo3	-0.0503126	0.0579601	0.385364	0.806087	-0.144923	0.0714071	0.0424046	0.261556
Ube2g2	0.0712138	0.0585256	0.223682	0.682257	0.024433	0.0579768	0.673444	0.882563
Tspear	0.119672	0.266239	0.653078	NA	0.106839	0.311984	0.732013	NA
1700009J07Rik	0.742807	1.15195	0.51904	NA	1.95794	1.46624	0.181763	NA
Lrrc3	0.0445839	0.0942278	0.636106	0.918296	-0.0588743	0.115406	0.609946	0.850159
Trpm2	-0.13044	0.0631394	0.038837	0.39684	-0.0767487	0.0651005	0.238428	0.571901
1810043G02Rik	-0.0246657	0.0761482	0.746001	0.942185	9.71167e-05	0.0806302	0.999039	0.999779
Pfkl	-0.139819	0.0674659	0.0382249	0.396721	-0.211	0.0788583	0.0074578	0.118207
Aire	0.398893	1.09409	0.715418	NA	-1.0881	1.09835	0.321846	NA
Dnmt3l	-0.542262	1.27874	0.671522	NA	-0.0763259	1.31024	0.953547	NA
Icosl	-0.102904	0.13358	0.44109	0.834364	-0.0794545	0.118534	0.502661	0.784993
D10Jhu81e	-0.0795773	0.0654258	0.223871	0.682257	-0.150001	0.0719163	0.037	0.245964
Pwp2	-0.0549343	0.0739252	0.457417	0.841523	-0.110576	0.0739762	0.134978	0.446141
Trappc10	-0.023247	0.0521488	0.655755	0.922168	-0.0340506	0.0458716	0.457904	0.753305
Agpat3	-0.0324492	0.0394231	0.41045	0.817689	-0.0360258	0.0427544	0.39944	0.712854
Rrp1	-0.0649967	0.0457867	0.155738	0.607694	-0.130676	0.0581457	0.024615	0.208108
Cstb	0.0285922	0.15525	0.853881	0.965682	-0.0333593	0.119595	0.780294	0.930279
Pdxk	-0.0790585	0.0522341	0.130142	0.580325	-0.146802	0.0708074	0.0381487	0.249549
Ilvbl	-0.0379371	0.104605	0.716851	0.935579	-0.0653166	0.0936086	0.485326	0.773279
Syde1	0.112618	0.115295	0.328679	0.767079	-0.0573805	0.0965919	0.552478	0.814776
Ccdc105	-0.314403	0.517762	0.543695	NA	-0.540401	0.488532	0.268652	NA
Slc1a6	-0.0581636	0.0965252	0.546792	0.883438	-0.0898197	0.0998198	0.368217	0.688316
2610008E11Rik	0.147513	0.08949	0.0992763	0.529772	0.198957	0.0866709	0.0217022	0.198726
Plpp2	0.313485	0.191382	0.10142	NA	0.0398118	0.183227	0.827989	NA
Mier2	0.0742593	0.0747878	0.320743	0.760951	0.0611792	0.0696889	0.380003	0.698894
Theg	-0.245022	0.538198	0.64892	NA	-0.174475	0.534105	0.743919	NA
C2cd4c	0.0675956	0.0888889	0.446985	0.837157	-0.0330598	0.0892755	0.71115	0.899099
Shc2	0.0145939	0.0652041	0.822899	0.961364	0.111742	0.0559224	0.0456992	0.270965
Odf3l2	0.716722	0.884942	0.417993	NA	0.388884	0.768079	0.612641	NA
Tpgs1	0.08304	0.0662343	0.20994	0.670825	0.0124422	0.0648469	0.847843	0.955502
Cdc34	-0.106015	0.0731387	0.147197	0.601048	-0.0889749	0.0827182	0.282089	0.618083
Gzmm	0.208928	0.155051	0.177825	NA	0.166234	0.162941	0.307632	NA
Bsg	-0.0769707	0.0578354	0.183236	0.643773	-0.172637	0.0731867	0.0183311	0.184203
Hcn2	-0.0525742	0.0746054	0.480999	0.856061	-0.123109	0.0894069	0.168527	0.488816
Polrmt	-0.0675739	0.091597	0.460678	0.843344	-0.0183446	0.0745805	0.805706	0.939942
Fgf22	0.403908	0.36815	0.272585	NA	0.549315	0.387786	0.156618	NA
Rnf126	0.214954	0.0648439	0.000916594	0.071725	0.145246	0.0651623	0.0258142	0.212714
Fstl3	0.119741	0.286127	0.675589	NA	-0.0683232	0.257526	0.790773	NA
Prss57	-0.462374	0.30088	0.124357	NA	-0.210703	0.301333	0.484405	NA
Palm	0.0230892	0.0512086	0.652073	0.921976	0.0279775	0.0571261	0.624311	0.85925
Misp	0.0863945	0.467245	0.853306	NA	0.0353208	0.486255	0.942094	NA
E130317F20Rik	-0.0352609	0.116254	0.761653	0.945897	-0.136056	0.11626	0.241893	0.575753
Ptbp1	0.0639916	0.0708116	0.366161	0.792191	0.0658135	0.0696964	0.345022	0.669793
Plppr3	0.0883601	0.0656177	0.178112	0.635827	-0.000344931	0.0928507	0.997036	0.998768
Prtn3	0.336916	0.339953	0.321654	NA	0.286972	0.322282	0.373231	NA
Med16	-0.162449	0.081018	0.0449529	0.415615	-0.193355	0.081291	0.017381	0.179327
R3hdm4	0.129874	0.0630155	0.0393052	0.398387	0.0470264	0.0806396	0.55978	0.81942
Kiss1r	0.0541409	0.142999	0.704977	0.934308	0.0639831	0.123901	0.605571	0.8474
Arid3a	0.235035	0.119824	0.0498206	0.42929	0.206722	0.100904	0.0404908	0.25633
Wdr18	-0.0756965	0.076274	0.320989	0.761184	-0.137728	0.0754184	0.0678226	0.328561
Grin3b	-0.0827204	0.697743	0.905628	NA	-0.304881	0.680244	0.654013	NA
Tmem259	-0.0609913	0.0605514	0.313808	0.756552	-0.150353	0.0806489	0.0622801	0.313313
Cnn2	0.0751405	0.16622	0.651229	0.921293	0.0589104	0.185373	0.750642	0.917231
Abca7	0.117374	0.0958574	0.220777	0.678807	0.115339	0.0713951	0.106202	0.396482
Hmha1	0.409996	0.150284	0.00636936	0.170646	0.422832	0.157046	0.00709386	0.116954
Polr2e	-0.0280907	0.0938515	0.764703	0.947117	0.0248082	0.107253	0.817078	0.944985
Gpx4	-0.0697215	0.101358	0.491533	0.860547	-0.14364	0.101981	0.158984	0.477208
Sbno2	0.0972642	0.0807912	0.22863	0.686735	0.170976	0.0731228	0.0193766	0.190011
Stk11	0.0985875	0.0518387	0.0571956	0.445563	0.0993791	0.0577892	0.0854899	0.359749
Cbarp	-0.0641929	0.0770072	0.404508	0.815876	-0.173758	0.102705	0.0906811	0.370858
Atp5d	-0.000342922	0.0725045	0.996226	0.999742	-0.106542	0.0855374	0.212924	0.544127
Midn	0.100948	0.084976	0.234848	0.693077	-0.0366372	0.104224	0.725194	0.907051
Cirbp	0.139009	0.098895	0.159836	0.613744	0.116644	0.107702	0.278794	0.615269
1600002K03Rik	0.0807282	0.196573	0.681309	NA	0.186397	0.196178	0.342039	NA
Efna2	0.179098	0.118988	0.132279	0.583072	-0.0230821	0.118996	0.846196	0.955249
Mum1	-0.0269733	0.0626428	0.666768	0.924165	-0.0485296	0.0597557	0.416715	0.726284
Ndufs7	-0.0344654	0.0636445	0.588142	0.90058	-0.0395231	0.0802638	0.622426	0.857941
Gamt	-0.245175	0.126592	0.0527775	0.437522	-0.0910641	0.12662	0.472024	0.764291
Dazap1	0.218111	0.0705341	0.00198628	0.100819	0.274386	0.0551799	6.60704e-07	0.000557565
Rps15	-0.0456608	0.0958431	0.633781	0.917485	-0.0614387	0.0937841	0.512399	0.789203
Apc2	-0.0166816	0.0552819	0.762839	0.946285	-0.0825256	0.0785288	0.293307	0.625224
2310011J03Rik	-0.00923949	0.0904599	0.918646	0.981007	-0.142017	0.109047	0.192795	0.52108
Pcsk4	0.29057	0.240053	0.226111	NA	0.0235317	0.239109	0.921603	NA
Reep6	-0.274643	0.165715	0.0974545	0.527635	-0.139868	0.171415	0.414523	0.72535
Adamtsl5	-0.344397	0.151455	0.0229705	0.307077	-0.128023	0.142223	0.368037	0.688316
Plk5	0.151103	0.111645	0.17592	0.633387	0.043	0.100964	0.670186	0.881805
Mex3d	0.067333	0.0699997	0.336098	0.770587	-0.0348567	0.0868847	0.688285	0.889727
Mbd3	-0.0139591	0.0680011	0.837355	0.962987	-0.032631	0.0803539	0.684676	0.887733
Uqcr11	-0.0157045	0.0775391	0.839497	0.962987	-0.0980199	0.0835111	0.240501	0.574112
Tcf3	0.122875	0.0699136	0.0788291	0.498362	0.111012	0.0639666	0.0826578	0.355188
Onecut3	-0.515016	0.815905	0.527896	NA	-0.0548749	0.739647	0.940859	NA
Atp8b3	-0.144877	0.550354	0.792363	NA	-0.0386514	0.536374	0.942554	NA
Rexo1	0.00680512	0.0615058	0.9119	0.979936	-0.0259023	0.063431	0.683014	0.887142
Klf16	0.0814316	0.0845138	0.335281	0.770587	-0.0536356	0.0917033	0.558628	0.818904
Abhd17a	0.00817771	0.0732037	0.911052	0.979728	-0.0209779	0.0931958	0.821906	0.947031
Adat3	0.113552	0.931759	0.903003	NA	0.104341	0.931218	0.910786	NA
Scamp4	0.0492668	0.0675747	0.465958	0.847866	-0.0594943	0.080001	0.457076	0.75261
Mir6912	-0.298313	1.73751	0.863681	NA	-0.292142	1.76834	0.868781	NA
Csnk1g2	0.0122865	0.0730073	0.866354	0.966936	-0.0606264	0.0741821	0.413778	0.724997
Btbd2	-0.0413892	0.0536472	0.440407	0.834364	-0.0948495	0.0771459	0.218891	0.551353
Mknk2	-0.00361026	0.0738267	0.960998	0.991579	-0.00182471	0.0806594	0.981951	0.995813
Mob3a	0.279043	0.0841436	0.00091227	0.071725	0.219242	0.085587	0.0104183	0.139659
Izumo4	0.0325127	0.137949	0.813676	0.960148	0.0013893	0.141185	0.992149	0.997342
Ap3d1	-0.0250562	0.0643529	0.697013	0.931963	-0.0421394	0.0597122	0.48037	0.770218
Dot1l	0.0241294	0.0603905	0.689483	0.929828	0.0944058	0.0609837	0.12161	0.425538
Plekhj1	-0.0676522	0.0821971	0.410481	0.817689	-0.0401269	0.0903451	0.656933	0.87468
Sf3a2	-0.0751652	0.100133	0.452863	0.839253	0.103516	0.0944957	0.273317	0.609918
Amh	0.119095	0.322222	0.711676	NA	0.509943	0.3377	0.131032	NA
Jsrp1	0.281596	0.382579	0.461702	NA	0.230489	0.324653	0.477732	NA
Oaz1	-0.0598621	0.0913796	0.512408	0.870357	-0.186874	0.10594	0.0777383	0.34831
Lingo3	0.0318701	0.0641602	0.619382	0.913535	-0.0527669	0.0971293	0.586948	0.837094
Lsm7	0.0965474	0.150701	0.521748	0.873546	-0.049703	0.134706	0.712146	0.899504
Sppl2b	0.14232	0.0793728	0.0729637	0.484214	0.0633439	0.0673601	0.347024	0.671455
Tmprss9	0.260319	0.311235	0.402927	NA	-0.0434582	0.31545	0.890425	NA
Timm13	-0.049087	0.0881561	0.577651	0.894756	-0.197295	0.10556	0.0616187	0.311711
Lmnb2	0.0503843	0.0657524	0.443513	0.835581	0.139792	0.0703331	0.04686	0.273238
Gadd45b	-0.0182875	0.116991	0.875784	0.969602	-0.175626	0.141118	0.213302	0.54437
Gng7	0.0521823	0.0661755	0.430378	0.830269	0.0368882	0.0694963	0.595561	0.842488
Diras1	-0.147875	0.0846457	0.0806396	0.501979	-0.275951	0.0979729	0.00485333	0.0983619
Slc39a3	-0.0426377	0.0532396	0.42321	0.826019	-0.167531	0.0904575	0.0640203	0.318582
Sgta	0.0272036	0.0649799	0.675475	0.926052	-0.0143729	0.0780658	0.853925	0.957303
Thop1	-0.0373004	0.090569	0.680453	0.926849	-0.077363	0.078097	0.32188	0.649982
Creb3l3	0.299473	0.405702	0.460418	NA	-0.196238	0.406521	0.62929	NA
Map2k2	0.0263834	0.052718	0.61675	0.913074	0.0454156	0.0526259	0.388144	0.704991
Zbtb7a	0.134229	0.0689318	0.0515023	0.434277	0.0245222	0.0804005	0.760365	0.921095
Pias4	0.00292765	0.0718811	0.967512	0.993129	0.0857713	0.0657814	0.192273	0.520364
Eef2	-0.0697598	0.104217	0.503259	0.866253	-0.183863	0.10628	0.0836314	0.357835
Snord37	0.108775	1.48307	0.941532	NA	0.0894798	1.49506	0.952275	NA
Dapk3	-0.0331173	0.0660673	0.616184	0.912949	0.0755713	0.0659336	0.251724	0.585853
Atcayos	0.197477	1.03063	0.848049	NA	0.165778	1.03779	0.873084	NA
Nmrk2	0.206351	0.809531	0.798798	NA	1.26915	0.950423	0.181761	NA
Atcay	-0.0416063	0.0493198	0.398892	0.81211	-0.106547	0.0814174	0.190653	0.518444
Zfr2	0.0489149	0.0894045	0.584297	0.897153	0.0797953	0.0644912	0.215974	0.547999
Matk	0.0788103	0.0741947	0.288141	0.741135	0.184127	0.0803062	0.0218587	0.198761
Mrpl54	-0.0413856	0.138594	0.765237	0.947117	-0.137052	0.143236	0.338655	0.665399
Apba3	0.0366736	0.100136	0.714187	0.935575	0.0265905	0.102177	0.794678	0.936556
Tjp3	0.0337406	0.347555	0.922663	NA	-0.180652	0.315636	0.56709	NA
Pip5k1c	-0.0547419	0.0712561	0.442344	0.834724	-0.1154	0.0838547	0.168761	0.488949
Cactin	-0.0832136	0.0815725	0.307672	0.752461	-0.246541	0.102291	0.0159441	0.172478
Tbxa2r	0.320431	0.285933	0.262437	NA	0.201519	0.271535	0.457999	NA
Gipc3	0.322697	0.386404	0.403645	NA	-0.0625994	0.336957	0.852618	NA
Hmg20b	0.028363	0.118836	0.811359	0.959764	-0.0627515	0.0997593	0.52933	0.800452
Mfsd12	-0.0261552	0.0847209	0.757533	0.945027	-0.115916	0.0896852	0.196191	0.524697
4930404N11Rik	-0.227291	0.612524	0.710584	NA	-0.244864	0.610367	0.688292	NA
Fzr1	-0.0379	0.0713658	0.595373	0.903384	-0.069278	0.0747732	0.354181	0.677766
Dohh	-0.0683259	0.0874838	0.434795	0.831961	-0.138323	0.105418	0.189473	0.51748
Smim24	0.00431967	0.554646	0.993786	NA	0.411902	0.533079	0.439709	NA
Nfic	-0.0365168	0.0551631	0.507985	0.868488	-0.0276623	0.0543164	0.610555	0.850734
Celf5	0.0199442	0.0754398	0.791493	0.957069	-0.031585	0.0713814	0.65814	0.875418
Ncln	-0.0927035	0.0678347	0.171748	0.627029	-0.207699	0.0779362	0.00769904	0.119464
S1pr4	0.112793	0.321927	0.726061	NA	-0.338135	0.308184	0.27256	NA
Gna15	0.375881	0.195535	0.0545661	NA	0.256046	0.178141	0.150626	NA
Gna11	0.0051154	0.0471386	0.913585	0.980107	-0.0402716	0.0613136	0.5113	0.78857
Aes	-0.0735736	0.0871863	0.398743	0.81211	-0.169099	0.0972585	0.0820947	0.354727
Tle2	0.338544	0.151348	0.0252961	0.319742	0.323188	0.10588	0.00227022	0.0677055
Tle6	-0.163339	0.18972	0.389266	NA	-0.351279	0.200179	0.0792898	NA
BC025920	0.0647602	0.137913	0.638659	0.918475	-0.0665982	0.142807	0.640965	0.866391
Sirt6	-0.0564573	0.0914967	0.537207	0.87929	0.12901	0.0836253	0.1229	0.42752
Ankrd24	-0.0713507	0.0980622	0.466854	0.848365	0.12989	0.0882158	0.140909	0.454741
Gm10778	0.469885	0.271777	0.0838203	0.503288	0.480045	0.273714	0.0794615	0.350964
Zfp433	-0.057261	0.264863	0.828839	NA	-0.243024	0.26449	0.358181	NA
Zfp781	-0.142983	0.303894	0.637995	NA	-0.25518	0.322783	0.4292	NA
Zfp873	0.19323	0.130927	0.13998	0.591318	0.205239	0.118839	0.0841621	0.358134
AU041133	0.189636	0.148569	0.201808	0.664405	0.185935	0.161515	0.249652	0.583376
Zfp938	0.186555	0.0963614	0.0528688	0.437522	0.177066	0.100553	0.0782497	0.348995
1190007I07Rik	0.0202824	0.11813	0.863677	0.966696	0.0719681	0.105653	0.49576	0.780936
Tdg	-0.100333	0.070016	0.151859	0.605199	-0.0421631	0.0752755	0.575399	0.829946
Glt8d2	0.0787081	0.0904914	0.384418	0.805383	0.0250716	0.0911127	0.783184	0.931353
Hcfc2	0.0759888	0.0668375	0.255573	0.709901	0.127868	0.0732061	0.080692	0.352566
Nfyb	-0.0424091	0.0788688	0.590772	0.901844	-0.0301938	0.0691358	0.662306	0.87765
1700028I16Rik	-0.141421	1.6218	0.930512	NA	-0.795974	1.35068	0.555651	NA
Txnrd1	-0.13123	0.0465768	0.00483987	0.151039	-0.093384	0.0469259	0.0465876	0.272873
Eid3	-0.0140443	1.31884	0.991503	NA	-0.0247234	1.31251	0.984971	NA
Chst11	-0.0864208	0.0366687	0.0184331	0.279839	-0.0642635	0.0543345	0.236913	0.571167
Slc41a2	-0.0671504	0.0559669	0.230208	0.68826	-0.0526962	0.0772493	0.495139	0.780936
D10Wsu102e	-0.0106756	0.0670074	0.873417	0.968751	-0.0254254	0.0623133	0.683256	0.887142
Aldh1l2	-0.111971	0.132767	0.399025	0.81211	0.031326	0.13735	0.819589	0.946458
A230046K03Rik	0.0552829	0.0734071	0.45139	0.839023	0.12156	0.0739108	0.100035	0.385535
Appl2	-0.0477877	0.0465676	0.304798	0.751812	0.00222905	0.0666782	0.973332	0.992256
1500009L16Rik	-0.139808	0.0867654	0.107108	0.54451	-0.0332826	0.0887603	0.707681	0.897706
Nuak1	0.109953	0.0640463	0.0860196	0.506027	0.119401	0.0639793	0.0620076	0.312992
Ckap4	-0.102101	0.0803153	0.203638	0.664405	-0.175834	0.0833572	0.0349101	0.24081
Tcp11l2	0.0773406	0.0613526	0.207456	0.668326	0.0360818	0.0570658	0.527201	0.799519
Polr3b	0.0261767	0.0660903	0.69205	0.930415	0.0293901	0.0814505	0.718224	0.902914
Rfx4	0.0960477	0.0799047	0.229353	0.687425	0.0517482	0.0891611	0.561652	0.82037
Ric8b	0.0376669	0.0487822	0.440029	0.834364	0.0785772	0.0672149	0.242386	0.576393
Fhl4	-0.00208152	0.217987	0.992381	NA	-0.0292047	0.211973	0.890418	NA
Tmem263	0.0710811	0.0838589	0.396646	0.811528	0.0391904	0.0803423	0.625697	0.860354
Mterf2	-0.211567	0.0935973	0.0237965	0.310142	-0.173311	0.098408	0.0782142	0.348995
Cry1	-0.118225	0.0712441	0.0970289	0.52683	-0.0622215	0.0633643	0.326117	0.654574
Btbd11	-0.0629336	0.065363	0.335632	0.770587	-0.0448805	0.0828601	0.588065	0.837771
Pwp1	-0.0303823	0.0625239	0.627016	0.916162	-0.118181	0.0592145	0.0459544	0.271488
Prdm4	-0.0692666	0.0546014	0.204589	0.665445	-0.0481487	0.0556974	0.38733	0.704785
Ascl4	0.243159	0.691449	0.725089	NA	0.401662	0.658329	0.54178	NA
Rtcb	0.0353885	0.051708	0.493729	0.8617	0.033087	0.0573257	0.563821	0.821745
Bpifc	0.333684	0.83853	0.690675	NA	-0.126256	0.806277	0.875567	NA
Fbxo7	0.0293165	0.0552203	0.595488	0.903384	0.0398378	0.0573574	0.487335	0.775173
Syn3	-0.0974597	0.0768758	0.204885	0.66557	-0.0952235	0.108417	0.379776	0.69889
Timp3	-0.143126	0.0787449	0.0691272	0.473454	-0.184924	0.0920207	0.0444743	0.267357
1810014B01Rik	-0.160876	0.179453	0.369996	NA	0.103159	0.167347	0.537604	NA
Hsp90b1	0.117229	0.115667	0.310819	0.75491	0.0582323	0.0952602	0.541003	0.807468
Ttc41	0.110563	0.219788	0.614933	0.912693	0.116749	0.219218	0.594329	0.841654
Nt5dc3	-0.127494	0.0521306	0.0144587	0.246613	-0.181539	0.0629755	0.00394287	0.0879402
Stab2	-0.266654	0.258353	0.302012	NA	-0.239281	0.278834	0.39081	NA
1700113H08Rik	0.708833	0.972501	0.466077	NA	0.00530031	0.972455	0.995651	NA
Ascl1	-0.089162	0.181887	0.623988	NA	-0.156707	0.155797	0.314492	0.642573
Pah	0.280092	0.659007	0.670821	NA	0.484551	0.655668	0.459896	NA
Igf1	0.117212	0.116162	0.312954	0.755828	0.0489952	0.120051	0.683186	0.887142
Pmch	-0.264293	1.07489	0.805776	0.958814	-0.733526	1.12991	0.516214	0.791735
Parpbp	0.260072	0.30633	0.395884	NA	0.319062	0.300921	0.289016	NA
Nup37	-0.02521	0.0995608	0.800104	0.958255	0.0072876	0.117529	0.950557	0.985307
Ccdc53	-0.0309151	0.082088	0.706464	0.9348	-0.0120012	0.0986199	0.903144	0.971423
Dram1	-0.065653	0.208233	0.752545	NA	-0.0510741	0.21425	0.811583	NA
Gnptab	-0.110791	0.0489966	0.0237463	0.310142	-0.12099	0.0471817	0.010337	0.139081
Sycp3	0.121928	0.563659	0.828742	NA	0.467408	0.59698	0.433654	NA
Chpt1	0.108077	0.0608307	0.0756191	0.492117	0.0859637	0.0706041	0.223397	0.556054
Mybpc1	-0.132002	0.135353	0.329439	0.767659	0.0283481	0.143612	0.843519	0.954441
Gm4925	0.177454	0.274399	0.517827	NA	0.129456	0.293657	0.659329	NA
Arl1	0.0119236	0.0675419	0.859872	0.966371	-0.0161719	0.0613976	0.792245	0.935825
Utp20	-0.145518	0.0592782	0.0140948	0.243224	-0.0418171	0.0557804	0.453452	0.750067
Slc5a8	-1.0841	0.630072	0.0853246	NA	-1.50062	0.672697	0.0256976	NA
Ano4	-0.015868	0.0837044	0.849645	0.965394	0.0207398	0.123163	0.866274	0.960696
Gas2l3	0.107077	0.138453	0.439295	0.834364	0.176967	0.144341	0.220186	0.552825
Nr1h4	-0.470221	0.69953	0.501459	NA	-0.336864	0.722185	0.640892	NA
Slc17a8	-0.15459	0.163116	0.343266	NA	0.0359176	0.159579	0.821919	NA
Scyl2	0.076421	0.0562798	0.174503	0.631965	0.08832	0.0636387	0.165187	0.484641
1500026H17Rik	0.0634174	0.15656	0.685429	0.92925	0.057499	0.156376	0.713098	0.90006
Actr6	-0.0535699	0.0819694	0.513411	0.871263	0.0108342	0.0824698	0.895481	0.969117
Uhrf1bp1l	0.12004	0.0529206	0.023311	0.307829	0.129516	0.0611731	0.0342417	0.238466
Anks1b	0.0328061	0.0978542	0.737433	0.939985	0.0770714	0.122308	0.528603	0.800236
Apaf1	-0.0848167	0.0641623	0.186199	0.647956	-0.00745127	0.0671326	0.911622	0.973028
Ikbip	0.0722961	0.106762	0.498299	0.864254	0.103423	0.112528	0.35805	0.681659
Slc25a3	-0.0294703	0.0570531	0.605477	0.907445	-0.0741377	0.0713114	0.298511	0.62948
Tmpo	0.0851321	0.0677067	0.208621	0.670499	0.0587652	0.0627811	0.349256	0.673711
Mir135a-2	-1.55928	1.007	0.121515	NA	-1.06292	1.00983	0.292537	NA
Rmst	-0.168494	0.094214	0.0737083	0.48667	-0.15714	0.116781	0.178432	0.502847
Gm20757	0.527708	0.883944	0.550512	NA	0.789246	0.883239	0.371546	NA
Nedd1	-0.0647927	0.127212	0.610524	0.910599	0.0532141	0.135935	0.695451	0.892553
Cdk17	-0.0514705	0.0495726	0.299137	0.749525	-0.0646295	0.0574455	0.260565	0.595557
Mir1931	0.722418	1.35902	0.595021	NA	0.714568	1.3502	0.596645	NA
Elk3	-0.00385414	0.101996	0.969857	0.994314	-0.0822757	0.119451	0.490961	0.778283
Gm17745	-0.536193	1.07037	0.616414	NA	-0.365781	1.05159	0.727963	NA
Mir7688	0.806106	0.489672	0.0997192	NA	-0.0860747	0.437254	0.843942	NA
Lta4h	-0.00725376	0.0645994	0.910595	0.979725	-0.00571376	0.0612119	0.92563	0.976233
Hal	0.917655	1.22438	0.453566	NA	1.39467	1.19588	0.243524	NA
Amdhd1	-0.469497	0.675116	0.486786	NA	-0.0728871	0.639547	0.909264	NA
Ccdc38	-0.421972	1.02295	0.679968	NA	-0.830404	0.906489	0.359632	NA
Snrpf	0.104949	0.106959	0.326492	0.765441	0.16054	0.100096	0.108746	0.402282
4933408J17Rik	1.34255	0.833527	0.107248	NA	1.25539	0.826486	0.128776	NA
Ntn4	0.000125191	0.118237	0.999155	0.999742	-0.0334104	0.129199	0.795946	0.937048
Usp44	0.14799	1.41552	0.916735	NA	0.246777	1.39033	0.859119	NA
Metap2	0.0415334	0.0749696	0.579577	0.895432	0.113378	0.0645938	0.0792175	0.350489
Vezt	0.0388895	0.0597352	0.515026	0.871962	0.0623474	0.0617194	0.312411	0.641101
Fgd6	-0.117334	0.0680809	0.0848073	0.504111	-0.0817579	0.0769157	0.287803	0.620511
Nr2c1	0.0584392	0.066217	0.377484	0.801154	0.100586	0.0817531	0.218563	0.551061
Ndufa12	0.0237961	0.059914	0.691241	0.930415	0.0312066	0.0613851	0.611191	0.851119
Tmcc3	0.0258431	0.053217	0.627239	0.916162	0.00165685	0.0612705	0.978427	0.994618
Cep83os	-0.0505921	0.0750011	0.499961	0.864608	-0.0456747	0.0607346	0.452028	0.749231
Cep83	0.0334437	0.111613	0.764451	0.947117	0.0986541	0.131837	0.454278	0.750664
Plxnc1	-0.0531316	0.0538475	0.323787	0.764256	-0.00948011	0.052997	0.858032	0.958504
Gm29684	0.591874	0.972183	0.542651	NA	1.09194	0.965348	0.257997	NA
Cradd	0.0280569	0.0942482	0.765939	0.947417	0.0452053	0.105179	0.667346	0.88025
Socs2	0.295777	0.092275	0.00134882	0.0850889	0.115816	0.0958046	0.226709	0.559453
5730420D15Rik	0.0960579	0.687134	0.888822	NA	0.44977	0.672286	0.503485	NA
Mrpl42	-0.0108854	0.0629197	0.862648	0.966487	0.101656	0.0580238	0.079778	0.351331
Ube2n	-0.047255	0.0674217	0.483374	0.856925	-0.0407419	0.0564565	0.470509	0.763661
Nudt4	-0.0528652	0.0749142	0.480389	0.855796	-0.0818975	0.0664377	0.217689	0.550382
Eea1	0.0241701	0.0834117	0.771993	0.948764	0.022419	0.0995217	0.821772	0.946987
Btg1	-0.0929051	0.0921636	0.313433	0.756381	-0.139476	0.0945812	0.140302	0.453817
4930556N09Rik	-1.19288	1.11485	0.28462	NA	-1.60232	1.18677	0.176967	NA
Dcn	-0.006712	0.121978	0.956118	0.990766	-0.176482	0.0978696	0.0713518	0.335055
Lum	-0.0020545	0.262411	0.993753	NA	-0.400839	0.236683	0.0903469	NA
4930473O22Rik	-0.480346	1.00362	0.632213	NA	-1.32907	1.06852	0.213557	NA
Epyc	-2.37735	1.05916	0.0247962	NA	-2.31004	1.05878	0.0291251	NA
Gm10754	0.110974	0.194481	0.568259	0.892106	-0.030531	0.216712	0.887963	0.967375
Gm8633	-0.7916	1.46366	0.588621	NA	-0.311103	2.03386	0.878428	NA
Atp2b1	-0.0389341	0.0647106	0.547397	0.883439	-0.040315	0.0591331	0.495386	0.780936
Poc1b	0.0540719	0.0833585	0.516554	0.871976	0.111569	0.0950281	0.240368	0.574112
Galnt4	-0.036293	0.920398	0.968546	NA	-0.0453701	0.920198	0.960677	NA
Dusp6	0.0265691	0.100916	0.792335	0.957137	-0.111925	0.104771	0.285393	0.619102
Gm20110	-0.244451	0.938446	0.79449	NA	-0.18862	0.874099	0.829153	NA
Csl	0.346518	1.20149	0.773035	NA	0.635785	1.16883	0.586477	NA
Kitl	-0.00139973	0.0628836	0.982241	0.996675	0.0204619	0.0652157	0.753706	0.918093
Tmtc3	0.0758166	0.076128	0.319294	0.76043	0.0687123	0.0886386	0.438224	0.740317
Cep290	0.0854348	0.109226	0.434107	0.831849	0.110611	0.111125	0.319553	0.647825
4930430F08Rik	0.0132089	0.0925006	0.886449	0.97252	0.0478018	0.0862618	0.579477	0.832772
Mgat4c	0.216543	0.16072	0.177875	0.635672	0.0786435	0.149404	0.598624	0.843327
Nts	0.0215551	0.173021	0.900855	0.977103	-0.0643901	0.166243	0.698515	0.893364
Rassf9	-0.327337	0.228454	0.151905	0.605199	-0.257769	0.220533	0.242465	0.576393
Alx1	0.11519	0.854955	0.892823	NA	-0.0839821	0.84913	0.921215	NA
Lrriq1	0.239146	0.184502	0.194916	0.655133	0.196596	0.168638	0.243702	0.577541
Slc6a15	0.0623972	0.061811	0.312742	0.755828	-0.0621247	0.0672884	0.355872	0.679421
Tmtc2	0.0500676	0.0703313	0.476538	0.852794	0.0600057	0.102737	0.559171	0.819262
Gm15663	0.0447937	0.10649	0.67402	0.925522	0.0221044	0.100428	0.825791	0.947979
Mettl25	-0.0294603	0.0891413	0.74103	0.940919	-0.00211896	0.108469	0.984414	0.996649
Ccdc59	-0.0682914	0.102769	0.50636	0.867893	-0.0346455	0.1035	0.737822	0.911286
Ppfia2	0.15993	0.121786	0.189113	0.651813	0.0274295	0.127658	0.829871	0.948766
4930532I03Rik	0.0833343	1.07757	0.938357	NA	-0.752944	1.06274	0.478637	NA
Acss3	-0.121435	0.222935	0.585955	0.898925	-0.318667	0.204831	0.119767	0.422154
Lin7a	0.0569368	0.0900511	0.527209	0.875866	-0.0455097	0.0943466	0.629545	0.86201
Ptprq	0.000826857	0.435114	0.998484	NA	-0.0652092	0.429832	0.879417	NA
Otogl	-0.0310657	0.26881	0.907995	NA	-0.185595	0.286486	0.517094	NA
Ppp1r12a	0.00100203	0.0621457	0.987136	0.996892	0.042419	0.0890839	0.633954	0.863897
Pawr	-0.0632462	0.139568	0.650436	0.920932	0.0495604	0.142957	0.728831	0.907497
Syt1	-5.62761e-05	0.089218	0.999497	0.999742	-0.126914	0.09828	0.19658	0.525391
Gm5136	0.384584	1.35082	0.77587	NA	0.371458	1.33681	0.781112	NA
Nav3	-0.12195	0.0894039	0.172557	0.628626	-0.144891	0.11439	0.205285	0.535819
9230102K24Rik	0.826311	1.2135	0.495914	NA	-0.750633	1.26117	0.551718	NA
E2f7	0.273276	0.325688	0.401427	NA	0.0183132	0.34278	0.957393	NA
1700020G17Rik	-0.0204634	1.02809	0.98412	NA	-0.405915	1.01566	0.689408	NA
Csrp2	0.0687167	0.135251	0.611404	0.911174	-0.0505539	0.139504	0.717066	0.902178
Zdhhc17	0.0448798	0.0568088	0.429519	0.829967	0.0672952	0.0517283	0.19328	0.521405
Osbpl8	0.109865	0.0689841	0.111249	0.551111	0.135178	0.0688757	0.0496876	0.281275
Bbs10	0.248905	0.153992	0.106019	0.543517	0.160604	0.140658	0.253535	0.587336
Nap1l1	0.162111	0.0723556	0.0250599	0.317997	0.183014	0.0649032	0.00480533	0.0980906
Gm5176	0.0989242	0.495572	0.841781	NA	0.174434	0.459305	0.70411	NA
Phlda1	-0.0613831	0.0938979	0.513291	0.871231	-0.25336	0.0996336	0.0109932	0.143584
Krr1	0.0685231	0.0966673	0.478415	0.854221	0.0583716	0.0845163	0.489782	0.777327
Glipr1	0.0292302	0.348233	0.933105	NA	-0.396387	0.353582	0.262262	NA
Glipr1l1	-0.832587	1.01455	0.411847	NA	-0.159501	0.983714	0.871195	NA
Caps2	0.301246	0.425178	0.478624	NA	0.0168006	0.397862	0.966318	NA
Kcnc2	-0.078773	0.081743	0.335213	0.770587	-0.0885293	0.107083	0.408385	0.719683
1700010J16Rik	-0.561988	1.29383	0.664028	NA	-0.149613	1.22683	0.902938	NA
Atxn7l3b	-0.169623	0.0924322	0.0664905	0.470832	-0.30183	0.0942611	0.00136445	0.0534025
Trhde	-0.0483455	0.0820475	0.555702	0.888166	-0.0664083	0.126886	0.600717	0.844994
Tph2	-0.0389747	0.293207	0.894252	NA	-0.131011	0.261292	0.61609	NA
Tbc1d15	0.0459311	0.0603971	0.446965	0.837157	0.0837737	0.0617682	0.175017	0.498193
Rab21	-0.0232184	0.0596875	0.697276	0.932045	-0.0279837	0.0592194	0.636539	0.865153
Tmem19	-0.131881	0.0626282	0.0352244	0.384627	-0.0663271	0.0524435	0.205967	0.536883
Thap2	0.248756	0.0937782	0.00798738	0.191745	0.198121	0.0868801	0.0225844	0.201554
Zfc3h1	0.210906	0.0701907	0.00265794	0.1185	0.267804	0.07822	0.000617673	0.0347688
Lgr5	0.174072	0.280396	0.534727	0.877635	0.145763	0.284065	0.607857	0.84881
A930009A15Rik	0.0750808	0.415437	0.856582	NA	0.120262	0.408784	0.76861	NA
Tspan8	0.131843	0.302367	0.662811	NA	-0.505642	0.29529	0.0868308	NA
Ptprr	-0.0747435	0.0720549	0.29959	0.749525	-0.0532005	0.104889	0.61201	0.851119
Ptprb	-0.135278	0.128113	0.290999	0.743754	-0.14714	0.144903	0.309898	0.639113
Kcnmb4	0.00434735	0.059123	0.941384	0.988463	0.043596	0.0915504	0.633935	0.863897
Kcnmb4os2	-0.132913	0.221515	0.548494	NA	-0.0897048	0.21629	0.67833	NA
Cnot2	0.0127982	0.071418	0.85778	0.965988	0.06453	0.0982955	0.511509	0.788705
Myrfl	-0.0346325	0.482538	0.942784	NA	-0.38794	0.513606	0.450054	NA
Rab3ip	-0.0177693	0.0560201	0.751095	0.942867	0.00219375	0.0609158	0.971272	0.991556
4933412E12Rik	0.0206861	0.113921	0.85591	0.965988	0.057714	0.119826	0.630055	0.862178
D630029K05Rik	-0.312555	1.0399	0.763748	NA	0.590068	1.12666	0.600466	NA
Best3	-0.361675	0.284897	0.204266	NA	-0.269643	0.271052	0.319833	NA
Lrrc10	-0.319749	0.950476	0.736562	NA	-0.347052	0.974599	0.721768	NA
Cct2	-0.0718679	0.0612463	0.240625	0.698653	-0.214175	0.068132	0.00166921	0.0589802
Frs2	0.084444	0.0661298	0.201622	0.664405	0.136223	0.0615134	0.0267926	0.215402
Yeats4	-0.124874	0.0721859	0.0836481	0.50274	-0.115047	0.0667218	0.084657	0.358449
Lyz2	-0.184835	0.245433	0.451393	0.839023	-0.039626	0.184454	0.829901	0.948766
Lyz1	0.539948	1.91938	0.77847	NA	NA	NA	NA	NA
Cpsf6	0.0667122	0.063363	0.292407	0.745036	0.093763	0.0664621	0.158311	0.476178
Cpm	0.112236	0.107147	0.294871	0.746972	0.0737605	0.0989077	0.455818	0.751926
Mdm2	0.000496153	0.0647077	0.993882	0.998647	0.0617753	0.0729523	0.397112	0.711246
Slc35e3	-0.0443436	0.0617193	0.472467	0.851235	-0.114401	0.0529342	0.0306807	0.226414
Nup107	-0.15791	0.0692843	0.0226573	0.304771	-0.113233	0.0749838	0.131019	0.440906
Rap1b	0.00941424	0.0575143	0.869979	0.967986	0.0305987	0.059127	0.604801	0.8468
4933411E08Rik	0.302722	1.08137	0.779521	NA	-0.0923363	1.05584	0.930312	NA
Mdm1	0.205885	0.1035	0.046676	0.418986	0.354415	0.107719	0.00100123	0.045496
Il22	1.21884	1.16477	0.295363	NA	0.339439	1.05554	0.747772	NA
Iltifb	-0.214719	1.37572	0.875972	NA	-1.2907	1.38093	0.349963	NA
Dyrk2	0.0476029	0.0692474	0.491811	0.860569	0.0887371	0.0757199	0.241232	0.574811
Gm38403	1.40557	0.981886	0.152288	NA	0.951305	0.988792	0.336005	NA
Cand1	-0.100121	0.047304	0.034298	0.380616	-0.185411	0.0466821	7.1334e-05	0.0110423
1700025F24Rik	-0.600355	1.31397	0.647741	NA	-0.311429	1.28879	0.809055	NA
Grip1	-0.0358862	0.124608	0.773352	0.94911	0.0130701	0.127858	0.918579	0.974182
Helb	-0.0979646	0.119657	0.412952	0.818869	-0.0274423	0.120534	0.819901	0.946482
Irak3	0.124706	0.240959	0.60478	NA	-0.0126294	0.25902	0.961112	NA
Tmbim4	-0.068514	0.0563413	0.223964	0.682257	-0.0332097	0.0562297	0.554783	0.815954
Llph	0.0827338	0.131368	0.528835	0.875866	0.0337348	0.130667	0.796273	0.937329
Hmga2	0.0401677	0.833263	0.961553	NA	0.181427	0.854315	0.831822	NA
Msrb3	-0.00378725	0.0863165	0.965003	0.992411	0.0651264	0.107947	0.546299	0.810612
Gm15910	0.128289	0.782863	0.869833	NA	-0.872571	0.69803	0.211282	NA
Lemd3	0.0221633	0.0619544	0.720541	0.936197	0.0145763	0.0571475	0.798673	0.938185
Wif1	0.152276	0.257738	0.554643	NA	-0.279571	0.242706	0.249366	NA
Tbc1d30	-0.0187476	0.0440751	0.670578	0.924473	-0.0639728	0.0433405	0.139929	0.453295
Gns	-0.0574241	0.0426884	0.178563	0.636044	-0.0800505	0.0471006	0.089213	0.36736
Rassf3	-0.00836385	0.0912695	0.926985	0.983847	0.00999386	0.0848627	0.906254	0.971672
Tbk1	-0.139062	0.0586306	0.0176999	0.274017	-0.0483654	0.0681904	0.478157	0.767871
Xpot	-0.0476193	0.0472026	0.313057	0.755828	-0.100977	0.0535136	0.0591675	0.305907
D930020B18Rik	0.494487	0.290279	0.088477	NA	0.51501	0.287596	0.0733348	NA
BC048403	-0.0405453	0.0835063	0.627297	0.916162	-0.0159879	0.0803903	0.842358	0.954185
Srgap1	-0.153273	0.0620367	0.0134853	0.23873	-0.110607	0.0817796	0.176216	0.499844
Gm9079	-0.144135	0.281138	0.608172	NA	-0.48601	0.271229	0.073152	NA
Tmem5	-0.173764	0.101	0.0853529	0.505771	-0.246754	0.0904785	0.00638722	0.110302
Avpr1a	-0.0812314	0.446629	0.855679	NA	-0.28752	0.399058	0.471218	NA
A130077B15Rik	0.530748	0.870016	0.541833	NA	-1.73578	0.823995	0.035157	NA
Ppm1h	-0.14123	0.064319	0.0281085	0.338814	-0.0908049	0.0823462	0.270148	0.606481
Mirlet7i	-0.942349	1.10957	0.395719	NA	-0.393033	1.23072	0.749459	NA
Mon2	-0.0403826	0.0397441	0.309597	0.754285	-0.0390845	0.0407759	0.337801	0.665362
Usp15	-0.06771	0.0737422	0.358515	0.786249	-0.0622281	0.0953148	0.513841	0.789585
Fam19a2	0.00214862	0.110574	0.984497	0.99671	0.0544848	0.145862	0.708749	0.897795
Slc16a7	0.0151514	0.0871889	0.862041	0.966487	0.0196289	0.11945	0.869473	0.960914
Lrig3	0.120628	0.105048	0.250837	0.704026	0.0451423	0.109349	0.679733	0.885513
4930484H19Rik	-1.20625	0.823441	0.142953	NA	-1.27322	0.804495	0.113506	NA
Xrcc6bp1	-0.0987524	0.106209	0.352477	0.782327	-0.0351191	0.106403	0.741356	0.913221
Ctdsp2	0.104552	0.0500994	0.0368986	0.393645	0.166405	0.0450378	0.00022008	0.0199204
Mir26a-2	-0.125053	1.80775	0.94485	NA	-0.159597	1.85217	0.931333	NA
Avil	0.630393	0.356524	0.0770336	NA	0.506948	0.348578	0.145855	NA
Tsfm	0.0511693	0.0823162	0.534193	0.877635	0.136632	0.0724718	0.0593867	0.306421
Mettl21b	0.780559	0.741674	0.292603	NA	0.540644	0.729138	0.4584	NA
Mettl1	-0.191747	0.123854	0.121582	0.566789	0.0148094	0.125136	0.905794	0.971625
Cyp27b1	-0.212541	0.448653	0.635691	NA	0.250612	0.456614	0.58311	NA
2021-03-09	0.0579422	0.103792	0.576673	0.894756	-0.13906	0.10371	0.17997	0.504742
Cdk4	-0.0136852	0.0753782	0.855933	0.965988	-0.0228897	0.0731806	0.754446	0.918126
Tspan31	-0.114345	0.074556	0.12511	0.570704	-0.126276	0.110524	0.253237	0.586993
A730063M14Rik	0.158053	0.429477	0.712863	NA	0.591274	0.428457	0.167585	NA
Agap2	-0.0476897	0.115495	0.679667	0.926849	-0.122228	0.117053	0.296388	0.628078
Os9	-0.0241312	0.0628265	0.70091	0.933024	-0.0904711	0.0682388	0.184906	0.511504
B4galnt1	-0.0987858	0.0705888	0.161677	0.61644	-0.125235	0.0884695	0.156901	0.473691
Slc26a10	-0.206425	0.200295	0.302726	NA	-0.129327	0.200767	0.519468	NA
Arhgef25	-0.0304697	0.0974222	0.754463	0.943733	-0.068447	0.077525	0.377289	0.696761
Dtx3	0.000844133	0.0914726	0.992637	0.998499	0.0169988	0.0814759	0.834732	0.950294
F420014N23Rik	0.160725	0.398253	0.686525	NA	0.307478	0.407847	0.450907	NA
Pip4k2c	-0.116162	0.0476228	0.0147191	0.249361	-0.17654	0.0685659	0.0100313	0.137302
Kif5a	-0.0401702	0.0996159	0.686764	0.929316	-0.134295	0.0956008	0.160098	0.479115
Dctn2	0.0183357	0.0616363	0.766099	0.947524	-0.0302352	0.0540068	0.575588	0.829946
Mbd6	-0.0483974	0.127245	0.703687	0.934025	0.0396827	0.084863	0.640064	0.866031
Ddit3	0.146321	0.106185	0.168207	0.624839	0.19963	0.123281	0.105382	0.394895
Mars	0.061376	0.0693509	0.376153	0.800464	-0.0069994	0.0733579	0.923986	0.975468
Arhgap9	-0.119812	0.37796	0.751246	NA	0.426036	0.378945	0.260899	NA
Gli1	0.0917084	0.202052	0.649911	NA	0.0550034	0.230314	0.811245	NA
Inhbe	-0.10448	0.701015	0.881521	NA	-0.337481	0.589045	0.566692	NA
R3hdm2	-0.0853284	0.0509972	0.0942881	0.521797	-0.0212978	0.0612631	0.728106	0.907497
Stac3	0.804249	0.466337	0.0845977	NA	0.995118	0.455114	0.0287773	NA
Ndufa4l2	-0.213704	0.224934	0.342074	NA	0.118659	0.227011	0.601182	NA
Shmt2	0.0814676	0.0983118	0.407294	0.816916	0.0486143	0.0837577	0.561634	0.82037
Nxph4	-0.619215	0.236646	0.00888018	0.198449	-0.271213	0.194644	0.163505	0.482755
Lrp1	-0.0869871	0.0501151	0.0826083	0.501979	-0.169979	0.0738642	0.0213782	0.197426
Stat6	0.00355902	0.0913129	0.968909	0.993922	-0.016748	0.0738257	0.820534	0.94657
Nab2	-0.0477383	0.0896159	0.594242	0.90332	-0.0476476	0.109478	0.663398	0.878068
1700012D01Rik	0.152766	0.35947	0.670855	NA	0.145156	0.341342	0.670653	NA
Tmem194	-0.0249867	0.100492	0.803636	0.958255	0.0750074	0.0977634	0.442942	0.743281
Myo1a	0.595941	0.455943	0.191196	NA	0.773208	0.462237	0.094376	NA
Tac2	-0.256745	0.233184	0.27088	NA	-0.116616	0.236437	0.621857	NA
Zbtb39	-0.0345611	0.0700258	0.621625	0.91425	-0.159237	0.0698432	0.0226121	0.201664
Gpr182	0.153185	0.291686	0.599463	NA	-0.23095	0.266066	0.385384	NA
Rdh1	0.733367	0.662711	0.268459	NA	0.634109	0.70009	0.365066	NA
Rdh9	0.362714	0.390071	0.35244	NA	0.831871	0.38027	0.0287001	NA
Rdh16	1.11832	0.809271	0.167007	NA	0.991439	0.817858	0.225421	NA
Rdh18-ps	0.330961	1.12053	0.767717	NA	0.367442	1.07916	0.733489	NA
Sdr9c7	-0.00562101	1.28376	0.996506	NA	-0.483913	1.27907	0.705185	NA
Prim1	-0.129763	0.133547	0.331216	0.768493	-0.121918	0.121401	0.315254	0.643322
Naca	0.125603	0.0731161	0.0858231	0.505771	0.0811448	0.0638195	0.20356	0.534079
Ptges3	-0.0924252	0.0649654	0.154828	0.606971	-0.0601768	0.0552539	0.276112	0.612467
Atp5b	-0.0640525	0.0991668	0.51834	0.872623	-0.179192	0.104711	0.0870274	0.363192
Mir677	0.140439	1.18734	0.905845	NA	0.129302	1.17544	0.912407	NA
Baz2a	-0.0342874	0.0489264	0.48343	0.856925	0.00767688	0.0444488	0.862877	0.959056
Rbms2	0.115686	0.0826207	0.161453	0.616079	0.117525	0.0758507	0.12128	0.424498
Gls2	0.0386184	0.0693728	0.577747	0.894756	0.161081	0.0671055	0.0163767	0.173976
Spryd4	-0.00208271	0.133	0.987506	0.996892	0.114112	0.136458	0.403019	0.715105
Timeless	0.00493349	0.139457	0.97178	0.995008	0.00586026	0.132487	0.964719	0.98934
Apof	-0.132963	1.12625	0.906022	NA	1.23373	1.07382	0.25059	NA
Stat2	0.0608002	0.0784065	0.438075	0.833432	0.0536134	0.0628747	0.393825	0.708579
Il23a	-0.376658	1.11175	0.734763	NA	0.922461	0.895825	0.303135	NA
Pan2	0.126584	0.0871684	0.146452	0.601048	0.178431	0.0760535	0.0189698	0.187293
Cnpy2	-0.167471	0.0962847	0.0819763	0.501979	-0.234035	0.0888853	0.00846329	0.126638
Cs	-0.142244	0.0495574	0.00410104	0.140976	-0.178266	0.0681301	0.00888236	0.129336
Coq10a	0.0257455	0.0641578	0.688211	0.929316	0.0398228	0.058315	0.494676	0.780721
Ankrd52	-0.0530377	0.0623848	0.395231	0.810932	-0.0825302	0.0628466	0.189115	0.517044
Slc39a5	-0.681675	0.616708	0.26901	NA	-1.03769	0.557961	0.0629155	NA
Nabp2	0.00530558	0.0675034	0.937353	0.988224	0.0696041	0.0684494	0.309216	0.638426
Rnf41	0.0900973	0.044311	0.0420228	0.406671	0.0570971	0.0485331	0.239412	0.573206
Smarcc2	-0.0995242	0.0487602	0.0412414	0.404446	-0.192949	0.0652891	0.00312358	0.0793544
Myl6	0.000596515	0.0718534	0.993376	0.998615	0.0227626	0.0639952	0.722071	0.905769
Myl6b	-0.0228512	0.128938	0.859331	0.96606	-0.139546	0.124345	0.261757	0.597022
A430046D13Rik	0.0513993	0.0878495	0.558491	0.889161	0.141149	0.0778954	0.0699807	0.332985
Esyt1	-0.0526089	0.100082	0.599125	0.905412	-0.0545811	0.110994	0.622898	0.858184
Zc3h10	0.0664802	0.0885174	0.452628	0.839253	-0.0926703	0.0884941	0.295011	0.627007
Rpl41	-0.125707	0.0950707	0.186084	0.647835	-0.0735648	0.102344	0.472266	0.764339
Pa2g4	-0.0453294	0.0632717	0.473729	0.851934	-0.11179	0.0774134	0.14872	0.463297
Erbb3	0.238879	0.11385	0.0358887	0.387355	0.109088	0.114747	0.341763	0.667059
Rps26	0.0202684	0.112379	0.856872	0.965988	-0.154131	0.0947484	0.103792	0.39244
Ikzf4	-0.0381271	0.0953651	0.689303	0.929828	0.0293893	0.0940167	0.754587	0.918201
Suox	-0.0528103	0.105547	0.61683	0.913079	-0.067302	0.120223	0.57561	0.829946
Rab5b	-0.00159189	0.0463267	0.972588	0.995008	-0.0109367	0.0553036	0.843235	0.954441
Cdk2	-0.139943	0.177303	0.429945	NA	0.0789451	0.179594	0.660245	NA
Pmel	0.282308	0.477019	0.553973	NA	-0.256947	0.396176	0.516619	NA
Dgka	0.0211758	0.106429	0.842288	0.96412	0.224835	0.106858	0.0353736	0.242565
Pym1	-0.0310976	0.0750165	0.678477	0.926745	0.056023	0.084719	0.508433	0.787382
Mmp19	-0.00614203	0.344108	0.985759	NA	0.242866	0.348223	0.485525	NA
Tmem198b	-0.104445	0.102386	0.307679	0.752461	-0.143048	0.105845	0.176541	0.500232
Dnajc14	-0.102444	0.0569616	0.0721014	0.480451	-0.117951	0.0607567	0.0522136	0.288417
Ormdl2	-0.393022	0.177475	0.0267929	0.329373	-0.163659	0.161201	0.309988	0.639197
Sarnp	-0.042174	0.105858	0.690335	0.930093	0.0634556	0.100568	0.528059	0.79954
Gdf11	-0.0325512	0.112157	0.771641	0.948761	-0.243987	0.103673	0.018601	0.185768
Cd63	0.0408792	0.114309	0.720627	0.936197	-0.181375	0.109838	0.0986772	0.383415
Rdh5	-0.233744	0.120895	0.0531817	0.438051	-0.280107	0.131426	0.0330651	0.234815
Bloc1s1	-0.0628533	0.0880862	0.47551	0.852794	-0.0690676	0.0850575	0.416785	0.726284
Itga7	0.0615302	0.0763216	0.42013	0.823528	-0.00427478	0.0871742	0.96089	0.988303
Neurod4	-0.0363151	0.510104	0.943245	NA	-0.00956088	0.559108	0.986357	NA
Tespa1	2.01609	1.53103	0.1879	NA	NA	NA	NA	NA
Vmn2r84	0.8918	0.495684	0.0719984	0.480451	0.921343	0.495098	0.0627537	NA
Vmn2r85	0.207949	0.224729	0.354793	0.784445	0.293595	0.244788	0.230379	0.564007
Vmn2r86	0.263975	0.347458	0.447414	0.837157	0.412128	0.371329	0.267054	NA
Vmn2r87	0.0356163	0.200301	0.858869	0.96606	0.147882	0.229418	0.519189	0.793118
Pisd-ps1	-0.0305272	0.101032	0.762536	0.946167	0.147643	0.0968444	0.127375	0.434599
Sfi1	0.216561	0.113128	0.0555829	0.442342	0.302647	0.125627	0.0159923	0.172478
Eif4enif1	0.00403552	0.0438346	0.926648	0.983669	-0.0228414	0.0439444	0.603218	0.846312
Drg1	-0.0153497	0.0515581	0.76592	0.947417	-0.0399346	0.055788	0.474097	0.765383
Patz1	0.0646837	0.0550418	0.239925	0.69804	0.0514923	0.0595739	0.3874	0.704785
Gm11944	-0.25329	0.178495	0.155891	0.607694	-0.202284	0.170948	0.236688	0.570994
Pik3ip1	-0.0181072	0.0554872	0.744173	0.941948	0.000578946	0.061923	0.99254	0.997354
Limk2	0.0196343	0.051918	0.705297	0.934308	0.0712836	0.0483885	0.140709	0.45457
Rnf185	0.0329794	0.0491915	0.502585	0.866241	0.0796656	0.0555867	0.151807	0.467318
8430429K09Rik	0.348272	0.137369	0.0112349	0.217753	0.356873	0.123873	0.00396459	0.0881224
Pla2g3	0.128883	0.178495	0.470262	NA	0.470966	0.193653	0.0150153	NA
Inpp5j	0.0209723	0.0976322	0.829916	0.961364	0.07646	0.0988208	0.439094	0.740561
Selm	-0.0103555	0.0813995	0.898767	0.976342	5.92539e-05	0.0961016	0.999508	0.999779
Smtn	-0.177892	0.159194	0.263799	0.716809	-0.101846	0.195168	0.601784	0.845422
[truncated: 16,427 more rows]

## Sheet: HL mouse Mecp2 R306C
Gene	log2 FC chromatin	log FC SE chromatin	pvalue chromatin	p-adj chromatin	log2 FC nuclear	log FC SE nuclear	pvalue nuclear	p-adj nuclear
Xkr4	0.0043121	0.0977282	0.964806	0.999942	0.0829473	0.12439	0.504878	0.999905
Rp1	0.359606	0.55773	0.519078	0.999942	0.291162	0.55772	0.60163	0.999905
Sox17	0.161412	0.157505	0.305456	0.999942	0.140999	0.137902	0.306565	0.999905
Mrpl15	0.068058	0.0751215	0.36495	0.999942	0.0863039	0.0627896	0.169288	0.999905
Lypla1	0.0150813	0.100826	0.881098	0.999942	0.078989	0.0950688	0.406052	0.999905
Tcea1	-0.0302695	0.0800261	0.705248	0.999942	-0.00366468	0.0958088	0.969488	0.999905
Rgs20	-0.155883	0.110659	0.158929	0.999942	-0.0675444	0.110674	0.541664	0.999905
Atp6v1h	-0.0478739	0.0593669	0.420009	0.999942	-0.0264074	0.0656225	0.687379	0.999905
Oprk1	-0.0223111	0.119582	0.851993	0.999942	-0.0184458	0.126834	0.884369	0.999905
Npbwr1	-0.388568	0.396251	0.326785	0.999942	-0.0961328	0.339913	0.777318	0.999905
Rb1cc1	0.0699467	0.0651337	0.28287	0.999942	0.132761	0.0788563	0.0922638	0.999905
Fam150a	-0.540715	0.948684	0.568702	0.999942	-0.752881	0.96344	0.434537	0.999905
St18	0.172542	0.122074	0.157533	0.999942	0.211126	0.121651	0.082652	0.999905
Pcmtd1	0.102028	0.0801275	0.202905	0.999942	0.165813	0.0860098	0.0538754	0.999905
Sntg1	0.138138	0.0967183	0.153221	0.999942	0.18223	0.123133	0.138887	0.999905
Rrs1	-0.0509348	0.100455	0.612125	0.999942	-0.0339706	0.0927369	0.714133	0.999905
Adhfe1	-0.197591	0.0870518	0.0232193	0.999942	-0.214796	0.0817488	0.00860112	0.999905
2610203C22Rik	-0.516405	0.384775	0.179565	0.999942	-0.573498	0.384592	0.135913	0.999905
3110035E14Rik	-0.0106114	0.0834734	0.898843	0.999942	-0.00334763	0.0789542	0.96618	0.999905
Mybl1	0.179352	0.161633	0.267159	0.999942	0.220831	0.159835	0.167091	0.999905
Vcpip1	-0.0418097	0.0905557	0.644295	0.999942	0.00924107	0.0847944	0.913217	0.999905
1700034P13Rik	0.828451	0.950955	0.383657	0.999942	0.914828	0.963568	0.342408	0.999905
Sgk3	0.108574	0.101929	0.286787	0.999942	0.130989	0.103569	0.20596	0.999905
Mcmdc2	-0.0831019	0.228664	0.716288	0.999942	-0.180492	0.246928	0.46481	0.999905
Snhg6	-0.15616	0.121793	0.19978	0.999942	-0.141413	0.11078	0.20177	0.999905
Tcf24	-0.173636	0.542494	0.748916	0.999942	-0.510834	0.544711	0.348343	0.999905
Ppp1r42	0.0177106	0.374843	0.962316	0.999942	0.121672	0.382334	0.750307	0.999905
Cops5	0.0342875	0.0487563	0.481905	0.999942	0.0210707	0.0408501	0.60599	0.999905
Cspp1	-0.00702894	0.109889	0.948999	0.999942	0.0517671	0.122065	0.671497	0.999905
Arfgef1	-0.0082891	0.0842462	0.921622	0.999942	0.0406673	0.0827651	0.623173	0.999905
Cpa6	-0.0856306	0.418376	0.837827	0.999942	-0.00112023	0.430511	0.997924	0.999905
Prex2	0.0695916	0.106193	0.512256	0.999942	0.134412	0.0934519	0.150347	0.999905
A830018L16Rik	0.0948124	0.0973487	0.330083	0.999942	0.142487	0.101552	0.160587	0.999905
Sulf1	-0.203834	0.0939632	0.0300601	0.999942	-0.257193	0.0877279	0.00337097	0.96738
Slco5a1	-0.110764	0.16918	0.512653	0.999942	-0.0930103	0.194595	0.632673	0.999905
Ncoa2	0.0606437	0.0687125	0.377468	0.999942	0.0551287	0.0640487	0.389386	0.999905
Tram1	-0.102401	0.0558417	0.0666878	0.999942	-0.154287	0.0564856	0.00630573	0.999905
Lactb2	-0.0182456	0.10963	0.86782	0.999942	-0.0352832	0.104131	0.734735	0.999905
Gm5523	0.145281	0.995408	0.88396	0.999942	0.406874	0.836274	0.62659	0.999905
Eya1	0.177279	0.102303	0.0831186	0.999942	0.203329	0.102365	0.0469976	0.999905
Msc	-0.0228041	0.286339	0.936523	0.999942	0.295343	0.280018	0.29155	0.999905
Trpa1	0.288336	0.719773	0.68872	0.999942	-0.715523	0.678585	0.291685	0.999905
Kcnb2	-0.0127686	0.121693	0.916436	0.999942	0.0145308	0.153974	0.924814	0.999905
Terf1	-0.0316429	0.140949	0.822368	0.999942	-0.010231	0.140697	0.942032	0.999905
Sbspon	-0.266994	0.325084	0.411471	0.999942	0.129212	0.3039	0.670707	0.999905
4930444P10Rik	0.123101	0.366745	0.737129	0.999942	0.123934	0.399757	0.756544	0.999905
Rpl7	0.119528	0.0879895	0.174326	0.999942	0.140607	0.0630475	0.0257355	0.999905
Rdh10	-0.0426931	0.0788625	0.588258	0.999942	-0.0094402	0.0815399	0.907832	0.999905
Stau2	0.0281087	0.0778893	0.718189	0.999942	0.048965	0.0886142	0.580563	0.999905
Ube2w	-0.0253759	0.0674921	0.706929	0.999942	0.00705212	0.0712762	0.921185	0.999905
Tceb1	-0.0182463	0.0931286	0.844668	0.999942	0.0311961	0.0941689	0.740434	0.999905
D030040B21Rik	-1.71565	1.13701	0.131318	0.999942	-1.4032	1.11699	0.209031	0.999905
Tmem70	-0.0939424	0.083467	0.260375	0.999942	-0.127659	0.0805312	0.112918	0.999905
Ly96	-0.48262	0.259769	0.0631862	0.999942	-0.31821	0.279494	0.254904	0.999905
Jph1	-0.0107647	0.0950582	0.909838	0.999942	-0.0165135	0.0978148	0.865935	0.999905
Gdap1	0.0673198	0.0964459	0.485174	0.999942	0.0846294	0.0898955	0.34649	0.999905
Pi15	0.182637	0.349391	0.601163	0.999942	0.506603	0.33517	0.130667	0.999905
Gm16070	0.433211	0.462973	0.349419	0.999942	0.387983	0.481582	0.420449	0.999905
Crispld1	0.104758	0.11702	0.370673	0.999942	0.141163	0.113244	0.212567	0.999905
Tfap2d	0.42937	0.239854	0.0734335	0.999942	0.437328	0.25224	0.0829574	0.999905
Tfap2b	0.362398	0.34295	0.290645	0.999942	-0.105674	0.349142	0.762143	0.999905
Pkhd1	-0.273904	0.409503	0.503579	0.999942	-0.135914	0.478179	0.776232	0.999905
4930486I03Rik	-0.122964	0.91083	0.89261	0.999942	0.0297585	0.9623	0.97533	0.999905
Mcm3	0.220807	0.175629	0.208669	0.999942	0.119136	0.170485	0.484673	0.999905
6720483E21Rik	0.6674	0.517886	0.197502	0.999942	0.274347	0.5263	0.602175	0.999905
Paqr8	-0.0171256	0.0881975	0.84604	0.999942	0.0492905	0.0761808	0.517619	0.999905
Efhc1	-0.0629862	0.187468	0.736883	0.999942	-0.098286	0.181154	0.587437	0.999905
Tram2	-0.221044	0.203792	0.278076	0.999942	-0.0649262	0.211391	0.758739	0.999905
Tmem14a	-0.0241688	0.0827919	0.770346	0.999942	0.0227928	0.0723818	0.75284	0.999905
Gsta3	0.325252	0.374499	0.385121	0.999942	0.383616	0.361836	0.289057	0.999905
Kcnq5	0.0192031	0.0985066	0.845438	0.999942	0.103734	0.130172	0.425509	0.999905
Rims1	0.0663433	0.0930617	0.47591	0.999942	0.12946	0.116304	0.265657	0.999905
Mir30a	0.40747	0.881772	0.644007	0.999942	0.640264	0.85813	0.455598	0.999905
Mir30c-2	-1.81244	0.81813	0.0267362	0.999942	-1.8778	0.817243	0.0215776	0.999905
Ogfrl1	0.0551853	0.120009	0.645629	0.999942	0.0663322	0.11665	0.5696	0.999905
B3gat2	-0.0320276	0.0866225	0.711578	0.999942	0.0139098	0.0863688	0.872053	0.999905
Smap1	-0.0921144	0.0750397	0.219619	0.999942	-0.0981145	0.0714694	0.169809	0.999905
Sdhaf4	0.0153445	0.11344	0.892402	0.999942	0.00973111	0.0874567	0.911404	0.999905
Fam135a	-0.0683325	0.0773323	0.376901	0.999942	-0.0030848	0.0878175	0.971978	0.999905
Col9a1	-0.557433	0.37029	0.132222	0.999942	-0.537677	0.373422	0.149906	0.999905
Col19a1	-0.108777	0.0834545	0.19243	0.999942	-0.108242	0.0982924	0.270797	0.999905
Lmbrd1	-0.0228568	0.0542396	0.67346	0.999942	-0.0270812	0.0447602	0.54516	0.999905
Adgrb3	0.00594018	0.0945856	0.949924	0.999942	0.0958265	0.117213	0.41362	0.999905
Gm20172	0.0252545	1.32108	0.984748	0.999942	0.105297	1.31378	0.936119	0.999905
Phf3	0.0686305	0.081925	0.402187	0.999942	0.11088	0.0784564	0.157577	0.999905
Ptp4a1	-0.0546605	0.109512	0.617689	0.999942	-0.0278711	0.103224	0.787157	0.999905
Gm29669	0.611914	1.21695	0.615085	0.999942	2.11986	1.44333	0.141906	0.999905
4931428L18Rik	0.936682	1.48168	0.527273	0.999942	0.0869276	1.60391	0.956778	0.999905
Khdrbs2	-0.0331328	0.143317	0.817171	0.999942	0.0521528	0.178809	0.770541	0.999905
Prim2	0.00688993	0.102041	0.946167	0.999942	0.00460482	0.0984668	0.9627	0.999905
1700001G17Rik	-0.406437	0.368052	0.269467	0.999942	-0.00236984	0.346896	0.994549	0.999905
Rab23	0.0467914	0.0858246	0.585617	0.999942	0.058229	0.0834202	0.485164	0.999905
Bag2	-0.0292705	0.106572	0.783581	0.999942	-0.00233605	0.101848	0.981701	0.999905
Zfp451	0.0557019	0.0677551	0.411016	0.999942	0.0284765	0.0601226	0.635757	0.999905
Gm15455	-0.176446	0.950447	0.852723	0.999942	-0.000176013	1.06902	0.999869	0.999947
Bend6	0.0780879	0.0848004	0.357132	0.999942	0.0878345	0.080048	0.272522	0.999905
Dst	0.0200728	0.0671865	0.765121	0.999942	0.0265974	0.0588706	0.651417	0.999905
Mir5103	-0.482756	0.595113	0.417251	0.999942	-0.677017	0.634382	0.285878	0.999905
Ccdc115	0.00763117	0.125915	0.951673	0.999942	-0.0291578	0.116403	0.802209	0.999905
Imp4	-0.0128032	0.077074	0.868065	0.999942	0.0704354	0.0758314	0.352971	0.999905
Ptpn18	-0.740537	0.316315	0.0192249	0.999942	-0.05608	0.311593	0.857169	0.999905
Amer3	-0.0616514	0.0755239	0.414319	0.999942	-0.0545135	0.0672275	0.417434	0.999905
Arhgef4	0.0424408	0.0762933	0.578017	0.999942	0.0819122	0.0691161	0.235962	0.999905
Fam168b	-0.0388326	0.0517846	0.453323	0.999942	-0.0166456	0.046012	0.717526	0.999905
Plekhb2	0.0913945	0.069536	0.188729	0.999942	0.113098	0.0557263	0.0424054	0.999905
Hs6st1	0.0581064	0.0540452	0.28231	0.999942	0.0603017	0.0586857	0.304168	0.999905
Uggt1	-0.0727483	0.0619312	0.24013	0.999942	-0.0704319	0.0542141	0.193895	0.999905
Neurl3	0.229866	0.263849	0.383643	0.999942	0.0317275	0.24635	0.897523	0.999905
Arid5a	0.0871734	0.129321	0.500256	0.999942	0.150292	0.133697	0.260962	0.999905
Kansl3	0.0891005	0.047397	0.0601247	0.999942	0.0717899	0.0467625	0.124734	0.999905
Fer1l5	0.115119	1.20768	0.924058	0.999942	-0.807085	1.40721	0.566283	0.999905
Lman2l	0.0759595	0.0645861	0.239556	0.999942	0.0239403	0.0572945	0.676059	0.999905
Cnnm4	0.00700498	0.0730084	0.923562	0.999942	0.0516131	0.0753393	0.493296	0.999905
Cnnm3	-0.0134989	0.0609041	0.824592	0.999942	-0.00986578	0.0610593	0.871639	0.999905
Ankrd23	0.388507	0.201622	0.0539916	0.999942	0.222058	0.193899	0.252116	0.999905
Ankrd39	0.0553849	0.106203	0.602017	0.999942	0.314872	0.112734	0.00522124	0.999905
Sema4c	0.00830189	0.0809944	0.91836	0.999942	0.0890147	0.0765654	0.244993	0.999905
Fam178b	-0.17072	0.505214	0.735427	0.999942	-0.686971	0.486596	0.158013	0.999905
Cox5b	0.0592002	0.0959976	0.537443	0.999942	-0.0208193	0.087741	0.812439	0.999905
Actr1b	0.100295	0.0658123	0.127519	0.999942	0.0777797	0.0570087	0.172459	0.999905
4933424G06Rik	-0.206789	0.43827	0.637047	0.999942	-0.0723928	0.446881	0.871309	0.999905
Zap70	0.13677	0.201497	0.497285	0.999942	0.111042	0.209699	0.596438	0.999905
Tmem131	-0.032092	0.0724635	0.657859	0.999942	-0.0625747	0.060832	0.303645	0.999905
Cnga3	0.54028	0.699485	0.43988	0.999942	0.473982	0.605443	0.433704	0.999905
Inpp4a	0.0586447	0.0452413	0.194884	0.999942	0.0132945	0.0334337	0.690897	0.999905
Coa5	-0.115548	0.089931	0.198845	0.999942	-0.119415	0.072015	0.0972788	0.999905
Unc50	-0.0305041	0.0702292	0.664034	0.999942	-0.0465625	0.0597543	0.435842	0.999905
Mgat4a	0.0450429	0.0764578	0.55578	0.999942	0.0130484	0.0782678	0.867594	0.999905
4930594C11Rik	0.0495631	1.06697	0.96295	0.999942	0.119343	1.06359	0.910658	0.999905
2010300C02Rik	0.0708111	0.0632911	0.263219	0.999942	0.0218238	0.0710193	0.75862	0.999905
Tsga10	0.116205	0.0969341	0.230606	0.999942	0.179541	0.100749	0.0747408	0.999905
Lipt1	0.118779	0.164412	0.470019	0.999942	0.123231	0.161158	0.444475	0.999905
Mitd1	-0.449854	0.159221	0.00472311	0.779147	-0.358371	0.155399	0.021103	0.999905
Mrpl30	-0.0160712	0.0671705	0.810904	0.999942	0.0699569	0.0590378	0.236037	0.999905
Lyg2	-1.63508	0.932276	0.0794554	0.999942	-1.59885	0.946375	0.0911329	0.999905
Txndc9	-0.0513431	0.0597948	0.39053	0.999942	-0.0345913	0.0613112	0.572624	0.999905
Eif5b	0.101931	0.0999323	0.307729	0.999942	0.0247782	0.0844086	0.769101	0.999905
Rev1	0.0563541	0.0646354	0.383276	0.999942	0.0727739	0.0754126	0.33454	0.999905
Aff3	0.0826112	0.0982271	0.400335	0.999942	0.0427491	0.0993797	0.66708	0.999905
Lonrf2	-0.0280354	0.0671872	0.676478	0.999942	-0.0408067	0.0626898	0.515092	0.999905
Chst10	-0.035756	0.0504296	0.478306	0.999942	-0.0516853	0.0491882	0.293366	0.999905
Pdcl3	-0.107661	0.0990732	0.277179	0.999942	-0.0752069	0.0950488	0.428801	0.999905
Npas2	0.0628231	0.0919165	0.494303	0.999942	0.00322307	0.0873963	0.970582	0.999905
Rpl31	0.0941867	0.0766681	0.21926	0.999942	0.0969545	0.0684281	0.156518	0.999905
Tbc1d8	0.0471035	0.0605602	0.436689	0.999942	0.0468256	0.0653485	0.473651	0.999905
Cnot11	-0.0190336	0.0621384	0.759369	0.999942	-0.0608635	0.0597927	0.308722	0.999905
Snord89	0.23171	0.984039	0.813845	0.999942	0.567596	1.00165	0.570944	0.999905
Rnf149	-0.0576333	0.0607323	0.342634	0.999942	-0.0500661	0.0688314	0.466998	0.999905
Creg2	0.0191836	0.102976	0.852215	0.999942	0.0615556	0.0811329	0.448032	0.999905
Rfx8	-0.544632	0.399397	0.172683	0.999942	-0.9789	0.44044	0.0262462	0.999905
Map4k4	-0.101028	0.0653363	0.122039	0.999942	-0.084399	0.0573203	0.14091	0.999905
Gm16894	-0.622151	0.233933	0.00782499	0.884368	-0.625475	0.23679	0.00825471	0.999905
Il1r2	-0.501692	0.4905	0.306395	0.999942	-1.07721	0.468071	0.0213698	0.999905
Il1r1	-0.00511402	0.118647	0.96562	0.999942	0.0201174	0.119476	0.866285	0.999905
Il1rl2	0.250317	0.32323	0.438679	0.999942	0.272608	0.316392	0.3889	0.999905
Il1rl1	-0.111541	0.609647	0.854829	0.999942	0.359855	0.56699	0.52564	0.999905
Il18r1	-0.205834	1.14357	0.857158	0.999942	0.0260531	1.08715	0.980881	0.999905
Il18rap	0.438364	0.920839	0.63404	0.999942	-0.828544	0.855537	0.332821	0.999905
Slc9a4	0.253183	0.179009	0.157255	0.999942	0.269211	0.178821	0.132202	0.999905
Slc9a2	0.227714	0.0830926	0.00613479	0.809183	0.120671	0.0850166	0.155788	0.999905
Mfsd9	-0.0312975	0.108049	0.772076	0.999942	-0.0896203	0.118901	0.451005	0.999905
Tmem182	0.648718	0.730899	0.374776	0.999942	-0.462463	0.780834	0.553671	0.999905
Pantr1	-0.0439432	0.0851106	0.60564	0.999942	-0.0042499	0.0827686	0.959049	0.999905
Pou3f3	-0.0283222	0.0802624	0.724186	0.999942	-0.00866743	0.083803	0.917625	0.999905
2900092D14Rik	-0.0707795	0.111198	0.524437	0.999942	-0.0417921	0.103482	0.686317	0.999905
Pantr2	-0.16988	0.269248	0.528078	0.999942	-0.116622	0.265943	0.661009	0.999905
Dalir	0.101521	0.248899	0.68336	0.999942	0.116228	0.250061	0.642075	0.999905
Mrps9	-0.0277078	0.0760734	0.71569	0.999942	0.00603276	0.0812063	0.94078	0.999905
Gpr45	-0.0116223	0.0806278	0.885384	0.999942	0.0592886	0.0892269	0.50639	0.999905
Tgfbrap1	0.00176578	0.0507474	0.972243	0.999942	-0.0197203	0.0429307	0.645981	0.999905
AI597479	-0.0245253	0.0749676	0.743558	0.999942	-0.0154174	0.0733484	0.833516	0.999905
Fhl2	0.144909	0.0673276	0.031374	0.999942	0.132044	0.0655553	0.0439848	0.999905
Nck2	-0.0788238	0.075873	0.298855	0.999942	-0.0868192	0.0688897	0.207574	0.999905
1500015O10Rik	0.106904	0.229249	0.640984	0.999942	0.100867	0.195459	0.605819	0.999905
Uxs1	0.0184118	0.0843073	0.827126	0.999942	-0.0220653	0.0879209	0.80184	0.999905
Tpp2	-0.0404674	0.0741902	0.58544	0.999942	-0.00747988	0.0873206	0.931737	0.999905
Mettl21c	0.133927	1.43467	0.925625	0.999942	NA	NA	NA	NA
Tex30	-0.0734924	0.142635	0.606379	0.999942	-0.0188744	0.153206	0.901952	0.999905
Kdelc1	-0.0429824	0.106776	0.687282	0.999942	-0.0240106	0.10671	0.821973	0.999905
Bivm	-0.0260978	0.0826278	0.752118	0.999942	-0.02123	0.0882394	0.809869	0.999905
Ercc5	0.0796562	0.0920265	0.386721	0.999942	0.103076	0.0962827	0.284367	0.999905
Gulp1	0.0530949	0.135404	0.694967	0.999942	0.174528	0.135806	0.19875	0.999905
Col3a1	-0.0684994	0.184985	0.711162	0.999942	0.159317	0.195368	0.414802	0.999905
Col5a2	0.113108	0.177476	0.523918	0.999942	0.194479	0.150132	0.195186	0.999905
Wdr75	-0.046066	0.0745957	0.536878	0.999942	-0.0684901	0.0707172	0.332791	0.999905
Slc40a1	-0.075474	0.110947	0.496334	0.999942	0.0909852	0.102536	0.374892	0.999905
Dnah7b	0.00661503	0.157435	0.966485	0.999942	0.0918555	0.155542	0.554821	0.999905
Dnah7c	-0.0279604	0.200185	0.888918	0.999942	0.0397066	0.20337	0.845202	0.999905
Slc39a10	-0.0519163	0.0905661	0.566481	0.999942	0.0142879	0.0886833	0.872005	0.999905
Tmeff2	-0.0211242	0.0838448	0.801085	0.999942	0.0861541	0.105028	0.412048	0.999905
9330175M20Rik	-0.182715	0.559242	0.743881	0.999942	-0.0628579	0.550634	0.909115	0.999905
Sdpr	-0.095171	0.116616	0.414439	0.999942	-0.00659653	0.123176	0.957291	0.999905
Nabp1	0.0488489	0.122967	0.691182	0.999942	0.0849266	0.102348	0.406661	0.999905
Myo1b	-0.0855392	0.0883711	0.333067	0.999942	-0.0877553	0.0767359	0.252789	0.999905
Stat4	-0.123191	0.231607	0.594798	0.999942	-0.112768	0.213243	0.596926	0.999905
Stat1	-0.000736881	0.0753633	0.992199	0.999942	-0.0168994	0.0676184	0.802647	0.999905
Gls	0.138846	0.0690955	0.0444855	0.999942	0.225737	0.076337	0.00310533	0.96738
Nab1	0.0504211	0.055966	0.367628	0.999942	0.14283	0.0679757	0.0356244	0.999905
Tmem194b	-0.0973675	0.135407	0.472096	0.999942	-0.0774845	0.129032	0.548169	0.999905
Mfsd6	0.0821699	0.048217	0.0883496	0.999942	0.0614868	0.0451438	0.173191	0.999905
Inpp1	0.0947121	0.0626564	0.130633	0.999942	0.036594	0.0623741	0.557415	0.999905
Hibch	-0.00993678	0.110462	0.928321	0.999942	0.0360092	0.122079	0.76802	0.999905
1700019D03Rik	-0.148732	0.156696	0.342531	0.999942	-0.0922234	0.157701	0.558683	0.999905
Mstn	0.678798	0.713668	0.341533	0.999942	0.558599	0.689952	0.418158	0.999905
1700019A02Rik	1.58541	0.859894	0.0652227	0.999942	1.76127	0.86209	0.04105	0.999905
Pms1	0.118012	0.0838068	0.15909	0.999942	0.200686	0.0940064	0.0327766	0.999905
Ormdl1	-0.0493294	0.11269	0.661571	0.999942	0.0630516	0.104084	0.544664	0.999905
Osgepl1	-0.133695	0.101452	0.187562	0.999942	-0.161248	0.0960357	0.0931447	0.999905
Asnsd1	-0.117013	0.100778	0.2456	0.999942	-0.0235016	0.0874685	0.78817	0.999905
Dnah7a	-0.153796	0.285976	0.59072	0.999942	0.110674	0.274486	0.686798	0.999905
Stk17b	-0.143372	0.119925	0.231886	0.999942	-0.0716123	0.118785	0.546591	0.999905
Hecw2	-0.113336	0.0868108	0.191707	0.999942	-0.105182	0.0977986	0.282153	0.999905
Ccdc150	-1.02778	0.755462	0.173685	0.999942	-0.938895	0.758264	0.215636	0.999905
Gtf3c3	0.00222766	0.0709756	0.974961	0.999942	0.0279714	0.0658705	0.671098	0.999905
Pgap1	-0.110921	0.0914851	0.225341	0.999942	-0.0492408	0.0815982	0.546206	0.999905
Ankrd44	-0.0243232	0.0761788	0.749506	0.999942	0.00570312	0.0751713	0.939524	0.999905
Sf3b1	-0.0646651	0.0736257	0.379784	0.999942	-0.0725833	0.0736544	0.324399	0.999905
Coq10b	0.0447194	0.107218	0.676614	0.999942	0.127887	0.100891	0.204951	0.999905
Hspd1	-0.0454571	0.0900657	0.613762	0.999942	0.014967	0.0880714	0.865056	0.999905
Hspe1	0.15438	0.0968399	0.110896	0.999942	0.123832	0.0774294	0.109755	0.999905
Mob4	0.0198077	0.113067	0.860934	0.999942	-0.0128501	0.109751	0.906793	0.999905
Rftn2	-0.167773	0.0723449	0.0203914	0.999942	-0.0882245	0.0675798	0.191728	0.999905
Mars2	-0.0986233	0.0836167	0.238211	0.999942	0.00969721	0.0745422	0.896495	0.999905
Boll	1.13589	0.961981	0.237688	0.999942	1.13535	1.02251	0.266845	0.999905
Plcl1	0.110119	0.0889189	0.21556	0.999942	0.152841	0.104509	0.143616	0.999905
9130227L01Rik	-0.62095	0.432838	0.1514	0.999942	-0.124638	0.444419	0.779131	0.999905
Satb2	0.0418367	0.0877291	0.633444	0.999942	0.0351531	0.0870819	0.686449	0.999905
9130024F11Rik	-0.0607748	0.133628	0.649249	0.999942	-0.082999	0.117826	0.481171	0.999905
BC055402	0.53546	0.49435	0.278737	0.999942	0.60126	0.521732	0.249144	0.999905
4930558J18Rik	1.85602	1.02036	0.0689133	0.999942	2.70444	1.08144	0.0123922	0.999905
1700066M21Rik	-0.0192747	0.106592	0.856503	0.999942	0.0359716	0.110549	0.744886	0.999905
Tyw5	-0.0723013	0.13226	0.584613	0.999942	-0.0471064	0.137146	0.73124	0.999905
9430016H08Rik	-0.101571	0.0853569	0.234062	0.999942	-0.0468088	0.0850553	0.58209	0.999905
Spats2l	-0.152688	0.094161	0.104898	0.999942	-0.155897	0.0744527	0.0362688	0.999905
Kctd18	-0.0391189	0.0907536	0.666435	0.999942	-0.041994	0.0894643	0.638788	0.999905
Sgol2a	0.477611	0.292307	0.102272	0.999942	0.716748	0.303692	0.0182692	0.999905
Aox1	-0.0377261	0.101429	0.709934	0.999942	-0.0259002	0.10595	0.806877	0.999905
Aox3	0.325977	0.158015	0.0391179	0.999942	0.0848164	0.159698	0.595346	0.999905
Aox4	0.167936	0.212367	0.429071	0.999942	0.057829	0.201464	0.774079	0.999905
Aox2	-0.231104	1.16959	0.843363	0.999942	0.0971375	1.32857	0.941715	0.999905
Bzw1	-0.0463739	0.109806	0.672786	0.999942	0.0191505	0.0889729	0.829581	0.999905
Clk1	-0.0919052	0.093787	0.327118	0.999942	-0.106896	0.088969	0.22956	0.999905
Ppil3	-0.0219898	0.077993	0.777985	0.999942	0.023178	0.0793563	0.770229	0.999905
Nif3l1	-0.0131028	0.0815251	0.872313	0.999942	0.018242	0.0738518	0.804902	0.999905
Orc2	-0.0183768	0.0866295	0.832005	0.999942	-0.0538252	0.0860051	0.531422	0.999905
Fam126b	0.0141423	0.0878812	0.872152	0.999942	0.0644724	0.0871213	0.459281	0.999905
Ndufb3	0.00171966	0.0702556	0.980472	0.999942	0.0400978	0.0606873	0.508787	0.999905
Gm20257	0.0496731	0.379665	0.895907	0.999942	-0.215186	0.392877	0.583885	0.999905
Als2cr12	-0.92329	1.01015	0.360708	0.999942	-0.630348	0.997404	0.527394	0.999905
Cflar	0.0592153	0.104936	0.57255	0.999942	0.0941955	0.0967655	0.330334	0.999905
Casp8	-0.140081	0.151144	0.354028	0.999942	-0.138487	0.153885	0.368153	0.999905
Trak2	-0.0265298	0.0796861	0.739188	0.999942	-0.0108091	0.0783324	0.890249	0.999905
Stradb	-0.0343177	0.0576926	0.551953	0.999942	-0.00352456	0.0562663	0.950053	0.999905
Als2cr11	-0.367896	1.01865	0.71798	0.999942	-0.150854	1.08595	0.889518	0.999905
Tmem237	-0.205479	0.0820715	0.0122915	0.952183	-0.108565	0.0806718	0.178379	0.999905
Mpp4	-0.382506	0.454881	0.400408	0.999942	-0.640136	0.460718	0.164702	0.999905
Als2	0.00184734	0.0668263	0.977946	0.999942	-0.0303922	0.0491897	0.53667	0.999905
Cdk15	1.33866	0.483535	0.00563173	0.809183	1.16067	0.52661	0.027521	0.999905
Fzd7	-0.0922414	0.102861	0.36985	0.999942	0.0721448	0.116519	0.535806	0.999905
Gm973	-0.0518263	0.109748	0.636762	0.999942	-0.0424407	0.114322	0.71046	0.999905
Sumo1	-0.127997	0.0714098	0.0730651	0.999942	-0.0890349	0.0800831	0.266232	0.999905
Nop58	-0.0130793	0.0867164	0.880111	0.999942	0.055833	0.0854437	0.513468	0.999905
Bmpr2	-0.0543591	0.0764045	0.476797	0.999942	-0.0157797	0.0714154	0.825126	0.999905
Fam117b	0.00709105	0.0683352	0.917353	0.999942	0.00844782	0.0681581	0.901359	0.999905
Ica1l	0.0210278	0.0773463	0.785725	0.999942	-0.0216271	0.0767399	0.778079	0.999905
Wdr12	-0.0237493	0.0598966	0.691732	0.999942	0.00304612	0.0603227	0.959726	0.999905
Carf	-0.00355219	0.0920695	0.969224	0.999942	0.0365739	0.0954544	0.701605	0.999905
Nbeal1	-0.0802404	0.0739208	0.277704	0.999942	0.00423873	0.0755244	0.955243	0.999905
Cyp20a1	-0.128376	0.0847405	0.129789	0.999942	-0.088352	0.0835405	0.290241	0.999905
Abi2	-0.0391088	0.0783014	0.617452	0.999942	0.000944427	0.0782673	0.990372	0.999905
Raph1	0.0776537	0.0670761	0.246989	0.999942	0.0574717	0.062796	0.360079	0.999905
Cd28	-0.952995	0.594918	0.109179	0.999942	-0.550573	0.520745	0.290384	0.999905
Ctla4	0.349366	1.71688	0.838753	0.999942	-0.632358	1.31922	0.631695	0.999905
Icos	1.9942	0.953868	0.0365593	0.999942	0.564533	0.918875	0.538968	0.999905
Pard3b	0.119213	0.109148	0.274741	0.999942	0.213241	0.108496	0.049364	0.999905
Nrp2	-0.0952933	0.065812	0.147627	0.999942	-0.0620652	0.0606615	0.306241	0.999905
Ino80d	-0.0392197	0.069879	0.574626	0.999942	-0.0123361	0.0662149	0.852207	0.999905
Ino80dos	0.0232475	0.175875	0.89484	0.999942	0.0110613	0.175943	0.949871	0.999905
Ndufs1	-0.088248	0.0407607	0.0303855	0.999942	-0.086315	0.0396599	0.0295269	0.999905
Eef1b2	0.101459	0.0945781	0.283383	0.999942	0.0916696	0.0632378	0.147169	0.999905
Snora41	-0.0537771	1.3123	0.967312	0.999942	0.0116836	1.30857	0.992876	0.999905
Gpr1	0.200651	0.220781	0.363444	0.999942	-0.134403	0.215534	0.532903	0.999905
Zdbf2	0.118426	0.112185	0.291137	0.999942	0.208722	0.111624	0.0615026	0.999905
Adam23	-0.0276164	0.060811	0.649732	0.999942	-0.0361197	0.0527722	0.493694	0.999905
Dytn	0.47344	0.65557	0.470183	0.999942	0.725252	0.661567	0.272963	0.999905
Mdh1b	-0.505757	0.251025	0.0439291	0.999942	-0.358067	0.272612	0.189025	0.999905
Fastkd2	0.017335	0.0718515	0.809352	0.999942	-0.0735216	0.065133	0.258985	0.999905
4933402D24Rik	-0.198342	0.781971	0.79977	0.999942	-1.00564	0.722563	0.163992	0.999905
Gm13749	-0.235013	0.442151	0.595057	0.999942	0.0948377	0.447941	0.832326	0.999905
Klf7	0.158413	0.111413	0.15507	0.999942	0.148796	0.111103	0.180487	0.999905
Creb1	-0.0016741	0.0802707	0.983361	0.999942	0.0694817	0.0843772	0.410244	0.999905
Mettl21a	-0.127933	0.0934551	0.171022	0.999942	-0.0612728	0.0795189	0.440978	0.999905
2810408I11Rik	-1.06176	0.471244	0.0242534	0.999942	-0.714208	0.471582	0.129901	0.999905
Ccnyl1	0.00994987	0.0918513	0.913737	0.999942	0.0082725	0.0971097	0.932113	0.999905
Fzd5	-0.0894684	0.162765	0.58254	0.999942	0.0026921	0.145745	0.985263	0.999905
Plekhm3	0.0292886	0.0733244	0.68957	0.999942	0.0174866	0.0620399	0.778051	0.999905
Cryga	-0.619827	0.96666	0.52139	0.999942	-0.638418	0.763091	0.402806	0.999905
D630023F18Rik	-0.25245	0.172084	0.142372	0.999942	-0.149142	0.153964	0.332703	0.999905
Idh1	-0.179644	0.0782996	0.0217726	0.999942	-0.131621	0.0747153	0.0781318	0.999905
Pikfyve	-0.0645249	0.0687282	0.347812	0.999942	-0.00654801	0.0693308	0.924755	0.999905
Pth2r	-0.551829	0.181264	0.00233192	0.72799	-0.374935	0.192241	0.0511357	0.999905
Map2	-0.0701168	0.0857764	0.413679	0.999942	0.0277338	0.0765167	0.717012	0.999905
Unc80	0.0759666	0.0594526	0.201331	0.999942	0.110651	0.0508069	0.0294158	0.999905
Rpe	0.0980156	0.09493	0.301836	0.999942	0.135626	0.0978833	0.165871	0.999905
Kansl1l	0.0267026	0.079756	0.737773	0.999942	0.169636	0.0978628	0.0830228	0.999905
Acadl	-0.249725	0.0801133	0.00182608	0.726862	-0.0875077	0.068397	0.200753	0.999905
Myl1	0.801386	0.552583	0.146988	0.999942	0.727303	0.562848	0.196294	0.999905
Lancl1	0.019437	0.0537673	0.717724	0.999942	0.0407859	0.0502672	0.417147	0.999905
Cps1	-0.372334	0.450582	0.408611	0.999942	0.0572814	0.457163	0.900288	0.999905
Erbb4	0.00331469	0.0865573	0.969453	0.999942	0.139901	0.109504	0.201395	0.999905
Ikzf2	0.0827305	0.134005	0.53699	0.999942	0.148224	0.133599	0.267228	0.999905
Spag16	-0.177503	0.188567	0.34654	0.999942	-0.0952583	0.171206	0.577941	0.999905
Vwc2l	0.182771	0.113495	0.107315	0.999942	0.286214	0.132392	0.0306282	0.999905
Bard1	-0.152766	0.171244	0.372343	0.999942	0.200155	0.184732	0.27859	0.999905
Abca12	0.115602	0.398348	0.771661	0.999942	-0.0741489	0.409033	0.856149	0.999905
Atic	0.0124363	0.0653593	0.849093	0.999942	0.0403924	0.0605214	0.504512	0.999905
Fn1	0.120059	0.104182	0.249158	0.999942	0.228794	0.10123	0.023813	0.999905
Apol7d	0.442556	1.01289	0.662165	0.999942	0.220175	0.99432	0.824756	0.999905
4933417E11Rik	0.337081	1.26159	0.789324	0.999942	0.87321	1.37117	0.524231	0.999905
Mreg	0.0278051	0.109285	0.799165	0.999942	-0.083822	0.118515	0.479398	0.999905
Pecr	0.185581	0.14207	0.191461	0.999942	0.0209718	0.150659	0.889292	0.999905
Tmem169	-0.0276676	0.103116	0.788456	0.999942	-0.124446	0.098687	0.207303	0.999905
Xrcc5	-0.0415544	0.102566	0.685368	0.999942	-0.0189053	0.0832648	0.820385	0.999905
2021-03-04	-0.164982	0.0850026	0.0522702	0.999942	-0.166615	0.0904924	0.0655923	0.999905
Smarcal1	-0.0475486	0.0428476	0.267122	0.999942	-0.000645289	0.0376577	0.986328	0.999905
Rpl37a	0.097754	0.092974	0.293069	0.999942	0.0980191	0.0891097	0.27134	0.999905
Igfbp2	0.0170118	0.10669	0.873313	0.999942	0.110142	0.0936327	0.239467	0.999905
Igfbp5	-0.113395	0.0805933	0.159427	0.999942	-0.0216396	0.08827	0.806339	0.999905
1700027A15Rik	0.789824	1.08662	0.467309	0.999942	0.158947	1.1943	0.894124	0.999905
6030407O03Rik	0.311493	0.44958	0.488401	0.999942	0.302862	0.459302	0.509641	0.999905
Tns1	0.0386136	0.0747713	0.605559	0.999942	0.106125	0.0592595	0.0733172	0.999905
Rufy4	0.125136	1.24458	0.919912	0.999942	-0.11994	1.21557	0.9214	0.999905
Arpc2	0.049774	0.0461058	0.280338	0.999942	-0.00126617	0.0393923	0.974358	0.999905
Aamp	0.194939	0.0725504	0.0072108	0.859074	0.0441587	0.0652981	0.498874	0.999905
Pnkd	0.102633	0.0609207	0.0920461	0.999942	0.015551	0.0634504	0.806387	0.999905
Tmbim1	-0.0135011	0.0877606	0.877736	0.999942	0.0245344	0.0976749	0.801672	0.999905
Catip	0.115682	0.229455	0.61415	0.999942	-0.153618	0.236222	0.51549	0.999905
Slc11a1	0.420221	0.219236	0.0552699	0.999942	-0.0906467	0.216343	0.675219	0.999905
Ctdsp1	-0.00146388	0.0893249	0.986925	0.999942	0.0894513	0.0932526	0.33744	0.999905
Vil1	-0.498596	0.393782	0.205451	0.999942	-0.148574	0.404497	0.713391	0.999905
Usp37	0.016699	0.0913249	0.854914	0.999942	0.0176559	0.0925923	0.848773	0.999905
Cnot9	-0.0286273	0.0483933	0.554149	0.999942	-0.0168495	0.0549452	0.759102	0.999905
Plcd4	0.0165348	0.0909851	0.855794	0.999942	-0.0040468	0.0992727	0.967484	0.999905
Zfp142	0.00644311	0.0488191	0.895001	0.999942	0.0171302	0.0501703	0.732772	0.999905
Bcs1l	-0.0182704	0.0865769	0.832863	0.999942	0.0119698	0.0876342	0.891356	0.999905
Rnf25	0.166463	0.0760677	0.0286437	0.999942	0.076101	0.073887	0.303027	0.999905
Stk36	0.152607	0.116971	0.192012	0.999942	-0.0479665	0.121578	0.693189	0.999905
Ttll4	0.0583734	0.0814608	0.473631	0.999942	-0.0260669	0.0759348	0.731388	0.999905
Cyp27a1	0.0959216	0.126057	0.446695	0.999942	0.0301219	0.133441	0.82141	0.999905
Prkag3	0.593006	1.2589	0.637606	0.999942	0.523021	1.11941	0.640335	0.999905
Wnt6	-0.0694849	0.251822	0.782603	0.999942	0.244984	0.261677	0.349166	0.999905
Wnt10a	-0.0037878	0.105852	0.971455	0.999942	-0.00544721	0.106782	0.959316	0.999905
Cdk5r2	0.0678128	0.106974	0.526133	0.999942	0.0991259	0.0847081	0.241918	0.999905
Cryba2	0.252372	0.979053	0.796583	0.999942	-0.724282	0.931283	0.436731	0.999905
Ccdc108	-0.456188	0.145898	0.00176739	0.726862	-0.39814	0.163873	0.0151171	0.999905
Ihh	0.840025	0.603263	0.16378	0.999942	1.01547	0.520532	0.0510762	0.999905
Nhej1	0.0415077	0.138383	0.764217	0.999942	0.0616409	0.162135	0.70381	0.999905
Slc23a3	-0.279827	0.316614	0.376798	0.999942	-0.130651	0.303527	0.666874	0.999905
Cnppd1	0.00331445	0.0777919	0.966015	0.999942	-0.0666857	0.0695128	0.337393	0.999905
Fam134a	-0.0267344	0.0832746	0.748181	0.999942	0.00686653	0.0700636	0.921929	0.999905
Zfand2b	0.101334	0.119644	0.397015	0.999942	0.0268928	0.102865	0.793755	0.999905
Abcb6	0.033423	0.0834327	0.688716	0.999942	-0.0114909	0.082087	0.888672	0.999905
Atg9a	0.0308792	0.0700625	0.659403	0.999942	0.0292876	0.0651626	0.653104	0.999905
Ankzf1	0.128756	0.0860277	0.134476	0.999942	0.069362	0.0734029	0.344685	0.999905
Glb1l	-0.00644836	0.106137	0.951554	0.999942	0.00886932	0.112014	0.936889	0.999905
Stk16	0.0901802	0.0829812	0.277146	0.999942	0.0893931	0.0765186	0.242705	0.999905
Tuba4a	0.0498934	0.0909212	0.583174	0.999942	0.0336864	0.0678448	0.619526	0.999905
A630095N17Rik	0.359606	1.3697	0.792902	0.999942	0.0681494	1.53804	0.964658	0.999905
Dnajb2	0.139381	0.074015	0.0596803	0.999942	0.104633	0.0692314	0.130698	0.999905
Ptprn	-0.0948032	0.0733051	0.195918	0.999942	-0.101723	0.0636398	0.109951	0.999905
Resp18	0.0488126	0.118289	0.67986	0.999942	0.0200372	0.108236	0.853131	0.999905
Dnpep	0.0977743	0.0953569	0.305197	0.999942	-0.0168493	0.0821076	0.837408	0.999905
Des	0.352897	0.310186	0.255248	0.999942	0.306551	0.288379	0.287775	0.999905
Gm15179	-0.605457	1.61142	0.707119	0.999942	-0.608909	1.45056	0.67465	0.999905
Speg	0.0254937	0.0601832	0.671856	0.999942	0.0244246	0.0610953	0.689319	0.999905
Gmppa	0.139308	0.0910039	0.12582	0.999942	-0.0347168	0.0872828	0.690814	0.999905
Asic4	5.05497e-05	0.101126	0.999601	0.999942	-0.0128569	0.0886733	0.884717	0.999905
Chpf	0.0143047	0.0635838	0.822	0.999942	0.0417284	0.0775859	0.590691	0.999905
Tmem198	-0.0282475	0.09613	0.768875	0.999942	0.0298147	0.0790169	0.705935	0.999905
Obsl1	0.168883	0.091158	0.0639345	0.999942	-0.00728134	0.0906901	0.936008	0.999905
Inha	0.180833	0.106796	0.0904058	0.999942	0.167614	0.0879451	0.056664	0.999905
Stk11ip	0.0414611	0.0751702	0.581248	0.999942	0.0202489	0.0743463	0.785346	0.999905
Slc4a3	0.0149998	0.0739879	0.839343	0.999942	-0.0674913	0.0596682	0.258009	0.999905
Gm17751	-0.88622	0.433544	0.0409406	0.999942	-0.265397	0.443408	0.54948	0.999905
Epha4	-0.0458836	0.0651354	0.481163	0.999942	-0.0786857	0.058992	0.182258	0.999905
Pax3	-0.152873	1.38475	0.912094	0.999942	-0.02795	1.40008	0.984073	0.999905
Sgpp2	-0.000677153	0.0784492	0.993113	0.999942	-0.0208136	0.0686273	0.761674	0.999905
Farsb	0.00900347	0.0651495	0.890085	0.999942	6.49189e-05	0.0707268	0.999268	0.999928
Mogat1	0.321334	0.723507	0.656946	0.999942	-0.0373755	0.743473	0.959906	0.999905
Acsl3	-0.0438223	0.0900611	0.626553	0.999942	-0.0208643	0.0874383	0.811402	0.999905
Utp14b	0.116397	0.917916	0.899094	0.999942	0.186657	0.917809	0.838844	0.999905
Kcne4	0.497269	0.317409	0.117196	0.999942	0.478288	0.27856	0.0859785	0.999905
Scg2	-0.233953	0.110144	0.0336651	0.999942	-0.199405	0.0937367	0.033396	0.999905
Ap1s3	0.301108	0.172931	0.0816469	0.999942	0.380446	0.174285	0.0290433	0.999905
Wdfy1	0.0832536	0.0651806	0.201505	0.999942	0.0518785	0.0702994	0.460535	0.999905
Mrpl44	0.0776175	0.0910608	0.394009	0.999942	0.160107	0.0845783	0.058357	0.999905
Serpine2	-0.0316602	0.0456322	0.487799	0.999942	-0.00282459	0.042409	0.946897	0.999905
Fam124b	-0.0860348	0.543911	0.874316	0.999942	-0.211777	0.551392	0.700921	0.999905
Cul3	0.0212225	0.100579	0.832886	0.999942	0.131951	0.0980546	0.178404	0.999905
Dock10	-0.0308489	0.0823425	0.707927	0.999942	0.00642709	0.0781433	0.93445	0.999905
Nyap2	-0.0978511	0.0942442	0.299144	0.999942	-0.0159859	0.116863	0.891195	0.999905
Irs1	-0.06741	0.0636889	0.289861	0.999942	-0.0226545	0.0621568	0.715505	0.999905
Rhbdd1	-0.0573744	0.0934351	0.539178	0.999942	-0.0743111	0.0987781	0.451869	0.999905
Col4a4	-0.103317	0.251955	0.681761	0.999942	0.152206	0.253662	0.548482	0.999905
Col4a3	-0.534486	0.334984	0.110588	0.999942	-0.660281	0.316524	0.0369753	0.999905
Mff	-0.0605451	0.0411467	0.14117	0.999942	-0.0124607	0.0352725	0.723887	0.999905
Agfg1	-0.045997	0.0667702	0.490896	0.999942	-0.0149726	0.0679396	0.825574	0.999905
Slc19a3	-0.149951	0.176574	0.395755	0.999942	0.17684	0.178786	0.322607	0.999905
Krtap28-13	-0.717143	1.62529	0.659039	0.999942	NA	NA	NA	NA
Daw1	-0.210024	0.358473	0.557953	0.999942	-0.0297272	0.35252	0.932796	0.999905
Sphkap	0.053178	0.0660752	0.420929	0.999942	0.0869988	0.0706657	0.218273	0.999905
Pid1	0.0504749	0.105135	0.631158	0.999942	0.0896107	0.108302	0.408002	0.999905
Dner	-0.1072	0.0555133	0.0534746	0.999942	-0.11767	0.0418223	0.00489964	0.999905
Trip12	-0.0720538	0.0723926	0.31958	0.999942	-0.0439121	0.0762867	0.564873	0.999905
Fbxo36	-0.214381	0.157551	0.173608	0.999942	-0.180093	0.160112	0.260676	0.999905
Slc16a14	-0.150251	0.105196	0.153208	0.999942	-0.0960092	0.10348	0.353508	0.999905
A530032D15Rik	-0.225184	1.34106	0.86665	0.999942	0.534943	1.62486	0.741986	0.999905
Sp110	-0.153433	0.384385	0.689772	0.999942	0.0556819	0.386825	0.885543	0.999905
Sp140	-0.10579	0.41886	0.800603	0.999942	0.0928335	0.414832	0.822924	0.999905
Sp100	-0.0688553	0.196796	0.726428	0.999942	0.0079495	0.172015	0.96314	0.999905
A630001G21Rik	-0.0226755	0.37308	0.951535	0.999942	-0.0111104	0.396807	0.977662	0.999905
Cab39	0.00797286	0.0838378	0.924237	0.999942	0.0367194	0.0823146	0.655536	0.999905
Itm2c	0.0105702	0.0787912	0.89328	0.999942	0.013481	0.0680174	0.842889	0.999905
4933407L21Rik	-0.119908	0.163497	0.463318	0.999942	-0.229568	0.162741	0.158353	0.999905
Gpr55	0.118884	0.71482	0.867911	0.999942	-0.251368	0.685557	0.713871	0.999905
Spata3	-0.163138	0.459632	0.72264	0.999942	-0.106002	0.463655	0.819163	0.999905
2810459M11Rik	-0.152939	0.0915481	0.0948039	0.999942	-0.0344956	0.0946162	0.715422	0.999905
Psmd1	-0.0411421	0.0622305	0.508533	0.999942	-0.0177376	0.0585572	0.761959	0.999905
Htr2b	0.574416	1.12134	0.608472	0.999942	-1.15942	1.07414	0.280414	0.999905
Armc9	-3.15698e-05	0.0719487	0.99965	0.999942	-0.0168104	0.0737833	0.819775	0.999905
B3gnt7	-0.314163	0.292897	0.283449	0.999942	-0.521725	0.26537	0.0492958	0.999905
Ncl	0.0526027	0.115089	0.647626	0.999942	0.071225	0.107812	0.508842	0.999905
C130036L24Rik	0.141378	0.174214	0.417068	0.999942	0.00061331	0.180859	0.997294	0.999905
Nmur1	-0.981621	1.10002	0.372197	0.999942	-0.0138134	0.975633	0.988704	0.999905
Ptma	-0.00851141	0.100301	0.932374	0.999942	0.0198633	0.0987556	0.840592	0.999905
Pde6d	0.0937295	0.070205	0.181849	0.999942	0.0205092	0.0683532	0.764141	0.999905
Cops7b	0.0520097	0.0664183	0.43359	0.999942	-0.00427122	0.075658	0.95498	0.999905
Nppc	0.0269042	0.227838	0.906	0.999942	-0.013824	0.191991	0.942599	0.999905
Dis3l2	0.0524721	0.0737055	0.476517	0.999942	0.0649419	0.0969184	0.502814	0.999905
Ecel1	-0.056264	0.159819	0.724803	0.999942	-0.106527	0.145865	0.465199	0.999905
Prss56	0.176646	0.489979	0.718459	0.999942	0.42901	0.459553	0.350543	0.999905
Eif4e2	0.0187546	0.0514773	0.715614	0.999942	-0.0273116	0.0513156	0.594569	0.999905
Efhd1	-0.0622937	0.0907339	0.492364	0.999942	0.077588	0.085639	0.364942	0.999905
Gigyf2	0.0765888	0.0593805	0.197121	0.999942	0.103638	0.0697604	0.137376	0.999905
Kcnj13	-0.0355398	0.201815	0.860215	0.999942	0.526272	0.203414	0.00967622	0.999905
3110079O15Rik	0.148217	0.801408	0.853272	0.999942	0.631065	0.877207	0.471893	0.999905
Ngef	0.0492061	0.0543109	0.364932	0.999942	0.00129861	0.0565721	0.981686	0.999905
Neu2	0.160302	0.144367	0.266837	0.999942	0.0618253	0.160922	0.700834	0.999905
Inpp5d	0.0464455	0.0804107	0.563532	0.999942	0.0404532	0.0786887	0.607188	0.999905
Atg16l1	0.0864973	0.073568	0.239696	0.999942	0.0780187	0.0628323	0.214348	0.999905
Scarna6	0.347763	0.917127	0.704549	0.999942	0.418105	0.917083	0.648457	0.999905
Sag	0.0271629	0.209472	0.896825	0.999942	0.156816	0.227813	0.49123	0.999905
Dgkd	0.03105	0.0597518	0.603308	0.999942	0.0291619	0.0603164	0.628754	0.999905
Gm19582	-1.13994	0.971081	0.240439	0.999942	-0.790148	0.937598	0.399376	0.999905
Usp40	-0.03684	0.0855232	0.666642	0.999942	-0.0363842	0.0818247	0.656565	0.999905
Ugt1a7c	-0.040359	0.984437	0.967298	0.999942	0.0294344	0.98298	0.976112	0.999905
Ugt1a6a	0.287444	1.00502	0.774873	0.999942	0.354836	1.00338	0.723608	0.999905
Dnajb3	0.382121	0.279232	0.171164	0.999942	0.0202057	0.259415	0.937916	0.999905
Mroh2a	0.735217	0.945345	0.436732	0.999942	0.50021	0.974374	0.607695	0.999905
Hjurp	0.169463	0.0603403	0.00497798	0.803877	0.130757	0.053572	0.0146558	0.999905
Trpm8	-0.759438	0.672307	0.258644	0.999942	-0.923035	0.682229	0.176066	0.999905
Spp2	0.42193	0.912196	0.643692	0.999942	-0.547824	0.786552	0.486123	0.999905
Glrp1	-0.155195	1.00015	0.876686	0.999942	0.0397445	1.01077	0.968634	0.999905
Arl4c	-0.18788	0.0940876	0.0458405	0.999942	-0.0769324	0.0802056	0.337463	0.999905
Sh3bp4	-0.0656271	0.0714589	0.358416	0.999942	-0.0764633	0.0770654	0.321107	0.999905
C030007H22Rik	0.280139	1.04044	0.787737	0.999942	0.984362	1.10173	0.371606	0.999905
Agap1	0.0569887	0.0782922	0.466676	0.999942	0.0286895	0.0534117	0.591172	0.999905
Gbx2	0.00539351	0.644341	0.993321	0.999942	0.230262	0.527046	0.66219	0.999905
Asb18	0.0560961	0.300274	0.851804	0.999942	0.00634293	0.314952	0.983932	0.999905
Iqca	0.260501	0.243746	0.285188	0.999942	0.443979	0.23484	0.0586829	0.999905
Ackr3	0.177827	0.0806538	0.0274668	0.999942	0.148047	0.0820781	0.0712733	0.999905
Cops8	0.0687487	0.0568997	0.226954	0.999942	0.0509327	0.0483838	0.292487	0.999905
Col6a3	0.0781399	0.135539	0.564269	0.999942	0.089502	0.137176	0.514104	0.999905
Mlph	0.271791	0.175309	0.121057	0.999942	0.157742	0.17347	0.363172	0.999905
Lrrfip1	0.0774044	0.083226	0.352345	0.999942	0.0330827	0.077067	0.667726	0.999905
Rbm44	-0.318914	1.29506	0.805486	0.999942	0.572111	1.25765	0.649179	0.999905
Ramp1	0.0848525	0.0618722	0.170245	0.999942	0.0511233	0.0730233	0.483868	0.999905
Ube2f	0.0167473	0.0601512	0.78069	0.999942	-0.039645	0.0573728	0.489562	0.999905
Scly	-0.00794234	0.0859393	0.926366	0.999942	-0.021156	0.0861219	0.805952	0.999905
Espnl	0.0430547	0.437486	0.921604	0.999942	-0.409093	0.406813	0.314607	0.999905
Klhl30	0.14393	0.638581	0.821675	0.999942	-0.1945	0.641483	0.761735	0.999905
Fam132b	0.644509	0.404206	0.110822	0.999942	0.270169	0.356529	0.448585	0.999905
Ilkap	0.0748392	0.0653553	0.252162	0.999942	0.0700802	0.0704367	0.319767	0.999905
1700020N18Rik	-1.99656	1.18945	0.0932386	0.999942	-0.667731	1.16681	0.567139	0.999905
Hes6	0.203076	0.134098	0.129927	0.999942	0.253306	0.128431	0.0485733	0.999905
Per2	0.147354	0.158525	0.352614	0.999942	0.0832027	0.131318	0.526344	0.999905
Traf3ip1	-0.0591662	0.0770648	0.442637	0.999942	-0.0530288	0.0774544	0.493568	0.999905
Asb1	0.0441027	0.0791266	0.577275	0.999942	0.0200581	0.0695177	0.772939	0.999905
Twist2	0.058949	0.238133	0.804485	0.999942	0.040335	0.245016	0.869242	0.999905
Hdac4	-0.000532809	0.078483	0.994583	0.999942	-0.033504	0.0691166	0.627857	0.999905
Ndufa10	0.0213899	0.0630457	0.734402	0.999942	0.0378972	0.053261	0.476752	0.999905
Myeov2	0.157038	0.0876865	0.0733092	0.999942	0.104651	0.0861105	0.22425	0.999905
Otos	0.0539353	0.985919	0.956373	0.999942	0.156675	1.0792	0.884571	0.999905
Gpc1	0.0501852	0.0767866	0.513391	0.999942	0.0550312	0.0636427	0.387209	0.999905
Ankmy1	0.177598	0.404026	0.660248	0.999942	0.237273	0.418168	0.570435	0.999905
Dusp28	0.000965811	0.141998	0.994573	0.999942	0.186296	0.115677	0.107291	0.999905
Rnpepl1	0.0805592	0.0832341	0.333113	0.999942	0.141241	0.0811505	0.0817752	0.999905
9430060I03Rik	0.10193	0.284859	0.720473	0.999942	0.0585769	0.278732	0.833547	0.999905
Capn10	0.0423632	0.0688154	0.538154	0.999942	-0.0267441	0.0756805	0.723802	0.999905
Gpr35	-0.311414	0.437732	0.47682	0.999942	-0.603089	0.435814	0.166413	0.999905
Kif1a	0.015704	0.0619676	0.799941	0.999942	0.0339179	0.0617451	0.582785	0.999905
2310007B03Rik	-0.77968	1.20432	0.517373	0.999942	-0.576561	1.13989	0.612995	0.999905
Crocc2	0.122637	0.259048	0.635917	0.999942	0.119282	0.26944	0.65798	0.999905
Sned1	0.0248064	0.100756	0.805525	0.999942	0.122488	0.106448	0.249863	0.999905
Mterf4	-0.0348947	0.09663	0.718012	0.999942	-0.0978319	0.0960565	0.308448	0.999905
Pask	-0.0919607	0.128631	0.47466	0.999942	-0.0532075	0.132221	0.687379	0.999905
Ppp1r7	-0.0668006	0.101024	0.508463	0.999942	-0.039458	0.102696	0.700813	0.999905
Ano7	-0.458828	0.666605	0.49126	0.999942	-0.189575	0.660273	0.774024	0.999905
Hdlbp	-0.04948	0.0493251	0.315793	0.999942	-0.0373608	0.0430034	0.384963	0.999905
2021-09-02	-0.081309	0.0704319	0.248323	0.999942	-0.0195599	0.0726977	0.787885	0.999905
Farp2	0.0951903	0.0864694	0.270959	0.999942	0.0811509	0.0733627	0.268658	0.999905
Stk25	0.0829073	0.0655982	0.206278	0.999942	0.0436479	0.0574944	0.447752	0.999905
Bok	0.0176212	0.0952206	0.853185	0.999942	-0.00737547	0.0820931	0.928412	0.999905
Thap4	0.00721763	0.0664935	0.913562	0.999942	0.0289046	0.06876	0.674215	0.999905
Atg4b	0.0824057	0.0637952	0.196453	0.999942	0.0534545	0.0569799	0.348178	0.999905
Dtymk	0.0305268	0.0803907	0.704145	0.999942	0.0488947	0.0733979	0.50531	0.999905
Ing5	-0.00555872	0.0703346	0.937007	0.999942	-0.0134406	0.065611	0.837687	0.999905
D2hgdh	0.173137	0.0846002	0.0407045	0.999942	0.0872726	0.0866396	0.313787	0.999905
Gm6086	-0.455003	1.32122	0.730559	0.999942	0.183205	1.45328	0.899682	0.999905
Neu4	0.048302	0.108983	0.657615	0.999942	0.14356	0.107171	0.180393	0.999905
Pdcd1	-1.50512	0.923015	0.102962	0.999942	0.835533	1.13495	0.461618	0.999905
Fam174a	-0.0902585	0.0618968	0.144783	0.999942	0.0155434	0.0604673	0.797136	0.999905
St8sia4	-0.0933238	0.0933095	0.317236	0.999942	0.035558	0.109168	0.744637	0.999905
Slco4c1	0.0224697	0.158208	0.887059	0.999942	0.0689802	0.159237	0.664876	0.999905
Panct2	0.0502695	0.15111	0.739384	0.999942	0.0934815	0.160256	0.559673	0.999905
Slco6c1	0.600052	0.550416	0.275634	0.999942	0.622791	0.602516	0.3013	0.999905
D1Ertd622e	-0.115714	0.0675889	0.0868913	0.999942	-0.0530968	0.0638445	0.405602	0.999905
Ppip5k2	0.0982441	0.0896603	0.273194	0.999942	0.119948	0.0962043	0.212469	0.999905
Gin1	-0.117018	0.144699	0.41869	0.999942	-0.00936464	0.142595	0.947638	0.999905
Pam	-0.0619393	0.0689262	0.368849	0.999942	-0.0291748	0.0639784	0.648383	0.999905
B230216N24Rik	-0.145192	0.928922	0.875795	0.999942	-0.0749394	0.928662	0.935684	0.999905
Slco6d1	-0.142432	1.19537	0.905154	0.999942	0.184974	1.31792	0.888381	0.999905
Cntnap5b	0.0480221	0.100799	0.633778	0.999942	0.132805	0.11712	0.25683	0.999905
Cdh20	-0.0253747	0.102182	0.80388	0.999942	0.0577555	0.0939193	0.538589	0.999905
Rnf152	0.182747	0.0792284	0.0210782	0.999942	0.138712	0.0851425	0.103277	0.999905
Pign	-0.00278214	0.0711394	0.968804	0.999942	0.0351424	0.079418	0.658129	0.999905
2310035C23Rik	-0.0619447	0.0589104	0.293026	0.999942	0.00953862	0.0638364	0.88122	0.999905
Tnfrsf11a	0.0311785	0.0996401	0.754348	0.999942	0.0824417	0.0999734	0.409578	0.999905
Zcchc2	0.0325364	0.0619725	0.599573	0.999942	0.0110455	0.0528772	0.834534	0.999905
Gm20753	0.796892	0.578281	0.168192	0.999942	0.735158	0.577198	0.202781	0.999905
Phlpp1	-0.0121491	0.0580806	0.834311	0.999942	0.0163563	0.0530105	0.757665	0.999905
Bcl2	0.177981	0.113381	0.116471	0.999942	0.18671	0.11048	0.0910304	0.999905
Kdsr	0.0333743	0.0576314	0.562522	0.999942	-0.0333779	0.0517362	0.518826	0.999905
Vps4b	-0.00617354	0.0846871	0.941887	0.999942	0.000539732	0.0800345	0.994619	0.999905
Serpinb5	-0.177285	1.29763	0.891329	0.999942	-0.0392472	1.20457	0.974008	0.999905
Serpinb11	0.127585	1.56075	0.934849	0.999942	NA	NA	NA	NA
Serpinb2	-0.47214	1.15617	0.683006	0.999942	-0.0475435	1.21726	0.968844	0.999905
Serpinb10	-0.236577	1.51226	0.875687	0.999942	-0.117457	1.23897	0.924472	0.999905
Serpinb8	0.161207	0.132069	0.222228	0.999942	0.118846	0.124067	0.338105	0.999905
Cdh7	-0.0721781	0.0862953	0.402925	0.999942	0.0968178	0.113033	0.391697	0.999905
Cdh19	0.186241	0.135379	0.168915	0.999942	0.382678	0.152937	0.0123429	0.999905
Dsel	0.171533	0.111165	0.122819	0.999942	0.176143	0.111598	0.114482	0.999905
Cntnap5a	-0.0166049	0.0940965	0.859927	0.999942	0.0492668	0.114426	0.66679	0.999905
Tsn	-0.0308705	0.0652955	0.63637	0.999942	-0.0219177	0.0545224	0.687688	0.999905
Nifk	-0.00225359	0.0863882	0.979188	0.999942	0.023287	0.0724359	0.747843	0.999905
Clasp1	-0.000261077	0.0639156	0.996741	0.999942	-0.00891311	0.0575778	0.876978	0.999905
2900060B14Rik	-0.359613	0.334748	0.282698	0.999942	0.158736	0.330841	0.631372	0.999905
Tfcp2l1	-0.10273	0.0958711	0.283925	0.999942	0.0335212	0.0966266	0.728655	0.999905
Gli2	-0.123859	0.116317	0.286947	0.999942	-0.151276	0.131576	0.250256	0.999905
Inhbb	-0.105246	0.126328	0.404779	0.999942	-0.0690664	0.108233	0.52339	0.999905
Ralb	-0.0455996	0.0782017	0.559824	0.999942	-0.00151391	0.072264	0.983286	0.999905
Tmem185b	-0.000413519	0.0864265	0.996182	0.999942	-0.0651317	0.073832	0.37769	0.999905
3830432H09Rik	-0.586599	0.810333	0.469128	0.999942	-0.464252	0.842961	0.581813	0.999905
Epb41l5	-0.0754413	0.0662664	0.254931	0.999942	-0.015621	0.0682418	0.818942	0.999905
Ptpn4	-0.000456973	0.0757235	0.995185	0.999942	0.0704296	0.0777154	0.364803	0.999905
Tmem177	0.168204	0.0985636	0.0879059	0.999942	0.222437	0.100936	0.0275434	0.999905
Cfap221	-0.317587	0.493188	0.51961	0.999942	-0.399747	0.487838	0.412544	0.999905
Sctr	0.0944024	0.298684	0.751956	0.999942	0.174432	0.30905	0.572473	0.999905
Tmem37	0.0884566	0.254337	0.727996	0.999942	0.0492112	0.255259	0.847124	0.999905
Dbi	0.0115731	0.0810509	0.886458	0.999942	0.117429	0.0719599	0.102708	0.999905
3110009E18Rik	-0.258277	0.18529	0.163347	0.999942	-0.295523	0.19935	0.138224	0.999905
Steap3	0.133199	0.116845	0.254302	0.999942	0.0827464	0.102733	0.420561	0.999905
C1ql2	-0.0649864	0.144356	0.65258	0.999942	0.023647	0.120054	0.843851	0.999905
Celrr	-0.00490257	0.201764	0.980615	0.999942	-0.0106596	0.214236	0.960317	0.999905
Insig2	-0.0247765	0.0670787	0.711856	0.999942	-0.0362483	0.0619498	0.558464	0.999905
Ccdc93	-0.00711555	0.0650039	0.912835	0.999942	-0.0238535	0.0675477	0.723987	0.999905
Htr5b	-0.0614639	0.212209	0.772092	0.999942	-0.04823	0.171059	0.777982	0.999905
Ddx18	-0.00598559	0.0836701	0.94297	0.999942	-0.0906272	0.0797972	0.256074	0.999905
Dpp10	0.0262634	0.0885438	0.766761	0.999942	0.0713833	0.112577	0.526025	0.999905
Actr3	-0.0278863	0.0684061	0.683524	0.999942	-0.0444717	0.0691156	0.519938	0.999905
Slc35f5	-0.0780987	0.0735778	0.288488	0.999942	-0.0745623	0.063016	0.236719	0.999905
Gpr39	-0.210229	0.582575	0.718202	0.999942	0.260828	0.621572	0.674759	0.999905
Lypd1	0.0753448	0.0582854	0.196119	0.999942	0.0799986	0.0481588	0.0966848	0.999905
Nckap5	0.123986	0.132868	0.350742	0.999942	0.130677	0.137567	0.342154	0.999905
Mgat5	-0.0202962	0.0616049	0.74181	0.999942	-0.0641214	0.0689483	0.352375	0.999905
Tmem163	0.118568	0.103502	0.251978	0.999942	0.0717293	0.0964737	0.457172	0.999905
2900009J06Rik	0.0449156	0.255997	0.860723	0.999942	-0.0368653	0.253541	0.884394	0.999905
Ccnt2	-0.0220429	0.070624	0.754952	0.999942	-0.0164623	0.0764518	0.82951	0.999905
Map3k19	0.0477036	0.156602	0.760658	0.999942	-0.135816	0.141834	0.338278	0.999905
Rab3gap1	-0.0506006	0.0483166	0.294974	0.999942	-0.0323832	0.0434201	0.455781	0.999905
Zranb3	-0.0451764	0.106598	0.671709	0.999942	-0.112023	0.103634	0.279719	0.999905
R3hdm1	0.0465742	0.0868306	0.591696	0.999942	0.0783444	0.0945703	0.40743	0.999905
Mir128-1	-0.725787	1.97253	0.712913	0.999942	-0.650554	1.97443	0.741786	0.999905
Ubxn4	0.0186222	0.08816	0.832706	0.999942	0.0772885	0.0913386	0.397455	0.999905
Lct	-0.17532	0.121109	0.147722	0.999942	-0.0163272	0.120916	0.892589	0.999905
Mcm6	-0.0838935	0.10525	0.425398	0.999942	-0.0939144	0.0973335	0.334609	0.999905
Dars	-0.0935224	0.0826908	0.258059	0.999942	0.00960346	0.0832211	0.908131	0.999905
Cxcr4	-0.0379558	0.217747	0.861621	0.999942	0.0421656	0.182674	0.817451	0.999905
Thsd7b	-0.017392	0.101386	0.863797	0.999942	0.0277708	0.131302	0.832495	0.999905
Cd55b	0.634836	0.993454	0.522811	0.999942	0.684194	1.00768	0.497152	0.999905
Cd55	0.0924407	0.162974	0.57057	0.999942	0.208323	0.147126	0.156789	0.999905
Zp3r	0.714096	0.675425	0.290396	0.999942	0.513407	0.684094	0.452958	0.999905
C4bp	-0.344934	1.07531	0.74838	0.999942	-0.0750886	1.03576	0.942207	0.999905
C4bp-ps1	0.404065	0.910221	0.657101	0.999942	0.27559	0.914271	0.763086	0.999905
Pfkfb2	0.0245576	0.064435	0.703113	0.999942	-0.00201755	0.0551192	0.970801	0.999905
Yod1	-0.0669585	0.107482	0.533303	0.999942	0.0416344	0.0981494	0.671424	0.999905
AA986860	0.0839932	0.151593	0.579531	0.999942	-0.00412567	0.163575	0.979878	0.999905
Fcmr	-1.28946	1.21275	0.287669	0.999942	-0.105519	1.21104	0.930568	0.999905
Mapkapk2	0.00615885	0.0694826	0.929369	0.999942	0.0373993	0.0765079	0.624963	0.999905
Dyrk3	-0.041173	0.0928749	0.657537	0.999942	-0.0702339	0.0902571	0.436478	0.999905
Eif2d	0.0239817	0.0845747	0.77675	0.999942	0.0125319	0.0844898	0.882086	0.999905
Rassf5	0.0754817	0.0733777	0.303633	0.999942	0.034882	0.0647969	0.59035	0.999905
Ikbke	0.0945918	0.292368	0.746289	0.999942	-0.173483	0.306866	0.571844	0.999905
Srgap2	-0.0245824	0.0705547	0.727527	0.999942	0.0114241	0.0632511	0.85667	0.999905
Fam72a	-0.166573	0.211561	0.431078	0.999942	-0.288026	0.216378	0.183147	0.999905
Avpr1b	-0.840724	1.12926	0.45658	0.999942	-1.08561	1.16758	0.352477	0.999905
Ctse	0.8054	1.19055	0.498726	0.999942	0.456504	1.34152	0.733639	0.999905
Rab7b	-0.257124	0.212001	0.22519	0.999942	0.0617366	0.206488	0.764952	0.999905
Slc26a9	-0.39635	1.23753	0.748759	0.999942	0.611422	1.04915	0.560042	0.999905
Pm20d1	-0.131408	0.26042	0.613838	0.999942	-0.102523	0.225648	0.649576	0.999905
Slc41a1	-0.063242	0.0546836	0.247474	0.999942	-0.0307412	0.0592368	0.603793	0.999905
Rab29	-0.205423	0.181166	0.256839	0.999942	0.16385	0.17293	0.343388	0.999905
Nucks1	0.00626466	0.105665	0.952723	0.999942	0.0303942	0.0951912	0.749502	0.999905
Slc45a3	-0.0266277	0.19149	0.889406	0.999942	0.128938	0.202324	0.523939	0.999905
Elk4	-0.0216097	0.0670344	0.747175	0.999942	0.0492344	0.0642918	0.443798	0.999905
Mfsd4a	-0.0313727	0.0636522	0.622099	0.999942	-0.0829205	0.05836	0.155362	0.999905
Cdk18	0.0947974	0.0865884	0.273602	0.999942	0.000634246	0.083475	0.993938	0.999905
Lemd1	-0.324684	0.243312	0.182061	0.999942	-0.440253	0.271887	0.105393	0.999905
Klhdc8a	-0.00832698	0.119524	0.944458	0.999942	0.0133297	0.109407	0.903029	0.999905
Nuak2	-0.0938389	0.183825	0.609715	0.999942	0.0437564	0.181512	0.809503	0.999905
Tmcc2	0.0186413	0.0886053	0.833367	0.999942	0.0827741	0.0799311	0.300404	0.999905
Dstyk	-0.0319202	0.0447333	0.475495	0.999942	-0.0479777	0.0439977	0.275511	0.999905
Rbbp5	0.0421409	0.0485507	0.385408	0.999942	0.0447098	0.0464325	0.335598	0.999905
Tmem81	0.043391	0.16117	0.787757	0.999942	0.0475765	0.143978	0.741066	0.999905
Cntn2	0.0543863	0.0637249	0.393407	0.999942	0.0550993	0.0608445	0.365161	0.999905
Nfasc	-0.0149064	0.073796	0.839921	0.999942	-0.0557911	0.0496304	0.260957	0.999905
Lrrn2	0.0490241	0.062607	0.433601	0.999942	-0.0225158	0.0598277	0.706661	0.999905
Mdm4	-0.0683022	0.0672851	0.31005	0.999942	-0.101537	0.0722778	0.160078	0.999905
Pik3c2b	0.100394	0.063589	0.114383	0.999942	0.0424257	0.0638045	0.506093	0.999905
Ppp1r15b	-0.0881241	0.0632212	0.163347	0.999942	-0.0208536	0.059264	0.724932	0.999905
Plekha6	0.0971569	0.0537059	0.0704427	0.999942	0.0353343	0.0390441	0.365473	0.999905
Gm19461	-0.392107	0.344848	0.255521	0.999942	-0.337982	0.35971	0.347425	0.999905
Golt1a	-0.220127	0.308706	0.475806	0.999942	0.0339392	0.314794	0.914143	0.999905
Kiss1	0.0697026	0.581908	0.904655	0.999942	-0.0272968	0.557286	0.960934	0.999905
Ren1	-1.18343	1.29469	0.360682	0.999942	-0.20122	1.33537	0.880224	0.999905
Etnk2	0.0597078	0.126316	0.636437	0.999942	-0.0497435	0.103132	0.629572	0.999905
Sox13	0.00898476	0.123926	0.942203	0.999942	0.0339901	0.117957	0.773226	0.999905
Snrpe	0.0357794	0.101335	0.724028	0.999942	-0.171226	0.0951278	0.0718682	0.999905
Zc3h11a	0.0355274	0.0729161	0.62609	0.999942	0.0204413	0.0682136	0.764432	0.999905
Zbed6	0.0687933	0.915784	0.94012	0.999942	0.139134	0.915649	0.879226	0.999905
Lax1	0.369534	0.577534	0.522271	0.999942	0.355201	0.640239	0.579036	0.999905
Atp2b4	-0.127234	0.0506245	0.011961	0.946143	-0.110664	0.0534488	0.0384093	0.999905
Optc	-0.317086	0.408439	0.43755	0.999942	-0.686155	0.401876	0.0877509	0.999905
Prelp	-0.096855	0.108072	0.370143	0.999942	-0.0180631	0.0858252	0.833305	0.999905
Fmod	0.301953	0.170558	0.0766635	0.999942	0.201986	0.165867	0.223316	0.999905
Btg2	-0.0359997	0.133169	0.786905	0.999942	-0.0201882	0.132841	0.879208	0.999905
Chit1	-0.720378	1.04562	0.490854	0.999942	-1.12928	1.17086	0.334802	0.999905
Chil1	-0.128689	0.168678	0.445505	0.999942	-0.301736	0.158601	0.0571075	0.999905
Mybph	-0.717351	0.664673	0.280474	0.999942	-0.687678	0.620639	0.267854	0.999905
Adora1	-0.00535874	0.0584924	0.927005	0.999942	0.00876611	0.0546195	0.872492	0.999905
Ppfia4	0.0745323	0.0776661	0.337231	0.999942	0.0650097	0.0720164	0.366681	0.999905
Tmem183a	-0.179477	0.0491894	0.000263588	0.437268	-0.139147	0.0452334	0.00209658	0.89004
Cyb5r1	-0.165274	0.12031	0.169524	0.999942	0.0178648	0.10111	0.859755	0.999905
Adipor1	-0.0244303	0.0507038	0.629931	0.999942	-0.0113764	0.0527651	0.829296	0.999905
Klhl12	0.00872783	0.0575243	0.879404	0.999942	-0.0438807	0.0470794	0.351308	0.999905
Rabif	-0.110147	0.0776869	0.15624	0.999942	-0.107084	0.0722894	0.138519	0.999905
Kdm5b	-0.0542331	0.0484376	0.262863	0.999942	-0.0626883	0.0502094	0.211834	0.999905
Syt2	0.0302905	0.0731233	0.678699	0.999942	-0.0846899	0.0757021	0.263257	0.999905
Ppp1r12b	-0.0650744	0.096439	0.49982	0.999942	-0.0605544	0.101291	0.549956	0.999905
Ube2t	0.21986	0.283324	0.437748	0.999942	-0.119615	0.275576	0.664249	0.999905
Lgr6	-0.343902	0.383059	0.369304	0.999942	-0.245415	0.358111	0.493151	0.999905
Ptprv	0.1668	0.225962	0.460406	0.999942	0.173799	0.212541	0.413516	0.999905
Ptpn7	-0.361936	0.291602	0.214531	0.999942	-0.359933	0.271684	0.185229	0.999905
Arl8a	0.0482832	0.0580134	0.405252	0.999942	0.0611139	0.0565416	0.279756	0.999905
Gpr37l1	-0.0738703	0.0815182	0.36484	0.999942	0.0320608	0.0770823	0.677461	0.999905
Elf3	-0.300672	0.889516	0.73535	0.999942	-0.369373	0.879222	0.674402	0.999905
Rnpep	-0.0241958	0.0736479	0.742509	0.999942	-0.0184322	0.0648771	0.776326	0.999905
Timm17a	0.0272551	0.0612307	0.656232	0.999942	0.0602988	0.0638326	0.344843	0.999905
Lmod1	0.134084	0.325365	0.680264	0.999942	0.482027	0.336924	0.152525	0.999905
Shisa4	-0.0472478	0.0794762	0.552185	0.999942	-0.0405007	0.0747334	0.587863	0.999905
Ipo9	0.00817103	0.0496721	0.869338	0.999942	0.0111319	0.0428434	0.794997	0.999905
Nav1	-0.0393978	0.0634252	0.534488	0.999942	-0.0842188	0.0477489	0.0777682	0.999905
Csrp1	0.0163316	0.0802409	0.838719	0.999942	0.0842141	0.0810546	0.298814	0.999905
Phlda3	0.171132	0.112475	0.128131	0.999942	0.191288	0.10767	0.0756307	0.999905
Tnni1	-0.121852	0.202152	0.546659	0.999942	-0.311103	0.193497	0.10788	0.999905
Lad1	-0.349012	0.234021	0.135863	0.999942	-0.451698	0.247611	0.0681188	0.999905
Tnnt2	0.19173	0.26006	0.460968	0.999942	-0.217236	0.2556	0.395378	0.999905
Pkp1	0.0424007	0.380442	0.911259	0.999942	0.526706	0.395934	0.183423	0.999905
Igfn1	0.0142048	0.116626	0.903059	0.999942	-0.0503125	0.106988	0.638168	0.999905
Tmem9	0.0298132	0.0784801	0.704032	0.999942	0.0220581	0.0683556	0.746925	0.999905
Ascl5	1.62425	0.849227	0.0557962	0.999942	-0.533611	0.683783	0.435166	0.999905
Cacna1s	0.240543	0.30391	0.428656	0.999942	0.253132	0.317425	0.425188	0.999905
Gm15850	-0.364261	0.544404	0.503432	0.999942	-0.465135	0.527375	0.377787	0.999905
Kif21b	-0.0228016	0.0599611	0.703743	0.999942	-0.00894226	0.0594465	0.880429	0.999905
5730559C18Rik	0.0697286	0.167702	0.677565	0.999942	0.0691751	0.168083	0.680667	0.999905
Gpr25	0.466879	0.184692	0.0114754	0.937655	0.119959	0.144593	0.406746	0.999905
Camsap2	0.0170905	0.0723187	0.813183	0.999942	0.0551471	0.0715256	0.4407	0.999905
9230116N13Rik	-0.59703	0.394018	0.129713	0.999942	-0.230634	0.392107	0.556403	0.999905
Ddx59	-0.0829584	0.110984	0.454772	0.999942	-0.0858872	0.109219	0.431647	0.999905
Kif14	0.000685212	0.454441	0.998797	0.999942	0.0621408	0.464451	0.893565	0.999905
Zfp281	0.0721472	0.107064	0.500395	0.999942	0.107412	0.0955445	0.260925	0.999905
Gm19705	0.284547	0.543787	0.600787	0.999942	0.326349	0.558749	0.559173	0.999905
Platr22	-1.09141	0.675169	0.105987	0.999942	-1.01785	0.681044	0.135035	0.999905
Nr5a2	-0.15036	1.12361	0.893546	0.999942	-0.9584	1.28953	0.45735	0.999905
Mir181a-1	0.684501	1.03471	0.508266	0.999942	1.10204	1.03203	0.285594	0.999905
Mir181b-1	-0.333217	1.09006	0.759844	0.999942	-1.05015	1.1268	0.351348	0.999905
Ptprc	0.255457	0.147983	0.0843019	0.999942	0.376575	0.153548	0.0141873	0.999905
Nek7	0.0633386	0.0967019	0.512476	0.999942	0.165745	0.0951446	0.0815028	0.999905
Lhx9	0.237989	0.213915	0.265906	0.999942	0.0957906	0.205001	0.640308	0.999905
2310009B15Rik	-0.103975	0.142198	0.464659	0.999942	-0.0735312	0.133142	0.580759	0.999905
Dennd1b	0.192591	0.0718965	0.00739041	0.863065	0.24779	0.0890922	0.00541455	0.999905
Crb1	0.0689073	0.162273	0.6711	0.999942	0.0813649	0.19881	0.682349	0.999905
Zbtb41	0.0100978	0.093569	0.914061	0.999942	0.112369	0.0927796	0.225844	0.999905
Aspm	0.103391	0.28473	0.716516	0.999942	0.216138	0.297928	0.468165	0.999905
Gm4788	1.17827	1.27029	0.353639	0.999942	0.547125	1.23351	0.657366	0.999905
Cfhr2	-0.543688	1.0592	0.60774	0.999942	-0.602692	1.08451	0.578396	0.999905
Cfh	0.131118	0.14399	0.362503	0.999942	0.239467	0.138654	0.084154	0.999905
Kcnt2	0.0989188	0.0865386	0.253014	0.999942	0.203072	0.122602	0.0976516	0.999905
4930590L20Rik	0.395591	1.11061	0.721696	0.999942	0.174267	1.14598	0.879133	0.999905
Cdc73	-0.0139118	0.0805522	0.862883	0.999942	0.0608729	0.0846402	0.472021	0.999905
B3galt2	0.035058	0.118093	0.766567	0.999942	0.124726	0.118646	0.293149	0.999905
Glrx2	-0.0130481	0.0617208	0.832571	0.999942	-0.0125007	0.0520817	0.810314	0.999905
Trove2	0.0280507	0.0892565	0.753316	0.999942	0.105217	0.084894	0.215201	0.999905
Uchl5	0.00747793	0.10161	0.941333	0.999942	0.0630665	0.0910648	0.488595	0.999905
Rgs2	-0.083506	0.132699	0.529161	0.999942	0.0233418	0.127399	0.854627	0.999905
Rgs13	-0.201351	0.603118	0.738493	0.999942	-0.181274	0.559371	0.745887	0.999905
Rgs1	-0.762283	0.955801	0.425142	0.999942	-0.819678	0.944048	0.385253	0.999905
Rgs18	1.38842	1.08041	0.198761	0.999942	0.41304	0.976527	0.672318	0.999905
Brinp3	-0.183432	0.0853663	0.031653	0.999942	-0.00799737	0.110078	0.942083	0.999905
Pla2g4a	-0.197123	0.131965	0.13524	0.999942	-0.0686543	0.133494	0.60705	0.999905
Ptgs2os	-0.27463	0.257411	0.28602	0.999942	-0.241375	0.285731	0.398243	0.999905
Ptgs2	0.118733	0.234521	0.612661	0.999942	0.0951004	0.228098	0.676731	0.999905
Ptgs2os2	-0.333205	1.03547	0.74761	0.999942	-0.863167	0.958463	0.367815	0.999905
2310030A07Rik	-0.0768962	1.18224	0.94814	0.999942	1.06157	1.22276	0.385298	0.999905
BC003331	0.124826	0.101528	0.218895	0.999942	0.110201	0.0907036	0.224381	0.999905
Tpr	-0.011296	0.0846583	0.893853	0.999942	0.0679732	0.0865325	0.432147	0.999905
Prg4	0.256084	0.227772	0.260887	0.999942	0.287007	0.224772	0.201646	0.999905
Hmcn1	-0.000210736	0.137911	0.998781	0.999942	0.00941525	0.105554	0.928924	0.999905
C730036E19Rik	-2.09675	1.24077	0.091052	0.999942	-0.532478	1.34662	0.692534	0.999905
Ivns1abp	0.111725	0.0737676	0.129887	0.999942	0.106052	0.0710105	0.135313	0.999905
Swt1	0.217562	0.131936	0.0991481	0.999942	0.269461	0.120302	0.0250998	0.999905
Trmt1l	-0.0505905	0.0591619	0.392485	0.999942	-0.0662271	0.0571064	0.246165	0.999905
Rnf2	-0.0112123	0.0887962	0.899518	0.999942	0.00979175	0.0966348	0.919291	0.999905
Fam129a	0.0111212	0.174765	0.949261	0.999942	-0.0330491	0.144354	0.818911	0.999905
Edem3	-0.00499622	0.0700365	0.943129	0.999942	0.0085706	0.071979	0.905219	0.999905
1700025G04Rik	-0.0152123	0.0786598	0.846651	0.999942	-0.0326758	0.0753589	0.664577	0.999905
Tsen15	-0.0268147	0.0756438	0.722974	0.999942	0.0338288	0.0830648	0.683818	0.999905
Colgalt2	0.0171595	0.112995	0.879297	0.999942	0.0738241	0.101275	0.466035	0.999905
Rgl1	0.0071505	0.0670555	0.915078	0.999942	-0.0303119	0.0581835	0.602387	0.999905
Arpc5	-0.0307183	0.0790521	0.697584	0.999942	0.0143037	0.0808742	0.859615	0.999905
Ncf2	0.345884	0.153028	0.0238045	0.999942	0.3253	0.15542	0.0363449	0.999905
Smg7	-0.0136743	0.068204	0.841097	0.999942	-0.0262779	0.0590608	0.656371	0.999905
Nmnat2	0.0952138	0.0601225	0.11327	0.999942	0.0207965	0.0482176	0.666247	0.999905
Lamc2	-0.0833567	0.0814248	0.305965	0.999942	-0.196955	0.0729352	0.00692539	0.999905
Lamc1	-0.0171158	0.0708498	0.809107	0.999942	-0.0260423	0.0554971	0.638888	0.999905
E330020D12Rik	0.663875	0.553959	0.230754	0.999942	0.749159	0.533832	0.160509	0.999905
Shcbp1l	-0.235181	0.240098	0.327322	0.999942	-0.295778	0.240456	0.21867	0.999905
Dhx9	-0.000817348	0.0776626	0.991603	0.999942	-0.0134581	0.0689214	0.845184	0.999905
Npl	0.158111	0.130546	0.225836	0.999942	0.0987596	0.13769	0.473214	0.999905
Rgs8	0.0217511	0.0515484	0.673058	0.999942	-0.00994846	0.051626	0.847192	0.999905
C230024C17Rik	0.40899	1.07902	0.704659	0.999942	0.146683	1.02795	0.886531	0.999905
Rgs16	-0.09808	0.181296	0.588513	0.999942	0.145685	0.163417	0.372665	0.999905
Rnasel	-0.0699016	0.113175	0.536811	0.999942	-0.0672801	0.108158	0.533905	0.999905
Rgsl1	0.264991	0.218074	0.224312	0.999942	0.261538	0.22829	0.251945	0.999905
Teddm2	0.21816	0.215559	0.311506	0.999942	-0.219978	0.236702	0.35271	0.999905
Glul	-0.0256934	0.0951031	0.787034	0.999942	0.0487018	0.0776398	0.530476	0.999905
Zfp648	-0.0073828	0.443301	0.986713	0.999942	-0.359576	0.441767	0.415674	0.999905
4930452N14Rik	0.195944	1.11675	0.860719	0.999942	1.14449	1.2927	0.375965	0.999905
4930532M18Rik	0.0474187	1.73919	0.978249	0.999942	-0.566631	1.45991	0.697923	0.999905
Cacna1e	0.0335729	0.0751457	0.655041	0.999942	0.00101182	0.0616677	0.986909	0.999905
Ier5	0.00466403	0.0916642	0.95942	0.999942	0.0152705	0.077794	0.84438	0.999905
Mr1	0.0519393	0.195301	0.790281	0.999942	0.0466629	0.171691	0.785787	0.999905
Stx6	0.048111	0.0545958	0.378198	0.999942	0.0150217	0.0657017	0.819153	0.999905
Xpr1	0.00194223	0.0760238	0.979618	0.999942	0.0208893	0.0710109	0.768628	0.999905
Gm5532	-0.110913	0.972998	0.909245	0.999942	0.551539	1.04838	0.598828	0.999905
Acbd6	0.0721326	0.0742972	0.331615	0.999942	0.081086	0.0898481	0.366803	0.999905
Qsox1	0.00727067	0.0762295	0.924014	0.999942	0.00645494	0.0736643	0.930174	0.999905
Cep350	0.0260017	0.074603	0.727439	0.999942	0.057242	0.065965	0.385524	0.999905
Tor1aip1	0.00187632	0.0652473	0.977058	0.999942	0.0537793	0.0568195	0.343897	0.999905
Tor1aip2	-0.0206786	0.0392549	0.598348	0.999942	-0.00771506	0.03803	0.839238	0.999905
Fam163a	-0.125873	0.101386	0.214412	0.999942	-0.0643475	0.10495	0.539795	0.999905
Tdrd5	0.2109	0.198714	0.288542	0.999942	0.179003	0.198468	0.367098	0.999905
Nphs2	0.1537	0.540335	0.776063	0.999942	0.604181	0.548163	0.270378	0.999905
Soat1	-0.0194341	0.0644884	0.763141	0.999942	-0.0230744	0.055871	0.679611	0.999905
Abl2	-0.0799432	0.0830062	0.335498	0.999942	-0.0830688	0.0770395	0.280917	0.999905
Tor3a	-0.191817	0.101097	0.0577808	0.999942	-0.147062	0.0968783	0.129014	0.999905
Fam20b	-0.133607	0.0700997	0.0566563	0.999942	-0.0834313	0.0661129	0.206966	0.999905
Ralgps2	-0.00307352	0.083269	0.970556	0.999942	0.039394	0.0823817	0.632516	0.999905
Angptl1	0.150271	0.346329	0.664364	0.999942	0.11257	0.351017	0.748441	0.999905
Tex35	0.509919	0.857857	0.552237	0.999942	0.326386	0.879324	0.710505	0.999905
Rasal2	-0.00685078	0.0768743	0.928989	0.999942	0.0377674	0.0800796	0.637195	0.999905
2810025M15Rik	0.0835041	0.129908	0.520359	0.999942	0.0128998	0.119778	0.914236	0.999905
BC026585	0.0191173	0.140568	0.891821	0.999942	0.0698015	0.131755	0.596264	0.999905
Sec16b	-0.360792	0.24078	0.13402	0.999942	-0.637574	0.239573	0.00778409	0.999905
Brinp2	0.0737404	0.0747003	0.323569	0.999942	0.0106217	0.0650333	0.870261	0.999905
Astn1	-0.0455173	0.0670475	0.497213	0.999942	-0.0585544	0.0535728	0.274399	0.999905
Pappa2	-0.0678053	0.156021	0.66386	0.999942	0.0301203	0.161206	0.851783	0.999905
Rfwd2	-0.0691663	0.100323	0.49055	0.999942	-0.000296712	0.108751	0.997823	0.999905
Scarna3a	0.740984	1.48402	0.617562	0.999942	0.817616	1.47756	0.580019	0.999905
Tnr	0.0945603	0.100082	0.344747	0.999942	0.0336815	0.0958463	0.725279	0.999905
4930523C07Rik	0.114424	0.176523	0.51685	0.999942	0.157593	0.190647	0.40845	0.999905
Tnn	-0.563363	0.409727	0.169139	0.999942	-0.873623	0.42016	0.0375931	0.999905
Mrps14	-0.0490109	0.0695766	0.481173	0.999942	0.0287544	0.0646629	0.656549	0.999905
Cacybp	0.0779747	0.135547	0.565116	0.999942	0.0867304	0.122285	0.478171	0.999905
Rabgap1l	0.0427978	0.0838783	0.609885	0.999942	0.0778303	0.0884795	0.379053	0.999905
Gpr52	0.2772	0.919192	0.762981	0.999942	0.347589	0.918938	0.705245	0.999905
Rc3h1	0.070527	0.0702412	0.315346	0.999942	0.108093	0.0643728	0.093118	0.999905
Serpinc1	-0.551111	0.948659	0.561283	0.999942	-0.531434	0.944229	0.573555	0.999905
Zbtb37	0.0192595	0.0902602	0.831033	0.999942	0.0608422	0.0940525	0.517699	0.999905
Gas5	0.0744437	0.0796718	0.350108	0.999942	0.0718297	0.0676378	0.288246	0.999905
Snord47	0.740627	1.60307	0.644077	0.999942	0.822305	1.59673	0.606558	0.999905
Dars2	-0.0450059	0.0660794	0.495815	0.999942	-0.079987	0.0688978	0.245661	0.999905
Cenpl	0.0196128	0.202023	0.922661	0.999942	-0.125794	0.191887	0.512105	0.999905
Klhl20	-0.200516	0.0689347	0.00362841	0.743946	-0.159278	0.0702347	0.0233418	0.999905
Ankrd45	-0.00976939	0.0734842	0.894236	0.999942	-0.0695693	0.0734195	0.343354	0.999905
Prdx6	0.0389826	0.0691855	0.573128	0.999942	0.0723887	0.0594042	0.223004	0.999905
Fasl	1.78853	1.00354	0.0747122	0.999942	1.55172	0.973948	0.11111	0.999905
Suco	0.0585724	0.101373	0.563407	0.999942	0.122094	0.102221	0.232316	0.999905
4930558K02Rik	1.2292	0.668129	0.065803	0.999942	1.69844	0.67445	0.0117934	0.999905
Pigc	0.00167391	0.0863144	0.984527	0.999942	0.123959	0.0864411	0.151563	0.999905
Dnm3	0.0698061	0.0813091	0.390601	0.999942	0.0633904	0.0741689	0.39273	0.999905
2810442N19Rik	0.534198	1.20469	0.657454	0.999942	0.286615	1.23899	0.817059	0.999905
Dnm3os	1.59767	0.895711	0.0744743	0.999942	0.3564	0.923262	0.69948	0.999905
Mettl13	0.0634638	0.0914166	0.487541	0.999942	0.0933993	0.0768818	0.224426	0.999905
Vamp4	-0.0417624	0.103759	0.687321	0.999942	-0.0729912	0.0982806	0.457674	0.999905
Myoc	0.285361	0.130031	0.0281951	0.999942	0.303661	0.132774	0.0221927	0.999905
Prrc2c	-0.0451826	0.0597391	0.44945	0.999942	-0.0172568	0.0545819	0.751878	0.999905
Fmo4	1.63274	1.30159	0.209688	0.999942	1.64065	1.08913	0.131966	0.999905
Fmo1	0.155278	0.147524	0.29254	0.999942	0.11985	0.142239	0.399454	0.999905
Fmo2	0.10583	0.425213	0.803449	0.999942	0.276849	0.35694	0.437973	0.999905
Prrx1	-0.0171631	0.122353	0.888442	0.999942	0.162795	0.0990609	0.100305	0.999905
Gorab	0.0244633	0.10166	0.809835	0.999942	0.145535	0.0967667	0.132588	0.999905
Mettl11b	-0.0672436	0.27917	0.809656	0.999942	0.0671474	0.274044	0.806438	0.999905
Kifap3	-0.0200369	0.0711749	0.778315	0.999942	0.0246783	0.0738311	0.738189	0.999905
Scyl3	0.106769	0.0630429	0.0903431	0.999942	0.0669082	0.0650594	0.303754	0.999905
BC055324	-0.106987	0.194186	0.581666	0.999942	0.025454	0.182826	0.889272	0.999905
Mettl18	0.0152774	0.20413	0.940341	0.999942	-0.0292107	0.193237	0.879845	0.999905
Sele	0.264815	1.44281	0.854373	0.999942	0.224822	1.45238	0.876982	0.999905
Sell	0.761681	0.818439	0.352034	0.999942	-0.343381	0.854503	0.687795	0.999905
Gm16548	1.26315	1.07722	0.240955	0.999942	0.750337	1.14469	0.512151	0.999905
F5	0.0236725	0.274831	0.931359	0.999942	0.0747215	0.214903	0.728066	0.999905
Slc19a2	-0.0412269	0.076573	0.590301	0.999942	0.00768605	0.0713301	0.914191	0.999905
Ccdc181	-0.0720715	0.109763	0.51143	0.999942	-0.0691113	0.104524	0.508485	0.999905
Blzf1	-0.134777	0.100124	0.178272	0.999942	-0.0962767	0.0840095	0.251786	0.999905
Nme7	-0.0124473	0.0858266	0.884688	0.999942	-0.0144288	0.0975683	0.882434	0.999905
Atp1b1	-0.134954	0.0734391	0.0661171	0.999942	-0.118371	0.0695583	0.0888023	0.999905
Dpt	-1.33932	1.11996	0.23175	0.999942	0.0361916	1.22313	0.976395	0.999905
Gm20743	0.183401	0.300398	0.541513	0.999942	0.223444	0.338595	0.509309	0.999905
4930568G15Rik	-0.10969	0.713181	0.877765	0.999942	-0.369879	0.705615	0.600144	0.999905
Sft2d2	0.0508149	0.0576118	0.377765	0.999942	0.0319484	0.0632642	0.613559	0.999905
Tiprl	-0.05143	0.0613663	0.401984	0.999942	-0.0926266	0.0628483	0.140532	0.999905
Gpr161	0.0624109	0.0842678	0.458921	0.999942	0.0707823	0.082396	0.390313	0.999905
Dcaf6	-0.0469594	0.0628776	0.455161	0.999942	-0.0330806	0.0730462	0.650641	0.999905
Mpc2	-0.0407592	0.0610015	0.504027	0.999942	-0.0306889	0.0600852	0.609521	0.999905
Adcy10	-0.0878807	0.388249	0.820928	0.999942	-0.129944	0.389886	0.738917	0.999905
Mpzl1	0.0261918	0.0735752	0.721851	0.999942	-0.0352202	0.0651913	0.589018	0.999905
Rcsd1	-0.0594709	0.117366	0.612355	0.999942	0.0132796	0.111003	0.904773	0.999905
Creg1	-0.162436	0.0839383	0.0529685	0.999942	-0.0869337	0.085863	0.311313	0.999905
Cd247	0.106342	0.583425	0.855369	0.999942	-0.103948	0.610835	0.864873	0.999905
Pou2f1	0.027242	0.0838225	0.745184	0.999942	0.0621673	0.0820775	0.448797	0.999905
Dusp27	-0.0815932	0.431622	0.850063	0.999942	-0.0768096	0.421937	0.855551	0.999905
Mael	-0.147868	0.821856	0.857216	0.999942	0.196257	0.765194	0.79758	0.999905
Ildr2	-0.0467513	0.0788131	0.553053	0.999942	-0.0409584	0.0703735	0.560557	0.999905
Tada1	0.0142469	0.053922	0.791616	0.999942	-0.0253786	0.0554314	0.647069	0.999905
Pogk	-0.0573709	0.0892267	0.520237	0.999942	-0.0425263	0.0800983	0.59547	0.999905
Gm16701	0.108373	0.149603	0.468817	0.999942	-0.00650102	0.152919	0.96609	0.999905
Fam78b	-0.0459801	0.0817839	0.57397	0.999942	-0.089179	0.0816734	0.274878	0.999905
Uck2	-0.0246266	0.0778474	0.751741	0.999942	-0.0910024	0.0751762	0.226079	0.999905
Tmco1	-0.0718791	0.0717557	0.316479	0.999942	-0.0791639	0.0721125	0.272299	0.999905
Aldh9a1	-0.103742	0.0816385	0.203819	0.999942	-0.128458	0.071642	0.0729636	0.999905
Mgst3	0.00734265	0.0817209	0.928406	0.999942	0.0645693	0.0796616	0.417627	0.999905
Rxrg	0.0748779	0.0962426	0.436562	0.999942	0.0694017	0.0848165	0.41321	0.999905
Lmx1a	-0.155987	0.347146	0.653186	0.999942	-0.530714	0.356388	0.136448	0.999905
Pbx1	0.0941168	0.110077	0.392546	0.999942	0.0705575	0.105737	0.504587	0.999905
Nuf2	-0.177642	0.248011	0.473827	0.999942	-0.128632	0.244203	0.598373	0.999905
Rgs5	-0.120678	0.121465	0.320459	0.999942	0.0371086	0.131689	0.778105	0.999905
Rgs4	-0.101987	0.0976002	0.296047	0.999942	-0.0599072	0.0687814	0.383765	0.999905
Ccdc190	-0.184767	0.135124	0.171505	0.999942	-0.0306324	0.124064	0.80498	0.999905
Hsd17b7	-0.131548	0.115372	0.254197	0.999942	-0.0684196	0.101433	0.499976	0.999905
3110045C21Rik	-0.56406	0.361518	0.1187	0.999942	-0.483923	0.328506	0.140723	0.999905
Ddr2	0.0439027	0.10625	0.679458	0.999942	0.114852	0.0997985	0.249797	0.999905
Uap1	-0.0990461	0.0552524	0.0730348	0.999942	-0.0619006	0.0587644	0.292171	0.999905
Uhmk1	0.0181268	0.0670857	0.787004	0.999942	0.0318466	0.0608615	0.600791	0.999905
Gm7694	0.0953172	0.138891	0.49254	0.999942	-0.0469369	0.142614	0.742067	0.999905
Nos1ap	0.0342911	0.0828555	0.678972	0.999942	-0.0327655	0.0744488	0.659859	0.999905
Olfml2b	0.168518	0.105237	0.109306	0.999942	0.109482	0.10137	0.280135	0.999905
Atf6	-0.00343884	0.0729843	0.96242	0.999942	-0.0396925	0.0763079	0.602951	0.999905
Dusp12	0.158113	0.0853326	0.0638967	0.999942	0.146208	0.0866609	0.0915796	0.999905
Fcrlb	0.216661	0.494778	0.661462	0.999942	0.0556919	0.494531	0.910335	0.999905
Fcrla	0.128496	1.47658	0.930653	0.999942	-0.465986	1.25931	0.711358	0.999905
Fcgr2b	0.146547	0.189858	0.440186	0.999942	0.072038	0.185796	0.698219	0.999905
Fcgr4	0.292517	0.873428	0.737695	0.999942	1.30172	0.93388	0.163353	0.999905
Fcgr3	0.218641	0.137704	0.112339	0.999942	0.140395	0.124436	0.259215	0.999905
Mir6546	0.498346	1.01535	0.623558	0.999942	0.821067	1.1746	0.484542	0.999905
Cfap126	0.162647	0.436205	0.709246	0.999942	0.0877979	0.409878	0.830387	0.999905
Sdhc	0.0457479	0.0620072	0.460646	0.999942	0.0436427	0.061372	0.477012	0.999905
Mpz	-0.0182962	0.773369	0.981126	0.999942	0.863639	0.71841	0.229304	0.999905
Pcp4l1	-0.0942856	0.0697274	0.176311	0.999942	-0.0712377	0.0717578	0.320831	0.999905
Nr1i3	-0.188535	1.08101	0.861546	0.999942	-1.222	1.13001	0.279518	0.999905
Tomm40l	0.0946402	0.0826469	0.252162	0.999942	0.120586	0.0847728	0.154894	0.999905
Apoa2	-0.0639048	0.495205	0.89732	0.999942	0.401556	0.468603	0.391489	0.999905
Fcer1g	0.495746	0.166495	0.00290566	0.72799	0.412284	0.182306	0.0237284	0.999905
Ndufs2	0.0467432	0.0713336	0.51229	0.999942	0.0672926	0.0607281	0.26782	0.999905
Adamts4	-0.078314	0.0996889	0.432111	0.999942	-0.0499779	0.104048	0.630989	0.999905
B4galt3	0.0554896	0.0769933	0.47109	0.999942	0.027226	0.0723816	0.706809	0.999905
Ppox	0.232857	0.0965483	0.0158732	0.98728	0.104843	0.099155	0.290344	0.999905
Usp21	0.0626889	0.0781729	0.422596	0.999942	0.112827	0.0801364	0.159149	0.999905
Ufc1	0.0688728	0.0810829	0.395652	0.999942	0.0278908	0.0711392	0.695014	0.999905
Dedd	0.0301738	0.0654581	0.644824	0.999942	0.055938	0.0663348	0.399079	0.999905
Nit1	-0.0280421	0.0910671	0.758137	0.999942	-0.077948	0.0773201	0.313397	0.999905
Pfdn2	-0.00668464	0.0746173	0.928616	0.999942	-0.0536285	0.0824389	0.515354	0.999905
Klhdc9	-0.105989	0.167805	0.527635	0.999942	-0.116329	0.152313	0.445015	0.999905
Nectin4	-0.0793775	0.188629	0.673892	0.999942	0.0140899	0.168391	0.933316	0.999905
Arhgap30	0.131988	0.175288	0.451464	0.999942	-0.0346031	0.183398	0.850346	0.999905
Usf1	0.0699987	0.0760414	0.357293	0.999942	0.0495774	0.0642029	0.439997	0.999905
Tstd1	-0.828849	0.409362	0.0428947	0.999942	-0.60971	0.430602	0.15679	0.999905
F11r	-0.115944	0.111891	0.300095	0.999942	0.0561702	0.114412	0.623463	0.999905
Alyref2	0.0843073	0.231719	0.715981	0.999942	-0.0358279	0.226933	0.874552	0.999905
Cd244	-1.33909	0.996448	0.178994	0.999942	-0.932977	0.985359	0.343721	0.999905
Ly9	0.462911	0.633657	0.465061	0.999942	0.406706	0.635476	0.522171	0.999905
Slamf7	0.142987	0.895213	0.873098	0.999942	-0.0457987	0.837945	0.956413	0.999905
Cd48	-0.43901	0.35739	0.219306	0.999942	-0.111378	0.344519	0.74648	0.999905
Slamf1	-0.0899266	0.566037	0.873771	0.999942	-0.304658	0.568031	0.591723	0.999905
Cd84	-0.0520163	0.160169	0.745364	0.999942	0.108226	0.156986	0.490572	0.999905
Slamf6	-0.83734	0.766879	0.274886	0.999942	-0.803963	0.754746	0.286781	0.999905
Vangl2	-0.0378195	0.0847832	0.655544	0.999942	-0.120197	0.0818542	0.141988	0.999905
Nhlh1	0.615336	0.518053	0.234918	0.999942	0.472656	0.486829	0.331605	0.999905
Ncstn	0.00280579	0.0607486	0.963161	0.999942	0.0121922	0.0611805	0.842042	0.999905
Copa	0.0265758	0.0422371	0.529216	0.999942	0.0576748	0.0414135	0.163723	0.999905
Pex19	-0.00869552	0.0528365	0.869279	0.999942	0.011274	0.052401	0.829651	0.999905
Dcaf8	0.0451106	0.0562833	0.422847	0.999942	0.0177374	0.0512643	0.729344	0.999905
Pea15a	0.0263524	0.0672172	0.695022	0.999942	0.0823503	0.0622004	0.18552	0.999905
Casq1	-0.0592934	0.536517	0.912001	0.999942	0.222868	0.48854	0.648251	0.999905
Atp1a4	-0.740192	1.14657	0.518557	0.999942	0.967809	1.08388	0.371903	0.999905
Atp1a2	-0.0469189	0.0649359	0.469961	0.999942	0.029415	0.067052	0.660886	0.999905
Igsf8	-0.0126802	0.0626041	0.83949	0.999942	-0.0121254	0.0664188	0.855143	0.999905
Kcnj9	-0.0261999	0.0551121	0.634508	0.999942	-0.011202	0.0465237	0.809725	0.999905
Kcnj10	-0.14254	0.0902759	0.114351	0.999942	-0.0344713	0.0824088	0.67573	0.999905
Pigm	0.0405592	0.0972822	0.676735	0.999942	0.0456871	0.0818991	0.57695	0.999905
Slamf9	-0.487609	0.604981	0.420248	0.999942	0.337984	0.456651	0.459217	0.999905
Igsf9	-0.139979	0.132785	0.2918	0.999942	-0.282709	0.137938	0.0404094	0.999905
Tagln2	0.0381724	0.125966	0.761861	0.999942	0.0478322	0.108094	0.658123	0.999905
Cfap45	-0.108147	0.24607	0.660301	0.999942	0.045686	0.241337	0.849855	0.999905
4933439K11Rik	0.0679809	0.495826	0.890947	0.999942	-0.340952	0.473688	0.471659	0.999905
Vsig8	0.638522	0.51367	0.213846	0.999942	0.266858	0.492762	0.588124	0.999905
Slamf8	-1.41273	0.740291	0.0563461	0.999942	-0.734094	0.729261	0.314114	0.999905
Dusp23	0.104843	0.208243	0.614638	0.999942	-0.178723	0.196054	0.36198	0.999905
Ackr1	-0.124195	0.0728264	0.0881268	0.999942	-0.0506224	0.0725625	0.485403	0.999905
Cadm3	-0.0365411	0.0594413	0.538724	0.999942	-0.0325574	0.0553445	0.556352	0.999905
Aim2	0.153272	0.240403	0.523757	0.999942	0.0931718	0.241974	0.700201	0.999905
Pyhin1	1.53423	0.876002	0.0798764	0.999942	1.85009	0.905881	0.0411209	0.999905
Pydc3	-0.901123	1.10728	0.415751	0.999942	-1.03738	1.02695	0.31242	0.999905
AI607873	0.800729	0.572278	0.161754	0.999942	0.910717	0.599281	0.128591	0.999905
Ifi204	-0.085883	0.685404	0.900284	0.999942	0.327079	0.723855	0.651372	0.999905
Mndal	0.0402151	0.427727	0.925093	0.999942	0.0666717	0.462895	0.885475	0.999905
Mnda	0.408616	1.52579	0.788848	0.999942	1.48143	1.52087	0.330025	0.999905
Ifi203	0.08083	0.363337	0.823951	0.999942	0.450827	0.37945	0.234792	0.999905
Spta1	-0.920999	0.890016	0.300757	0.999942	-0.491216	0.910787	0.589658	0.999905
Fmn2	0.0731909	0.0612797	0.232331	0.999942	0.111787	0.0772438	0.147843	0.999905
Grem2	0.0276081	0.0934478	0.767659	0.999942	0.00837235	0.0868395	0.923194	0.999905
Rgs7	0.0293403	0.102822	0.775375	0.999942	0.0277933	0.120323	0.817323	0.999905
Fh1	0.0183977	0.0500815	0.713355	0.999942	0.0432354	0.047237	0.360042	0.999905
Kmo	-0.0102382	0.657882	0.987583	0.999942	0.473284	0.624592	0.448601	0.999905
Opn3	-0.178348	0.108253	0.0994522	0.999942	-0.155162	0.110902	0.161784	0.999905
Chml	-0.0496849	0.918329	0.956853	0.999942	0.0205881	0.918326	0.982114	0.999905
Wdr64	0.470895	1.6667	0.777536	0.999942	0.500157	1.51883	0.741926	0.999905
Exo1	-0.233941	0.327198	0.47462	0.999942	-0.0596178	0.323943	0.853984	0.999905
Pld5	0.0203112	0.107818	0.850575	0.999942	0.0486964	0.113669	0.668357	0.999905
Cep170	0.00539877	0.0898281	0.952075	0.999942	0.105041	0.0903457	0.244967	0.999905
Sdccag8	0.230093	0.107364	0.0321044	0.999942	0.226132	0.114085	0.0474645	0.999905
Hmga2-ps1	-0.217144	0.364979	0.551878	0.999942	0.246125	0.342231	0.472031	0.999905
Akt3	-0.019374	0.0838575	0.817288	0.999942	0.0625077	0.101003	0.536002	0.999905
Zbtb18	0.0106607	0.114144	0.925589	0.999942	0.0524597	0.0945298	0.578926	0.999905
1700016C15Rik	0.134399	1.65852	0.935414	0.999942	NA	NA	NA	NA
Adss	-0.0907036	0.0835755	0.277794	0.999942	-0.0956738	0.0844885	0.257471	0.999905
Gm16432	0.109032	0.169629	0.520376	0.999942	0.174579	0.186444	0.349085	0.999905
Desi2	-0.123444	0.0830984	0.137408	0.999942	-0.113408	0.077961	0.145761	0.999905
Cox20	9.03251e-05	0.120919	0.999404	0.999942	0.0229265	0.111374	0.836907	0.999905
Hnrnpu	-0.0520883	0.0785043	0.507005	0.999942	-0.0109803	0.0836321	0.895544	0.999905
Efcab2	0.0607523	0.112156	0.58804	0.999942	0.00242963	0.135589	0.985703	0.999905
Kif26b	0.09326	0.0967911	0.335288	0.999942	0.0511411	0.0945091	0.588422	0.999905
Smyd3	0.145536	0.100522	0.147673	0.999942	0.137866	0.110342	0.211504	0.999905
Tfb2m	-0.119946	0.107649	0.265178	0.999942	-0.068275	0.115549	0.554606	0.999905
Cnst	-0.00666353	0.0602363	0.911915	0.999942	-0.0364182	0.049303	0.460112	0.999905
Sccpdh	-0.110884	0.0926096	0.231177	0.999942	-0.0848977	0.0823351	0.302482	0.999905
Ahctf1	0.0408368	0.0758144	0.590134	0.999942	0.033731	0.0786699	0.668093	0.999905
Cdc42bpa	0.115568	0.0808856	0.153065	0.999942	0.143625	0.0813965	0.0776455	0.999905
Adck3	0.0479912	0.0746637	0.520377	0.999942	0.0256656	0.0839738	0.759881	0.999905
Psen2	-0.0836804	0.0791374	0.290326	0.999942	-0.0819473	0.0795712	0.303075	0.999905
Gm5069	-0.275951	0.160614	0.0857777	0.999942	-0.138852	0.150893	0.357468	0.999905
Itpkb	-0.0357485	0.084984	0.674011	0.999942	-0.021747	0.0702033	0.756734	0.999905
Stum	0.0389711	0.0556035	0.48338	0.999942	0.0262868	0.0503142	0.601355	0.999905
Parp1	-0.0227249	0.0553217	0.681236	0.999942	-0.0253619	0.0503301	0.614324	0.999905
Lin9	0.0968166	0.145978	0.507184	0.999942	0.0248686	0.145251	0.864057	0.999905
Acbd3	0.0411283	0.0846155	0.626924	0.999942	0.0523306	0.0837095	0.531876	0.999905
H3f3a	-0.0161452	0.0743467	0.828083	0.999942	0.0452634	0.0618964	0.464611	0.999905
Sde2	-0.0786306	0.0677023	0.245472	0.999942	-0.0506746	0.0642655	0.430393	0.999905
Lefty2	-0.594734	0.55532	0.28418	0.999942	-0.861003	0.462565	0.062692	0.999905
Pycr2	0.0334438	0.0901189	0.710557	0.999942	0.151457	0.0875348	0.0835847	0.999905
Lefty1	0.402729	0.354204	0.255539	0.999942	0.195882	0.317857	0.537724	0.999905
Tmem63a	0.0623243	0.0929099	0.502346	0.999942	0.0659738	0.0940665	0.483083	0.999905
Ephx1	-0.000672767	0.0729531	0.992642	0.999942	0.0465853	0.0708799	0.511025	0.999905
Nvl	0.142329	0.0713592	0.0460929	0.999942	0.0802363	0.078717	0.30806	0.999905
Cnih4	-0.0126623	0.0656331	0.847018	0.999942	-0.0336724	0.0600811	0.575173	0.999905
Wdr26	-0.0206407	0.0706775	0.770255	0.999942	-0.0152433	0.069673	0.826819	0.999905
Cnih3	0.0440373	0.0713396	0.537043	0.999942	-0.00505283	0.0773347	0.947906	0.999905
Ccdc121	0.723408	0.488398	0.138558	0.999942	0.349699	0.456341	0.443491	0.999905
Lbr	-0.0572272	0.072499	0.429907	0.999942	-0.0453284	0.0784318	0.563308	0.999905
Enah	0.0225638	0.0753098	0.764472	0.999942	0.0587695	0.0769651	0.445114	0.999905
Srp9	-0.123689	0.082801	0.135226	0.999942	-0.138233	0.0797159	0.0829052	0.999905
Degs1	-0.0345496	0.0732893	0.637345	0.999942	0.0183928	0.0615878	0.765212	0.999905
1700047M11Rik	-0.0168173	0.170091	0.92124	0.999942	0.0368666	0.159837	0.817586	0.999905
Fbxo28	-0.0325755	0.0647198	0.614732	0.999942	0.0196276	0.0610625	0.747881	0.999905
Trp53bp2	-0.0713458	0.0722851	0.32364	0.999942	-0.0698227	0.0703764	0.321133	0.999905
Capn2	-0.105735	0.0481776	0.028185	0.999942	-0.0747073	0.0478703	0.118614	0.999905
Capn8	-1.2956	1.18375	0.27374	0.999942	-0.832838	1.37634	0.545107	0.999905
Susd4	0.0166748	0.0715901	0.815823	0.999942	-0.0110269	0.0808496	0.891515	0.999905
Tlr5	0.233227	0.259419	0.368634	0.999942	0.112746	0.251912	0.65447	0.999905
Disp1	-0.00172506	0.101183	0.986398	0.999942	0.00249569	0.0962365	0.979311	0.999905
Brox	0.0262374	0.0762625	0.730816	0.999942	0.0418246	0.0654595	0.522863	0.999905
Aida	0.0566751	0.0993061	0.568195	0.999942	0.119475	0.097011	0.218111	0.999905
Mia3	-0.0223733	0.0809261	0.78219	0.999942	-0.0684626	0.0810992	0.398566	0.999905
Taf1a	-0.105951	0.0980058	0.279668	0.999942	-0.110534	0.0985773	0.262164	0.999905
Hhipl2	0.823128	0.64824	0.20416	0.999942	0.575263	0.631579	0.362383	0.999905
1700056E22Rik	-0.249456	0.958932	0.794756	0.999942	-1.23072	0.976925	0.207746	0.999905
Dusp10	0.027496	0.110077	0.802752	0.999942	-0.00458659	0.100395	0.963561	0.999905
Hlx	0.155174	0.329579	0.637766	0.999942	0.220213	0.308201	0.474911	0.999905
2021-03-01	0.254326	0.470061	0.588475	0.999942	0.325208	0.467059	0.486248	0.999905
2021-03-02	0.0710259	0.0678422	0.295133	0.999942	0.079164	0.0601834	0.188383	0.999905
C130074G19Rik	0.00207165	0.0794965	0.97921	0.999942	0.0485142	0.083822	0.56274	0.999905
Mark1	-0.0534947	0.0619811	0.388093	0.999942	-0.0849701	0.059774	0.155165	0.999905
Rab3gap2	0.0713141	0.0636667	0.262664	0.999942	0.052902	0.0472196	0.262569	0.999905
Iars2	-0.0567585	0.0553192	0.304883	0.999942	-0.0678464	0.0464443	0.144067	0.999905
Bpnt1	0.0358034	0.0760217	0.637667	0.999942	-0.0131139	0.0753696	0.86187	0.999905
Eprs	-0.0112216	0.0794031	0.887614	0.999942	-0.0221201	0.0771379	0.774295	0.999905
9630028B13Rik	0.648475	0.58763	0.269791	0.999942	-0.263623	0.508847	0.604403	0.999905
Gm2061	-0.167972	0.188012	0.371639	0.999942	-0.129903	0.187327	0.488026	0.999905
Slc30a10	-0.146334	0.0749553	0.0509043	0.999942	-0.0241308	0.0795237	0.761553	0.999905
5033404E19Rik	-1.15775	0.813646	0.154761	0.999942	-1.06925	0.749308	0.153583	0.999905
Lyplal1	-0.146988	0.141434	0.298677	0.999942	-0.0720382	0.154077	0.640109	0.999905
A730004F24Rik	-0.0764273	1.22272	0.95016	0.999942	0.448682	1.40682	0.749776	0.999905
Tgfb2	-0.0280662	0.0902553	0.755828	0.999942	0.0262357	0.0883309	0.766454	0.999905
Rrp15	-0.0986594	0.124924	0.42967	0.999942	-0.172874	0.119421	0.147729	0.999905
Spata17	0.515413	0.305457	0.0915361	0.999942	0.576189	0.314175	0.0666575	0.999905
1700007P06Rik	-0.509658	0.580895	0.380287	0.999942	-0.0920973	0.561596	0.869737	0.999905
Gpatch2	-0.0413436	0.0980444	0.673257	0.999942	-0.0174956	0.0909337	0.847429	0.999905
Esrrg	0.0705909	0.101305	0.485918	0.999942	0.0618355	0.110111	0.574407	0.999905
Ush2a	0.563698	0.307644	0.0669059	0.999942	0.237855	0.308077	0.440077	0.999905
Kctd3	-0.087032	0.0511057	0.0885717	0.999942	-0.0595956	0.0431012	0.16676	0.999905
Kcnk2	0.0608865	0.0713118	0.393212	0.999942	0.0479762	0.0659465	0.466919	0.999905
Cenpf	-0.0550372	0.303789	0.856235	0.999942	0.0919799	0.302214	0.760859	0.999905
Ptpn14	0.0616505	0.0958811	0.520232	0.999942	0.0903428	0.0879379	0.304257	0.999905
Smyd2	0.0496967	0.0631723	0.431466	0.999942	0.0304953	0.0683462	0.655461	0.999905
Prox1	-0.0595151	0.101112	0.556124	0.999942	-0.0409973	0.0917578	0.65502	0.999905
Rps6kc1	0.0765273	0.0745753	0.304809	0.999942	0.0185223	0.0797653	0.816375	0.999905
Angel2	-0.165293	0.056582	0.00348579	0.743946	-0.152994	0.0565075	0.0067791	0.999905
Vash2	-0.0112663	0.153969	0.941669	0.999942	0.0328636	0.155941	0.833087	0.999905
Mfsd7b	0.103896	0.08272	0.209117	0.999942	0.0946608	0.0828058	0.252969	0.999905
A230020J21Rik	-1.21985	1.40024	0.383659	0.999942	-0.850987	1.16212	0.464002	0.999905
Tatdn3	0.107558	0.0998587	0.281433	0.999942	0.0383081	0.0985448	0.69747	0.999905
Nsl1	-0.176937	0.250772	0.480456	0.999942	-0.369571	0.256135	0.149055	0.999905
Batf3	0.214731	0.261722	0.411958	0.999942	0.0999384	0.274113	0.715419	0.999905
Atf3	-0.000680251	0.288262	0.998117	0.999942	0.154686	0.298928	0.604829	0.999905
Nenf	0.0518441	0.127954	0.685347	0.999942	0.0249582	0.111758	0.823283	0.999905
Tmem206	0.0323285	0.0841779	0.700942	0.999942	0.0689544	0.0816472	0.398368	0.999905
Ppp2r5a	-0.115034	0.0652289	0.077808	0.999942	-0.133635	0.0538889	0.013145	0.999905
Dtl	-0.157768	0.130281	0.225903	0.999942	-0.052846	0.115464	0.647181	0.999905
Ints7	0.061729	0.0575646	0.283566	0.999942	0.0754907	0.0532538	0.156318	0.999905
Lpgat1	0.0259337	0.081245	0.749572	0.999942	0.0126191	0.081595	0.877093	0.999905
Nek2	0.0286085	0.238957	0.904703	0.999942	0.324526	0.239006	0.174523	0.999905
1700034H15Rik	0.199362	0.16037	0.213816	0.999942	0.160743	0.162537	0.322681	0.999905
Slc30a1	-0.047489	0.0966143	0.623051	0.999942	0.0164682	0.0949419	0.862293	0.999905
Rd3	0.361766	0.341913	0.290026	0.999942	0.245004	0.318565	0.441841	0.999905
Traf5	0.145059	0.123809	0.241346	0.999942	0.16818	0.125205	0.179196	0.999905
Rcor3	0.0589185	0.0869449	0.497992	0.999942	0.0223934	0.0859462	0.794439	0.999905
Gm10516	-0.360429	0.118933	0.00244127	0.72799	-0.369051	0.122319	0.00255195	0.909646
Kcnh1	-0.0863342	0.0715328	0.227464	0.999942	-0.152566	0.0710949	0.0318771	0.999905
Hhat	-0.00447632	0.14695	0.975699	0.999942	-0.0881041	0.180542	0.625551	0.999905
1700065J18Rik	-0.470786	1.36136	0.729479	0.999942	NA	NA	NA	NA
Sertad4	-0.142355	0.0892221	0.110599	0.999942	-0.151978	0.0915593	0.0969381	0.999905
Gm15867	-0.450588	0.391675	0.249974	0.999942	-0.332701	0.425264	0.434015	0.999905
Syt14	0.163435	0.095279	0.0862839	0.999942	0.18264	0.110685	0.0989229	0.999905
Diexf	-0.0845108	0.0613825	0.168577	0.999942	-0.0929014	0.0635321	0.143666	0.999905
Irf6	-0.299864	0.309964	0.333336	0.999942	-0.16323	0.302494	0.589464	0.999905
A130010J15Rik	-0.229568	0.149537	0.124737	0.999942	-0.110269	0.152976	0.471017	0.999905
Traf3ip3	0.0444304	0.331994	0.893538	0.999942	0.267411	0.320328	0.403829	0.999905
Hsd11b1	-0.0467205	0.101666	0.64584	0.999942	0.0447731	0.0913038	0.623868	0.999905
G0s2	0.212915	0.245121	0.385058	0.999942	0.0859648	0.220887	0.697142	0.999905
Lamb3	0.297491	0.2654	0.262324	0.999942	-0.0735435	0.268132	0.783869	0.999905
Camk1g	0.257175	0.115618	0.0261244	0.999942	0.209623	0.116831	0.0727742	0.999905
4930503O07Rik	-0.683833	1.27612	0.592048	0.999942	0.0238571	1.20846	0.984249	0.999905
Plxna2	-0.00931095	0.0627119	0.88197	0.999942	-0.0221574	0.0426075	0.60304	0.999905
Cd34	-0.1162	0.074801	0.120313	0.999942	-0.112278	0.0634582	0.076841	0.999905
Gm16897	-0.280086	0.354738	0.429787	0.999942	-0.396185	0.354884	0.26426	0.999905
A330023F24Rik	-0.035387	0.0941926	0.707149	0.999942	-0.0895305	0.0960108	0.351076	0.999905
Cd46	0.389551	0.208871	0.0621769	0.999942	0.360612	0.237955	0.129655	0.999905
Cr1l	-0.00316618	0.0709611	0.964411	0.999942	0.0954121	0.0842927	0.257671	0.999905
Cr2	0.094918	0.41042	0.817105	0.999942	0.509243	0.412795	0.217335	0.999905
Ppp1r14c	-0.114956	0.0895831	0.19941	0.999942	-0.133261	0.0960247	0.165204	0.999905
Iyd	-0.176201	0.359957	0.624484	0.999942	-0.28642	0.374486	0.444369	0.999905
Plekhg1	0.0546464	0.15882	0.730787	0.999942	0.0791294	0.138783	0.568566	0.999905
Mthfd1l	-0.0410348	0.102992	0.690315	0.999942	-0.0251913	0.103189	0.807131	0.999905
Akap12	0.0887696	0.0915269	0.332109	0.999942	0.0531504	0.0760742	0.484762	0.999905
Zbtb2	-0.036896	0.0999855	0.712118	0.999942	0.0436308	0.099669	0.661563	0.999905
Rmnd1	0.0142472	0.0885679	0.872202	0.999942	-0.0428939	0.0829123	0.604918	0.999905
Armt1	-0.0469084	0.0734882	0.523271	0.999942	-0.104556	0.0750768	0.163726	0.999905
Ccdc170	0.232989	0.300068	0.43748	0.999942	0.254566	0.296501	0.390579	0.999905
Esr1	-0.109333	0.127624	0.391623	0.999942	-0.0996668	0.130246	0.444139	0.999905
Syne1	-0.0422678	0.0575088	0.462352	0.999942	-0.0378487	0.0484105	0.434316	0.999905
Myct1	-0.643544	0.424109	0.129165	0.999942	-0.637816	0.380138	0.0933753	0.999905
Vip	-0.075629	0.125199	0.545798	0.999942	-0.118743	0.0909729	0.191804	0.999905
Fbxo5	0.0472883	0.326973	0.885007	0.999942	0.188174	0.322672	0.559776	0.999905
Mtrf1l	0.144011	0.136409	0.291092	0.999942	0.113063	0.135055	0.402505	0.999905
Rgs17	0.113954	0.0884543	0.197648	0.999942	0.144744	0.0867592	0.0952482	0.999905
Oprm1	-0.259844	0.115314	0.0242365	0.999942	-0.253614	0.105834	0.0165597	0.999905
Ipcef1	0.0415343	0.0916138	0.650287	0.999942	0.0481893	0.0904141	0.594044	0.999905
Cnksr3	-0.0319409	0.0967154	0.741206	0.999942	-0.00853786	0.0855367	0.920491	0.999905
Ulbp1	-0.172857	0.962856	0.857525	0.999942	-0.352132	0.977875	0.718773	0.999905
Lrp11	-0.0695439	0.049951	0.163849	0.999942	-0.0600932	0.0434121	0.166281	0.999905
Pcmt1	-0.00926902	0.0358085	0.795751	0.999942	-0.0314422	0.0398766	0.430411	0.999905
A630066F11Rik	0.0981862	0.219212	0.654221	0.999942	0.16539	0.189592	0.383019	0.999905
Nup43	0.0738905	0.136103	0.587197	0.999942	0.106276	0.13339	0.425606	0.999905
BC020402	0.0435556	0.127062	0.731756	0.999942	0.09888	0.128105	0.440192	0.999905
Lats1	0.0319909	0.0713875	0.65406	0.999942	-0.0062838	0.0743848	0.932677	0.999905
Katna1	-0.0423534	0.0975441	0.664145	0.999942	-0.0418209	0.0838019	0.617748	0.999905
Ginm1	-0.122164	0.104161	0.240858	0.999942	-0.093198	0.113481	0.411496	0.999905
Ppil4	-0.0362943	0.0824805	0.659912	0.999942	-0.0539585	0.0855359	0.528152	0.999905
Zc3h12d	-0.118846	0.618495	0.847622	0.999942	-0.455349	0.656174	0.487716	0.999905
Tab2	0.0207662	0.0807682	0.797095	0.999942	0.0537282	0.0804341	0.504148	0.999905
Ust	0.0520106	0.0789712	0.510151	0.999942	0.0741155	0.0843955	0.379839	0.999905
Sash1	-0.130918	0.0622424	0.0354349	0.999942	-0.112842	0.0488548	0.0209021	0.999905
Samd5	0.0315814	0.11614	0.78568	0.999942	0.102817	0.13135	0.433762	0.999905
Gm6150	-0.00636645	1.5354	0.996692	0.999942	NA	NA	NA	NA
Stxbp5	-0.019863	0.0673797	0.768153	0.999942	0.0161403	0.0699719	0.817572	0.999905
Adgb	0.198236	0.263226	0.451387	0.999942	0.352277	0.234223	0.132575	0.999905
Rab32	-0.263523	0.188597	0.162328	0.999942	-0.139389	0.176543	0.429792	0.999905
Gm5177	0.710971	1.01321	0.482865	0.999942	0.556766	0.952944	0.559046	0.999905
Grm1	0.113702	0.116347	0.328438	0.999942	0.133186	0.121411	0.272648	0.999905
Shprh	0.0345775	0.0722031	0.632016	0.999942	0.0670777	0.0735074	0.36149	0.999905
Fbxo30	-0.0228037	0.113961	0.841401	0.999942	0.00325113	0.109778	0.976374	0.999905
Epm2a	-0.186377	0.10798	0.0843409	0.999942	-0.145929	0.112262	0.193636	0.999905
Utrn	0.029607	0.0732787	0.686189	0.999942	0.0717199	0.0602148	0.233627	0.999905
B230208H11Rik	0.0843764	0.477465	0.85973	0.999942	0.0206513	0.460805	0.964254	0.999905
Stx11	-0.379537	0.447449	0.396314	0.999942	-0.65863	0.453068	0.146027	0.999905
Sf3b5	0.185417	0.12418	0.135402	0.999942	0.0808377	0.104217	0.437944	0.999905
Plagl1	-0.0094581	0.0848773	0.911273	0.999942	-0.0200468	0.0742589	0.787193	0.999905
Hymai	0.187275	1.03148	0.855928	0.999942	0.256193	1.02913	0.803405	0.999905
Zc2hc1b	0.302077	0.968164	0.755033	0.999942	0.205864	0.987189	0.834811	0.999905
Ltv1	0.0191034	0.117879	0.871259	0.999942	0.0741007	0.11265	0.510671	0.999905
Phactr2	-0.0642755	0.0927049	0.4881	0.999942	-0.0409491	0.0943083	0.66414	0.999905
Fuca2	-0.053307	0.0631267	0.398421	0.999942	0.00861735	0.0599456	0.885696	0.999905
Pex3	-0.0594936	0.0653911	0.362922	0.999942	-0.024222	0.0719954	0.736541	0.999905
Adat2	0.0854603	0.121454	0.481655	0.999942	0.0111664	0.124169	0.928344	0.999905
Aig1	0.118513	0.100827	0.239829	0.999942	0.108322	0.0948137	0.253257	0.999905
Hivep2	0.0168777	0.0896472	0.850667	0.999942	0.00180467	0.0839147	0.982842	0.999905
Adgrg6	-0.0148452	0.127164	0.907066	0.999942	0.101387	0.141638	0.474104	0.999905
Vta1	-0.0686549	0.0587176	0.242307	0.999942	0.00866501	0.0777864	0.911303	0.999905
1700016L04Rik	-0.367453	0.933237	0.693773	0.999942	-0.137365	0.932718	0.882915	0.999905
Nmbr	-0.103189	0.19934	0.6047	0.999942	-0.170951	0.193891	0.377945	0.999905
Gm20125	0.357594	0.588946	0.543735	0.999942	0.414887	0.601049	0.490024	0.999905
Cited2	-0.0563575	0.107316	0.599477	0.999942	-0.0381129	0.0916392	0.677482	0.999905
Txlnb	-0.625262	0.271142	0.0211088	0.999942	-0.615025	0.256402	0.0164545	0.999905
Heca	-0.00809029	0.0756017	0.914779	0.999942	0.0588884	0.0739558	0.425878	0.999905
Abracl	0.121074	0.144182	0.40106	0.999942	0.156067	0.146251	0.285919	0.999905
Reps1	-0.0120022	0.0691275	0.862161	0.999942	-0.00834589	0.0758071	0.912335	0.999905
Ect2l	-0.290142	0.357733	0.417332	0.999942	-0.0382182	0.343542	0.91142	0.999905
Ccdc28a	0.104918	0.0793164	0.185909	0.999942	0.0849691	0.0753894	0.259713	0.999905
Nhsl1	-0.0739859	0.0813568	0.363139	0.999942	-0.075814	0.0663542	0.253219	0.999905
Hebp2	0.215529	0.167875	0.199189	0.999942	0.188033	0.158974	0.236893	0.999905
Arfgef3	-0.0416674	0.0580889	0.473187	0.999942	-0.0295286	0.0534555	0.580677	0.999905
Perp	-0.178198	0.147539	0.227122	0.999942	-0.0361095	0.120383	0.764211	0.999905
Tnfaip3	-0.0804129	0.115976	0.488084	0.999942	-0.121971	0.105187	0.246225	0.999905
Gm20139	-0.420884	0.991651	0.671254	0.999942	-1.04169	1.03923	0.316168	0.999905
Olig3	-0.457544	1.56736	0.770347	0.999942	-0.522318	1.34422	0.697596	0.999905
Ifngr1	-0.235651	0.0888343	0.00798501	0.885573	-0.0189139	0.0744444	0.799443	0.999905
Il20ra	0.237327	0.259643	0.360691	0.999942	0.274233	0.250679	0.273972	0.999905
Slc35d3	-0.119857	0.137486	0.38333	0.999942	-0.198173	0.116553	0.0890776	0.999905
Pex7	-0.0324598	0.0702791	0.644175	0.999942	-0.00343173	0.0711067	0.961508	0.999905
Map3k5	-0.0471005	0.061431	0.443246	0.999942	-0.0513223	0.0599772	0.392166	0.999905
Map7	-0.00739991	0.0747716	0.921165	0.999942	-0.0162898	0.0686869	0.812532	0.999905
Rpl32l	0.395746	1.41732	0.780075	0.999942	0.462738	1.40962	0.742706	0.999905
Bclaf1	-0.0152585	0.0851282	0.857748	0.999942	0.0362	0.0820792	0.659186	0.999905
Mtfr2	-0.823063	0.493062	0.0950601	0.999942	-0.534891	0.476613	0.261745	0.999905
Pde7b	0.0873934	0.10217	0.392346	0.999942	0.105548	0.102766	0.304386	0.999905
Ahi1	-0.0681538	0.0639307	0.286398	0.999942	-0.0671309	0.0673143	0.31863	0.999905
Myb	-0.0216498	0.26634	0.935214	0.999942	0.0399382	0.258422	0.877179	0.999905
Hbs1l	0.0234447	0.0683397	0.731553	0.999942	0.0446849	0.0620087	0.471141	0.999905
4930455C13Rik	-1.27688	1.41768	0.367759	0.999942	-1.73473	1.45954	0.23462	0.999905
Aldh8a1	-0.291917	0.745665	0.695438	0.999942	-0.0256906	0.743312	0.972429	0.999905
1700020N01Rik	-0.0997064	1.261	0.936977	0.999942	-0.887557	1.18651	0.454434	0.999905
Sgk1	-0.0960733	0.119103	0.419875	0.999942	-0.0700633	0.114074	0.539088	0.999905
E030030I06Rik	-1.06184	0.783778	0.175489	0.999942	-0.94164	0.777129	0.225631	0.999905
H60b	0.419719	0.34114	0.218568	0.999942	0.79713	0.346393	0.0213786	0.999905
C920009B18Rik	0.515212	0.894103	0.564458	0.999942	0.670599	0.933843	0.472691	0.999905
Raet1d	0.607488	1.02907	0.554973	0.999942	-0.606995	1.05	0.563202	0.999905
Slc2a12	-0.174425	0.111599	0.118059	0.999942	-0.0939552	0.101391	0.3541	0.999905
Tbpl1	-0.108813	0.0521654	0.0369864	0.999942	-0.0860849	0.0567598	0.129355	0.999905
Eya4	0.0882911	0.132201	0.504227	0.999942	0.180683	0.136977	0.187144	0.999905
Rps12	0.0128245	0.0791938	0.871355	0.999942	0.115831	0.070396	0.0998838	0.999905
Snora33	-0.256203	1.10459	0.816582	0.999942	-0.182541	1.10099	0.868316	0.999905
Snord100	0.214593	1.27271	0.866103	0.999942	0.273881	1.26923	0.829156	0.999905
Slc18b1	-0.104889	0.0671103	0.118068	0.999942	-0.142906	0.0664271	0.0314512	0.999905
Vnn3	-0.280726	1.39344	0.840337	0.999942	0.587161	1.14223	0.607219	0.999905
Vnn1	0.615625	0.569821	0.279972	0.999942	0.852055	0.461214	0.0646868	0.999905
Stx7	-0.0542817	0.0676478	0.422312	0.999942	-0.0588054	0.057107	0.303132	0.999905
Moxd1	-0.0995656	0.107756	0.35549	0.999942	-0.120992	0.103656	0.243109	0.999905
Ctgf	-0.0641651	0.102311	0.530558	0.999942	0.00382764	0.0852968	0.964207	0.999905
Enpp1	-0.449048	0.129744	0.000538113	0.65406	-0.25676	0.114756	0.0252579	0.999905
Enpp3	-0.00471644	0.360284	0.989555	0.999942	0.161703	0.358854	0.652271	0.999905
Med23	-0.0719008	0.0652377	0.270403	0.999942	-0.0785747	0.0563706	0.16335	0.999905
Arg1	-1.42557	1.28874	0.268652	0.999942	-0.102685	1.47417	0.944467	0.999905
Akap7	-0.0101098	0.0545033	0.852845	0.999942	-0.0213504	0.0585749	0.715486	0.999905
Epb41l2	-0.0963476	0.0618121	0.119063	0.999942	-0.0387677	0.0505326	0.442974	0.999905
Smlr1	0.944795	1.06551	0.375236	0.999942	0.370126	1.01182	0.714512	0.999905
Gm29571	-0.321141	0.955726	0.736857	0.999942	-0.100778	0.958851	0.916294	0.999905
Tmem200a	0.126254	0.100312	0.208172	0.999942	0.140399	0.107546	0.191731	0.999905
Gm9767	-0.180854	0.576446	0.75372	0.999942	0.368111	0.548567	0.502194	0.999905
Samd3	-0.246918	0.23823	0.299983	0.999942	-0.173094	0.234203	0.459861	0.999905
L3mbtl3	-0.0631863	0.0709732	0.373313	0.999942	-0.0261767	0.0773224	0.734956	0.999905
Arhgap18	-0.0273341	0.119492	0.819062	0.999942	0.0159823	0.134184	0.90519	0.999905
Lama2	0.0423599	0.0720063	0.556344	0.999942	0.141992	0.0707747	0.0448286	0.999905
Ptprk	-0.0966093	0.0714692	0.176452	0.999942	-0.0346877	0.0754011	0.645486	0.999905
Themis	-0.96546	0.663123	0.145413	0.999942	-1.26151	0.706102	0.0740056	0.999905
Soga3	0.0661487	0.0859766	0.441668	0.999942	0.119273	0.0763997	0.118485	0.999905
9330159F19Rik	0.220818	0.104928	0.0353378	0.999942	0.265948	0.096678	0.00594381	0.999905
Echdc1	0.0801731	0.108464	0.459806	0.999942	0.115723	0.105321	0.271872	0.999905
Rnf146	0.0320425	0.0672325	0.633653	0.999942	0.070597	0.0765822	0.356609	0.999905
Rspo3	0.0402186	0.138019	0.770747	0.999942	0.182394	0.157475	0.246767	0.999905
Cenpw	0.113553	0.241404	0.63808	0.999942	0.0649967	0.231069	0.778491	0.999905
Trmt11	0.0554445	0.115119	0.630072	0.999942	0.0528935	0.123724	0.669005	0.999905
Gm20300	-0.0218963	0.130889	0.867142	0.999942	0.0443965	0.110219	0.687094	0.999905
Hint3	0.092682	0.079036	0.240934	0.999942	0.0897962	0.0777385	0.248047	0.999905
Ncoa7	0.158677	0.0915896	0.0831882	0.999942	0.169213	0.0904129	0.0612679	0.999905
Hey2	0.0271339	0.144813	0.851369	0.999942	0.0505889	0.154398	0.743174	0.999905
Hddc2	-0.0829423	0.109629	0.449307	0.999942	-0.157553	0.116779	0.177287	0.999905
Tpd52l1	-0.000447814	0.0790622	0.995481	0.999942	0.0105348	0.0839926	0.900187	0.999905
Supt4b	0.795449	1.4374	0.579994	0.999942	0.867378	1.43364	0.545166	0.999905
Rnf217	-0.0587484	0.0912891	0.519873	0.999942	-0.00586016	0.0982341	0.95243	0.999905
Nkain2	0.018707	0.103991	0.857238	0.999942	0.0990184	0.133308	0.457615	0.999905
Trdn	0.319387	0.597572	0.593013	0.999942	0.499849	0.619367	0.419648	0.999905
D830005E20Rik	0.0465696	1.64452	0.977408	0.999942	-0.27985	1.75608	0.873385	0.999905
Clvs2	0.00544964	0.084825	0.948775	0.999942	0.0725538	0.0961314	0.450408	0.999905
Rsph4a	-0.312799	0.189852	0.0994367	0.999942	-0.212145	0.169779	0.211468	0.999905
Zufsp	-0.178724	0.122914	0.145928	0.999942	-0.106694	0.125773	0.396268	0.999905
A830082N09Rik	0.0855548	0.119127	0.472647	0.999942	0.0893649	0.125005	0.474675	0.999905
Rwdd1	-0.0512529	0.0849371	0.546228	0.999942	0.00302172	0.0892305	0.972985	0.999905
Trappc3l	-0.637156	0.80173	0.426773	0.999942	-0.688949	0.755605	0.361882	0.999905
Fam26e	-0.0851352	0.151131	0.573216	0.999942	-0.0289714	0.129442	0.822899	0.999905
Fam26f	0.832665	0.927138	0.369131	0.999942	1.08336	0.923042	0.24052	0.999905
Dse	0.152867	0.0934341	0.101819	0.999942	0.266872	0.0979278	0.00642642	0.999905
Tspyl1	-0.0580302	0.102762	0.572276	0.999942	-0.0234216	0.0713124	0.742582	0.999905
Tspyl4	-0.0821218	0.0943318	0.383993	0.999942	-0.0452032	0.0658208	0.492234	0.999905
Nt5dc1	-0.346192	0.188924	0.0668865	0.999942	-0.326906	0.192912	0.090154	0.999905
Col10a1	-0.679444	0.505949	0.179301	0.999942	-0.495107	0.483056	0.305387	0.999905
Frk	-0.169108	0.302014	0.575523	0.999942	-0.103284	0.305169	0.735025	0.999905
Amd2	0.124118	2.80401	0.964694	0.999942	1.25363	1.18406	0.289713	0.999905
Hs3st5	-0.255352	0.136282	0.0609707	0.999942	-0.230833	0.1422	0.104526	0.999905
Hdac2	-0.0242156	0.0841247	0.773459	0.999942	0.000447608	0.079851	0.995527	0.999905
Marcks	-0.113428	0.117658	0.335022	0.999942	-0.0634335	0.0990363	0.521842	0.999905
Lama4	-0.124905	0.0961758	0.194041	0.999942	-0.0899399	0.0921753	0.329189	0.999905
Fam229b	-0.166164	0.141993	0.241911	0.999942	-0.101249	0.12975	0.43519	0.999905
Tube1	-0.215219	0.150419	0.152489	0.999942	-0.21338	0.16283	0.190046	0.999905
Wisp3	0.614756	1.02748	0.54963	0.999942	0.537191	1.04205	0.606196	0.999905
Fyn	-0.0992098	0.0707048	0.160571	0.999942	-0.0921366	0.0662872	0.16454	0.999905
Traf3ip2	-0.361435	0.201595	0.072993	0.999942	-0.250293	0.206871	0.226317	0.999905
E130307A14Rik	0.0813464	0.0896779	0.364357	0.999942	0.0764584	0.101518	0.451361	0.999905
Rev3l	-0.0262167	0.0780251	0.736868	0.999942	0.0272383	0.0772624	0.724431	0.999905
Mfsd4b4	-0.0350505	0.147437	0.812089	0.999942	0.0113288	0.133141	0.932191	0.999905
Mfsd4b3	0.518845	0.942276	0.581888	0.999942	0.803601	0.967873	0.406383	0.999905
Mfsd4b5	-1.14278	1.03001	0.267221	0.999942	0.323472	1.09455	0.76759	0.999905
Mfsd4b1	-0.160807	0.259995	0.536246	0.999942	-0.0960369	0.260817	0.712712	0.999905
Slc16a10	0.0247637	0.124862	0.842788	0.999942	-0.0164278	0.140645	0.907016	0.999905
Rpf2	0.0211118	0.106931	0.843489	0.999942	-0.0342691	0.101326	0.735209	0.999905
Gtf3c6	-0.0947314	0.120205	0.430647	0.999942	-0.0858004	0.110473	0.437357	0.999905
Rnu3a	0.568036	0.226975	0.0123271	0.952183	0.454767	0.213223	0.0329391	0.999905
Amd1	-0.0395387	0.0715254	0.580406	0.999942	-0.0511494	0.0711292	0.472076	0.999905
Cdk19	-0.0712134	0.0664558	0.283904	0.999942	-0.0320574	0.0607859	0.597928	0.999905
Ddo	-0.252719	0.0983573	0.0101875	0.926839	-0.136901	0.0953328	0.150992	0.999905
Mettl24	0.102586	0.167031	0.5391	0.999942	0.024561	0.169689	0.884915	0.999905
Cdc40	0.00746489	0.0683497	0.913031	0.999942	-0.00239159	0.0730166	0.973871	0.999905
Wasf1	-0.0132617	0.0539695	0.805894	0.999942	0.0174516	0.0594295	0.769024	0.999905
Gpr6	0.0286535	0.119962	0.811218	0.999942	-0.113804	0.100886	0.259303	0.999905
Fig4	0.0271704	0.0717889	0.705077	0.999942	-0.00252585	0.064685	0.968852	0.999905
Zbtb24	0.0581054	0.0707957	0.41179	0.999942	0.0792192	0.0684815	0.247355	0.999905
Mical1	0.128858	0.107053	0.228712	0.999942	0.191611	0.108116	0.0763487	0.999905
Smpd2	0.106592	0.100173	0.28729	0.999942	0.102166	0.103891	0.325409	0.999905
Ppil6	0.257468	0.122628	0.0357648	0.999942	0.223426	0.135477	0.0991098	0.999905
Cd164	-0.0319633	0.102207	0.754486	0.999942	0.0122277	0.102462	0.905007	0.999905
Ccdc162	-0.461456	0.240497	0.0550149	0.999942	-0.508715	0.242546	0.0359588	0.999905
Cep57l1	-0.102467	0.150235	0.495211	0.999942	-0.124457	0.145874	0.393558	0.999905
Sesn1	-0.0198093	0.0613715	0.746864	0.999942	-0.0366974	0.0530031	0.488709	0.999905
Armc2	0.00999718	0.0982577	0.91896	0.999942	0.0130666	0.0979738	0.893902	0.999905
Foxo3	0.0524253	0.0644647	0.41608	0.999942	0.0532865	0.0566795	0.347148	0.999905
Lace1	0.0301442	0.0832512	0.717287	0.999942	0.0300642	0.0866637	0.728662	0.999905
Snx3	-0.00104888	0.0408526	0.979517	0.999942	-0.0514837	0.0420749	0.221095	0.999905
Nr2e1	-0.0477319	0.107322	0.656498	0.999942	-0.080903	0.0957595	0.398191	0.999905
Ostm1	-0.158679	0.0796754	0.0464189	0.999942	-0.154003	0.0749561	0.0399202	0.999905
Sec63	0.0535952	0.0866776	0.536359	0.999942	0.0579267	0.0891027	0.51562	0.999905
Scml4	0.0179981	0.113808	0.874343	0.999942	-0.0179834	0.113627	0.874246	0.999905
Sobp	0.022198	0.0841909	0.79204	0.999942	-0.00508039	0.0717512	0.943552	0.999905
9030612E09Rik	-0.389818	0.241422	0.106382	0.999942	-0.191436	0.241969	0.428851	0.999905
Pdss2	-0.0413227	0.0815603	0.612399	0.999942	-0.0403966	0.08817	0.646832	0.999905
Bend3	-0.0237453	0.110262	0.829491	0.999942	-0.0299258	0.0970934	0.757917	0.999905
1700021F05Rik	0.0111894	0.0954196	0.90665	0.999942	-0.0197273	0.0869065	0.820428	0.999905
Cd24a	-0.420784	0.135887	0.00195776	0.726862	-0.176188	0.104623	0.092178	0.999905
1700027J07Rik	0.0507854	1.46524	0.972351	0.999942	-0.705052	1.5121	0.641019	0.999905
Qrsl1	0.0467836	0.0964872	0.627769	0.999942	0.0570802	0.0915116	0.532793	0.999905
Rtn4ip1	-0.0737439	0.0756375	0.329578	0.999942	-0.0136273	0.0753486	0.85648	0.999905
Aim1	0.115577	0.180197	0.521268	0.999942	0.271389	0.182741	0.137515	0.999905
Speer5-ps1	0.143581	1.29261	0.911554	0.999942	NA	NA	NA	NA
Atg5	-0.124082	0.0626054	0.0474833	0.999942	-0.130145	0.0687111	0.0582129	0.999905
Prdm1	0.29874	0.227647	0.18942	0.999942	0.4058	0.217087	0.0615819	0.999905
Prep	-0.0629768	0.0595943	0.290622	0.999942	-0.0218175	0.0553751	0.693584	0.999905
Popdc3	0.0263468	0.245144	0.914413	0.999942	-0.0663376	0.241856	0.783866	0.999905
Bves	-0.291712	0.195409	0.135483	0.999942	-0.306407	0.182421	0.0930217	0.999905
Lin28b	0.127492	0.144233	0.376735	0.999942	0.123033	0.145473	0.397696	0.999905
Hace1	0.0405601	0.0795884	0.610315	0.999942	0.0705433	0.0970889	0.46748	0.999905
D030045P18Rik	-0.274681	1.04346	0.792365	0.999942	0.3349	1.0238	0.743581	0.999905
C130030K03Rik	-0.243735	0.14983	0.103792	0.999942	0.0980951	0.16185	0.544457	0.999905
Grik2	-0.0161281	0.0772381	0.834597	0.999942	0.133675	0.109287	0.221271	0.999905
Ascc3	-0.0191628	0.0717049	0.78928	0.999942	0.0939673	0.0833941	0.259833	0.999905
Sim1	0.248139	0.34472	0.471631	0.999942	0.229747	0.369649	0.534253	0.999905
Lilr4b	1.40002	1.20062	0.243582	0.999942	0.944512	1.15007	0.411496	0.999905
Lilrb4a	-0.131902	0.568093	0.816395	0.999942	0.0286595	0.594048	0.961521	0.999905
Ros1	-0.175068	1.43706	0.903039	0.999942	NA	NA	NA	NA
Dcbld1	0.00453327	0.0696987	0.948141	0.999942	0.00884032	0.0782631	0.910065	0.999905
Gopc	-0.0105064	0.0882487	0.905232	0.999942	-0.0234896	0.0812732	0.772566	0.999905
Nepn	-0.876755	1.22471	0.474062	0.999942	-0.0666872	1.46396	0.963667	0.999905
Nus1	0.0198248	0.101881	0.845717	0.999942	0.0787014	0.0972065	0.418152	0.999905
Slc35f1	0.0610614	0.0980178	0.533309	0.999942	0.118543	0.107474	0.270032	0.999905
Cep85l	-0.00659344	0.0878427	0.940167	0.999942	0.0555524	0.0962006	0.563626	0.999905
Pln	-0.055938	0.321197	0.861744	0.999942	0.14637	0.299904	0.625509	0.999905
Gm20597	-0.00577959	0.44681	0.989679	0.999942	-0.522914	0.450777	0.246038	0.999905
Mcm9	-0.116329	0.0927069	0.209549	0.999942	0.0278226	0.109569	0.799552	0.999905
Asf1a	0.0541865	0.108581	0.61775	0.999942	0.0196014	0.0965267	0.839083	0.999905
Fam184a	0.00781113	0.107615	0.942137	0.999942	0.0306881	0.105883	0.771945	0.999905
Man1a	-0.0717328	0.0836318	0.391046	0.999942	-0.0106459	0.0821344	0.896871	0.999905
Gm16998	-0.44495	0.454334	0.327409	0.999942	-0.419144	0.483263	0.385766	0.999905
Tbc1d32	0.098566	0.0759489	0.194358	0.999942	0.130038	0.084303	0.122949	0.999905
Msl3l2	-0.00376114	0.0995104	0.96985	0.999942	-0.00504431	0.0924871	0.956504	0.999905
Gja1	-0.159639	0.113169	0.158355	0.999942	-0.0730892	0.0900958	0.417228	0.999905
4930467K11Rik	-0.824904	1.20974	0.49531	0.999942	-0.513786	1.17298	0.661374	0.999905
Hsf2	0.0212171	0.075633	0.779073	0.999942	0.00770011	0.0737796	0.916879	0.999905
Serinc1	-0.0818906	0.109446	0.454322	0.999942	-0.0538279	0.0868994	0.535635	0.999905
Pkib	-0.0451422	0.127912	0.724151	0.999942	0.0256467	0.141475	0.856148	0.999905
Fabp7	-0.0659083	0.238596	0.782368	0.999942	-0.0147811	0.229672	0.948685	0.999905
Smpdl3a	-0.118822	0.0801899	0.138404	0.999942	0.00358645	0.0672925	0.957496	0.999905
Gcc2	0.00190319	0.0804967	0.981137	0.999942	0.0797834	0.0910941	0.38112	0.999905
Lims1	0.0241292	0.0781596	0.757536	0.999942	0.0760443	0.0796864	0.339934	0.999905
Ranbp2	0.0172166	0.0908525	0.8497	0.999942	0.07752	0.0869237	0.372491	0.999905
Ccdc138	0.0221521	0.185509	0.904949	0.999942	0.0625241	0.183996	0.733998	0.999905
Edar	-0.334656	0.286685	0.243077	0.999942	-0.379592	0.288118	0.187676	0.999905
Sh3rf3	0.123891	0.108042	0.251508	0.999942	0.0933079	0.105425	0.376121	0.999905
2021-09-10	-0.00607391	0.105257	0.953983	0.999942	0.0198731	0.107359	0.853144	0.999905
Sowahc	-0.0128431	0.144437	0.929147	0.999942	0.0715289	0.122811	0.560275	0.999905
P4ha1	-0.0583196	0.107039	0.585859	0.999942	-0.0571148	0.101042	0.571896	0.999905
Oit3	-0.49047	0.944581	0.603589	0.999942	0.533978	0.984289	0.587473	0.999905
Mcu	0.0130021	0.0831271	0.875708	0.999942	-0.0100959	0.0856754	0.906196	0.999905
Micu1	0.115458	0.06503	0.0758225	0.999942	0.0942839	0.0672799	0.161104	0.999905
Dnajb12	-0.0893255	0.0668893	0.181738	0.999942	-0.0103197	0.0614598	0.866655	0.999905
Ddit4	0.0475906	0.118783	0.688676	0.999942	0.0643093	0.123261	0.601857	0.999905
Anapc16	-0.0598674	0.0646787	0.354648	0.999942	-0.0238208	0.0672669	0.723247	0.999905
Ascc1	-0.0457537	0.0835566	0.583982	0.999942	0.00428088	0.112683	0.969695	0.999905
Spock2	-0.0209302	0.0591985	0.723668	0.999942	-0.0206793	0.0553189	0.708538	0.999905
Chst3	0.0267993	0.1123	0.811384	0.999942	-0.0421101	0.125592	0.737404	0.999905
Psap	0.00209001	0.0642794	0.974062	0.999942	0.00464465	0.0627365	0.940983	0.999905
Cdh23	0.00925629	0.158396	0.9534	0.999942	-0.0781589	0.166923	0.639617	0.999905
Vsir	0.040229	0.0724711	0.578823	0.999942	0.166491	0.0676747	0.0138871	0.999905
Gm17455	0.0239013	0.66805	0.97146	0.999942	0.424023	0.640957	0.508262	0.999905
Slc29a3	-0.0308747	0.0727156	0.671132	0.999942	-0.0552307	0.0739861	0.455365	0.999905
Unc5b	-0.122494	0.102056	0.230039	0.999942	-0.067223	0.0884753	0.447377	0.999905
Pcbd1	-0.193077	0.261391	0.460119	0.999942	0.112115	0.215823	0.603428	0.999905
Sgpl1	-0.0175254	0.0569747	0.758387	0.999942	0.000806886	0.0578921	0.98888	0.999905
Tbata	-0.111451	0.224915	0.620231	0.999942	-0.00995035	0.22395	0.964561	0.999905
Adamts14	0.102213	0.362418	0.77792	0.999942	-0.176259	0.363161	0.62743	0.999905
Pald1	0.0351747	0.0964642	0.71538	0.999942	0.123994	0.0890295	0.163701	0.999905
Nodal	0.374349	0.441524	0.396518	0.999942	0.265223	0.419893	0.527619	0.999905
Eif4ebp2	0.00669555	0.064214	0.916956	0.999942	0.0706804	0.0573562	0.217834	0.999905
Lrrc20	0.0793168	0.0862333	0.357681	0.999942	0.0774149	0.101084	0.443768	0.999905
Npffr1	-0.159178	0.214789	0.458638	0.999942	-0.041982	0.21482	0.845057	0.999905
Ppa1	0.100346	0.0552475	0.0693246	0.999942	0.046748	0.0526127	0.374255	0.999905
1700022H01Rik	-0.354668	0.973251	0.715548	0.999942	-0.564323	1.0079	0.575547	0.999905
Sar1a	-0.0777113	0.0535436	0.146679	0.999942	-0.0539106	0.0489549	0.270797	0.999905
Tysnd1	0.0999907	0.0716755	0.163002	0.999942	0.0559092	0.0799816	0.484536	0.999905
Aifm2	-0.124944	0.113137	0.269436	0.999942	-0.178496	0.107166	0.0957948	0.999905
H2afy2	-0.153995	0.0757198	0.0419767	0.999942	-0.14529	0.0842729	0.0846995	0.999905
Col13a1	0.0466867	0.277712	0.866495	0.999942	-0.295717	0.30724	0.335801	0.999905
Gm5424	0.282267	0.579253	0.626049	0.999942	0.359336	0.52176	0.491012	0.999905
2010107G23Rik	0.139499	0.0991513	0.159448	0.999942	0.0131346	0.0905045	0.884611	0.999905
Tspan15	-0.1404	0.0845541	0.09682	0.999942	-0.0864596	0.086675	0.318515	0.999905
Tacr2	0.519256	0.696717	0.456097	0.999942	-0.15211	0.684254	0.82408	0.999905
Hk1	-0.0345034	0.0540751	0.523432	0.999942	-0.050172	0.0532515	0.346105	0.999905
Hk1os	-0.476095	0.45956	0.300212	0.999942	-0.388402	0.455826	0.394168	0.999905
Hkdc1	-0.250595	0.117055	0.0322882	0.999942	-0.172837	0.102894	0.0930038	0.999905
Supv3l1	-0.0542804	0.0787542	0.490673	0.999942	-0.0523123	0.0728143	0.47249	0.999905
4930507D05Rik	0.0299052	0.313726	0.924059	0.999942	0.16417	0.274085	0.549191	0.999905
Vps26a	0.0111714	0.0869479	0.897766	0.999942	0.0278436	0.0849577	0.743113	0.999905
Srgn	-0.132309	0.180012	0.462339	0.999942	0.159323	0.181446	0.379903	0.999905
Kif1bp	-0.0562567	0.0462892	0.22424	0.999942	-0.0725642	0.0458398	0.113423	0.999905
Ddx21	0.138801	0.0949603	0.14383	0.999942	0.0551833	0.0858206	0.520219	0.999905
Ddx50	0.116191	0.112914	0.303467	0.999942	0.102191	0.102464	0.318603	0.999905
Stox1	0.0390343	0.135223	0.772836	0.999942	-0.016866	0.126739	0.894132	0.999905
Ccar1	0.0458628	0.0797635	0.565301	0.999942	0.0279502	0.0777143	0.719106	0.999905
Tet1	-0.0354492	0.0925391	0.701666	0.999942	-0.131192	0.0889252	0.140129	0.999905
Slc25a16	-0.0566034	0.0733834	0.440506	0.999942	-0.0695487	0.0768498	0.365468	0.999905
Dna2	0.205164	0.208102	0.324192	0.999942	0.0758801	0.212986	0.72164	0.999905
Rufy2	0.0713554	0.0673151	0.289135	0.999942	0.0398521	0.0633871	0.529539	0.999905
Hnrnph3	-0.0182271	0.0979553	0.852385	0.999942	-0.0743234	0.0993668	0.454478	0.999905
Pbld2	-0.091432	0.201053	0.649277	0.999942	0.0522599	0.212573	0.805803	0.999905
Pbld1	-0.975141	0.695478	0.160881	0.999942	-0.492424	0.668829	0.461579	0.999905
Atoh7	-0.025797	0.501853	0.959004	0.999942	-0.298217	0.493827	0.545917	0.999905
Mypn	-0.201108	0.153156	0.18915	0.999942	-0.154483	0.171343	0.367268	0.999905
Herc4	0.0981455	0.0721196	0.173554	0.999942	0.100758	0.0725226	0.16473	0.999905
Sirt1	0.0634237	0.0977352	0.516381	0.999942	0.115775	0.102316	0.257826	0.999905
Dnajc12	-0.0209705	0.0966837	0.828288	0.999942	-0.12264	0.0868887	0.158108	0.999905
Ctnna3	0.180673	0.130218	0.165301	0.999942	0.289386	0.127243	0.022949	0.999905
Lrrtm3	0.0348497	0.110645	0.752786	0.999942	0.0832533	0.120807	0.490734	0.999905
Gm31763	0.153573	0.571089	0.787997	0.999942	-0.305324	0.596429	0.608707	0.999905
Reep3	-0.0399557	0.0845754	0.636622	0.999942	-0.0230471	0.0824194	0.77976	0.999905
Jmjd1c	0.00616716	0.0947596	0.948109	0.999942	0.029985	0.0922645	0.745189	0.999905
Nrbf2	-0.122257	0.0924405	0.185986	0.999942	-0.0549189	0.0878321	0.531793	0.999905
Egr2	0.00691169	0.26655	0.979313	0.999942	0.0359523	0.283226	0.898989	0.999905
Ado	-0.0599431	0.0812847	0.460851	0.999942	-0.024979	0.0653899	0.702461	0.999905
Zfp365	-0.0436509	0.12179	0.720036	0.999942	0.0357269	0.0900073	0.691417	0.999905
Rtkn2	0.0434759	0.120604	0.718484	0.999942	0.0683122	0.135985	0.615422	0.999905
Arid5b	-0.00471961	0.0994328	0.962142	0.999942	0.00302833	0.0855176	0.971751	0.999905
1700040L02Rik	-0.245119	0.185922	0.18737	0.999942	-0.401947	0.20754	0.0527795	0.999905
Tmem26	0.194092	0.307675	0.528149	0.999942	0.0571624	0.32349	0.85974	0.999905
Rhobtb1	-0.184457	0.104932	0.078771	0.999942	-0.176621	0.0917479	0.0542206	0.999905
Cdk1	0.121057	0.339597	0.721487	0.999942	0.459671	0.335393	0.170517	0.999905
Ank3	0.0384082	0.0660005	0.560608	0.999942	0.01874	0.0614985	0.760578	0.999905
Ccdc6	-0.0170424	0.071547	0.811727	0.999942	-0.0380059	0.0679736	0.576074	0.999905
Mrln	6.85415e-05	0.641921	0.999915	0.999986	0.337284	0.653659	0.605859	0.999905
Slc16a9	-0.101737	0.119312	0.393827	0.999942	-0.080386	0.129629	0.535177	0.999905
Fam13c	-0.0540594	0.0801072	0.499779	0.999942	-0.0561493	0.0737295	0.446324	0.999905
Phyhipl	-0.0623823	0.0501571	0.213596	0.999942	-0.0653828	0.0519961	0.208589	0.999905
D630013N20Rik	0.755604	0.815508	0.354163	0.999942	1.06597	0.810873	0.188646	0.999905
Bicc1	-0.0735447	0.10229	0.47215	0.999942	-0.0290327	0.105893	0.783954	0.999905
Tfam	-0.0470671	0.0888494	0.596292	0.999942	-0.0838825	0.0808148	0.299289	0.999905
Ube2d1	-0.0860121	0.0541961	0.112501	0.999942	-0.116968	0.0613181	0.0564478	0.999905
Cisd1	0.0374957	0.0644365	0.560633	0.999942	0.0191357	0.0651631	0.769019	0.999905
Ipmk	-0.0658536	0.0919195	0.473728	0.999942	-0.0434543	0.0768684	0.571864	0.999905
Zwint	0.0664397	0.053052	0.210442	0.999942	0.0427126	0.0459424	0.352527	0.999905
A330049N07Rik	-0.331144	0.313725	0.291185	0.999942	-0.226759	0.31999	0.478545	0.999905
Pcdh15	-0.048663	0.0858876	0.570993	0.999942	0.0184315	0.0994231	0.852928	0.999905
Rsph14	0.330613	0.532409	0.534616	0.999942	0.27642	0.550842	0.615798	0.999905
Gnaz	-0.0686939	0.0602495	0.254221	0.999942	-0.104079	0.0495045	0.0355173	0.999905
Rab36	-0.0808504	0.074884	0.280287	0.999942	-0.111613	0.0813704	0.170168	0.999905
Bcr	0.0583716	0.0487401	0.23107	0.999942	0.0526594	0.045	0.241916	0.999905
Specc1l	-0.0189595	0.0593525	0.749394	0.999942	-0.0362131	0.0528886	0.493531	0.999905
Adora2a	0.0910791	0.0895692	0.309221	0.999942	0.0586449	0.07868	0.456054	0.999905
Upb1	-0.496425	0.311611	0.11114	0.999942	-0.465315	0.332328	0.161463	0.999905
Gucd1	0.0303636	0.0774834	0.695153	0.999942	-0.0178806	0.0759211	0.813808	0.999905
Snrpd3	0.0569505	0.0702213	0.417357	0.999942	-0.0295357	0.0727522	0.68476	0.999905
Lrrc75b	-0.140341	0.101441	0.16652	0.999942	-0.0590175	0.0876278	0.500628	0.999905
Ggt1	-0.0226883	0.223941	0.919301	0.999942	-0.0595451	0.209279	0.776008	0.999905
Ggt5	-0.0399134	0.150931	0.791435	0.999942	-0.0114828	0.156192	0.941395	0.999905
Susd2	-0.0273487	0.127468	0.830116	0.999942	-0.00613003	0.11624	0.957942	0.999905
Cabin1	0.057469	0.0724844	0.427867	0.999942	0.030017	0.0637842	0.637924	0.999905
Ddt	-0.0877625	0.148719	0.555108	0.999942	-0.0243358	0.114313	0.831414	0.999905
Gstt3	-0.445364	0.242207	0.0659482	0.999942	-0.0484601	0.220454	0.826012	0.999905
Gstt1	-0.0556643	0.135126	0.680381	0.999942	-0.0797415	0.132571	0.547508	0.999905
Gstt2	-0.293364	0.230732	0.20357	0.999942	0.115374	0.239524	0.630033	0.999905
Mif	0.184955	0.106128	0.0813773	0.999942	0.241747	0.0941997	0.0102783	0.999905
Derl3	0.153419	0.315323	0.62658	0.999942	0.31719	0.279029	0.255637	0.999905
Smarcb1	0.0103113	0.0579739	0.858832	0.999942	-0.0199077	0.0507344	0.69477	0.999905
Mmp11	-0.481981	0.267018	0.0710663	0.999942	-0.162842	0.256605	0.525689	0.999905
Chchd10	0.0585834	0.100494	0.559923	0.999942	0.100454	0.0782284	0.199103	0.999905
Gm867	0.0709359	0.431665	0.869471	0.999942	0.283264	0.407649	0.487136	0.999905
Gm5134	-0.156751	0.745612	0.833487	0.999942	-0.317495	0.828405	0.701527	0.999905
Zfp280b	-0.120646	0.0753435	0.109314	0.999942	-0.134474	0.0721305	0.0622779	0.999905
Slc5a4b	0.677474	1.58251	0.668579	0.999942	0.75236	1.42634	0.597864	0.999905
Prmt2	0.0668499	0.0607362	0.271044	0.999942	0.101383	0.0725492	0.162283	0.999905
S100b	0.0128781	0.0844266	0.878764	0.999942	0.0310967	0.0797384	0.696549	0.999905
Dip2a	-0.0135765	0.0556007	0.807093	0.999942	-0.0254011	0.0435981	0.56015	0.999905
Pcnt	0.00525744	0.0578602	0.9276	0.999942	-0.0297354	0.0497802	0.550285	0.999905
2610028H24Rik	-0.571545	0.839649	0.496065	0.999942	-0.741167	0.85708	0.387171	0.999905
Ybey	-0.0973092	0.113887	0.392862	0.999942	-0.00626276	0.107572	0.953574	0.999905
Mcm3ap	-0.00268496	0.0528461	0.959479	0.999942	-0.0379748	0.0471665	0.420749	0.999905
Lss	-0.0849367	0.0723861	0.240642	0.999942	-0.0871774	0.0777542	0.262206	0.999905
Spatc1l	0.0202762	1.19513	0.986464	0.999942	-1.92041	1.47417	0.192673	0.999905
Ftcd	-0.547238	0.850893	0.520137	0.999942	-1.19095	0.901906	0.186674	0.999905
Col6a2	-0.149738	0.131689	0.255512	0.999942	-0.0251041	0.114055	0.825789	0.999905
Col6a1	-0.00146732	0.118074	0.990085	0.999942	-0.0492544	0.0856163	0.565094	0.999905
Pcbp3	-0.0237763	0.172661	0.890473	0.999942	-0.0375341	0.174915	0.830091	0.999905
Slc19a1	0.0448682	0.0894263	0.615855	0.999942	0.0419695	0.0716153	0.557848	0.999905
Col18a1	-0.000190801	0.140175	0.998914	0.999942	0.0517232	0.148005	0.726737	0.999905
Gm10941	-0.579494	0.445917	0.193753	0.999942	0.238429	0.471661	0.613201	0.999905
Pofut2	0.0689815	0.085698	0.420856	0.999942	0.0168461	0.089132	0.850092	0.999905
Adarb1	0.000758665	0.0713103	0.991512	0.999942	-0.0165073	0.0603252	0.784362	0.999905
Gm17769	-0.108946	0.200372	0.586636	0.999942	-0.0426518	0.207321	0.837004	0.999905
Fam207a	0.0362663	0.057506	0.528268	0.999942	0.0346792	0.0565045	0.539385	0.999905
Itgb2	0.291589	0.145352	0.0448467	0.999942	0.187704	0.139581	0.178701	0.999905
Pttg1ip	0.0938744	0.0593709	0.113843	0.999942	0.0599458	0.0597006	0.315327	0.999905
Sumo3	-0.00701431	0.0813337	0.931275	0.999942	0.015164	0.0691961	0.826537	0.999905
Ube2g2	0.0775431	0.0529583	0.143131	0.999942	0.0861906	0.0605148	0.154363	0.999905
Tspear	-0.145448	0.288082	0.613639	0.999942	-0.0586192	0.315393	0.852554	0.999905
1700009J07Rik	-0.251701	1.1951	0.833192	0.999942	-0.823295	1.4399	0.567476	0.999905
Lrrc3	0.0496209	0.107037	0.642944	0.999942	0.0504372	0.0998261	0.613383	0.999905
Trpm2	0.0350751	0.0753118	0.641407	0.999942	0.01143	0.0711721	0.872412	0.999905
1810043G02Rik	0.103166	0.0755135	0.171879	0.999942	0.00653974	0.0743684	0.929927	0.999905
Pfkl	0.0513563	0.06822	0.451567	0.999942	0.0257319	0.0669629	0.700777	0.999905
Aire	1.0537	1.1855	0.374098	0.999942	0.415476	1.11736	0.710014	0.999905
Dnmt3l	-1.44935	1.13804	0.202821	0.999942	-0.656463	1.16316	0.572498	0.999905
Icosl	0.363052	0.154666	0.0189086	0.999942	0.208048	0.144597	0.150203	0.999905
D10Jhu81e	0.0676602	0.0674155	0.315557	0.999942	0.0463451	0.076653	0.545439	0.999905
Pwp2	-0.0242611	0.0698375	0.728295	0.999942	-0.0238343	0.0747469	0.749828	0.999905
Trappc10	0.024628	0.0415441	0.553304	0.999942	0.00849765	0.0387915	0.826603	0.999905
Agpat3	-0.0105062	0.0384677	0.784763	0.999942	0.011171	0.0416107	0.788342	0.999905
Rrp1	0.0295168	0.0437449	0.499836	0.999942	-0.00814812	0.0434115	0.851116	0.999905
Cstb	0.26269	0.170184	0.122695	0.999942	0.180079	0.14122	0.202253	0.999905
Pdxk	0.0642454	0.0702056	0.360138	0.999942	0.0937413	0.0641699	0.144062	0.999905
Ilvbl	-0.0394882	0.100399	0.694088	0.999942	-0.00929204	0.0930827	0.920483	0.999905
Syde1	0.278632	0.12029	0.0205403	0.999942	0.234606	0.109312	0.0318566	0.999905
Ccdc105	0.0935874	0.557184	0.866611	0.999942	-0.349011	0.558917	0.532337	0.999905
Slc1a6	-0.0273816	0.102162	0.788682	0.999942	0.0373846	0.102463	0.715217	0.999905
2610008E11Rik	0.0806163	0.101566	0.427351	0.999942	0.150983	0.0985826	0.125637	0.999905
Plpp2	0.0181067	0.206019	0.929966	0.999942	-0.0600031	0.183284	0.743382	0.999905
Mier2	0.0691183	0.0730174	0.343843	0.999942	0.0151053	0.0591732	0.798513	0.999905
Theg	-0.536522	0.69633	0.441003	0.999942	-0.965035	0.714641	0.176895	0.999905
C2cd4c	0.0548468	0.111171	0.621761	0.999942	0.0865221	0.096163	0.368256	0.999905
Shc2	-0.0187905	0.0601534	0.754755	0.999942	-0.0423481	0.0561199	0.450488	0.999905
Odf3l2	0.148702	0.814741	0.855179	0.999942	1.20028	0.94569	0.204366	0.999905
Tpgs1	0.146842	0.0853219	0.0852439	0.999942	0.0922064	0.0802284	0.250433	0.999905
Cdc34	0.00148128	0.0823532	0.985649	0.999942	-0.0364384	0.0776257	0.638775	0.999905
Gzmm	0.145735	0.171	0.394073	0.999942	-0.0489411	0.177785	0.783099	0.999905
Bsg	0.0137952	0.079901	0.862924	0.999942	0.0296217	0.0727166	0.683745	0.999905
Hcn2	0.0138385	0.0890719	0.876535	0.999942	0.0199354	0.0819246	0.807744	0.999905
Polrmt	0.0687092	0.0725005	0.343278	0.999942	0.0699145	0.0866883	0.419952	0.999905
Fgf22	0.586185	0.351709	0.0955792	0.999942	0.442426	0.35983	0.218869	0.999905
Rnf126	0.146428	0.0768055	0.0565887	0.999942	0.167821	0.0660643	0.0110768	0.999905
Fstl3	0.209687	0.269309	0.436211	0.999942	-0.034928	0.279723	0.900629	0.999905
Prss57	0.120932	0.310126	0.696577	0.999942	-0.149244	0.303725	0.623159	0.999905
Palm	0.059479	0.0689952	0.388646	0.999942	0.0563856	0.0657254	0.390949	0.999905
Misp	-0.459806	0.438329	0.294179	0.999942	-0.247885	0.445682	0.57808	0.999905
E130317F20Rik	0.0388196	0.117671	0.741477	0.999942	-0.119709	0.118526	0.312503	0.999905
Ptbp1	0.128872	0.0654071	0.0488032	0.999942	0.126498	0.0617645	0.0405538	0.999905
Plppr3	0.0492133	0.0902094	0.585378	0.999942	-0.0204021	0.0748074	0.785062	0.999905
Prtn3	-0.1003	0.342256	0.76948	0.999942	0.399174	0.339607	0.239835	0.999905
Med16	-0.0569066	0.0922953	0.537518	0.999942	0.0029116	0.0723748	0.96791	0.999905
R3hdm4	0.101496	0.0694485	0.143889	0.999942	0.0947975	0.0682367	0.164758	0.999905
Kiss1r	0.0173434	0.118075	0.883223	0.999942	-0.0239301	0.119018	0.840649	0.999905
Arid3a	-0.0799033	0.100885	0.428347	0.999942	-0.206537	0.103642	0.0462835	0.999905
Wdr18	0.0650541	0.074156	0.380345	0.999942	0.0462957	0.0633869	0.465166	0.999905
Grin3b	0.0800626	0.615146	0.896446	0.999942	0.441	0.61984	0.47679	0.999905
Tmem259	-0.0353696	0.0832148	0.670808	0.999942	-0.0111565	0.0644866	0.862648	0.999905
Cnn2	0.222881	0.170913	0.192212	0.999942	0.127284	0.171403	0.457722	0.999905
Abca7	0.121007	0.0861029	0.15991	0.999942	0.0244709	0.087406	0.779502	0.999905
Hmha1	0.303505	0.120005	0.0114353	0.937655	0.158564	0.130033	0.222689	0.999905
Polr2e	0.0244396	0.100495	0.807857	0.999942	-0.0306378	0.089573	0.732319	0.999905
Gpx4	0.132718	0.0958175	0.166018	0.999942	0.150203	0.0894782	0.0932184	0.999905
Sbno2	0.176253	0.0710859	0.0131589	0.968877	0.166812	0.0742719	0.0247062	0.999905
Stk11	0.123862	0.0542786	0.0224916	0.999942	0.14222	0.0617126	0.0211913	0.999905
Cbarp	0.0295528	0.0742909	0.690778	0.999942	0.0291631	0.0693872	0.67427	0.999905
Atp5d	0.0984563	0.0702588	0.161113	0.999942	0.0873196	0.06348	0.168962	0.999905
Midn	0.0685309	0.0880565	0.436416	0.999942	0.0495185	0.0898877	0.581707	0.999905
Cirbp	0.0250848	0.117995	0.831646	0.999942	0.0623428	0.0995299	0.53107	0.999905
1600002K03Rik	0.00936406	0.19798	0.962276	0.999942	-0.055536	0.204787	0.786246	0.999905
Efna2	-0.041269	0.132273	0.755042	0.999942	-0.0518716	0.133863	0.698389	0.999905
Mum1	0.0529488	0.0643101	0.410317	0.999942	0.0827518	0.0654941	0.206409	0.999905
Ndufs7	0.0490928	0.0782622	0.530472	0.999942	0.108439	0.0740161	0.142901	0.999905
Gamt	-0.0525147	0.142137	0.711781	0.999942	-0.11634	0.124012	0.348172	0.999905
Dazap1	0.0220891	0.0795266	0.781199	0.999942	-0.0286263	0.0630425	0.649772	0.999905
Rps15	0.0893359	0.0996774	0.370119	0.999942	0.1427	0.0763225	0.0615261	0.999905
Apc2	0.0692637	0.0607829	0.254484	0.999942	0.108916	0.0675753	0.107011	0.999905
2310011J03Rik	0.0896083	0.107723	0.4055	0.999942	0.0719916	0.0959808	0.453217	0.999905
Pcsk4	-0.0545398	0.209357	0.79447	0.999942	0.127108	0.208817	0.54272	0.999905
Reep6	0.132547	0.190706	0.487035	0.999942	-0.0801173	0.147408	0.586781	0.999905
Adamtsl5	0.119151	0.149606	0.425783	0.999942	-0.0210406	0.139678	0.880262	0.999905
Plk5	0.0233475	0.11907	0.844546	0.999942	0.0329562	0.118804	0.781473	0.999905
Mex3d	-0.036155	0.0894192	0.685969	0.999942	0.0982103	0.0860011	0.253468	0.999905
Mbd3	0.0839907	0.0756007	0.266578	0.999942	0.0887111	0.0755724	0.240453	0.999905
Uqcr11	0.12193	0.0869267	0.160713	0.999942	0.0684376	0.0776409	0.378067	0.999905
Tcf3	0.0951261	0.0794067	0.230932	0.999942	0.082144	0.0772133	0.287393	0.999905
Onecut3	-1.43008	0.873649	0.101649	0.999942	-0.321304	0.914922	0.725452	0.999905
Atp8b3	0.350453	0.614939	0.568746	0.999942	-0.160114	0.576644	0.781269	0.999905
Rexo1	0.0501659	0.0637657	0.431444	0.999942	0.101452	0.0637973	0.111784	0.999905
Klf16	0.0793325	0.0760817	0.297075	0.999942	0.0882462	0.0742108	0.234389	0.999905
Abhd17a	0.0972315	0.0870948	0.264256	0.999942	0.07583	0.0895715	0.397226	0.999905
Adat3	-0.0439322	0.929486	0.962302	0.999942	0.0264751	0.929112	0.977267	0.999905
Scamp4	0.023471	0.080356	0.77022	0.999942	0.0350869	0.0648085	0.588237	0.999905
Csnk1g2	0.0410364	0.0657513	0.532552	0.999942	0.0733245	0.0719449	0.30812	0.999905
Btbd2	0.0281859	0.0765244	0.71263	0.999942	0.0633815	0.0683493	0.353762	0.999905
Mknk2	0.0735749	0.0773246	0.341347	0.999942	0.106345	0.07962	0.181663	0.999905
Mob3a	0.174879	0.0964029	0.0696713	0.999942	0.0942059	0.103905	0.364592	0.999905
Izumo4	0.0870974	0.1193	0.465347	0.999942	0.0342286	0.114076	0.764138	0.999905
Ap3d1	0.0596384	0.0520185	0.251595	0.999942	0.0894906	0.0562371	0.11154	0.999905
Dot1l	0.0444777	0.08158	0.585613	0.999942	-0.02874	0.0692781	0.678252	0.999905
Plekhj1	-0.0370518	0.0961327	0.699924	0.999942	-0.00804415	0.0938545	0.931698	0.999905
Sf3a2	0.0180356	0.0861954	0.83426	0.999942	-0.0251568	0.0868166	0.771993	0.999905
Amh	0.455839	0.320468	0.154906	0.999942	0.542265	0.328432	0.0987238	0.999905
Jsrp1	0.120807	0.327808	0.712478	0.999942	0.184663	0.280265	0.509967	0.999905
Oaz1	0.118945	0.0901458	0.187012	0.999942	0.110333	0.085288	0.195786	0.999905
Lingo3	0.1118	0.0773617	0.148412	0.999942	0.0519634	0.0654227	0.427037	0.999905
Lsm7	0.233915	0.155087	0.131483	0.999942	0.0929221	0.150831	0.537849	0.999905
Sppl2b	0.0448984	0.0785704	0.5677	0.999942	0.025183	0.0714338	0.724436	0.999905
Tmprss9	0.225993	0.3517	0.520502	0.999942	0.334175	0.338908	0.324116	0.999905
Timm13	0.172506	0.090835	0.0575491	0.999942	0.071811	0.0968657	0.458483	0.999905
Lmnb2	0.081289	0.0769399	0.290728	0.999942	-0.0164873	0.0867665	0.849294	0.999905
Gadd45b	0.0669201	0.173841	0.700275	0.999942	0.206885	0.165087	0.210136	0.999905
Gng7	0.037071	0.0705291	0.599157	0.999942	0.0271883	0.0762205	0.721312	0.999905
Diras1	0.0755123	0.0996549	0.448608	0.999942	0.0337033	0.0864832	0.696752	0.999905
Slc39a3	0.0186684	0.063602	0.769126	0.999942	-0.0301683	0.0667132	0.651119	0.999905
Sgta	0.066896	0.0654672	0.306864	0.999942	0.080191	0.0662756	0.226293	0.999905
Thop1	0.0928127	0.0709605	0.190891	0.999942	0.0869232	0.0717287	0.225576	0.999905
Creb3l3	1.01263	0.49596	0.0411763	0.999942	0.948008	0.504438	0.0601987	0.999905
Map2k2	0.0672965	0.0624897	0.281516	0.999942	0.0238619	0.0562753	0.67155	0.999905
Zbtb7a	0.0463122	0.075604	0.540166	0.999942	0.0534478	0.0789844	0.498603	0.999905
Pias4	0.0835642	0.0697171	0.230677	0.999942	0.007264	0.0699171	0.917253	0.999905
Eef2	0.03119	0.102507	0.760922	0.999942	0.117376	0.0901013	0.192672	0.999905
Snord37	0.192955	1.38754	0.889401	0.999942	0.271262	1.38406	0.844618	0.999905
Dapk3	0.0931088	0.0763662	0.222753	0.999942	0.0947154	0.0751927	0.207801	0.999905
Atcayos	-0.779324	1.05176	0.458709	0.999942	0.0182125	1.00281	0.98551	0.999905
Nmrk2	0.795887	0.98234	0.417828	0.999942	0.625764	1.11097	0.573258	0.999905
Atcay	0.0159882	0.0616842	0.795485	0.999942	-0.0080864	0.0631927	0.898177	0.999905
Zfr2	0.0981386	0.0766489	0.200416	0.999942	0.0337441	0.0666866	0.61285	0.999905
Matk	0.0679489	0.105429	0.519252	0.999942	0.0242741	0.0649982	0.708808	0.999905
Mrpl54	0.0907482	0.167736	0.588495	0.999942	0.0841839	0.156428	0.590464	0.999905
Apba3	0.163964	0.106307	0.122987	0.999942	0.158445	0.100947	0.116513	0.999905
Tjp3	-0.0889656	0.331119	0.788175	0.999942	0.242192	0.336526	0.47172	0.999905
Pip5k1c	0.0480705	0.0765904	0.530245	0.999942	0.0400823	0.0658179	0.542532	0.999905
Cactin	0.117625	0.100348	0.241126	0.999942	0.0234972	0.0975272	0.80961	0.999905
Tbxa2r	0.539298	0.31378	0.0856663	0.999942	0.349139	0.287103	0.223956	0.999905
Gipc3	-0.179953	0.341422	0.598146	0.999942	-0.248715	0.347084	0.473631	0.999905
Hmg20b	0.167645	0.125894	0.182979	0.999942	0.0941449	0.125373	0.452704	0.999905
Mfsd12	0.0491079	0.080751	0.543095	0.999942	-0.00716927	0.0782117	0.926964	0.999905
4930404N11Rik	0.171211	0.570879	0.764247	0.999942	-0.210498	0.580215	0.71676	0.999905
Fzr1	0.147819	0.066656	0.026579	0.999942	0.0966621	0.0685261	0.158366	0.999905
Dohh	0.132815	0.0874855	0.128979	0.999942	0.144585	0.088454	0.102137	0.999905
Smim24	0.228054	0.690526	0.741203	0.999942	0.108734	0.58916	0.853577	0.999905
Nfic	-0.01169	0.0538442	0.828124	0.999942	-0.0194943	0.0571978	0.733238	0.999905
Celf5	-0.0146762	0.0538432	0.785182	0.999942	-0.0446174	0.0485545	0.358141	0.999905
Ncln	-0.0150063	0.0701824	0.830688	0.999942	-0.00922525	0.0694576	0.894337	0.999905
S1pr4	-0.273376	0.316783	0.388151	0.999942	-0.36388	0.318179	0.252776	0.999905
Gna15	-0.0452234	0.154841	0.770238	0.999942	0.0876611	0.150935	0.561384	0.999905
Gna11	0.0512525	0.0703934	0.466561	0.999942	0.0571817	0.0711544	0.421611	0.999905
Aes	0.0302151	0.0937173	0.747144	0.999942	0.108528	0.0891474	0.223453	0.999905
Tle2	0.260763	0.12389	0.0353083	0.999942	0.0650465	0.125138	0.603205	0.999905
Tle6	0.243755	0.19362	0.208055	0.999942	0.144909	0.192192	0.450862	0.999905
BC025920	-0.231887	0.150426	0.123185	0.999942	-0.0814423	0.144506	0.573033	0.999905
Sirt6	0.0141069	0.116742	0.90382	0.999942	-0.0495743	0.0922287	0.590912	0.999905
Ankrd24	0.0196665	0.108617	0.856319	0.999942	-0.0439687	0.103366	0.670569	0.999905
Gm10778	0.193818	0.352951	0.582913	0.999942	0.136886	0.322069	0.670821	0.999905
Zfp433	0.384319	0.2817	0.172478	0.999942	0.0315344	0.279072	0.910033	0.999905
Zfp781	0.235838	0.332046	0.477545	0.999942	0.236653	0.342158	0.489158	0.999905
Zfp873	-0.0274958	0.158327	0.862129	0.999942	0.17624	0.144579	0.222848	0.999905
AU041133	0.0374763	0.143713	0.794268	0.999942	0.0447667	0.146948	0.760638	0.999905
Zfp938	0.0350776	0.103392	0.734409	0.999942	0.103648	0.0975438	0.287974	0.999905
1190007I07Rik	-0.13577	0.134545	0.312924	0.999942	-0.0485382	0.138621	0.726227	0.999905
Tdg	-0.146653	0.0775341	0.0585619	0.999942	-0.18826	0.0852072	0.0271439	0.999905
Glt8d2	0.0273798	0.0766365	0.720891	0.999942	-0.0693727	0.0764881	0.364421	0.999905
Hcfc2	0.0618197	0.0830029	0.456399	0.999942	0.012437	0.0829076	0.880756	0.999905
Nfyb	-0.116104	0.0991141	0.241429	0.999942	-0.0372028	0.086739	0.667992	0.999905
Txnrd1	-0.0287048	0.0727299	0.693081	0.999942	-0.0838818	0.0680941	0.218005	0.999905
Eid3	-0.990818	1.56128	0.525676	0.999942	-0.920213	1.55348	0.553611	0.999905
Chst11	-0.0989782	0.0799855	0.21592	0.999942	-0.140097	0.0706993	0.0475257	0.999905
Slc41a2	-0.0632407	0.07319	0.387554	0.999942	-0.0430493	0.0864248	0.618405	0.999905
D10Wsu102e	-0.0206608	0.0708259	0.770507	0.999942	0.0453108	0.07263	0.532721	0.999905
Aldh1l2	-0.0959303	0.137637	0.485816	0.999942	-0.0965828	0.142052	0.496559	0.999905
A230046K03Rik	0.0654572	0.0730333	0.370112	0.999942	0.040664	0.0759003	0.592128	0.999905
Appl2	-0.102634	0.0451521	0.023022	0.999942	-0.113367	0.0466552	0.0151031	0.999905
1500009L16Rik	-0.0374121	0.0855939	0.662047	0.999942	0.0101201	0.0885494	0.90901	0.999905
Nuak1	-0.00266084	0.076133	0.97212	0.999942	-0.0298213	0.070111	0.670586	0.999905
Ckap4	-0.128413	0.081396	0.114651	0.999942	-0.148204	0.0854894	0.0829896	0.999905
Tcp11l2	-0.0521096	0.062945	0.40775	0.999942	-0.119398	0.0678068	0.0782627	0.999905
Polr3b	-0.0302586	0.0865123	0.726518	0.999942	-0.0494054	0.0685972	0.471387	0.999905
Rfx4	-0.033114	0.101726	0.744786	0.999942	-0.0229712	0.0828571	0.781597	0.999905
Ric8b	0.00695888	0.0737733	0.924849	0.999942	-0.0463256	0.0698932	0.507455	0.999905
Fhl4	-0.244262	0.224761	0.277142	0.999942	-0.00214867	0.205898	0.991674	0.999905
Tmem263	0.04198	0.107084	0.695037	0.999942	0.0998333	0.102914	0.332014	0.999905
Mterf2	-0.197433	0.106304	0.0632754	0.999942	-0.205804	0.109476	0.0601206	0.999905
Cry1	-0.0745944	0.0991382	0.451793	0.999942	-0.0801886	0.0831122	0.334634	0.999905
Btbd11	-0.0305947	0.0846622	0.71782	0.999942	-0.080733	0.0726111	0.266201	0.999905
Pwp1	-0.0131931	0.0641705	0.837107	0.999942	0.0641876	0.0627216	0.306131	0.999905
Prdm4	-0.125688	0.0554505	0.0234105	0.999942	-0.155318	0.0516299	0.00262726	0.918479
Ascl4	0.13315	0.732146	0.855691	0.999942	-0.448248	0.70372	0.524144	0.999905
Rtcb	0.164628	0.0629485	0.00891534	0.926839	0.0927128	0.0553224	0.0937649	0.999905
Bpifc	-1.22599	0.907787	0.176847	0.999942	-1.73997	0.912141	0.056447	0.999905
Fbxo7	0.0687575	0.0731901	0.347506	0.999942	0.0580124	0.0801862	0.46939	0.999905
Syn3	0.0610102	0.0842821	0.469138	0.999942	0.0241496	0.0877138	0.783068	0.999905
Timp3	-0.0740547	0.0787262	0.346878	0.999942	0.048052	0.0799172	0.547658	0.999905
1810014B01Rik	-0.414664	0.189388	0.0285611	0.999942	-0.203442	0.182962	0.266165	0.999905
Hsp90b1	0.146962	0.121886	0.227921	0.999942	0.10595	0.116064	0.361319	0.999905
Ttc41	-0.163586	0.226159	0.469482	0.999942	-0.0408636	0.22565	0.856295	0.999905
Nt5dc3	-0.0252153	0.0523213	0.629855	0.999942	-0.0136095	0.0506574	0.788192	0.999905
Stab2	-0.0567664	0.273207	0.835402	0.999942	-0.333796	0.273487	0.222268	0.999905
1700113H08Rik	-1.16406	0.821213	0.156339	0.999942	-1.11967	0.853079	0.18935	0.999905
Ascl1	0.130028	0.169456	0.442889	0.999942	0.04003	0.154781	0.795926	0.999905
Pah	1.10567	0.70175	0.11512	0.999942	0.336621	0.723931	0.641939	0.999905
Igf1	0.108081	0.137301	0.431177	0.999942	0.0728109	0.117536	0.535601	0.999905
Pmch	0.556873	1.14751	0.62747	0.999942	-0.112057	1.04022	0.914215	0.999905
Parpbp	-0.44683	0.312127	0.152269	0.999942	-0.370056	0.292637	0.20603	0.999905
Nup37	0.0316047	0.107595	0.768959	0.999942	0.0263713	0.111054	0.812298	0.999905
Ccdc53	-0.0804565	0.105247	0.444595	0.999942	-0.0556573	0.110554	0.614653	0.999905
Dram1	0.315894	0.220692	0.152321	0.999942	0.0938056	0.234604	0.689269	0.999905
Gnptab	-0.087871	0.0509963	0.0848734	0.999942	-0.126641	0.0520881	0.0150456	0.999905
Sycp3	0.507547	0.668019	0.447386	0.999942	0.815378	0.71908	0.256829	0.999905
Chpt1	0.0595238	0.0722247	0.409856	0.999942	0.120479	0.0796686	0.130471	0.999905
Mybpc1	0.046104	0.195749	0.813801	0.999942	0.117966	0.194209	0.543573	0.999905
Gm4925	0.191724	0.246868	0.437379	0.999942	0.0732091	0.253826	0.773023	0.999905
Arl1	-0.0755462	0.078595	0.336447	0.999942	-0.0293253	0.0759848	0.699544	0.999905
Utp20	0.0332053	0.0735443	0.651628	0.999942	0.0218448	0.068042	0.748173	0.999905
Slc5a8	-0.272046	0.755657	0.718838	0.999942	-0.538755	0.805136	0.503402	0.999905
Ano4	-0.0244633	0.084351	0.771802	0.999942	0.00840655	0.103018	0.934963	0.999905
Gas2l3	0.117285	0.159876	0.463192	0.999942	0.145423	0.167406	0.385018	0.999905
Nr1h4	-0.136724	0.697002	0.844485	0.999942	0.274888	0.730589	0.706727	0.999905
Slc17a8	-0.00631829	0.186373	0.972956	0.999942	-0.0631487	0.172192	0.713817	0.999905
Scyl2	0.0421508	0.077574	0.58688	0.999942	0.0261719	0.0806705	0.745613	0.999905
1500026H17Rik	0.0401418	0.190596	0.83319	0.999942	-0.0521493	0.174048	0.764463	0.999905
Actr6	-0.0435062	0.0899983	0.628803	0.999942	-0.0433807	0.0963832	0.652648	0.999905
Uhrf1bp1l	0.000591321	0.0727476	0.993515	0.999942	-0.0326682	0.0764275	0.669059	0.999905
Anks1b	0.125337	0.0972824	0.197613	0.999942	0.11536	0.106939	0.2807	0.999905
Apaf1	0.0387201	0.0830612	0.641098	0.999942	0.0613191	0.0793264	0.439524	0.999905
Ikbip	-0.189071	0.132026	0.152123	0.999942	-0.0664427	0.151634	0.661258	0.999905
Slc25a3	0.00409342	0.0591636	0.94484	0.999942	0.0275249	0.0526189	0.600905	0.999905
Tmpo	-0.0671716	0.0682372	0.324927	0.999942	-0.0373303	0.0658653	0.570872	0.999905
Mir135a-2	2.05945	1.17666	0.080075	0.999942	1.5757	1.13504	0.165064	0.999905
Rmst	0.143306	0.0805745	0.0753139	0.999942	0.184055	0.0926231	0.0469066	0.999905
Gm20757	1.36795	0.831882	0.100092	0.999942	1.15178	0.838866	0.169745	0.999905
Nedd1	-0.168464	0.135327	0.213182	0.999942	-0.125638	0.143586	0.381574	0.999905
Cdk17	-0.0106682	0.0627276	0.864954	0.999942	-0.0203281	0.0653498	0.755751	0.999905
Elk3	-0.168776	0.11277	0.134487	0.999942	0.0185913	0.0991743	0.8513	0.999905
Gm17745	-1.44642	1.08032	0.180612	0.999942	-1.00496	1.10674	0.363856	0.999905
Mir7688	-0.518191	0.439169	0.238026	0.999942	0.407569	0.427639	0.340556	0.999905
Lta4h	0.0124967	0.0651101	0.847795	0.999942	0.0455262	0.0637746	0.475312	0.999905
Hal	-0.0919038	1.27588	0.942577	0.999942	-0.0499189	1.19778	0.966757	0.999905
Amdhd1	0.208115	0.805362	0.796089	0.999942	0.0466694	0.694271	0.946406	0.999905
Ccdc38	-0.866611	1.1165	0.43764	0.999942	-0.38288	1.23978	0.757452	0.999905
Snrpf	-0.0609538	0.125722	0.627797	0.999942	-0.0728205	0.136465	0.593605	0.999905
4933408J17Rik	-0.674474	0.984403	0.493243	0.999942	-0.614879	1.01148	0.543255	0.999905
Ntn4	-0.327781	0.125411	0.0089578	0.926839	-0.288812	0.12477	0.0206262	0.999905
Gm15915	0.251005	1.46503	0.863963	0.999942	NA	NA	NA	NA
Usp44	-0.240527	1.3054	0.853813	0.999942	-0.273642	1.30089	0.833394	0.999905
Metap2	0.0445669	0.0899805	0.620392	0.999942	0.0353667	0.0966268	0.714355	0.999905
Vezt	0.0720619	0.0706669	0.307851	0.999942	0.0751055	0.0664957	0.258696	0.999905
Fgd6	-0.0343286	0.0818762	0.675016	0.999942	-0.0206313	0.0705812	0.770053	0.999905
Nr2c1	0.0491071	0.0819568	0.549051	0.999942	0.022348	0.0711694	0.753512	0.999905
Ndufa12	0.0725552	0.070867	0.30592	0.999942	0.0896515	0.076093	0.238724	0.999905
Tmcc3	-0.184084	0.0771055	0.0169668	0.999942	-0.138054	0.0690342	0.0455223	0.999905
Cep83os	-0.129379	0.0783926	0.0988624	0.999942	-0.150291	0.0732107	0.0400868	0.999905
Cep83	0.00122537	0.10952	0.991073	0.999942	0.0488578	0.112227	0.663311	0.999905
Plxnc1	-0.0377912	0.0790148	0.632451	0.999942	-0.0724688	0.0634213	0.25318	0.999905
Gm29684	0.871762	0.872445	0.31769	0.999942	1.11286	0.86392	0.197695	0.999905
Cradd	-0.032341	0.120642	0.788642	0.999942	-0.136222	0.136656	0.318849	0.999905
Socs2	0.0902667	0.100957	0.371262	0.999942	-0.025894	0.109224	0.812601	0.999905
5730420D15Rik	-0.311249	0.896607	0.728485	0.999942	-0.477558	0.897334	0.59459	0.999905
Mrpl42	-0.045417	0.0747743	0.543593	0.999942	0.0665527	0.0697466	0.339979	0.999905
Ube2n	0.0114707	0.0727535	0.874721	0.999942	0.0158327	0.0714061	0.824526	0.999905
Nudt4	-0.0612137	0.0943417	0.516435	0.999942	0.00899016	0.0794442	0.909901	0.999905
Eea1	0.0145907	0.110641	0.895084	0.999942	0.0695588	0.107077	0.515942	0.999905
Btg1	-0.0761053	0.0850688	0.370984	0.999942	-0.049786	0.0708042	0.481962	0.999905
4930556N09Rik	0.797455	1.25225	0.524242	0.999942	0.0585849	1.26049	0.962929	0.999905
Dcn	-0.0860287	0.113191	0.447236	0.999942	-0.00111861	0.10533	0.991527	0.999905
Lum	0.105602	0.275843	0.701843	0.999942	-0.0850111	0.245207	0.728823	0.999905
4930473O22Rik	0.931586	0.998481	0.350819	0.999942	1.0587	1.06958	0.32226	0.999905
Epyc	0.11075	1.1137	0.920786	0.999942	0.998145	1.15838	0.388869	0.999905
Gm10754	0.250379	0.166967	0.133727	0.999942	0.34994	0.216662	0.10628	0.999905
4930525C09Rik	1.58701	1.58959	0.318098	0.999942	NA	NA	NA	NA
Gm8633	-0.053847	1.22791	0.965022	0.999942	0.324708	1.47181	0.82539	0.999905
Atp2b1	-0.00245661	0.0893452	0.978064	0.999942	-0.021074	0.0853519	0.80498	0.999905
Poc1b	-0.0458981	0.0916496	0.616512	0.999942	-0.0478039	0.0951754	0.615476	0.999905
Galnt4	0.0360098	0.922902	0.968876	0.999942	0.106071	0.922706	0.90848	0.999905
Dusp6	0.0924398	0.112734	0.412227	0.999942	0.0513217	0.10402	0.621743	0.999905
Gm20110	0.309904	0.868153	0.721115	0.999942	-0.0627977	1.00467	0.95016	0.999905
Csl	-0.515794	1.10902	0.641866	0.999942	-0.138264	1.12373	0.902075	0.999905
Kitl	0.115591	0.0886627	0.19233	0.999942	0.18154	0.091026	0.0461113	0.999905
Tmtc3	-0.0944942	0.0760038	0.213764	0.999942	-0.00189204	0.0862322	0.982495	0.999905
Cep290	-0.000515139	0.127387	0.996773	0.999942	0.0523683	0.123007	0.670302	0.999905
4930430F08Rik	0.141539	0.0991717	0.153518	0.999942	0.128684	0.101013	0.202685	0.999905
Mgat4c	0.0493359	0.127329	0.698411	0.999942	0.186099	0.178463	0.297047	0.999905
Nts	0.145583	0.176722	0.410055	0.999942	0.192424	0.150895	0.202233	0.999905
Rassf9	0.314344	0.25422	0.216272	0.999942	0.460803	0.246075	0.061122	0.999905
Alx1	-0.115683	0.783691	0.882648	0.999942	-0.0170596	0.765604	0.982223	0.999905
Lrriq1	0.0571748	0.173977	0.742432	0.999942	0.152421	0.184868	0.409663	0.999905
Slc6a15	-0.0254491	0.0822184	0.756918	0.999942	-0.0409363	0.0830989	0.622281	0.999905
Tmtc2	0.0267337	0.082676	0.746427	0.999942	0.098723	0.0809275	0.222505	0.999905
Gm15663	-0.162935	0.131557	0.215527	0.999942	-0.248021	0.113797	0.0292937	0.999905
Mettl25	-0.013572	0.107841	0.899849	0.999942	0.0161221	0.113983	0.887519	0.999905
Ccdc59	0.0693862	0.121094	0.566648	0.999942	0.114358	0.123697	0.355227	0.999905
Ppfia2	0.056931	0.0979949	0.561269	0.999942	0.158265	0.110071	0.150478	0.999905
4930532I03Rik	-0.0232223	0.998336	0.981442	0.999942	-0.100386	1.05946	0.924512	0.999905
Acss3	0.365912	0.20538	0.0748093	0.999942	0.538629	0.184403	0.00348984	0.970744
Lin7a	0.105885	0.08743	0.225864	0.999942	0.126677	0.082757	0.12584	0.999905
Ptprq	0.785192	0.43587	0.0716343	0.999942	0.386188	0.442178	0.382457	0.999905
Otogl	0.110895	0.285769	0.697973	0.999942	-0.0430633	0.285773	0.88022	0.999905
Ppp1r12a	-0.029893	0.087225	0.731816	0.999942	0.00203509	0.0895585	0.981871	0.999905
Pawr	-0.108657	0.174989	0.534643	0.999942	0.042453	0.156037	0.785568	0.999905
Syt1	0.0135208	0.087379	0.877028	0.999942	0.0501024	0.0906829	0.580605	0.999905
Gm5136	-0.380044	1.98312	0.848025	0.999942	-0.316453	1.98633	0.873421	0.999905
Nav3	0.00774964	0.0875797	0.92949	0.999942	0.0926576	0.103615	0.371189	0.999905
9230102K24Rik	-1.2925	1.2505	0.30133	0.999942	-2.56018	1.37907	0.0633886	0.999905
E2f7	0.0398019	0.337757	0.906193	0.999942	-0.0746379	0.344889	0.828667	0.999905
1700020G17Rik	-0.325872	1.07902	0.762645	0.999942	-0.590549	1.06185	0.578109	0.999905
Csrp2	-0.285388	0.142412	0.0450745	0.999942	-0.243278	0.150397	0.105755	0.999905
Zdhhc17	-0.0438116	0.0873119	0.61582	0.999942	-0.049272	0.0807361	0.541673	0.999905
Osbpl8	0.0832758	0.0898977	0.354269	0.999942	0.109162	0.086676	0.207875	0.999905
Bbs10	-0.0653022	0.150333	0.664009	0.999942	-0.0248824	0.14614	0.864803	0.999905
Nap1l1	0.0560503	0.0906835	0.536518	0.999942	0.0175632	0.0919007	0.848439	0.999905
Gm5176	0.321946	0.50157	0.520954	0.999942	0.490999	0.518858	0.343992	0.999905
Phlda1	-0.0380413	0.094952	0.688687	0.999942	-0.039653	0.0959029	0.679262	0.999905
Krr1	0.0361115	0.154927	0.815693	0.999942	0.0450502	0.148032	0.760879	0.999905
Glipr1	0.149128	0.337128	0.658236	0.999942	0.207967	0.347145	0.549122	0.999905
Glipr1l1	-0.289701	1.10332	0.79288	0.999942	0.179132	1.0288	0.861774	0.999905
Caps2	-0.128764	0.436465	0.767982	0.999942	-0.214416	0.440211	0.626205	0.999905
Kcnc2	-0.0575531	0.097873	0.556507	0.999942	-0.0312061	0.104009	0.764153	0.999905
1700010J16Rik	-0.227508	1.2455	0.855061	0.999942	1.07273	1.13872	0.346167	0.999905
Atxn7l3b	-0.134676	0.0955124	0.158528	0.999942	-0.0627909	0.0811599	0.439127	0.999905
Trhde	-0.0645606	0.0824343	0.433523	0.999942	0.0106992	0.0963615	0.911591	0.999905
Tph2	-0.213142	0.315304	0.499047	0.999942	0.210294	0.293599	0.473828	0.999905
Tbc1d15	-0.0795109	0.0836326	0.341749	0.999942	-0.0705833	0.0832233	0.396371	0.999905
Rab21	-0.0209953	0.0784968	0.789109	0.999942	0.0358722	0.0760151	0.636992	0.999905
Tmem19	-0.0858613	0.0560064	0.12526	0.999942	-0.0988513	0.0542404	0.0683845	0.999905
Thap2	-0.00544831	0.105012	0.958622	0.999942	0.0638556	0.105466	0.544873	0.999905
Zfc3h1	0.0599494	0.10753	0.577179	0.999942	0.0600517	0.102911	0.559536	0.999905
Lgr5	-0.313859	0.357103	0.379454	0.999942	-0.266393	0.346642	0.442194	0.999905
A930009A15Rik	-0.509718	0.500254	0.308242	0.999942	-0.399534	0.539831	0.459234	0.999905
Tspan8	0.0183855	0.318758	0.954005	0.999942	0.205457	0.331316	0.535176	0.999905
Ptprr	-0.0848512	0.0768031	0.269251	0.999942	-0.0615568	0.0839423	0.463362	0.999905
Ptprb	-0.0260908	0.129631	0.840488	0.999942	0.0789981	0.129321	0.541286	0.999905
Kcnmb4	-0.000890985	0.0666075	0.989327	0.999942	-0.0440532	0.0777504	0.570987	0.999905
Kcnmb4os2	0.0859421	0.243921	0.724587	0.999942	0.295257	0.224125	0.187713	0.999905
Cnot2	0.036842	0.0864264	0.669903	0.999942	0.0830514	0.0996671	0.404682	0.999905
Myrfl	-0.727529	0.55896	0.193061	0.999942	-0.395251	0.566151	0.485092	0.999905
Rab3ip	0.0516407	0.0684971	0.450903	0.999942	0.0422248	0.0632211	0.504203	0.999905
4933412E12Rik	-0.108845	0.126777	0.390589	0.999942	-0.234662	0.126632	0.0638673	0.999905
D630029K05Rik	-1.34054	1.15419	0.245456	0.999942	-1.30727	1.28262	0.308097	0.999905
Best3	-0.453349	0.317131	0.152852	0.999942	-0.218956	0.332188	0.509809	0.999905
Lrrc10	-1.36868	1.37043	0.317926	0.999942	-1.11471	1.29747	0.390263	0.999905
Cct2	0.0253712	0.0607857	0.676396	0.999942	-0.0407369	0.0662742	0.538772	0.999905
Frs2	-0.0253874	0.0598261	0.671308	0.999942	-0.0424244	0.0678184	0.531604	0.999905
Yeats4	-0.0675135	0.0941612	0.473375	0.999942	-0.0866665	0.0833159	0.29824	0.999905
Lyz2	0.271338	0.233076	0.244359	0.999942	0.159574	0.19993	0.424783	0.999905
Lyz1	1.23566	1.5137	0.414316	0.999942	NA	NA	NA	NA
Cpsf6	0.0596078	0.0640265	0.351861	0.999942	0.118633	0.0708053	0.0938399	0.999905
Cpm	-0.00550616	0.131156	0.966513	0.999942	0.0338896	0.125015	0.786326	0.999905
Mdm2	-0.012146	0.062365	0.845583	0.999942	-0.0136508	0.0689677	0.843099	0.999905
Slc35e3	0.00233865	0.0708355	0.973662	0.999942	-0.0375241	0.0630267	0.551597	0.999905
Nup107	-0.0722282	0.0793194	0.362507	0.999942	-0.149124	0.0769182	0.0525335	0.999905
Rap1b	-0.117566	0.0734834	0.10962	0.999942	-0.0777968	0.0706484	0.270817	0.999905
Mdm1	0.0312054	0.118784	0.792776	0.999942	-0.050571	0.12689	0.690231	0.999905
Il22	-1.55346	1.35854	0.25284	0.999942	-1.66374	1.23372	0.177479	0.999905
Dyrk2	-0.0196466	0.0945537	0.835399	0.999942	-0.0332548	0.0932094	0.72126	0.999905
Gm38403	0.406138	0.99297	0.68253	0.999942	1.64169	1.09544	0.133962	0.999905
Cand1	-0.108063	0.0552706	0.0505645	0.999942	-0.0672334	0.0483783	0.164607	0.999905
1700025F24Rik	-1.17779	1.24212	0.343022	0.999942	-0.362239	1.31125	0.782352	0.999905
Grip1	0.124719	0.11288	0.26921	0.999942	0.111164	0.135269	0.411192	0.999905
Helb	-0.307483	0.11236	0.00620811	0.809183	-0.282848	0.110072	0.0101799	0.999905
Irak3	-0.348406	0.228141	0.126723	0.999942	-0.280253	0.240407	0.243717	0.999905
Tmbim4	0.0364454	0.0687833	0.59621	0.999942	0.0116109	0.0620338	0.851526	0.999905
Llph	-0.113212	0.148481	0.44578	0.999942	-0.159945	0.144779	0.269267	0.999905
Hmga2	0.201137	0.966214	0.835096	0.999942	0.0665777	0.988339	0.946293	0.999905
Msrb3	0.0653871	0.113759	0.565437	0.999942	0.0716595	0.102019	0.482423	0.999905
Gm15910	-0.120149	0.791565	0.879355	0.999942	-0.133062	0.792038	0.866583	0.999905
Lemd3	-0.0323683	0.0764033	0.671821	0.999942	-0.0654939	0.0694126	0.345403	0.999905
Wif1	-0.588532	0.2855	0.0392642	0.999942	-0.53032	0.281915	0.0599535	0.999905
Tbc1d30	-0.00159064	0.0480611	0.973598	0.999942	-0.0269046	0.0428277	0.529869	0.999905
Gns	-0.0349821	0.0429196	0.415037	0.999942	-0.000454081	0.0416397	0.991299	0.999905
Rassf3	-0.0462355	0.0695683	0.506303	0.999942	-0.0402004	0.0588796	0.494761	0.999905
Tbk1	0.012079	0.0632723	0.8486	0.999942	-0.0149772	0.0597972	0.802226	0.999905
Xpot	-0.00550052	0.0593955	0.926215	0.999942	0.0143266	0.0518483	0.782304	0.999905
D930020B18Rik	0.372818	0.30124	0.21586	0.999942	0.257074	0.320661	0.422726	0.999905
BC048403	-0.123404	0.0895906	0.168382	0.999942	-0.0989725	0.0835497	0.236178	0.999905
Srgap1	0.0403224	0.0861825	0.639876	0.999942	0.049073	0.0766784	0.522183	0.999905
Gm9079	0.212838	0.28156	0.449693	0.999942	0.218548	0.287935	0.447841	0.999905
Tmem5	-0.251884	0.0863026	0.00351591	0.743946	-0.107769	0.114584	0.346948	0.999905
Avpr1a	-0.232172	0.450479	0.60628	0.999942	0.030059	0.444765	0.946117	0.999905
A130077B15Rik	0.661095	0.793336	0.40467	0.999942	0.0196159	0.74808	0.979081	0.999905
Ppm1h	-0.0140219	0.0781428	0.857593	0.999942	-0.0276275	0.0749244	0.712323	0.999905
Mirlet7i	0.0860622	1.23053	0.944242	0.999942	0.415303	1.28745	0.747015	0.999905
Mon2	-0.0164027	0.0645189	0.799317	0.999942	-0.033006	0.045752	0.470657	0.999905
Usp15	0.0159842	0.0915124	0.861341	0.999942	0.0549527	0.0915703	0.54843	0.999905
Fam19a2	0.089968	0.105082	0.391904	0.999942	0.100207	0.127205	0.430838	0.999905
Slc16a7	0.0205634	0.0927471	0.824536	0.999942	0.0721824	0.09507	0.4477	0.999905
Lrig3	0.117808	0.112752	0.296094	0.999942	0.136131	0.10677	0.20231	0.999905
4930484H19Rik	0.594402	0.728124	0.414301	0.999942	-0.529402	0.775485	0.494814	0.999905
Xrcc6bp1	0.0308742	0.117528	0.792784	0.999942	0.0655549	0.116756	0.574479	0.999905
Ctdsp2	0.0523762	0.0563722	0.35283	0.999942	0.0534911	0.054795	0.328964	0.999905
Avil	0.142377	0.364927	0.696424	0.999942	0.128234	0.365142	0.725447	0.999905
Tsfm	-0.0251544	0.0869127	0.772259	0.999942	0.0401026	0.0796785	0.61475	0.999905
Mettl21b	0.558476	0.733129	0.446197	0.999942	0.190186	0.768096	0.804439	0.999905
Mettl1	-0.0587865	0.135959	0.665462	0.999942	0.177695	0.137327	0.195681	0.999905
Cyp27b1	-0.0808838	0.461643	0.860916	0.999942	-0.191983	0.45543	0.67336	0.999905
2021-03-09	0.110903	0.107957	0.304285	0.999942	0.0634662	0.115572	0.582904	0.999905
Cdk4	0.107023	0.0730952	0.143152	0.999942	0.043635	0.0730331	0.550195	0.999905
Tspan31	-0.0723585	0.0815036	0.374651	0.999942	-0.0391866	0.0657329	0.551076	0.999905
A730063M14Rik	-0.358364	0.454175	0.430086	0.999942	-0.235062	0.461236	0.610307	0.999905
Agap2	0.0456702	0.111145	0.681142	0.999942	0.0941619	0.0928984	0.310773	0.999905
Os9	-0.0258881	0.0662326	0.695897	0.999942	-0.0170419	0.0622896	0.784399	0.999905
B4galnt1	0.0631698	0.0740423	0.393572	0.999942	0.0631404	0.0688093	0.358821	0.999905
Slc26a10	0.282665	0.209123	0.17648	0.999942	0.150693	0.194173	0.437704	0.999905
Arhgef25	0.112729	0.0675241	0.0950244	0.999942	-0.00374883	0.0624253	0.952113	0.999905
Dtx3	0.0490522	0.0952023	0.606384	0.999942	-0.0109015	0.073244	0.881681	0.999905
F420014N23Rik	0.00860737	0.386224	0.98222	0.999942	-0.00389844	0.402013	0.992263	0.999905
Pip4k2c	0.0498587	0.0557486	0.371135	0.999942	0.0196864	0.0553487	0.72208	0.999905
Kif5a	-0.0518943	0.108259	0.631687	0.999942	0.00280421	0.0870566	0.974303	0.999905
Dctn2	0.0615159	0.0604514	0.308863	0.999942	0.0394455	0.0568907	0.488087	0.999905
Mbd6	0.0724103	0.101014	0.473478	0.999942	-0.0193914	0.0942602	0.837008	0.999905
Ddit3	0.254919	0.124055	0.0398901	0.999942	0.125942	0.110619	0.254902	0.999905
Mars	0.075744	0.0648706	0.242961	0.999942	-0.0347318	0.066983	0.604098	0.999905
Arhgap9	0.320315	0.396935	0.419683	0.999942	-0.228476	0.367289	0.533903	0.999905
Gli1	-0.125896	0.218338	0.564202	0.999942	0.0839135	0.198386	0.67231	0.999905
Inhbe	0.103311	0.70646	0.883734	0.999942	-0.303441	0.705586	0.667155	0.999905
R3hdm2	-0.0413982	0.0681989	0.543837	0.999942	-0.0737675	0.0714301	0.301734	0.999905
Stac3	0.175591	0.474706	0.711461	0.999942	0.0710397	0.486058	0.883799	0.999905
Ndufa4l2	0.180288	0.217881	0.407978	0.999942	0.0613305	0.247101	0.803979	0.999905
Shmt2	0.161067	0.0919712	0.0798973	0.999942	0.0554008	0.087705	0.527601	0.999905
Nxph4	-0.19126	0.247786	0.440187	0.999942	-0.415271	0.191526	0.0301417	0.999905
Lrp1	-0.0656978	0.0517134	0.203935	0.999942	-0.0496067	0.0597649	0.406521	0.999905
Stat6	0.239348	0.0964234	0.013055	0.968877	0.106381	0.0880841	0.227157	0.999905
Nab2	0.123569	0.104215	0.235736	0.999942	0.0769787	0.0822073	0.349068	0.999905
1700012D01Rik	0.458077	0.390201	0.240415	0.999942	0.187368	0.401881	0.641053	0.999905
Tmem194	0.0216437	0.126466	0.864111	0.999942	-0.118681	0.108765	0.275195	0.999905
Myo1a	0.773883	0.498306	0.120416	0.999942	0.657286	0.525877	0.211341	0.999905
Tac2	0.336172	0.243056	0.166633	0.999942	0.0758968	0.217372	0.726972	0.999905
Zbtb39	-0.101056	0.0743569	0.174126	0.999942	-0.0486	0.0719384	0.499309	0.999905
Gpr182	0.0178122	0.351973	0.959639	0.999942	0.547781	0.318851	0.0857998	0.999905
Rdh1	-1.35494	0.668762	0.0427609	0.999942	-1.14886	0.665823	0.0844411	0.999905
Rdh9	-0.251364	0.334547	0.452438	0.999942	0.0421258	0.366007	0.908369	0.999905
Rdh16	-0.0924942	1.24639	0.940843	0.999942	1.42214	1.19712	0.234845	0.999905
Rdh18-ps	0.31729	1.04788	0.762047	0.999942	0.468658	1.17829	0.690818	0.999905
Sdr9c7	-0.0542427	1.32297	0.967295	0.999942	-1.32448	1.31707	0.314592	0.999905
Prim1	0.0169611	0.136348	0.901002	0.999942	0.101435	0.136957	0.458917	0.999905
Naca	-0.00639154	0.0667438	0.923709	0.999942	0.0374705	0.0706985	0.596109	0.999905
Ptges3	0.00249529	0.084839	0.976536	0.999942	-0.0284958	0.0692764	0.680827	0.999905
Atp5b	0.0877107	0.0912497	0.336443	0.999942	0.12496	0.0697351	0.0731456	0.999905
Mir677	0.263147	1.55636	0.865735	0.999942	0.318763	1.54908	0.836966	0.999905
Baz2a	0.00586719	0.055602	0.915962	0.999942	-0.0194174	0.0495046	0.694886	0.999905
Rbms2	0.0447281	0.0805535	0.578717	0.999942	0.106638	0.0703447	0.129536	0.999905
Gls2	0.219161	0.0734019	0.00282872	0.72799	0.0730518	0.0674492	0.27878	0.999905
Spryd4	-0.0548139	0.134205	0.682955	0.999942	0.0161748	0.120446	0.893173	0.999905
Timeless	0.104652	0.136576	0.443527	0.999942	-0.0131859	0.137299	0.923491	0.999905
Apof	-0.248144	1.14556	0.82851	0.999942	-2.21333	1.18691	0.0622118	0.999905
Stat2	0.109813	0.0817504	0.179183	0.999942	0.0766456	0.0748176	0.305631	0.999905
Il23a	0.143502	1.16365	0.901853	0.999942	0.996514	1.15456	0.388078	0.999905
Pan2	0.0534849	0.0823969	0.516266	0.999942	0.00648575	0.0724237	0.928643	0.999905
Cnpy2	-0.0461878	0.0943878	0.624601	0.999942	0.00448141	0.0845541	0.957731	0.999905
Cs	-0.0418754	0.0600609	0.485668	0.999942	-0.0345202	0.047226	0.464805	0.999905
Coq10a	0.00624362	0.0758495	0.934396	0.999942	-0.0437665	0.0685174	0.522976	0.999905
Ankrd52	0.0420505	0.0635888	0.508428	0.999942	0.118308	0.0613632	0.0538562	0.999905
Slc39a5	-0.326746	0.633673	0.606107	0.999942	0.324761	0.574078	0.571592	0.999905
Nabp2	0.150109	0.0800085	0.0606325	0.999942	-0.00784514	0.0788813	0.920777	0.999905
Rnf41	0.105698	0.0490748	0.0312554	0.999942	0.133464	0.0565135	0.0181949	0.999905
Smarcc2	-0.0605574	0.048016	0.207239	0.999942	-0.00351535	0.0429281	0.934735	0.999905
Myl6	0.0748522	0.0909177	0.410339	0.999942	0.0906312	0.0876468	0.301113	0.999905
Myl6b	0.147523	0.13746	0.283177	0.999942	0.0055397	0.131141	0.966305	0.999905
A430046D13Rik	-0.0513993	0.0826707	0.534116	0.999942	-0.0280558	0.0804502	0.727288	0.999905
Esyt1	0.0909717	0.0950744	0.338644	0.999942	0.152855	0.0898752	0.0889915	0.999905
Zc3h10	-0.114867	0.0953805	0.228471	0.999942	-0.0520764	0.0885468	0.55645	0.999905
Rpl41	0.0748784	0.0927501	0.419486	0.999942	0.116867	0.0933977	0.210832	0.999905
Pa2g4	0.00274809	0.0667218	0.967147	0.999942	-0.048648	0.0644141	0.450106	0.999905
Erbb3	-0.118397	0.121411	0.329471	0.999942	-0.105934	0.122107	0.385641	0.999905
Rps26	0.0300205	0.11389	0.792093	0.999942	0.0998725	0.0844653	0.237044	0.999905
Ikzf4	0.039264	0.100127	0.694952	0.999942	0.108949	0.09744	0.263518	0.999905
Suox	0.1385	0.105669	0.189961	0.999942	-0.00783898	0.102371	0.938962	0.999905
Rab5b	0.0119178	0.0522715	0.819647	0.999942	0.0135004	0.0504975	0.789201	0.999905
Cdk2	-0.240587	0.180231	0.181914	0.999942	-0.228963	0.185809	0.217856	0.999905
Pmel	-0.533932	0.531207	0.314834	0.999942	-0.134245	0.416326	0.747111	0.999905
Dgka	0.0407177	0.110102	0.711519	0.999942	0.09633	0.106537	0.365894	0.999905
Pym1	-0.0119116	0.0858239	0.889615	0.999942	0.0588678	0.0920394	0.522437	0.999905
Mmp19	0.0435911	0.391303	0.911299	0.999942	-0.563419	0.42482	0.184756	0.999905
Tmem198b	0.10164	0.113304	0.369687	0.999942	0.0992919	0.118038	0.400244	0.999905
Dnajc14	0.00649461	0.0597714	0.913474	0.999942	0.0615724	0.053732	0.251829	0.999905
Ormdl2	0.024098	0.172007	0.888582	0.999942	0.0759402	0.154512	0.623083	0.999905
Sarnp	0.0248104	0.10915	0.820186	0.999942	0.0154612	0.111679	0.889891	0.999905
Gdf11	-0.195087	0.121092	0.107164	0.999942	-0.115124	0.110206	0.296197	0.999905
Cd63	0.00552896	0.115118	0.961693	0.999942	0.0274712	0.0873851	0.753241	0.999905
Rdh5	-0.33558	0.144333	0.0200699	0.999942	-0.233692	0.131026	0.0744957	0.999905
Bloc1s1	0.0191835	0.100841	0.849125	0.999942	0.0600192	0.0950556	0.527771	0.999905
Itga7	-0.0352529	0.0887589	0.691238	0.999942	0.0875235	0.0829911	0.291602	0.999905
Neurod4	-0.0250853	0.63514	0.968495	0.999942	0.865696	0.652183	0.184383	0.999905
Tespa1	-0.951477	1.28982	0.460707	0.999942	-0.586636	1.2558	0.640399	0.999905
Vmn2r84	0.757988	0.460058	0.0994365	0.999942	0.866144	0.483641	0.0733126	0.999905
Vmn2r85	0.129766	0.239432	0.587837	0.999942	0.359203	0.249186	0.149442	0.999905
Vmn2r86	-0.0148878	0.349008	0.965975	0.999942	0.216974	0.35239	0.538078	0.999905
Vmn2r87	0.659754	0.236664	0.00530799	0.809183	0.609773	0.279548	0.0291628	0.999905
Pisd-ps1	-0.0259661	0.106408	0.807212	0.999942	0.0952952	0.097793	0.329829	0.999905
Sfi1	0.160323	0.0943568	0.0892969	0.999942	0.0529137	0.111403	0.634805	0.999905
Eif4enif1	-0.00761103	0.0467288	0.870616	0.999942	-0.0717783	0.0490032	0.142984	0.999905
Drg1	0.0379831	0.0567161	0.503046	0.999942	-0.0441851	0.054406	0.416713	0.999905
Patz1	0.0171374	0.0668539	0.797687	0.999942	0.0479052	0.0614495	0.435634	0.999905
Gm11944	0.0430473	0.181447	0.812467	0.999942	0.00231803	0.182443	0.989863	0.999905
Pik3ip1	-0.0306699	0.0690455	0.656899	0.999942	-0.0280367	0.0706267	0.691389	0.999905
Limk2	-0.0092219	0.0578088	0.873256	0.999942	0.0224427	0.0553341	0.685048	0.999905
Rnf185	-0.0225218	0.0560984	0.688074	0.999942	0.0135187	0.0613922	0.825713	0.999905
8430429K09Rik	0.0689987	0.150325	0.646237	0.999942	0.0451439	0.15124	0.765328	0.999905
Pla2g3	-0.0169506	0.216048	0.937464	0.999942	-0.105288	0.216883	0.62735	0.999905
Inpp5j	0.0783897	0.106359	0.461105	0.999942	0.0319701	0.110484	0.772302	0.999905
Selm	0.143187	0.0955109	0.133829	0.999942	0.179007	0.0870221	0.0396835	0.999905
Smtn	0.130636	0.113819	0.25107	0.999942	-0.00949104	0.11501	0.93423	0.999905
Tug1	0.0130532	0.107737	0.903566	0.999942	0.0483166	0.10325	0.639815	0.999905
Morc2a	-0.0421624	0.0451902	0.350821	0.999942	-0.0415465	0.048651	0.393122	0.999905
Osbp2	0.0139756	0.0750094	0.852195	0.999942	-0.0526657	0.077658	0.497661	0.999905
4921536K21Rik	0.314457	0.296083	0.288211	0.999942	-0.0668667	0.296787	0.821744	0.999905
Dusp18	-0.0881537	0.0926615	0.341426	0.999942	-0.120104	0.0779027	0.123141	0.999905
Slc35e4	0.0534741	0.0900688	0.552711	0.999942	0.036039	0.0781179	0.644554	0.999905
Tcn2	0.0961776	0.0793808	0.225667	0.999942	0.207535	0.0828723	0.0122704	0.999905
Pes1	-0.0282094	0.0655671	0.667023	0.999942	-0.0181399	0.0657183	0.782529	0.999905
Gal3st1	-0.0125913	0.090091	0.888848	0.999942	-0.0203969	0.0925326	0.825537	0.999905
Sec14l4	0.0680462	0.409232	0.867938	0.999942	-0.296689	0.429589	0.489794	0.999905
[truncated: 16,313 more rows]
