# Supplementary material for: Buffering of transcription rate by mRNA half-life is a conserved feature of Rett syndrome models
Source: Nat Commun. 2023 Apr 5;14:1896. doi: 10.1038/s41467-023-37339-6 (PMC10076348; doi:10.1038/s41467-023-37339-6)
Supplement: Supplementary file 9 — Supplementary Data 6f [file 41467_2023_37339_MOESM9_ESM.xlsx]

## Sheet: SS miRNA
Gene	log2 FC RTT/WT	log FC SE	pvalue	p-adj
hsa-let-7a-2-3p	2.39617	1.15552	0.038109	0.184903
hsa-let-7a-3p	1.23622	0.287908	1.75639e-05	0.000270378
hsa-let-7a-5p	0.577877	0.26	0.0262426	0.145697
hsa-let-7b-3p	1.69855	0.484424	0.000454323	0.00485887
hsa-let-7b-5p	1.57765	0.279686	1.69253e-08	4.77669e-07
hsa-let-7c-3p	0.728396	0.250495	0.00363944	0.0295813
hsa-let-7c-5p	0.380811	0.264829	0.150448	0.469619
hsa-let-7d-3p	0.680911	0.268175	0.0111152	0.0738107
hsa-let-7d-5p	0.5606	0.301661	0.0631151	0.268305
hsa-let-7e-3p	0.172338	0.317783	0.587604	0.884678
hsa-let-7e-5p	0.0620672	0.264602	0.814544	0.967365
hsa-let-7f-1-3p	1.42712	0.456753	0.00178107	0.0161569
hsa-let-7f-2-3p	1.34228	0.416957	0.00128535	0.0124373
hsa-let-7f-5p	0.802811	0.239356	0.000796402	0.00801133
hsa-let-7g-3p	0.845462	0.856	0.323305	0.689112
hsa-let-7g-5p	0.670321	0.241804	0.00556837	0.0425373
hsa-let-7i-3p	1.10466	0.388705	0.0044847	0.0350496
hsa-let-7i-5p	1.15127	0.276358	3.10178e-05	0.000450202
hsa-miR-1-3p	-0.59942	0.281334	0.0331194	0.164075
hsa-miR-1-5p	NA	NA	NA	NA
hsa-miR-100-3p	0.450007	1.97951	0.820165	NA
hsa-miR-100-5p	1.08066	0.28454	0.000145916	0.00178615
hsa-miR-101-2-5p	2.63207	4.2426	0.535	NA
hsa-miR-101-3p	0.526387	0.264411	0.0465042	0.209992
hsa-miR-101-5p	-1.82659	2.9142	0.530798	NA
hsa-miR-10226	NA	NA	NA	NA
hsa-miR-10392-3p	NA	NA	NA	NA
hsa-miR-10392-5p	0.346799	1.13993	0.760954	0.95566
hsa-miR-10393-3p	NA	NA	NA	NA
hsa-miR-10393-5p	NA	NA	NA	NA
hsa-miR-10394-3p	-1.37758	4.97798	0.781984	NA
hsa-miR-10394-5p	2.66608	4.58863	0.561228	NA
hsa-miR-10395-3p	0.198651	0.467195	0.670691	0.922087
hsa-miR-10395-5p	NA	NA	NA	NA
hsa-miR-10396a-3p	NA	NA	NA	NA
hsa-miR-10396a-5p	-1.2059	4.98898	0.809003	NA
hsa-miR-10396b-3p	-0.589834	2.11502	0.780338	NA
hsa-miR-10396b-5p	-3.18383	3.44342	0.355168	NA
hsa-miR-10397-3p	NA	NA	NA	NA
hsa-miR-10397-5p	NA	NA	NA	NA
hsa-miR-10398-3p	NA	NA	NA	NA
hsa-miR-10398-5p	NA	NA	NA	NA
hsa-miR-10399-3p	2.59727	4.68881	0.579627	NA
hsa-miR-10399-5p	-1.37758	4.97798	0.781984	NA
hsa-miR-103a-1-5p	1.72093	3.27557	0.599317	NA
hsa-miR-103a-2-5p	-0.227776	1.5197	0.880858	0.979435
hsa-miR-103a-3p	-0.293418	0.246739	0.234367	0.593808
hsa-miR-103b	NA	NA	NA	NA
hsa-miR-10400-3p	NA	NA	NA	NA
hsa-miR-10400-5p	1.05847	1.06602	0.320749	0.689112
hsa-miR-10401-3p	1.05178	0.854695	0.218476	0.567703
hsa-miR-10401-5p	-2.68382	4.33172	0.535538	NA
hsa-miR-105-3p	-4.50327	0.859121	1.59091e-07	3.75899e-06
hsa-miR-105-5p	-4.4493	0.367161	8.46828e-34	1.07547e-31
hsa-miR-10522-5p	-4.179	1.15313	0.000290029	0.0033109
hsa-miR-10523-5p	NA	NA	NA	NA
hsa-miR-10524-5p	NA	NA	NA	NA
hsa-miR-10525-3p	NA	NA	NA	NA
hsa-miR-10526-3p	1.62056	4.99554	0.745635	NA
hsa-miR-10527-5p	-0.0740262	0.499013	0.88207	0.979435
hsa-miR-106a-3p	0.0486236	1.02544	0.962181	0.992061
hsa-miR-106a-5p	-0.0242197	0.26669	0.927639	0.984848
hsa-miR-106b-3p	0.0742103	0.237322	0.75451	0.951094
hsa-miR-106b-5p	0.0430151	0.251505	0.8642	0.971269
hsa-miR-107	-0.0731492	0.248203	0.768211	0.958848
hsa-miR-10a-3p	9.9011	0.876683	1.40785e-29	1.58931e-27
hsa-miR-10a-5p	9.65382	0.339227	3.84436e-178	3.90587e-175
hsa-miR-10b-3p	6.07883	0.384691	3.02129e-56	7.67408e-54
hsa-miR-10b-5p	6.47536	0.261735	3.95885e-135	2.0111e-132
hsa-miR-11181-3p	NA	NA	NA	NA
hsa-miR-11181-5p	NA	NA	NA	NA
hsa-miR-11399	3.94725	2.94757	0.180521	NA
hsa-miR-11400	NA	NA	NA	NA
hsa-miR-11401	-1.32789	1.95106	0.496125	NA
hsa-miR-1178-3p	0.355823	3.33712	0.915086	NA
hsa-miR-1178-5p	NA	NA	NA	NA
hsa-miR-1179	1.95036	0.376004	2.13628e-07	4.82325e-06
hsa-miR-1180-3p	-0.798992	0.270712	0.00316286	0.0263399
hsa-miR-1180-5p	0.456861	1.35296	0.735609	0.944107
hsa-miR-1181	NA	NA	NA	NA
hsa-miR-1182	NA	NA	NA	NA
hsa-miR-1183	NA	NA	NA	NA
hsa-miR-1184	NA	NA	NA	NA
hsa-miR-1185-1-3p	0.125219	0.535127	0.814986	0.967365
hsa-miR-1185-2-3p	0.0292619	0.638019	0.963419	0.992061
hsa-miR-1185-5p	-0.644198	1.63346	0.693303	0.932262
hsa-miR-1193	-1.37758	4.97798	0.781984	NA
hsa-miR-1197	0.148274	0.651397	0.819939	0.967365
hsa-miR-1199-3p	NA	NA	NA	NA
hsa-miR-1199-5p	NA	NA	NA	NA
hsa-miR-1200	NA	NA	NA	NA
hsa-miR-1202	NA	NA	NA	NA
hsa-miR-1203	NA	NA	NA	NA
hsa-miR-1204	NA	NA	NA	NA
hsa-miR-1205	NA	NA	NA	NA
hsa-miR-1206	NA	NA	NA	NA
hsa-miR-1207-3p	NA	NA	NA	NA
hsa-miR-1207-5p	NA	NA	NA	NA
hsa-miR-1208	NA	NA	NA	NA
hsa-miR-12113	NA	NA	NA	NA
hsa-miR-12114	1.44159	1.92227	0.45329	NA
hsa-miR-12115	NA	NA	NA	NA
hsa-miR-12116	NA	NA	NA	NA
hsa-miR-12117	NA	NA	NA	NA
hsa-miR-12118	NA	NA	NA	NA
hsa-miR-12119	NA	NA	NA	NA
hsa-miR-12120	NA	NA	NA	NA
hsa-miR-12121	NA	NA	NA	NA
hsa-miR-12122	NA	NA	NA	NA
hsa-miR-12123	NA	NA	NA	NA
hsa-miR-12124	NA	NA	NA	NA
hsa-miR-12125	3.6792	2.1421	0.0858754	NA
hsa-miR-12126	NA	NA	NA	NA
hsa-miR-12127	NA	NA	NA	NA
hsa-miR-12128	NA	NA	NA	NA
hsa-miR-12129	1.62056	4.99554	0.745635	NA
hsa-miR-12130	NA	NA	NA	NA
hsa-miR-12131	NA	NA	NA	NA
hsa-miR-12132	NA	NA	NA	NA
hsa-miR-12133	NA	NA	NA	NA
hsa-miR-12135	0.882441	0.632402	0.162902	0.483289
hsa-miR-12136	1.33905	0.45975	0.00358469	0.0295015
hsa-miR-122-3p	NA	NA	NA	NA
hsa-miR-122-5p	-0.639941	0.402153	0.111545	0.397577
hsa-miR-1224-3p	1.10017	3.42304	0.747906	NA
hsa-miR-1224-5p	0.79354	0.564237	0.159607	0.483289
hsa-miR-1225-3p	NA	NA	NA	NA
hsa-miR-1225-5p	-1.2059	4.98898	0.809003	NA
hsa-miR-1226-3p	-1.15828	0.33864	0.000625299	0.00654952
hsa-miR-1226-5p	0.0777024	1.27317	0.951335	0.99134
hsa-miR-1227-3p	-1.17844	1.52686	0.440228	0.794406
hsa-miR-1227-5p	NA	NA	NA	NA
hsa-miR-1228-3p	-0.499081	1.15933	0.666837	0.919276
hsa-miR-1228-5p	-0.644151	1.00988	0.523574	0.851728
hsa-miR-1229-3p	-1.69878	1.16749	0.145648	0.462434
hsa-miR-1229-5p	NA	NA	NA	NA
hsa-miR-122b-3p	NA	NA	NA	NA
hsa-miR-122b-5p	-1.79264	1.2439	0.149543	0.469619
hsa-miR-1231	1.65919	4.99283	0.739651	NA
hsa-miR-1233-3p	NA	NA	NA	NA
hsa-miR-1233-5p	1.65919	4.99283	0.739651	NA
hsa-miR-1234-3p	0.745105	1.59385	0.640151	0.908777
hsa-miR-1236-3p	-0.827091	3.53524	0.815019	NA
hsa-miR-1236-5p	1.65919	4.99283	0.739651	NA
hsa-miR-1237-3p	-1.2059	4.98898	0.809003	NA
hsa-miR-1237-5p	NA	NA	NA	NA
hsa-miR-1238-3p	-3.33517	3.30765	0.313299	NA
hsa-miR-1238-5p	NA	NA	NA	NA
hsa-miR-124-3p	-1.0327	0.233545	9.78525e-06	0.000160352
hsa-miR-124-5p	-0.321805	0.242578	0.18464	0.518216
hsa-miR-1243	-1.05502	0.422915	0.0126084	0.0821164
hsa-miR-1244	1.65919	4.99283	0.739651	NA
hsa-miR-1245a	0.597353	1.71691	0.727898	0.942095
hsa-miR-1245b-3p	1.34674	2.79885	0.630392	NA
hsa-miR-1245b-5p	-0.965091	3.70585	0.794537	NA
hsa-miR-1246	0.658889	0.399451	0.0990486	0.372716
hsa-miR-1247-3p	0.674029	0.360074	0.0612179	0.265801
hsa-miR-1247-5p	1.06448	0.298081	0.000355452	0.00388321
hsa-miR-1248	0.119861	0.847186	0.88749	0.981164
hsa-miR-1249-3p	-0.640866	0.375171	0.0875997	0.344418
hsa-miR-1249-5p	0.00344174	1.56991	0.998251	0.998674
hsa-miR-1250-3p	NA	NA	NA	NA
hsa-miR-1250-5p	0.185427	0.293978	0.528203	0.853186
hsa-miR-1251-3p	-0.489551	0.493693	0.321388	0.689112
hsa-miR-1251-5p	-0.571148	0.267102	0.0324916	0.162719
hsa-miR-1252-3p	-0.517288	2.12596	0.807758	NA
hsa-miR-1252-5p	-0.262963	0.321921	0.41401	0.777512
hsa-miR-1253	-0.796079	1.56803	0.611668	0.904592
hsa-miR-1255a	-1.09671	0.477304	0.0215783	0.124548
hsa-miR-1255b-2-3p	NA	NA	NA	NA
hsa-miR-1255b-5p	-0.617875	1.53156	0.686634	0.928697
hsa-miR-1256	-0.485338	1.43927	0.735957	0.944107
hsa-miR-1257	0.745064	1.6776	0.656953	0.914393
hsa-miR-1258	NA	NA	NA	NA
hsa-miR-125a-3p	-0.443589	0.286847	0.122001	0.419171
hsa-miR-125a-5p	-0.762644	0.232084	0.00101598	0.0100217
hsa-miR-125b-1-3p	-0.117745	0.255022	0.644292	0.908777
hsa-miR-125b-2-3p	0.187728	0.238905	0.431992	0.786721
hsa-miR-125b-5p	-0.155659	0.23666	0.510709	0.847403
hsa-miR-126-3p	0.7319	0.282417	0.00955423	0.064714
hsa-miR-126-5p	0.505849	1.23807	0.682848	0.928697
hsa-miR-1260a	0.46845	0.251539	0.0625553	0.26817
hsa-miR-1260b	0.421327	0.248941	0.0905552	0.34851
hsa-miR-1261	-0.571735	2.11037	0.786455	NA
hsa-miR-1262	0.451794	0.472444	0.338925	0.704188
hsa-miR-1263	-2.7952	3.82376	0.464774	NA
hsa-miR-1264	-1.14732	1.52394	0.451533	0.802024
hsa-miR-1265	-2.61198	2.50154	0.296418	NA
hsa-miR-1266-3p	1.65919	4.99283	0.739651	NA
hsa-miR-1266-5p	1.32303	0.766494	0.0843324	0.338663
hsa-miR-1267	0.268841	0.968198	0.781264	0.960974
hsa-miR-1268a	0.272403	0.499638	0.585615	0.884079
hsa-miR-1268b	0.297047	0.478923	0.535099	0.854188
hsa-miR-1269a	-2.68686	0.347251	1.01372e-14	5.72189e-13
hsa-miR-1269b	1.4299	0.276784	2.38976e-07	5.27825e-06
hsa-miR-127-3p	0.410875	0.338284	0.224525	0.577913
hsa-miR-127-5p	-1.45653	0.678247	0.0317543	0.161312
hsa-miR-1270	-0.534017	0.463376	0.249137	0.612889
hsa-miR-1271-3p	0.434583	1.24226	0.726464	0.942095
hsa-miR-1271-5p	0.0312483	0.241911	0.897221	0.984424
hsa-miR-1272	2.66608	4.58863	0.561228	NA
hsa-miR-1273c	-0.447108	0.693708	0.519238	0.849954
hsa-miR-1273h-3p	-0.222448	1.01567	0.826637	0.967365
hsa-miR-1273h-5p	-1.25929	3.52668	0.721036	NA
hsa-miR-1275	0.29332	0.548387	0.592734	0.889539
hsa-miR-1276	0.175572	0.312435	0.574152	0.878522
hsa-miR-1277-3p	-0.612965	0.770168	0.426099	0.786721
hsa-miR-1277-5p	-0.176964	0.439436	0.687164	0.928697
hsa-miR-1278	-0.202528	0.39339	0.606674	0.901142
hsa-miR-1279	NA	NA	NA	NA
hsa-miR-128-1-5p	-0.223481	0.318985	0.483551	0.831282
hsa-miR-128-2-5p	-1.95566	0.809147	0.0156518	0.098162
hsa-miR-128-3p	-1.03824	0.232275	7.82716e-06	0.00013067
hsa-miR-1281	NA	NA	NA	NA
hsa-miR-1282	NA	NA	NA	NA
hsa-miR-1283	-0.893344	1.13843	0.432619	0.786721
hsa-miR-1284	-0.324408	0.836533	0.698164	0.932262
hsa-miR-1285-3p	-0.336484	0.343129	0.326774	0.691046
hsa-miR-1285-5p	-0.160579	1.04307	0.87765	0.979435
hsa-miR-1286	-0.229985	0.638853	0.718849	0.939351
hsa-miR-1287-3p	1.20403	2.06276	0.559421	NA
hsa-miR-1287-5p	0.232574	0.27174	0.39207	0.751591
hsa-miR-1288-3p	-0.326902	0.688786	0.635068	0.908777
hsa-miR-1288-5p	-2.10079	4.90479	0.668422	NA
hsa-miR-1289	-1.60216	1.23161	0.193305	0.529373
hsa-miR-129-1-3p	-0.566626	0.400869	0.157511	0.48202
hsa-miR-129-2-3p	-0.376832	0.301453	0.21128	0.557561
hsa-miR-129-5p	-1.43197	0.265934	7.25719e-08	1.79837e-06
hsa-miR-1290	1.14088	0.413463	0.0057922	0.0435916
hsa-miR-1291	0.780713	0.44937	0.0823254	0.333237
hsa-miR-1292-3p	-2.68382	4.33172	0.535538	NA
hsa-miR-1292-5p	-0.0786836	0.442473	0.858859	0.967365
hsa-miR-1293	-0.517288	2.12596	0.807758	NA
hsa-miR-1294	-0.338519	1.0336	0.743279	0.94633
hsa-miR-1295a	0.260986	4.52367	0.953993	NA
hsa-miR-1295b-3p	NA	NA	NA	NA
hsa-miR-1295b-5p	NA	NA	NA	NA
hsa-miR-1296-3p	NA	NA	NA	NA
hsa-miR-1296-5p	0.0551919	0.261297	0.832714	0.967365
hsa-miR-1297	NA	NA	NA	NA
hsa-miR-1298-3p	-3.56529	0.589734	1.48869e-09	5.21554e-08
hsa-miR-1298-5p	-2.67139	0.290136	3.34242e-20	2.42564e-18
hsa-miR-1299	-0.817412	0.633102	0.196661	0.533694
hsa-miR-1301-3p	-0.38586	0.251063	0.124317	0.422428
hsa-miR-1301-5p	NA	NA	NA	NA
hsa-miR-1302	-0.346845	0.448079	0.438889	0.794406
hsa-miR-1303	0.0942709	0.532063	0.859367	0.967365
hsa-miR-1304-3p	0.256474	0.404086	0.525623	0.851728
hsa-miR-1304-5p	0.566217	1.06833	0.596109	0.891969
hsa-miR-1305	0.371929	0.911315	0.683183	0.928697
hsa-miR-1306-3p	-0.535087	0.38352	0.162956	0.483289
hsa-miR-1306-5p	-0.720457	0.333356	0.0306781	0.159025
hsa-miR-1307-3p	-0.222396	0.234675	0.343295	0.711813
hsa-miR-1307-5p	-0.310293	0.342524	0.364989	0.725577
hsa-miR-130a-3p	-0.880648	0.241618	0.000267604	0.00308961
hsa-miR-130a-5p	0.989527	0.919096	0.281645	0.652314
hsa-miR-130b-3p	-0.398387	0.251162	0.112699	0.397577
hsa-miR-130b-5p	-0.286131	0.254556	0.260995	0.623931
hsa-miR-132-3p	0.297095	0.253718	0.241613	0.600194
hsa-miR-132-5p	0.390868	0.267006	0.143223	0.459474
hsa-miR-1321	NA	NA	NA	NA
hsa-miR-1322	-0.758713	1.30249	0.560224	0.866229
hsa-miR-1323	-0.96994	1.97742	0.623775	NA
hsa-miR-1324	NA	NA	NA	NA
hsa-miR-133a-3p	0.434752	0.924657	0.638229	0.908777
hsa-miR-133a-5p	-1.28973	1.61612	0.424849	0.786241
hsa-miR-133b	2.13657	2.82485	0.44944	NA
hsa-miR-134-3p	1.70748	3.05533	0.576262	NA
hsa-miR-134-5p	0.239829	0.341186	0.4821	0.830192
hsa-miR-1343-3p	-1.09876	0.339411	0.00120689	0.0117904
hsa-miR-1343-5p	0.0562427	3.00175	0.985051	NA
hsa-miR-135a-2-3p	-0.830142	0.285156	0.00360058	0.0295015
hsa-miR-135a-3p	-0.204894	0.245767	0.404454	0.765224
hsa-miR-135a-5p	-0.534392	0.237085	0.0241957	0.136571
hsa-miR-135b-3p	-1.07667	0.291416	0.000220216	0.00260163
hsa-miR-135b-5p	-1.09854	0.244269	6.88346e-06	0.000124886
hsa-miR-136-3p	-2.35025	0.866512	0.00668151	0.0499148
hsa-miR-136-5p	-2.23803	0.87761	0.010768	0.0719753
hsa-miR-137-3p	-0.153791	0.247821	0.534881	0.854188
hsa-miR-137-5p	-0.963329	0.382159	0.0117103	0.0767593
hsa-miR-138-1-3p	-2.05842	2.81995	0.465422	NA
hsa-miR-138-2-3p	0.03827	0.511999	0.940417	0.985048
hsa-miR-138-5p	0.304542	0.430621	0.479433	0.830139
hsa-miR-139-3p	-0.261919	0.330721	0.428381	0.786721
hsa-miR-139-5p	0.0132948	0.262387	0.95959	0.992061
hsa-miR-140-3p	0.0127164	0.265238	0.961761	0.992061
hsa-miR-140-5p	0.0780875	0.246602	0.751506	0.951094
hsa-miR-141-3p	-3.79513	2.91438	0.192845	NA
hsa-miR-141-5p	NA	NA	NA	NA
hsa-miR-142-3p	-1.82659	2.9142	0.530798	NA
hsa-miR-142-5p	0.656571	2.25209	0.770639	NA
hsa-miR-143-3p	0.79306	0.298968	0.007986	0.0558751
hsa-miR-143-5p	0.271302	1.52473	0.858774	0.967365
hsa-miR-144-3p	-1.14083	1.21978	0.349648	0.716213
hsa-miR-144-5p	-0.228294	0.694777	0.742469	0.94633
hsa-miR-145-3p	0.857352	1.42735	0.548067	0.856931
hsa-miR-145-5p	0.605157	1.2886	0.638625	0.908777
hsa-miR-1468-3p	NA	NA	NA	NA
hsa-miR-1468-5p	-1.00164	0.415832	0.0160067	0.0997716
hsa-miR-1469	NA	NA	NA	NA
hsa-miR-146a-3p	NA	NA	NA	NA
hsa-miR-146a-5p	-0.834002	0.32903	0.0112535	0.0742441
hsa-miR-146b-3p	0.673465	0.483479	0.163633	0.483289
hsa-miR-146b-5p	0.445058	0.289386	0.124063	0.422428
hsa-miR-1470	NA	NA	NA	NA
hsa-miR-1471	NA	NA	NA	NA
hsa-miR-147a	NA	NA	NA	NA
hsa-miR-147b-3p	0.340982	0.922085	0.711536	0.937069
hsa-miR-147b-5p	-0.453828	0.673966	0.500713	0.843229
hsa-miR-148a-3p	-0.662058	0.301803	0.028259	0.153536
hsa-miR-148a-5p	-0.644293	1.06172	0.543956	0.854188
hsa-miR-148b-3p	0.346091	0.238486	0.146724	0.462956
hsa-miR-148b-5p	0.0840055	0.314986	0.789703	0.965962
hsa-miR-149-3p	-0.531706	0.772207	0.491104	0.839609
hsa-miR-149-5p	-0.683318	0.235538	0.00371865	0.0299853
hsa-miR-150-3p	1.62056	4.99554	0.745635	NA
hsa-miR-150-5p	-1.305	2.27538	0.566286	NA
hsa-miR-151a-3p	0.20862	0.23694	0.3786	0.732682
hsa-miR-151a-5p	-0.0157416	0.243578	0.948471	0.99134
hsa-miR-151b	0.0103761	0.304269	0.972796	0.992798
hsa-miR-152-3p	-0.280871	0.237669	0.237296	0.597533
hsa-miR-152-5p	-0.513285	1.0258	0.616811	0.905122
hsa-miR-153-3p	-0.552547	0.325024	0.0891271	0.348281
hsa-miR-153-5p	-0.241152	1.62074	0.881719	0.979435
hsa-miR-1537-3p	NA	NA	NA	NA
hsa-miR-1537-5p	0.102023	4.34524	0.981268	NA
hsa-miR-1538	-0.18852	1.02185	0.85363	0.967365
hsa-miR-1539	NA	NA	NA	NA
hsa-miR-154-3p	0.37326	1.57482	0.812643	0.967365
hsa-miR-154-5p	0.0736009	1.50817	0.961078	0.992061
hsa-miR-155-3p	NA	NA	NA	NA
hsa-miR-155-5p	0.515131	0.352898	0.144368	0.459805
hsa-miR-1587	NA	NA	NA	NA
hsa-miR-15a-3p	NA	NA	NA	NA
hsa-miR-15a-5p	-0.0594434	0.295545	0.840596	0.967365
hsa-miR-15b-3p	0.270762	0.384447	0.481252	0.830139
hsa-miR-15b-5p	-0.0252746	0.257001	0.921659	0.984813
hsa-miR-16-1-3p	0.0862514	0.805269	0.914703	0.984813
hsa-miR-16-2-3p	-0.173674	0.270654	0.521078	0.85115
hsa-miR-16-5p	-0.266698	0.238259	0.262987	0.627217
hsa-miR-17-3p	-0.073056	0.384732	0.849397	0.967365
hsa-miR-17-5p	0.0218621	0.255862	0.931908	0.984999
hsa-miR-181a-2-3p	-0.101626	0.234306	0.664482	0.917274
hsa-miR-181a-3p	0.65861	0.244521	0.00707119	0.0513167
hsa-miR-181a-5p	0.0679109	0.239991	0.777198	0.960974
hsa-miR-181b-2-3p	0.0365604	0.306546	0.905065	0.984813
hsa-miR-181b-3p	0.317892	0.276821	0.250817	0.613194
hsa-miR-181b-5p	0.0467126	0.255662	0.855024	0.967365
hsa-miR-181c-3p	0.355229	0.256616	0.166272	0.484232
hsa-miR-181c-5p	0.131422	0.281218	0.640263	0.908777
hsa-miR-181d-3p	-0.790987	0.725853	0.27583	0.650216
hsa-miR-181d-5p	-0.307119	0.243436	0.207093	0.552248
hsa-miR-182-3p	-0.96541	1.46462	0.509796	0.847403
hsa-miR-182-5p	0.564424	0.264539	0.0328743	0.163727
hsa-miR-1825	NA	NA	NA	NA
hsa-miR-1827	0.667485	0.536589	0.213521	0.560563
hsa-miR-183-3p	0.132481	1.61411	0.934586	0.984999
hsa-miR-183-5p	0.243315	0.26976	0.367073	0.725577
hsa-miR-184	0.449646	0.45538	0.323443	0.689112
hsa-miR-1843	0.0556521	0.268952	0.83607	0.967365
hsa-miR-185-3p	0.445865	0.288411	0.122121	0.419171
hsa-miR-185-5p	-0.0999763	0.259442	0.699977	0.932262
hsa-miR-186-3p	-2.09618	2.74453	0.445007	NA
hsa-miR-186-5p	-0.24231	0.242371	0.317432	0.689112
hsa-miR-187-3p	0.577232	0.88284	0.513218	0.849233
hsa-miR-187-5p	1.20059	3.80128	0.752125	NA
hsa-miR-188-3p	-0.678382	3.91645	0.862484	NA
hsa-miR-188-5p	0.0554503	0.56191	0.921391	0.984813
hsa-miR-18a-3p	-0.355138	0.351359	0.312133	0.682346
hsa-miR-18a-5p	-0.0637215	0.309981	0.83713	0.967365
hsa-miR-18b-3p	-0.89236	1.33736	0.504609	0.843229
hsa-miR-18b-5p	-0.561261	0.645213	0.384363	0.741011
hsa-miR-1908-3p	-2.59609	1.80317	0.149944	0.469619
hsa-miR-1908-5p	-1.11898	0.367374	0.00232003	0.0199759
hsa-miR-1909-3p	-0.933146	3.6819	0.799927	NA
hsa-miR-1909-5p	-0.263755	1.39604	0.850147	0.967365
hsa-miR-190a-3p	1.65919	4.99283	0.739651	NA
hsa-miR-190a-5p	0.33105	0.550109	0.547315	0.856931
hsa-miR-190b-3p	NA	NA	NA	NA
hsa-miR-190b-5p	-0.913816	0.418997	0.0291863	0.155967
hsa-miR-191-3p	-0.602029	0.457465	0.18817	0.524535
hsa-miR-191-5p	-0.167332	0.236742	0.479683	0.830139
hsa-miR-1910-3p	NA	NA	NA	NA
hsa-miR-1910-5p	-0.784257	1.36947	0.566867	0.86972
hsa-miR-1911-3p	NA	NA	NA	NA
hsa-miR-1911-5p	-3.43401	2.16275	0.112332	NA
hsa-miR-1912-3p	-3.28421	1.15124	0.00433403	0.0341347
hsa-miR-1912-5p	-3.00461	1.6399	0.0669236	0.278666
hsa-miR-1913	-0.535903	1.9365	0.781981	NA
hsa-miR-1914-3p	3.20577	3.60681	0.374105	NA
hsa-miR-1914-5p	-0.429435	0.728439	0.555507	0.865305
hsa-miR-1915-3p	0.7597	1.88838	0.687462	NA
hsa-miR-1915-5p	2.19544	3.11398	0.480793	NA
hsa-miR-192-3p	-1.37758	4.97798	0.781984	NA
hsa-miR-192-5p	-0.727601	0.233694	0.00184898	0.0164786
hsa-miR-193a-3p	NA	NA	NA	NA
hsa-miR-193a-5p	-0.526494	0.904737	0.560613	0.866229
hsa-miR-193b-3p	0.93725	0.434797	0.0311146	0.159659
hsa-miR-193b-5p	0.412241	0.456396	0.366392	0.725577
hsa-miR-194-3p	-0.755939	0.565616	0.18139	0.514783
hsa-miR-194-5p	-0.450231	0.28248	0.11097	0.396989
hsa-miR-195-3p	0.115821	0.499884	0.816775	0.967365
hsa-miR-195-5p	0.149562	0.36505	0.682023	0.928697
hsa-miR-196a-1-3p	NA	NA	NA	NA
hsa-miR-196a-3p	0.102023	4.34524	0.981268	NA
hsa-miR-196a-5p	0.841682	0.593152	0.1559	0.479982
hsa-miR-196b-3p	2.63207	4.2426	0.535	NA
hsa-miR-196b-5p	8.55911	0.529691	9.86431e-59	3.34071e-56
hsa-miR-197-3p	-0.304827	0.243751	0.211093	0.557561
hsa-miR-197-5p	0.621176	0.706841	0.379507	0.73304
hsa-miR-1972	-3.33517	3.30765	0.313299	NA
hsa-miR-1973	-1.2059	4.98898	0.809003	NA
hsa-miR-1976	2.59727	4.68881	0.579627	NA
hsa-miR-198	NA	NA	NA	NA
hsa-miR-199a-3p	0.624231	0.287269	0.0297811	0.155967
hsa-miR-199a-5p	0.19582	0.682646	0.774224	0.960559
hsa-miR-199b-3p	0.623283	0.28736	0.0300827	0.156739
hsa-miR-199b-5p	1.20511	0.444789	0.00674061	0.0499887
hsa-miR-19a-3p	-0.702525	0.253805	0.00564061	0.0427676
hsa-miR-19a-5p	NA	NA	NA	NA
hsa-miR-19b-1-5p	0.0979961	0.953649	0.918154	0.984813
hsa-miR-19b-2-5p	NA	NA	NA	NA
hsa-miR-19b-3p	-0.026789	0.244368	0.912706	0.984813
hsa-miR-200a-3p	1.85525	0.791908	0.0191414	0.115013
hsa-miR-200a-5p	1.94336	1.4993	0.194913	0.532294
hsa-miR-200b-3p	1.60904	0.394734	4.5763e-05	0.000654861
hsa-miR-200b-5p	0.131979	2.3864	0.955896	NA
hsa-miR-200c-3p	-0.68671	0.295587	0.0201679	0.118443
hsa-miR-200c-5p	NA	NA	NA	NA
hsa-miR-202-3p	NA	NA	NA	NA
hsa-miR-202-5p	-1.2059	4.98898	0.809003	NA
hsa-miR-203a-3p	0.182911	0.429442	0.670162	0.922087
hsa-miR-203a-5p	NA	NA	NA	NA
hsa-miR-203b-3p	-0.178771	1.19987	0.88156	0.979435
hsa-miR-203b-5p	NA	NA	NA	NA
hsa-miR-204-3p	-0.358805	1.00612	0.721374	0.939636
hsa-miR-204-5p	-0.0812294	0.243801	0.738999	0.94633
hsa-miR-205-3p	NA	NA	NA	NA
hsa-miR-205-5p	-3.42024	3.53655	0.333489	NA
hsa-miR-2052	NA	NA	NA	NA
hsa-miR-2053	NA	NA	NA	NA
hsa-miR-2054	NA	NA	NA	NA
hsa-miR-206	3.60202	0.923059	9.52981e-05	0.00122561
hsa-miR-208a-3p	NA	NA	NA	NA
hsa-miR-208a-5p	NA	NA	NA	NA
hsa-miR-208b-3p	0.516255	1.22108	0.672452	0.923259
hsa-miR-208b-5p	NA	NA	NA	NA
hsa-miR-20a-3p	0.228077	0.592151	0.700114	0.932262
hsa-miR-20a-5p	0.0250039	0.256982	0.92249	0.984813
hsa-miR-20b-3p	-0.128689	0.483403	0.790073	0.965962
hsa-miR-20b-5p	-0.0139984	0.267774	0.958308	0.992061
hsa-miR-21-3p	1.57477	0.328682	1.65818e-06	3.23983e-05
hsa-miR-21-5p	1.50034	0.303074	7.40639e-07	1.51664e-05
hsa-miR-210-3p	-0.0829736	0.270776	0.759278	0.954736
hsa-miR-210-5p	0.0627095	0.687715	0.927345	0.984848
hsa-miR-211-3p	NA	NA	NA	NA
hsa-miR-211-5p	-1.25913	1.8728	0.501377	NA
hsa-miR-2110	-0.678345	0.282668	0.0164044	0.100403
hsa-miR-2113	1.13646	0.293685	0.000108987	0.00136704
hsa-miR-2114-3p	NA	NA	NA	NA
hsa-miR-2114-5p	NA	NA	NA	NA
hsa-miR-2115-3p	-0.96994	1.97742	0.623775	NA
hsa-miR-2115-5p	-1.36381	3.20072	0.670038	NA
hsa-miR-2116-3p	0.858122	1.15185	0.456273	0.807619
hsa-miR-2116-5p	-1.2059	4.98898	0.809003	NA
hsa-miR-2117	NA	NA	NA	NA
hsa-miR-212-3p	0.556741	0.350567	0.11226	0.397577
hsa-miR-212-5p	0.20648	0.257266	0.42221	0.782784
hsa-miR-214-3p	1.56478	1.24477	0.208724	0.555139
hsa-miR-214-5p	-0.356406	2.64072	0.892639	NA
hsa-miR-215-3p	NA	NA	NA	NA
hsa-miR-215-5p	-0.739954	0.33062	0.0252159	0.140766
hsa-miR-216a-3p	-2.38936	0.294031	4.42913e-16	2.8125e-14
hsa-miR-216a-5p	-2.21198	0.326416	1.23065e-11	5.68335e-10
hsa-miR-216b-3p	-2.05658	0.329389	4.27538e-10	1.55135e-08
hsa-miR-216b-5p	-2.52115	0.263747	1.18939e-21	1.00702e-19
hsa-miR-217-3p	-1.87584	0.907603	0.0387525	0.184903
hsa-miR-217-5p	-2.12901	0.284962	7.94721e-14	4.24966e-12
hsa-miR-218-1-3p	NA	NA	NA	NA
hsa-miR-218-2-3p	2.52741	2.71345	0.351627	NA
hsa-miR-218-5p	0.425679	0.285455	0.1359	0.445524
hsa-miR-219a-1-3p	0.0890545	0.276412	0.747316	0.949092
hsa-miR-219a-2-3p	0.119732	0.291614	0.681378	0.928697
hsa-miR-219a-5p	0.0502454	0.386329	0.89652	0.984424
hsa-miR-219b-3p	-1.19397	2.42633	0.622657	NA
hsa-miR-219b-5p	0.171857	0.82819	0.835612	0.967365
hsa-miR-22-3p	0.276122	0.244645	0.259039	0.623931
hsa-miR-22-5p	0.186687	0.320382	0.560093	0.866229
hsa-miR-221-3p	1.17907	0.282941	3.08358e-05	0.000450202
hsa-miR-221-5p	1.49819	0.302727	7.45955e-07	1.51664e-05
hsa-miR-222-3p	1.16542	0.289937	5.83045e-05	0.000800505
hsa-miR-222-5p	0.642248	0.436144	0.14087	0.455807
hsa-miR-223-3p	NA	NA	NA	NA
hsa-miR-223-5p	-1.37758	4.97798	0.781984	NA
hsa-miR-224-3p	3.20577	3.60681	0.374105	NA
hsa-miR-224-5p	2.30551	0.52616	1.17721e-05	0.000186881
hsa-miR-2276-3p	0.766765	0.834271	0.358052	0.725577
hsa-miR-2276-5p	1.80326	3.12324	0.563691	NA
hsa-miR-2277-3p	-0.656407	1.97667	0.739831	NA
hsa-miR-2277-5p	0.658029	0.301987	0.0293318	0.155967
hsa-miR-2278	0.371364	1.01379	0.714131	0.938042
hsa-miR-2355-3p	-0.94034	0.356799	0.00840154	0.0580678
hsa-miR-2355-5p	-1.00945	0.632897	0.110721	0.396989
hsa-miR-2392	NA	NA	NA	NA
hsa-miR-23a-3p	1.42416	0.253279	1.87799e-08	5.15686e-07
hsa-miR-23a-5p	1.23489	2.01081	0.539132	NA
hsa-miR-23b-3p	0.775867	0.243128	0.00141689	0.0134538
hsa-miR-23b-5p	0.326673	0.359557	0.363592	0.725577
hsa-miR-23c	1.38822	1.21998	0.255161	0.618719
hsa-miR-24-1-5p	0.796084	0.353878	0.0244744	0.137381
hsa-miR-24-2-5p	1.71303	0.329682	2.0361e-07	4.70153e-06
hsa-miR-24-3p	0.841465	0.24293	0.000532578	0.00563645
hsa-miR-2467-3p	1.60611	2.46296	0.514334	NA
hsa-miR-2467-5p	0.428016	1.71705	0.803149	NA
hsa-miR-25-3p	-0.237901	0.231707	0.304548	0.67707
hsa-miR-25-5p	-0.559597	0.300829	0.0628599	0.268305
hsa-miR-2681-3p	-1.79705	0.701732	0.0104408	0.0702504
hsa-miR-2681-5p	-1.01924	0.5112	0.0461712	0.209992
hsa-miR-2682-3p	-0.129647	1.52862	0.93241	0.984999
hsa-miR-2682-5p	-0.718776	0.267477	0.00720434	0.0519121
hsa-miR-26a-1-3p	0.0908434	0.87391	0.917209	0.984813
hsa-miR-26a-2-3p	0.297747	0.652096	0.647959	0.911046
hsa-miR-26a-5p	0.260126	0.243057	0.284517	0.653789
hsa-miR-26b-3p	0.544373	0.647678	0.400628	0.762244
hsa-miR-26b-5p	0.399646	0.244058	0.101525	0.377415
hsa-miR-27a-3p	1.17535	0.237656	7.59134e-07	1.51664e-05
hsa-miR-27a-5p	1.13764	0.31686	0.000330234	0.00368701
hsa-miR-27b-3p	0.924053	0.244992	0.000162092	0.00196055
hsa-miR-27b-5p	0.540228	0.262791	0.0398085	0.188118
hsa-miR-28-3p	-0.279017	0.250964	0.266232	0.633471
hsa-miR-28-5p	-0.606736	0.277952	0.0290444	0.155967
hsa-miR-2861	NA	NA	NA	NA
hsa-miR-2909	NA	NA	NA	NA
hsa-miR-296-3p	-0.640693	0.279094	0.0216978	0.124548
hsa-miR-296-5p	-0.0594227	0.331648	0.857801	0.967365
hsa-miR-297	NA	NA	NA	NA
hsa-miR-298	NA	NA	NA	NA
hsa-miR-299-3p	-0.0380945	0.747203	0.959339	0.992061
hsa-miR-299-5p	0.470684	0.940503	0.616751	0.905122
hsa-miR-29a-3p	1.33756	0.241332	2.98342e-08	7.97674e-07
hsa-miR-29a-5p	1.51509	2.0817	0.466727	NA
hsa-miR-29b-1-5p	0.897191	1.34448	0.504571	0.843229
hsa-miR-29b-2-5p	0.0868246	0.428833	0.839552	0.967365
hsa-miR-29b-3p	1.58304	0.50154	0.00159754	0.0148909
hsa-miR-29c-3p	0.313047	0.660257	0.635408	0.908777
hsa-miR-29c-5p	0.593791	0.441641	0.178784	0.511348
hsa-miR-300	NA	NA	NA	NA
hsa-miR-301a-3p	0.0236994	0.330287	0.942798	0.986491
hsa-miR-301a-5p	-0.189813	0.269491	0.481222	0.830139
hsa-miR-301b-3p	-0.585305	0.282953	0.0385876	0.184903
hsa-miR-301b-5p	-0.143867	0.647054	0.824048	0.967365
hsa-miR-302a-3p	-0.211775	0.761438	0.780916	0.960974
hsa-miR-302a-5p	-0.732169	0.432606	0.0905578	0.34851
hsa-miR-302b-3p	-0.180538	0.387159	0.64099	0.908777
hsa-miR-302b-5p	NA	NA	NA	NA
hsa-miR-302c-3p	0.2685	0.853247	0.753004	0.951094
hsa-miR-302c-5p	-0.796983	3.51201	0.820478	NA
hsa-miR-302d-3p	-0.344971	0.89968	0.701396	0.932746
hsa-miR-302d-5p	NA	NA	NA	NA
hsa-miR-302e	1.10017	3.42304	0.747906	NA
hsa-miR-302f	NA	NA	NA	NA
hsa-miR-3059-3p	-2.91077	2.39288	0.223822	NA
hsa-miR-3059-5p	0.487837	0.343415	0.155449	0.479982
hsa-miR-3064-3p	1.51477	2.26086	0.502861	NA
hsa-miR-3064-5p	-0.79741	0.491761	0.104902	0.38201
hsa-miR-3065-3p	0.286153	0.322639	0.375126	0.729636
hsa-miR-3065-5p	0.320043	0.297553	0.282115	0.652314
hsa-miR-3074-3p	-0.980589	1.07306	0.360807	0.725577
hsa-miR-3074-5p	-0.727739	0.300047	0.0152909	0.0964938
hsa-miR-3085-3p	6.03003	1.60445	0.000171067	0.00204475
hsa-miR-3085-5p	7.40538	1.65668	7.82197e-06	0.00013067
hsa-miR-30a-3p	-0.579876	0.251594	0.0211774	0.12295
hsa-miR-30a-5p	-0.0775442	0.246138	0.752728	0.951094
hsa-miR-30b-3p	0.265442	0.391607	0.497881	0.843079
hsa-miR-30b-5p	1.16716	0.246295	2.14939e-06	3.97051e-05
hsa-miR-30c-1-3p	-0.445183	0.319105	0.162986	0.483289
hsa-miR-30c-2-3p	-0.64941	0.27814	0.019552	0.116169
hsa-miR-30c-5p	-0.252954	0.23562	0.283016	0.652314
hsa-miR-30d-3p	0.552279	0.33745	0.101709	0.377415
hsa-miR-30d-5p	0.696131	0.231962	0.0026904	0.0225905
hsa-miR-30e-3p	-0.14581	0.233792	0.532841	0.853997
hsa-miR-30e-5p	0.0446769	0.240473	0.852611	0.967365
hsa-miR-31-3p	2.66608	4.58863	0.561228	NA
hsa-miR-31-5p	1.79549	0.305135	3.99859e-09	1.31051e-07
hsa-miR-3115	-0.646926	0.477412	0.175396	0.503396
hsa-miR-3116	-1.19418	0.862797	0.166336	0.484232
hsa-miR-3117-3p	-0.503734	0.350517	0.150685	0.469619
hsa-miR-3117-5p	-1.37758	4.97798	0.781984	NA
hsa-miR-3118	5.30868	2.22686	0.017129	0.10421
hsa-miR-3119	NA	NA	NA	NA
hsa-miR-3120-3p	0.412777	0.830453	0.619154	0.905122
hsa-miR-3120-5p	1.30711	2.5767	0.611958	NA
hsa-miR-3121-3p	-1.87273	2.89131	0.517171	NA
hsa-miR-3121-5p	NA	NA	NA	NA
hsa-miR-3122	2.59727	4.68881	0.579627	NA
hsa-miR-3123	NA	NA	NA	NA
hsa-miR-3124-3p	NA	NA	NA	NA
hsa-miR-3124-5p	-0.648665	0.60406	0.282893	0.652314
hsa-miR-3125	-0.0803163	0.692778	0.907705	0.984813
hsa-miR-3126-3p	-0.645785	3.88644	0.868028	NA
hsa-miR-3126-5p	0.567327	1.22656	0.643698	0.908777
hsa-miR-3127-3p	-0.990324	0.933849	0.288928	0.653789
hsa-miR-3127-5p	0.578304	0.759414	0.44635	0.799809
hsa-miR-3128	-0.575882	1.97721	0.770853	NA
hsa-miR-3129-3p	-0.0518166	0.87987	0.953039	0.992061
hsa-miR-3129-5p	-0.580005	0.715214	0.417393	0.778112
hsa-miR-3130-3p	-1.06519	1.04587	0.308455	0.682346
hsa-miR-3130-5p	0.258056	1.93346	0.893823	NA
hsa-miR-3131	0.953001	1.31713	0.469347	0.825011
hsa-miR-3132	-3.61327	3.05011	0.23616	NA
hsa-miR-3133	0.00409333	0.805526	0.995946	0.998534
hsa-miR-3134	-0.139302	1.19531	0.907224	0.984813
hsa-miR-3135a	-0.136561	0.867949	0.874979	0.977974
hsa-miR-3135b	NA	NA	NA	NA
hsa-miR-3136-3p	NA	NA	NA	NA
hsa-miR-3136-5p	-1.35475	2.21668	0.541092	NA
hsa-miR-3137	0.260986	4.52367	0.953993	NA
hsa-miR-3138	0.344095	2.12792	0.871538	NA
hsa-miR-3139	-0.0970305	0.948336	0.918505	0.984813
hsa-miR-3140-3p	-0.380011	1.54086	0.8052	0.967365
hsa-miR-3140-5p	1.62056	4.99554	0.745635	NA
hsa-miR-3141	-1.2059	4.98898	0.809003	NA
hsa-miR-3142	-2.10079	4.90479	0.668422	NA
hsa-miR-3143	-0.30836	1.64145	0.850988	0.967365
hsa-miR-3144-3p	-0.693654	2.46395	0.778311	NA
hsa-miR-3144-5p	0.294118	3.37466	0.930548	NA
hsa-miR-3145-3p	0.435931	0.609426	0.474416	0.828657
hsa-miR-3145-5p	0.207384	0.946767	0.826616	0.967365
hsa-miR-3146	0.145326	1.30295	0.911191	0.984813
hsa-miR-3147	NA	NA	NA	NA
hsa-miR-3148	-1.55684	1.32754	0.240904	0.600194
hsa-miR-3149	-0.219287	0.788723	0.780991	0.960974
hsa-miR-3150a-3p	-2.7952	3.82376	0.464774	NA
hsa-miR-3150a-5p	-0.668553	0.730954	0.360385	0.725577
hsa-miR-3150b-3p	NA	NA	NA	NA
hsa-miR-3150b-5p	NA	NA	NA	NA
hsa-miR-3151-3p	NA	NA	NA	NA
hsa-miR-3151-5p	2.01745	1.55822	0.195419	0.532294
hsa-miR-3152-3p	-0.525288	1.69101	0.756077	0.951889
hsa-miR-3152-5p	-0.258799	0.531309	0.626189	0.90691
hsa-miR-3153	NA	NA	NA	NA
hsa-miR-3154	2.63207	4.2426	0.535	NA
hsa-miR-3155a	2.20405	2.00654	0.272016	NA
hsa-miR-3155b	NA	NA	NA	NA
hsa-miR-3156-3p	NA	NA	NA	NA
hsa-miR-3156-5p	NA	NA	NA	NA
hsa-miR-3157-3p	-1.37758	4.97798	0.781984	NA
hsa-miR-3157-5p	NA	NA	NA	NA
hsa-miR-3158-3p	0.0933995	0.27337	0.732607	0.94402
hsa-miR-3158-5p	1.20123	2.42009	0.61964	NA
hsa-miR-3159	-1.76658	1.93369	0.360939	0.725577
hsa-miR-3160-3p	-1.22144	2.30805	0.59666	NA
hsa-miR-3160-5p	NA	NA	NA	NA
hsa-miR-3161	NA	NA	NA	NA
hsa-miR-3162-3p	1.62056	4.99554	0.745635	NA
hsa-miR-3162-5p	0.0656508	4.38853	0.988064	NA
hsa-miR-3163	0.249862	2.1193	0.906148	NA
hsa-miR-3164	-0.81124	0.829271	0.327947	0.691046
hsa-miR-3165	0.888206	2.81413	0.752288	NA
hsa-miR-3166	1.65919	4.99283	0.739651	NA
hsa-miR-3167	NA	NA	NA	NA
hsa-miR-3168	NA	NA	NA	NA
hsa-miR-3169	NA	NA	NA	NA
hsa-miR-3170	-1.09117	1.00883	0.279419	0.651124
hsa-miR-3171	NA	NA	NA	NA
hsa-miR-3173-3p	1.62056	4.99554	0.745635	NA
hsa-miR-3173-5p	-0.24909	0.451433	0.581101	0.880057
hsa-miR-3174	-1.08614	0.664133	0.101959	0.377415
hsa-miR-3175	-0.886721	1.46115	0.543939	0.854188
hsa-miR-3176	-0.195679	0.716056	0.784643	0.962799
hsa-miR-3177-3p	-1.07484	0.341538	0.00164927	0.0152333
hsa-miR-3177-5p	-0.386551	1.56587	0.805017	0.967365
hsa-miR-3178	NA	NA	NA	NA
hsa-miR-3179	0.039082	1.21636	0.974368	0.992937
hsa-miR-3180	-0.658597	0.600174	0.272491	0.645341
hsa-miR-3180-3p	-0.658597	0.600174	0.272491	0.645341
hsa-miR-3180-5p	0.42597	1.15204	0.711568	0.937069
hsa-miR-3181	-1.2059	4.98898	0.809003	NA
hsa-miR-3182	NA	NA	NA	NA
hsa-miR-3183	1.15766	1.99613	0.561947	NA
hsa-miR-3184-3p	1.68586	3.06794	0.582657	NA
hsa-miR-3184-5p	0.718927	1.89722	0.704734	NA
hsa-miR-3185	NA	NA	NA	NA
hsa-miR-3186-3p	NA	NA	NA	NA
hsa-miR-3186-5p	-1.2059	4.98898	0.809003	NA
hsa-miR-3187-3p	-0.360216	0.722339	0.618005	0.905122
hsa-miR-3187-5p	-1.9921	3.07451	0.517022	NA
hsa-miR-3188	-1.72678	1.51044	0.252942	0.61628
hsa-miR-3189-3p	NA	NA	NA	NA
hsa-miR-3189-5p	NA	NA	NA	NA
hsa-miR-3190-3p	-0.273806	1.16129	0.813606	0.967365
hsa-miR-3190-5p	-1.37758	4.97798	0.781984	NA
hsa-miR-3191-3p	-0.933146	3.6819	0.799927	NA
hsa-miR-3191-5p	-1.37758	4.97798	0.781984	NA
hsa-miR-3192-3p	0.524382	2.41433	0.828056	NA
hsa-miR-3192-5p	0.448368	1.60125	0.779469	0.960974
hsa-miR-3193	NA	NA	NA	NA
hsa-miR-3194-3p	2.80789	2.5258	0.266274	NA
hsa-miR-3194-5p	NA	NA	NA	NA
hsa-miR-3195	2.8443	2.7455	0.30021	NA
hsa-miR-3196	2.66608	4.58863	0.561228	NA
hsa-miR-3197	NA	NA	NA	NA
hsa-miR-3198	0.22472	4.57497	0.960824	NA
hsa-miR-3199	0.461277	0.835015	0.580662	0.880057
hsa-miR-32-3p	-0.00492523	0.354398	0.988912	0.99775
hsa-miR-32-5p	-0.0562889	0.244252	0.817739	0.967365
hsa-miR-3200-3p	0.442739	0.319024	0.165201	0.4837
hsa-miR-3200-5p	1.2963	1.06764	0.224681	0.577913
hsa-miR-3201	NA	NA	NA	NA
hsa-miR-3202	-1.37758	4.97798	0.781984	NA
hsa-miR-320a-3p	0.0548482	0.251314	0.827237	0.967365
hsa-miR-320a-5p	1.65919	4.99283	0.739651	NA
hsa-miR-320b	0.0394171	0.269816	0.883851	0.980342
hsa-miR-320c	0.174509	0.278974	0.531618	0.853997
hsa-miR-320d	0.078422	0.319633	0.806185	0.967365
hsa-miR-320e	-0.241947	0.729848	0.740265	0.94633
hsa-miR-323a-3p	0.47013	0.257674	0.0680748	0.281154
hsa-miR-323a-5p	-1.41134	0.958181	0.140769	0.455807
hsa-miR-323b-3p	0.305772	0.288176	0.288662	0.653789
hsa-miR-323b-5p	NA	NA	NA	NA
hsa-miR-324-3p	0.328052	0.308956	0.288322	0.653789
hsa-miR-324-5p	0.487818	0.324017	0.132188	0.437467
hsa-miR-325	NA	NA	NA	NA
hsa-miR-326	0.0911801	0.498528	0.854878	0.967365
hsa-miR-328-3p	0.0482859	0.248555	0.845967	0.967365
hsa-miR-328-5p	-1.2059	4.98898	0.809003	NA
hsa-miR-329-3p	-0.0758282	0.288164	0.792441	0.967171
hsa-miR-329-5p	-0.133948	0.985905	0.891929	0.981799
hsa-miR-330-3p	0.237626	0.262607	0.365532	0.725577
hsa-miR-330-5p	0.0975097	0.28318	0.730592	0.943179
hsa-miR-331-3p	-0.0939607	0.2492	0.706137	0.935378
hsa-miR-331-5p	-0.249187	0.252106	0.322945	0.689112
hsa-miR-335-3p	-0.592435	0.274796	0.0310906	0.159659
hsa-miR-335-5p	-0.500659	0.329915	0.12913	0.430151
hsa-miR-337-3p	-1.24252	1.98637	0.531627	NA
hsa-miR-337-5p	-3.26142	3.34571	0.329656	NA
hsa-miR-338-3p	0.430049	0.457844	0.347581	0.713419
hsa-miR-338-5p	0.243671	0.271832	0.370037	0.728242
hsa-miR-339-3p	-0.137919	0.254694	0.588157	0.884678
hsa-miR-339-5p	0.561876	0.275474	0.0413836	0.192352
hsa-miR-33a-3p	0.347892	0.670155	0.603676	0.899597
hsa-miR-33a-5p	-0.320828	0.383712	0.403089	0.764064
hsa-miR-33b-3p	0.997666	1.09963	0.364264	0.725577
hsa-miR-33b-5p	2.66608	4.58863	0.561228	NA
hsa-miR-340-3p	-0.512379	0.232583	0.0275955	0.152375
hsa-miR-340-5p	-0.0932084	0.243988	0.702446	0.932921
hsa-miR-342-3p	-0.123094	0.240079	0.608144	0.902006
hsa-miR-342-5p	-0.604045	0.264598	0.0224374	0.12807
hsa-miR-345-3p	0.167513	0.807606	0.835682	0.967365
hsa-miR-345-5p	0.245487	0.242955	0.312294	0.682346
hsa-miR-346	-0.396528	0.434688	0.361657	0.725577
hsa-miR-34a-3p	1.65919	4.99283	0.739651	NA
hsa-miR-34a-5p	12.7613	1.4778	5.85395e-18	3.96507e-16
hsa-miR-34b-3p	-1.53008	1.86844	0.41284	NA
hsa-miR-34b-5p	NA	NA	NA	NA
hsa-miR-34c-3p	0.237121	2.40646	0.921507	NA
hsa-miR-34c-5p	-0.346919	0.41013	0.397622	0.75949
hsa-miR-3529-3p	NA	NA	NA	NA
hsa-miR-3529-5p	-0.636629	2.88036	0.825074	NA
hsa-miR-3605-3p	-1.20156	0.335451	0.000341078	0.00376669
hsa-miR-3605-5p	0.0696939	0.913331	0.939174	0.985048
hsa-miR-3606-3p	NA	NA	NA	NA
hsa-miR-3606-5p	1.62056	4.99554	0.745635	NA
hsa-miR-3609	-0.569329	0.624288	0.361788	0.725577
hsa-miR-361-3p	0.233573	0.243518	0.337477	0.702616
hsa-miR-361-5p	-0.37045	0.234903	0.114788	0.402155
hsa-miR-3610	-2.7952	3.82376	0.464774	NA
hsa-miR-3611	-0.745934	1.10838	0.50095	0.843229
hsa-miR-3612	NA	NA	NA	NA
hsa-miR-3613-3p	0.537855	1.15714	0.642065	0.908777
hsa-miR-3613-5p	0.303898	0.307829	0.32353	0.689112
hsa-miR-3614-3p	NA	NA	NA	NA
hsa-miR-3614-5p	NA	NA	NA	NA
hsa-miR-3615	0.549081	0.28391	0.0531132	0.235646
hsa-miR-3616-3p	NA	NA	NA	NA
hsa-miR-3616-5p	-4.26147	2.59193	0.100149	NA
hsa-miR-3617-3p	NA	NA	NA	NA
hsa-miR-3617-5p	-0.604585	1.8253	0.740474	NA
hsa-miR-3618	NA	NA	NA	NA
hsa-miR-3619-3p	1.65919	4.99283	0.739651	NA
hsa-miR-3619-5p	1.70748	3.05533	0.576262	NA
hsa-miR-362-3p	-0.0972253	2.00578	0.96134	NA
hsa-miR-362-5p	0.421484	0.310041	0.174005	0.500818
hsa-miR-3620-3p	-2.68382	4.33172	0.535538	NA
hsa-miR-3620-5p	-0.478911	2.18423	0.826449	NA
hsa-miR-3621	NA	NA	NA	NA
hsa-miR-3622a-3p	-2.41092	2.59928	0.353649	NA
hsa-miR-3622a-5p	0.49577	1.131	0.661136	0.91451
hsa-miR-3622b-3p	NA	NA	NA	NA
hsa-miR-3622b-5p	NA	NA	NA	NA
hsa-miR-363-3p	-0.310439	0.241721	0.199042	0.534991
hsa-miR-363-5p	-0.735811	0.433718	0.0897875	0.34851
hsa-miR-3646	NA	NA	NA	NA
hsa-miR-3648	2.10463	2.18111	0.334577	NA
hsa-miR-3649	NA	NA	NA	NA
hsa-miR-3650	NA	NA	NA	NA
hsa-miR-3651	1.82447	3.10954	0.557383	NA
hsa-miR-3652	NA	NA	NA	NA
hsa-miR-3654	1.65919	4.99283	0.739651	NA
hsa-miR-3655	NA	NA	NA	NA
hsa-miR-3657	NA	NA	NA	NA
hsa-miR-3658	NA	NA	NA	NA
hsa-miR-3659	-0.623853	1.65182	0.705671	0.935378
hsa-miR-365a-3p	0.830018	0.307803	0.0070053	0.0512042
hsa-miR-365a-5p	1.53187	0.768039	0.0460948	0.209992
hsa-miR-365b-3p	0.830018	0.307803	0.0070053	0.0512042
hsa-miR-365b-5p	-1.37758	4.97798	0.781984	NA
hsa-miR-3660	0.586087	1.27176	0.64491	0.908777
hsa-miR-3661	0.338693	0.686123	0.621565	0.906521
hsa-miR-3662	0.0659015	1.48565	0.964618	0.992061
hsa-miR-3663-3p	-1.37758	4.97798	0.781984	NA
hsa-miR-3663-5p	-2.9932	3.95198	0.448814	NA
hsa-miR-3664-3p	2.59727	4.68881	0.579627	NA
hsa-miR-3664-5p	NA	NA	NA	NA
hsa-miR-3665	NA	NA	NA	NA
hsa-miR-3666	NA	NA	NA	NA
hsa-miR-3667-3p	NA	NA	NA	NA
hsa-miR-3667-5p	NA	NA	NA	NA
hsa-miR-3668	NA	NA	NA	NA
hsa-miR-367-3p	NA	NA	NA	NA
hsa-miR-367-5p	NA	NA	NA	NA
hsa-miR-3670	NA	NA	NA	NA
hsa-miR-3671	NA	NA	NA	NA
hsa-miR-3672	NA	NA	NA	NA
hsa-miR-3674	NA	NA	NA	NA
hsa-miR-3675-3p	NA	NA	NA	NA
hsa-miR-3675-5p	3.64888	3.21085	0.255781	NA
hsa-miR-3677-3p	3.87385	2.07446	0.0618456	0.267384
hsa-miR-3677-5p	1.84832	3.3362	0.579566	NA
hsa-miR-3678-3p	1.72093	3.27557	0.599317	NA
hsa-miR-3678-5p	1.62056	4.99554	0.745635	NA
hsa-miR-3679-3p	-1.75288	2.98013	0.556406	NA
hsa-miR-3679-5p	0.612055	0.62865	0.330255	0.691046
hsa-miR-3680-3p	2.63207	4.2426	0.535	NA
hsa-miR-3680-5p	-1.37758	4.97798	0.781984	NA
hsa-miR-3681-3p	NA	NA	NA	NA
hsa-miR-3681-5p	0.435607	0.555394	0.432851	0.786721
hsa-miR-3682-3p	0.80036	2.77404	0.77295	NA
hsa-miR-3682-5p	3.22822	3.58397	0.367727	NA
hsa-miR-3683	NA	NA	NA	NA
hsa-miR-3684	0.32021	3.12169	0.918299	NA
hsa-miR-3685	-1.33881	1.0701	0.210893	0.557561
hsa-miR-3686	NA	NA	NA	NA
hsa-miR-3688-3p	-0.399158	0.824778	0.628415	0.90691
hsa-miR-3688-5p	NA	NA	NA	NA
hsa-miR-3689a-3p	NA	NA	NA	NA
hsa-miR-3689a-5p	-1.2059	4.98898	0.809003	NA
hsa-miR-3689b-3p	NA	NA	NA	NA
hsa-miR-3689b-5p	-1.2059	4.98898	0.809003	NA
hsa-miR-3689c	NA	NA	NA	NA
hsa-miR-3689d	NA	NA	NA	NA
hsa-miR-3689e	-1.2059	4.98898	0.809003	NA
hsa-miR-3689f	NA	NA	NA	NA
hsa-miR-369-3p	0.723242	0.46035	0.116167	0.405585
hsa-miR-369-5p	0.178928	0.461861	0.698455	0.932262
hsa-miR-3690	-3.61327	3.05011	0.23616	NA
hsa-miR-3691-3p	-3.26142	3.34571	0.329656	NA
hsa-miR-3691-5p	-0.346732	0.606522	0.567544	0.86972
hsa-miR-3692-3p	0.153733	3.07417	0.960116	NA
hsa-miR-3692-5p	-0.645785	3.88644	0.868028	NA
hsa-miR-370-3p	-1.21719	0.280141	1.39325e-05	0.000217775
hsa-miR-370-5p	-0.510114	1.44537	0.724142	0.942033
hsa-miR-3713	NA	NA	NA	NA
hsa-miR-3714	NA	NA	NA	NA
hsa-miR-371a-3p	1.62056	4.99554	0.745635	NA
hsa-miR-371a-5p	-3.18383	3.44342	0.355168	NA
hsa-miR-371b-3p	NA	NA	NA	NA
hsa-miR-371b-5p	NA	NA	NA	NA
hsa-miR-372-3p	-0.404876	0.90916	0.656082	0.914393
hsa-miR-372-5p	NA	NA	NA	NA
hsa-miR-373-3p	-1.37758	4.97798	0.781984	NA
hsa-miR-373-5p	NA	NA	NA	NA
hsa-miR-374a-3p	0.106352	0.240616	0.65849	0.914393
hsa-miR-374a-5p	-0.211111	0.235772	0.370572	0.728242
hsa-miR-374b-3p	-0.0268498	0.271982	0.921361	0.984813
hsa-miR-374b-5p	0.0115293	0.233292	0.960585	0.992061
hsa-miR-374c-3p	-0.445425	2.60514	0.86424	NA
hsa-miR-374c-5p	-0.213509	0.541005	0.6931	0.932262
hsa-miR-375-3p	4.79242	0.314496	1.96528e-52	3.32787e-50
hsa-miR-375-5p	NA	NA	NA	NA
hsa-miR-376a-2-5p	-1.2059	4.98898	0.809003	NA
hsa-miR-376a-3p	0.125674	0.584017	0.82962	0.967365
hsa-miR-376a-5p	-0.477386	1.33292	0.720231	0.939351
hsa-miR-376b-3p	0.998976	1.62365	0.538379	0.854188
hsa-miR-376b-5p	0.0562427	3.00175	0.985051	NA
hsa-miR-376c-3p	0.534201	0.549032	0.330559	0.691046
hsa-miR-376c-5p	0.132481	1.61411	0.934586	0.984999
hsa-miR-377-3p	0.976146	1.51551	0.519509	0.849954
hsa-miR-377-5p	-0.129111	1.08563	0.905333	0.984813
hsa-miR-378a-3p	0.42018	0.294768	0.154024	0.478332
hsa-miR-378a-5p	0.672807	1.39481	0.629546	0.90691
hsa-miR-378b	-1.2059	4.98898	0.809003	NA
hsa-miR-378c	0.337853	0.443299	0.445981	0.799809
hsa-miR-378d	0.289891	0.635577	0.648313	0.911046
hsa-miR-378e	1.65919	4.99283	0.739651	NA
hsa-miR-378f	0.795453	1.22308	0.515453	0.849382
hsa-miR-378g	-0.333638	1.30617	0.798389	0.967365
hsa-miR-378h	NA	NA	NA	NA
hsa-miR-378i	0.59692	0.361355	0.0985562	0.372242
hsa-miR-378j	-1.37758	4.97798	0.781984	NA
hsa-miR-379-3p	0.419674	0.504846	0.405809	0.76636
hsa-miR-379-5p	0.3351	0.284947	0.239591	0.599568
hsa-miR-380-3p	-0.400761	1.53043	0.793429	0.967171
hsa-miR-380-5p	0.130386	0.585623	0.823812	0.967365
hsa-miR-381-3p	0.149217	0.273052	0.584736	0.884065
hsa-miR-381-5p	NA	NA	NA	NA
hsa-miR-382-3p	0.552615	0.311427	0.0759871	0.311302
hsa-miR-382-5p	-0.184172	0.318182	0.562708	0.866229
hsa-miR-383-3p	3.22822	3.58397	0.367727	NA
hsa-miR-383-5p	0.962997	0.303826	0.00152669	0.0143622
hsa-miR-384	NA	NA	NA	NA
hsa-miR-3907	-3.26142	3.34571	0.329656	NA
hsa-miR-3908	2.59727	4.68881	0.579627	NA
hsa-miR-3909	0.128659	0.309573	0.677701	0.926708
hsa-miR-3910	2.79716	2.54148	0.271069	NA
hsa-miR-3911	-0.166603	1.79765	0.926159	0.984848
hsa-miR-3912-3p	0.187431	0.504627	0.710321	0.937069
hsa-miR-3912-5p	-1.37758	4.97798	0.781984	NA
hsa-miR-3913-3p	-2.40776	4.66567	0.605813	NA
hsa-miR-3913-5p	0.0689055	0.390042	0.859774	0.967365
hsa-miR-3914	-0.222107	2.231	0.920698	NA
hsa-miR-3915	NA	NA	NA	NA
hsa-miR-3916	3.63208	3.19814	0.256088	NA
hsa-miR-3917	0.0275747	0.816101	0.973046	0.992798
hsa-miR-3918	1.65919	4.99283	0.739651	NA
hsa-miR-3919	-0.830559	1.78456	0.641635	NA
hsa-miR-3920	NA	NA	NA	NA
hsa-miR-3921	NA	NA	NA	NA
hsa-miR-3922-3p	1.65919	4.99283	0.739651	NA
hsa-miR-3922-5p	NA	NA	NA	NA
hsa-miR-3923	-1.78059	1.0298	0.0837982	0.337853
hsa-miR-3924	-2.65382	2.48463	0.285477	NA
hsa-miR-3925-3p	NA	NA	NA	NA
hsa-miR-3925-5p	1.2315	3.50745	0.725505	NA
hsa-miR-3926	NA	NA	NA	NA
hsa-miR-3927-3p	NA	NA	NA	NA
hsa-miR-3927-5p	NA	NA	NA	NA
hsa-miR-3928-3p	-0.794193	0.365271	0.0296857	0.155967
hsa-miR-3928-5p	NA	NA	NA	NA
hsa-miR-3929	-0.439907	0.571898	0.441771	0.794406
hsa-miR-3934-3p	NA	NA	NA	NA
hsa-miR-3934-5p	-0.790293	2.56785	0.758261	NA
hsa-miR-3935	NA	NA	NA	NA
hsa-miR-3936	0.908714	2.80339	0.745826	NA
hsa-miR-3937	0.773123	1.72193	0.653442	0.914393
hsa-miR-3938	-0.767317	0.437286	0.0793061	0.323594
hsa-miR-3939	-0.360375	0.864271	0.676701	0.926588
hsa-miR-3940-3p	0.270088	0.921441	0.769434	0.959184
hsa-miR-3940-5p	0.241302	2.06029	0.906765	NA
hsa-miR-3941	-1.58031	2.21142	0.474848	NA
hsa-miR-3942-3p	0.260986	4.52367	0.953993	NA
hsa-miR-3942-5p	-1.02758	1.53351	0.502804	0.843229
hsa-miR-3943	0.343717	1.09661	0.75395	0.951094
hsa-miR-3944-3p	-0.284013	3.09973	0.926996	NA
hsa-miR-3944-5p	1.81067	1.78854	0.31136	NA
hsa-miR-3945	NA	NA	NA	NA
hsa-miR-3960	-0.0847309	1.34829	0.949891	0.99134
hsa-miR-3972	NA	NA	NA	NA
hsa-miR-3973	NA	NA	NA	NA
hsa-miR-3974	NA	NA	NA	NA
hsa-miR-3975	NA	NA	NA	NA
hsa-miR-3976	NA	NA	NA	NA
hsa-miR-3977	NA	NA	NA	NA
hsa-miR-3978	NA	NA	NA	NA
hsa-miR-409-3p	0.183758	0.318625	0.564128	0.867102
hsa-miR-409-5p	0.556443	0.395466	0.159411	0.483289
hsa-miR-410-3p	0.305595	0.40221	0.447381	0.800245
hsa-miR-410-5p	0.657883	2.71611	0.808614	NA
hsa-miR-411-3p	0.522133	0.392465	0.183388	0.518162
hsa-miR-411-5p	0.515546	0.294599	0.0801192	0.325605
hsa-miR-412-3p	-1.37758	4.97798	0.781984	NA
hsa-miR-412-5p	-0.712524	0.503971	0.157415	0.48202
hsa-miR-421	-0.672928	0.238016	0.00469513	0.0364142
hsa-miR-422a	-0.237335	1.78575	0.894269	0.983308
hsa-miR-423-3p	-0.0679257	0.239435	0.776646	0.960974
hsa-miR-423-5p	0.260273	0.253413	0.304386	0.67707
hsa-miR-424-3p	0.903801	0.2743	0.00098444	0.00980579
hsa-miR-424-5p	1.49814	0.353499	2.25489e-05	0.000341936
hsa-miR-425-3p	0.615145	0.301707	0.0414617	0.192352
hsa-miR-425-5p	0.334934	0.23896	0.161025	0.483289
hsa-miR-4251	NA	NA	NA	NA
hsa-miR-4252	NA	NA	NA	NA
hsa-miR-4253	NA	NA	NA	NA
hsa-miR-4254	4.20575	2.76903	0.1288	NA
hsa-miR-4255	NA	NA	NA	NA
hsa-miR-4256	NA	NA	NA	NA
hsa-miR-4257	NA	NA	NA	NA
hsa-miR-4258	NA	NA	NA	NA
hsa-miR-4259	NA	NA	NA	NA
hsa-miR-4260	NA	NA	NA	NA
hsa-miR-4261	NA	NA	NA	NA
hsa-miR-4262	NA	NA	NA	NA
hsa-miR-4263	NA	NA	NA	NA
hsa-miR-4264	NA	NA	NA	NA
hsa-miR-4265	NA	NA	NA	NA
hsa-miR-4266	NA	NA	NA	NA
hsa-miR-4267	NA	NA	NA	NA
hsa-miR-4268	NA	NA	NA	NA
hsa-miR-4269	NA	NA	NA	NA
hsa-miR-4270	NA	NA	NA	NA
hsa-miR-4271	NA	NA	NA	NA
hsa-miR-4272	NA	NA	NA	NA
hsa-miR-4273	NA	NA	NA	NA
hsa-miR-4274	NA	NA	NA	NA
hsa-miR-4275	NA	NA	NA	NA
hsa-miR-4276	NA	NA	NA	NA
hsa-miR-4277	NA	NA	NA	NA
hsa-miR-4278	NA	NA	NA	NA
hsa-miR-4279	NA	NA	NA	NA
hsa-miR-4280	NA	NA	NA	NA
hsa-miR-4281	NA	NA	NA	NA
hsa-miR-4282	NA	NA	NA	NA
hsa-miR-4283	NA	NA	NA	NA
hsa-miR-4284	NA	NA	NA	NA
hsa-miR-4285	NA	NA	NA	NA
hsa-miR-4286	0.525402	0.361695	0.146332	0.462956
hsa-miR-4287	NA	NA	NA	NA
hsa-miR-4288	NA	NA	NA	NA
hsa-miR-4289	NA	NA	NA	NA
hsa-miR-429	1.88519	1.51548	0.213515	0.560563
hsa-miR-4290	NA	NA	NA	NA
hsa-miR-4291	NA	NA	NA	NA
hsa-miR-4292	NA	NA	NA	NA
hsa-miR-4293	NA	NA	NA	NA
hsa-miR-4294	NA	NA	NA	NA
hsa-miR-4295	NA	NA	NA	NA
hsa-miR-4296	NA	NA	NA	NA
hsa-miR-4297	NA	NA	NA	NA
hsa-miR-4298	NA	NA	NA	NA
hsa-miR-4299	NA	NA	NA	NA
hsa-miR-4300	NA	NA	NA	NA
hsa-miR-4301	0.792612	1.22455	0.517458	0.849954
hsa-miR-4302	NA	NA	NA	NA
hsa-miR-4303	NA	NA	NA	NA
hsa-miR-4304	NA	NA	NA	NA
hsa-miR-4305	NA	NA	NA	NA
hsa-miR-4306	NA	NA	NA	NA
hsa-miR-4307	NA	NA	NA	NA
hsa-miR-4308	NA	NA	NA	NA
hsa-miR-4309	NA	NA	NA	NA
hsa-miR-431-3p	-2.48865	1.01841	0.0145387	0.0934896
hsa-miR-431-5p	-5.26434	1.72403	0.00226183	0.0196412
hsa-miR-4310	NA	NA	NA	NA
hsa-miR-4311	NA	NA	NA	NA
hsa-miR-4312	NA	NA	NA	NA
hsa-miR-4313	NA	NA	NA	NA
hsa-miR-4314	NA	NA	NA	NA
hsa-miR-4315	NA	NA	NA	NA
hsa-miR-4316	NA	NA	NA	NA
hsa-miR-4317	NA	NA	NA	NA
hsa-miR-4318	NA	NA	NA	NA
hsa-miR-4319	NA	NA	NA	NA
hsa-miR-432-3p	0.102023	4.34524	0.981268	NA
hsa-miR-432-5p	-2.37868	0.436833	5.17237e-08	1.34747e-06
hsa-miR-4320	NA	NA	NA	NA
hsa-miR-4321	NA	NA	NA	NA
hsa-miR-4322	NA	NA	NA	NA
hsa-miR-4323	NA	NA	NA	NA
hsa-miR-4324	0.0523837	1.33004	0.968583	0.992061
hsa-miR-4325	NA	NA	NA	NA
hsa-miR-4326	0.107536	0.312007	0.730351	0.943179
hsa-miR-4327	NA	NA	NA	NA
hsa-miR-4328	NA	NA	NA	NA
hsa-miR-4329	NA	NA	NA	NA
hsa-miR-433-3p	-2.94771	0.46739	2.84949e-10	1.07225e-08
hsa-miR-433-5p	-3.26142	3.34571	0.329656	NA
hsa-miR-4330	NA	NA	NA	NA
hsa-miR-4418	NA	NA	NA	NA
hsa-miR-4420	NA	NA	NA	NA
hsa-miR-4421	1.62056	4.99554	0.745635	NA
hsa-miR-4422	-0.790293	2.56785	0.758261	NA
hsa-miR-4423-3p	1.62056	4.99554	0.745635	NA
hsa-miR-4423-5p	0.0656508	4.38853	0.988064	NA
hsa-miR-4424	2.63207	4.2426	0.535	NA
hsa-miR-4425	-1.87273	2.89131	0.517171	NA
hsa-miR-4426	NA	NA	NA	NA
hsa-miR-4427	NA	NA	NA	NA
hsa-miR-4428	NA	NA	NA	NA
hsa-miR-4429	-0.849383	1.46648	0.562454	0.866229
hsa-miR-4430	NA	NA	NA	NA
hsa-miR-4431	1.65919	4.99283	0.739651	NA
hsa-miR-4432	NA	NA	NA	NA
hsa-miR-4433a-3p	NA	NA	NA	NA
hsa-miR-4433a-5p	-1.80202	2.90276	0.534733	NA
hsa-miR-4433b-3p	-0.796983	3.51201	0.820478	NA
hsa-miR-4433b-5p	-1.42523	2.29355	0.534332	NA
hsa-miR-4434	NA	NA	NA	NA
hsa-miR-4435	0.626476	2.2626	0.78187	NA
hsa-miR-4436a	NA	NA	NA	NA
hsa-miR-4436b-3p	NA	NA	NA	NA
hsa-miR-4436b-5p	NA	NA	NA	NA
hsa-miR-4437	NA	NA	NA	NA
hsa-miR-4438	-1.37758	4.97798	0.781984	NA
hsa-miR-4439	NA	NA	NA	NA
hsa-miR-4440	-0.34706	0.410351	0.397686	0.75949
hsa-miR-4441	NA	NA	NA	NA
hsa-miR-4442	-0.678382	3.91645	0.862484	NA
hsa-miR-4443	-0.543405	1.5142	0.71969	0.939351
hsa-miR-4444	0.102023	4.34524	0.981268	NA
hsa-miR-4445-3p	-1.2059	4.98898	0.809003	NA
hsa-miR-4445-5p	NA	NA	NA	NA
hsa-miR-4446-3p	6.02281	1.91904	0.00169845	0.0155461
hsa-miR-4446-5p	NA	NA	NA	NA
hsa-miR-4447	NA	NA	NA	NA
hsa-miR-4448	0.156888	1.1407	0.890606	0.981799
hsa-miR-4449	1.31167	0.816598	0.108215	0.391269
hsa-miR-4450	-1.7277	2.96788	0.560478	NA
hsa-miR-4451	NA	NA	NA	NA
hsa-miR-4452	NA	NA	NA	NA
hsa-miR-4453	NA	NA	NA	NA
hsa-miR-4454	0.16116	0.70416	0.818971	0.967365
hsa-miR-4455	0.88831	1.05365	0.399186	0.760925
hsa-miR-4456	NA	NA	NA	NA
hsa-miR-4457	NA	NA	NA	NA
hsa-miR-4458	0.77052	2.62897	0.769455	NA
hsa-miR-4460	NA	NA	NA	NA
hsa-miR-4462	NA	NA	NA	NA
hsa-miR-4463	1.62056	4.99554	0.745635	NA
hsa-miR-4464	NA	NA	NA	NA
hsa-miR-4465	NA	NA	NA	NA
hsa-miR-4466	2.45691	2.63416	0.350969	NA
hsa-miR-4467	-0.0736244	1.7979	0.967336	NA
hsa-miR-4468	NA	NA	NA	NA
hsa-miR-4469	2.55307	2.66451	0.337974	NA
hsa-miR-4470	-0.330963	0.538098	0.538514	0.854188
hsa-miR-4471	NA	NA	NA	NA
hsa-miR-4472	NA	NA	NA	NA
hsa-miR-4473	-0.124692	0.320741	0.697451	0.932262
hsa-miR-4474-3p	-0.815303	0.834325	0.32847	0.691046
hsa-miR-4474-5p	NA	NA	NA	NA
hsa-miR-4475	NA	NA	NA	NA
hsa-miR-4476	NA	NA	NA	NA
hsa-miR-4477a	1.62056	4.99554	0.745635	NA
hsa-miR-4477b	-1.02478	1.1564	0.37552	0.729636
hsa-miR-4478	2.59727	4.68881	0.579627	NA
hsa-miR-4479	1.70748	3.05533	0.576262	NA
hsa-miR-448	-5.31276	0.47137	1.82669e-29	1.85591e-27
hsa-miR-4480	NA	NA	NA	NA
hsa-miR-4481	NA	NA	NA	NA
hsa-miR-4482-3p	NA	NA	NA	NA
hsa-miR-4482-5p	1.10017	3.42304	0.747906	NA
hsa-miR-4483	0.22472	4.57497	0.960824	NA
hsa-miR-4484	1.48932	2.3059	0.51836	NA
hsa-miR-4485-3p	1.57197	1.13178	0.164851	0.4837
hsa-miR-4485-5p	1.70748	3.05533	0.576262	NA
hsa-miR-4486	NA	NA	NA	NA
hsa-miR-4487	NA	NA	NA	NA
hsa-miR-4488	0.393172	0.549984	0.474684	0.828657
hsa-miR-4489	NA	NA	NA	NA
hsa-miR-4490	NA	NA	NA	NA
hsa-miR-4491	NA	NA	NA	NA
hsa-miR-4492	1.76457	1.53741	0.251072	0.613194
hsa-miR-4493	NA	NA	NA	NA
hsa-miR-4494	NA	NA	NA	NA
hsa-miR-4495	1.65919	4.99283	0.739651	NA
hsa-miR-4496	NA	NA	NA	NA
hsa-miR-4497	1.90559	2.33087	0.413617	NA
hsa-miR-4498	-0.267303	1.35448	0.843555	0.967365
hsa-miR-4499	NA	NA	NA	NA
hsa-miR-449a	0.929564	0.668939	0.164647	0.4837
hsa-miR-449b-3p	1.2315	3.50745	0.725505	NA
hsa-miR-449b-5p	0.72758	1.9266	0.705691	NA
hsa-miR-449c-3p	NA	NA	NA	NA
hsa-miR-449c-5p	0.985589	0.476895	0.0387642	0.184903
hsa-miR-4500	NA	NA	NA	NA
hsa-miR-4501	0.564401	2.00909	0.778769	NA
hsa-miR-4502	NA	NA	NA	NA
hsa-miR-4503	-1.37758	4.97798	0.781984	NA
hsa-miR-4504	0.849879	0.579318	0.142367	0.459189
hsa-miR-4505	NA	NA	NA	NA
hsa-miR-4506	NA	NA	NA	NA
hsa-miR-4507	0.198626	2.09854	0.924593	NA
hsa-miR-4508	1.0988	1.05154	0.296053	0.663994
hsa-miR-4509	NA	NA	NA	NA
hsa-miR-450a-1-3p	1.68126	1.09624	0.125114	0.423719
hsa-miR-450a-2-3p	0.775025	0.647981	0.231672	0.588447
hsa-miR-450a-5p	1.26244	0.322115	8.88398e-05	0.0011572
hsa-miR-450b-3p	NA	NA	NA	NA
hsa-miR-450b-5p	1.35417	0.324703	3.03941e-05	0.000450202
hsa-miR-4510	0.31188	0.318904	0.328087	0.691046
hsa-miR-4511	-1.5043	1.66435	0.366081	0.725577
hsa-miR-4512	-1.37758	4.97798	0.781984	NA
hsa-miR-4513	NA	NA	NA	NA
hsa-miR-4514	NA	NA	NA	NA
hsa-miR-4515	-2.19444	1.4032	0.117845	0.408636
hsa-miR-4516	2.7502	1.25509	0.0284344	0.153667
hsa-miR-4517	0.888818	2.08865	0.670439	NA
hsa-miR-4518	NA	NA	NA	NA
hsa-miR-4519	NA	NA	NA	NA
hsa-miR-451a	-0.714737	1.29187	0.580088	0.880057
hsa-miR-451b	NA	NA	NA	NA
hsa-miR-452-3p	NA	NA	NA	NA
hsa-miR-452-5p	2.56223	0.488148	1.53035e-07	3.70199e-06
hsa-miR-4520-2-3p	1.21881	1.14596	0.287526	0.653789
hsa-miR-4520-3p	0.674322	1.06118	0.525139	0.851728
hsa-miR-4520-5p	0.22472	4.57497	0.960824	NA
hsa-miR-4521	1.06523	0.268105	7.09189e-05	0.000935761
hsa-miR-4522	-0.629674	1.42901	0.659476	0.914393
hsa-miR-4523	-0.445425	2.60514	0.86424	NA
hsa-miR-4524a-3p	0.102023	4.34524	0.981268	NA
hsa-miR-4524a-5p	NA	NA	NA	NA
hsa-miR-4524b-3p	NA	NA	NA	NA
hsa-miR-4524b-5p	NA	NA	NA	NA
hsa-miR-4525	0.260986	4.52367	0.953993	NA
hsa-miR-4526	-1.2059	4.98898	0.809003	NA
hsa-miR-4527	NA	NA	NA	NA
hsa-miR-4528	0.0263643	0.670313	0.968626	0.992061
hsa-miR-4529-3p	-1.37758	4.97798	0.781984	NA
hsa-miR-4529-5p	NA	NA	NA	NA
hsa-miR-4530	1.62056	4.99554	0.745635	NA
hsa-miR-4531	NA	NA	NA	NA
hsa-miR-4533	NA	NA	NA	NA
hsa-miR-4534	NA	NA	NA	NA
hsa-miR-4535	NA	NA	NA	NA
hsa-miR-4536-3p	-1.37758	4.97798	0.781984	NA
hsa-miR-4536-5p	-1.26689	1.46849	0.388294	0.745758
hsa-miR-4537	NA	NA	NA	NA
hsa-miR-4538	NA	NA	NA	NA
hsa-miR-4539	NA	NA	NA	NA
hsa-miR-454-3p	0.339682	0.258341	0.188557	0.524535
hsa-miR-454-5p	0.0791191	0.294266	0.78803	0.965788
hsa-miR-4540	NA	NA	NA	NA
hsa-miR-455-3p	0.906199	0.372144	0.0148887	0.0951377
hsa-miR-455-5p	0.959809	0.266601	0.000318005	0.00358993
hsa-miR-4632-3p	NA	NA	NA	NA
hsa-miR-4632-5p	NA	NA	NA	NA
hsa-miR-4633-3p	NA	NA	NA	NA
hsa-miR-4633-5p	NA	NA	NA	NA
hsa-miR-4634	NA	NA	NA	NA
hsa-miR-4635	-1.4586	3.14407	0.642705	NA
hsa-miR-4636	0.51231	1.42385	0.718993	0.939351
hsa-miR-4637	-0.678382	3.91645	0.862484	NA
hsa-miR-4638-3p	3.66628	3.47787	0.291803	NA
hsa-miR-4638-5p	-0.76557	1.38789	0.581219	0.880057
hsa-miR-4639-3p	NA	NA	NA	NA
hsa-miR-4639-5p	-0.165266	1.02902	0.872404	0.97617
hsa-miR-4640-3p	-0.231566	1.08267	0.830638	0.967365
hsa-miR-4640-5p	-0.232273	2.02405	0.908638	NA
hsa-miR-4641	0.0656508	4.38853	0.988064	NA
hsa-miR-4642	NA	NA	NA	NA
hsa-miR-4643	NA	NA	NA	NA
hsa-miR-4644	0.260986	4.52367	0.953993	NA
hsa-miR-4645-3p	1.62056	4.99554	0.745635	NA
hsa-miR-4645-5p	NA	NA	NA	NA
hsa-miR-4646-3p	-1.96575	3.06332	0.521065	NA
hsa-miR-4646-5p	NA	NA	NA	NA
hsa-miR-4647	0.355823	3.33712	0.915086	NA
hsa-miR-4648	0.552749	2.04919	0.78736	NA
hsa-miR-4649-3p	NA	NA	NA	NA
hsa-miR-4649-5p	2.63207	4.2426	0.535	NA
hsa-miR-4650-3p	3.5955	2.15556	0.0953137	NA
hsa-miR-4650-5p	NA	NA	NA	NA
hsa-miR-4651	-0.496518	2.34169	0.832081	NA
hsa-miR-4652-3p	NA	NA	NA	NA
hsa-miR-4652-5p	-4.58341	2.40943	0.0571344	NA
hsa-miR-4653-3p	NA	NA	NA	NA
hsa-miR-4653-5p	1.65919	4.99283	0.739651	NA
hsa-miR-4654	1.06067	1.61452	0.511208	0.847403
hsa-miR-4655-3p	NA	NA	NA	NA
hsa-miR-4655-5p	NA	NA	NA	NA
hsa-miR-4656	1.28191	2.83414	0.651045	NA
hsa-miR-4657	NA	NA	NA	NA
hsa-miR-4658	NA	NA	NA	NA
hsa-miR-4659a-3p	-0.287081	0.561541	0.609184	0.902232
hsa-miR-4659a-5p	1.62056	4.99554	0.745635	NA
hsa-miR-4659b-3p	-0.965091	3.70585	0.794537	NA
hsa-miR-4659b-5p	NA	NA	NA	NA
hsa-miR-466	1.62056	4.99554	0.745635	NA
hsa-miR-4660	-0.244437	0.843821	0.772062	0.960116
hsa-miR-4661-3p	-0.554639	2.28319	0.808065	NA
hsa-miR-4661-5p	-0.682761	0.947375	0.471102	0.826666
hsa-miR-4662a-3p	-2.68382	4.33172	0.535538	NA
hsa-miR-4662a-5p	-0.197376	0.508501	0.697903	0.932262
hsa-miR-4662b	-0.27073	2.38653	0.909681	NA
hsa-miR-4663	NA	NA	NA	NA
hsa-miR-4664-3p	0.699406	1.72747	0.685572	NA
hsa-miR-4664-5p	-1.2059	4.98898	0.809003	NA
hsa-miR-4665-3p	NA	NA	NA	NA
hsa-miR-4665-5p	-0.625688	1.01159	0.536232	0.854188
hsa-miR-4666a-3p	NA	NA	NA	NA
hsa-miR-4666a-5p	-2.7952	3.82376	0.464774	NA
hsa-miR-4666b	NA	NA	NA	NA
hsa-miR-4667-3p	0.260986	4.52367	0.953993	NA
hsa-miR-4667-5p	-3.61327	3.05011	0.23616	NA
hsa-miR-4668-3p	NA	NA	NA	NA
hsa-miR-4668-5p	-1.25699	2.09633	0.548762	NA
hsa-miR-4669	1.50226	2.26556	0.507275	NA
hsa-miR-4670-3p	-1.2059	4.98898	0.809003	NA
hsa-miR-4670-5p	3.25115	3.88624	0.402829	NA
hsa-miR-4671-3p	-3.61327	3.05011	0.23616	NA
hsa-miR-4671-5p	-2.26135	4.45554	0.611779	NA
hsa-miR-4672	0.60882	2.9539	0.836707	NA
hsa-miR-4673	0.888206	2.81413	0.752288	NA
hsa-miR-4674	-0.645785	3.88644	0.868028	NA
hsa-miR-4675	NA	NA	NA	NA
hsa-miR-4676-3p	0.203562	1.76876	0.908376	NA
hsa-miR-4676-5p	1.62056	4.99554	0.745635	NA
hsa-miR-4677-3p	-0.194828	0.331017	0.556146	0.865305
hsa-miR-4677-5p	-0.810458	0.691709	0.241328	0.600194
hsa-miR-4678	NA	NA	NA	NA
hsa-miR-4679	1.65919	4.99283	0.739651	NA
hsa-miR-4680-3p	-1.2059	4.98898	0.809003	NA
hsa-miR-4680-5p	NA	NA	NA	NA
hsa-miR-4681	NA	NA	NA	NA
hsa-miR-4682	-2.40776	4.66567	0.605813	NA
hsa-miR-4683	-1.87273	2.89131	0.517171	NA
hsa-miR-4684-3p	-0.450338	0.638737	0.480782	0.830139
hsa-miR-4684-5p	-0.933776	1.35024	0.489211	0.839017
hsa-miR-4685-3p	-1.2059	4.98898	0.809003	NA
hsa-miR-4685-5p	NA	NA	NA	NA
hsa-miR-4686	NA	NA	NA	NA
hsa-miR-4687-3p	1.69805	1.61653	0.293521	0.661235
hsa-miR-4687-5p	-3.33517	3.30765	0.313299	NA
hsa-miR-4688	0.260986	4.52367	0.953993	NA
hsa-miR-4689	0.184017	1.71825	0.914713	NA
hsa-miR-4690-3p	-0.299499	1.44672	0.835994	0.967365
hsa-miR-4690-5p	-0.965091	3.70585	0.794537	NA
hsa-miR-4691-3p	0.220458	1.14002	0.846661	0.967365
hsa-miR-4691-5p	NA	NA	NA	NA
hsa-miR-4692	NA	NA	NA	NA
hsa-miR-4693-3p	-1.37758	4.97798	0.781984	NA
hsa-miR-4693-5p	NA	NA	NA	NA
hsa-miR-4694-3p	NA	NA	NA	NA
hsa-miR-4694-5p	NA	NA	NA	NA
hsa-miR-4695-3p	-1.80468	2.14933	0.401107	NA
hsa-miR-4695-5p	NA	NA	NA	NA
hsa-miR-4696	NA	NA	NA	NA
hsa-miR-4697-3p	2.66608	4.58863	0.561228	NA
hsa-miR-4697-5p	NA	NA	NA	NA
hsa-miR-4698	NA	NA	NA	NA
hsa-miR-4699-3p	-0.356406	2.64072	0.892639	NA
hsa-miR-4699-5p	-0.796983	3.51201	0.820478	NA
hsa-miR-4700-3p	NA	NA	NA	NA
hsa-miR-4700-5p	NA	NA	NA	NA
hsa-miR-4701-3p	1.62056	4.99554	0.745635	NA
hsa-miR-4701-5p	NA	NA	NA	NA
hsa-miR-4703-3p	NA	NA	NA	NA
hsa-miR-4703-5p	NA	NA	NA	NA
hsa-miR-4704-3p	NA	NA	NA	NA
hsa-miR-4704-5p	NA	NA	NA	NA
hsa-miR-4705	-0.820098	0.491287	0.0950608	0.36309
hsa-miR-4706	0.573558	2.23081	0.797096	NA
hsa-miR-4707-3p	-2.9932	3.95198	0.448814	NA
hsa-miR-4707-5p	-1.5625	1.76857	0.376978	NA
hsa-miR-4708-3p	NA	NA	NA	NA
hsa-miR-4708-5p	NA	NA	NA	NA
hsa-miR-4709-3p	2.27212	1.99528	0.25481	NA
hsa-miR-4709-5p	-0.0819616	1.08453	0.939758	0.985048
hsa-miR-4710	NA	NA	NA	NA
hsa-miR-4711-3p	NA	NA	NA	NA
hsa-miR-4711-5p	NA	NA	NA	NA
hsa-miR-4712-3p	-0.827091	3.53524	0.815019	NA
hsa-miR-4712-5p	NA	NA	NA	NA
hsa-miR-4713-3p	-1.37758	4.97798	0.781984	NA
hsa-miR-4713-5p	-1.2059	4.98898	0.809003	NA
hsa-miR-4714-3p	NA	NA	NA	NA
hsa-miR-4714-5p	-1.37758	4.97798	0.781984	NA
hsa-miR-4715-3p	NA	NA	NA	NA
hsa-miR-4715-5p	NA	NA	NA	NA
hsa-miR-4716-3p	-1.2059	4.98898	0.809003	NA
hsa-miR-4716-5p	NA	NA	NA	NA
hsa-miR-4717-3p	0.1372	0.758781	0.856512	0.967365
hsa-miR-4717-5p	NA	NA	NA	NA
hsa-miR-4718	NA	NA	NA	NA
hsa-miR-4719	NA	NA	NA	NA
hsa-miR-4720-3p	NA	NA	NA	NA
hsa-miR-4720-5p	NA	NA	NA	NA
hsa-miR-4721	NA	NA	NA	NA
hsa-miR-4722-3p	NA	NA	NA	NA
hsa-miR-4722-5p	NA	NA	NA	NA
hsa-miR-4723-3p	NA	NA	NA	NA
hsa-miR-4723-5p	-2.7952	3.82376	0.464774	NA
hsa-miR-4724-3p	NA	NA	NA	NA
hsa-miR-4724-5p	NA	NA	NA	NA
hsa-miR-4725-3p	NA	NA	NA	NA
hsa-miR-4725-5p	NA	NA	NA	NA
hsa-miR-4726-3p	NA	NA	NA	NA
hsa-miR-4726-5p	-0.36266	1.39087	0.794291	0.967171
hsa-miR-4727-3p	1.12425	3.65436	0.758351	NA
hsa-miR-4727-5p	NA	NA	NA	NA
hsa-miR-4728-3p	-0.0839248	2.22136	0.969862	NA
hsa-miR-4728-5p	1.65919	4.99283	0.739651	NA
hsa-miR-4729	-1.2059	4.98898	0.809003	NA
hsa-miR-4730	NA	NA	NA	NA
hsa-miR-4731-3p	NA	NA	NA	NA
hsa-miR-4731-5p	0.203562	1.76876	0.908376	NA
hsa-miR-4732-3p	NA	NA	NA	NA
hsa-miR-4732-5p	NA	NA	NA	NA
hsa-miR-4733-3p	0.174122	1.7319	0.919917	NA
hsa-miR-4733-5p	-0.899208	2.04913	0.660789	NA
hsa-miR-4734	-1.1403	1.3808	0.408904	0.770773
hsa-miR-4735-3p	1.62056	4.99554	0.745635	NA
hsa-miR-4735-5p	0.558953	2.21046	0.80037	NA
hsa-miR-4736	NA	NA	NA	NA
hsa-miR-4737	NA	NA	NA	NA
hsa-miR-4738-3p	-1.04098	1.55176	0.502322	0.843229
hsa-miR-4738-5p	NA	NA	NA	NA
hsa-miR-4739	NA	NA	NA	NA
hsa-miR-4740-3p	NA	NA	NA	NA
hsa-miR-4740-5p	NA	NA	NA	NA
hsa-miR-4741	-0.0148053	0.807149	0.985365	0.99775
hsa-miR-4742-3p	-0.821641	0.831301	0.322967	0.689112
hsa-miR-4742-5p	-0.431011	0.676354	0.523958	0.851728
hsa-miR-4743-3p	-2.26135	4.45554	0.611779	NA
hsa-miR-4743-5p	-0.52662	1.08794	0.628349	0.90691
hsa-miR-4744	3.94725	2.94757	0.180521	NA
hsa-miR-4745-3p	0.22472	4.57497	0.960824	NA
hsa-miR-4745-5p	1.61748	2.41923	0.503755	NA
hsa-miR-4746-3p	NA	NA	NA	NA
hsa-miR-4746-5p	-0.358553	0.455413	0.431098	0.786721
hsa-miR-4747-3p	-1.2059	4.98898	0.809003	NA
hsa-miR-4747-5p	NA	NA	NA	NA
hsa-miR-4748	-2.26135	4.45554	0.611779	NA
hsa-miR-4749-3p	1.72093	3.27557	0.599317	NA
hsa-miR-4749-5p	1.32012	2.15998	0.541085	NA
hsa-miR-4750-3p	NA	NA	NA	NA
hsa-miR-4750-5p	-0.884387	1.58402	0.576627	0.880057
hsa-miR-4751	NA	NA	NA	NA
hsa-miR-4752	NA	NA	NA	NA
hsa-miR-4753-3p	-1.2059	4.98898	0.809003	NA
hsa-miR-4753-5p	-2.7952	3.82376	0.464774	NA
hsa-miR-4754	0.888206	2.81413	0.752288	NA
hsa-miR-4755-3p	1.20059	3.80128	0.752125	NA
hsa-miR-4755-5p	-0.105359	0.948645	0.911567	0.984813
hsa-miR-4756-3p	NA	NA	NA	NA
hsa-miR-4756-5p	NA	NA	NA	NA
hsa-miR-4757-3p	NA	NA	NA	NA
hsa-miR-4757-5p	NA	NA	NA	NA
hsa-miR-4758-3p	-1.2059	4.98898	0.809003	NA
hsa-miR-4758-5p	NA	NA	NA	NA
hsa-miR-4759	NA	NA	NA	NA
hsa-miR-4760-3p	NA	NA	NA	NA
hsa-miR-4760-5p	-4.26147	2.59193	0.100149	NA
hsa-miR-4761-3p	NA	NA	NA	NA
hsa-miR-4761-5p	NA	NA	NA	NA
hsa-miR-4762-3p	0.6411	1.72225	0.70971	NA
hsa-miR-4762-5p	-1.2059	4.98898	0.809003	NA
hsa-miR-4763-3p	1.62056	4.99554	0.745635	NA
hsa-miR-4763-5p	2.63207	4.2426	0.535	NA
hsa-miR-4764-3p	NA	NA	NA	NA
hsa-miR-4764-5p	-0.669236	2.70461	0.804565	NA
hsa-miR-4765	2.63207	4.2426	0.535	NA
hsa-miR-4766-3p	-2.10079	4.90479	0.668422	NA
hsa-miR-4766-5p	2.66608	4.58863	0.561228	NA
hsa-miR-4767	-0.928975	2.74424	0.734973	NA
hsa-miR-4768-3p	1.62056	4.99554	0.745635	NA
hsa-miR-4768-5p	0.0819671	3.2039	0.97959	NA
hsa-miR-4769-3p	NA	NA	NA	NA
hsa-miR-4769-5p	NA	NA	NA	NA
hsa-miR-4770	NA	NA	NA	NA
hsa-miR-4771	NA	NA	NA	NA
hsa-miR-4772-3p	NA	NA	NA	NA
hsa-miR-4772-5p	NA	NA	NA	NA
hsa-miR-4773	-1.2059	4.98898	0.809003	NA
hsa-miR-4774-3p	NA	NA	NA	NA
hsa-miR-4774-5p	-1.70734	1.51768	0.260601	0.623931
hsa-miR-4775	-0.428333	0.957168	0.654514	0.914393
hsa-miR-4776-3p	NA	NA	NA	NA
hsa-miR-4776-5p	NA	NA	NA	NA
hsa-miR-4777-3p	NA	NA	NA	NA
hsa-miR-4777-5p	NA	NA	NA	NA
hsa-miR-4778-3p	NA	NA	NA	NA
hsa-miR-4778-5p	NA	NA	NA	NA
hsa-miR-4779	-1.37758	4.97798	0.781984	NA
hsa-miR-4780	NA	NA	NA	NA
hsa-miR-4781-3p	0.633954	0.778388	0.415391	0.778112
hsa-miR-4781-5p	1.62056	4.99554	0.745635	NA
hsa-miR-4782-3p	NA	NA	NA	NA
hsa-miR-4782-5p	-2.68382	4.33172	0.535538	NA
hsa-miR-4783-3p	-1.96575	3.06332	0.521065	NA
hsa-miR-4783-5p	NA	NA	NA	NA
hsa-miR-4784	1.65919	4.99283	0.739651	NA
hsa-miR-4785	3.22822	3.58397	0.367727	NA
hsa-miR-4786-3p	NA	NA	NA	NA
hsa-miR-4786-5p	0.735715	1.51019	0.62614	0.90691
hsa-miR-4787-3p	0.153616	0.526273	0.770368	0.959184
hsa-miR-4787-5p	-0.796983	3.51201	0.820478	NA
hsa-miR-4788	-1.0847	2.43372	0.655816	NA
hsa-miR-4789-3p	NA	NA	NA	NA
hsa-miR-4789-5p	NA	NA	NA	NA
hsa-miR-4790-3p	NA	NA	NA	NA
hsa-miR-4790-5p	NA	NA	NA	NA
hsa-miR-4791	0.442482	0.446203	0.321363	0.689112
hsa-miR-4793-3p	-0.579967	0.739234	0.432717	0.786721
hsa-miR-4793-5p	NA	NA	NA	NA
hsa-miR-4794	0.956237	2.11008	0.650422	NA
hsa-miR-4795-3p	0.649779	1.72048	0.705674	NA
hsa-miR-4795-5p	3.20577	3.60681	0.374105	NA
hsa-miR-4796-3p	-0.21717	1.99592	0.913356	NA
hsa-miR-4796-5p	0.964274	1.08828	0.37559	0.729636
hsa-miR-4797-3p	-0.445425	2.60514	0.86424	NA
hsa-miR-4797-5p	-2.40776	4.66567	0.605813	NA
hsa-miR-4798-3p	NA	NA	NA	NA
hsa-miR-4798-5p	-0.149925	1.00227	0.881092	0.979435
hsa-miR-4799-3p	NA	NA	NA	NA
hsa-miR-4799-5p	1.62056	4.99554	0.745635	NA
hsa-miR-4800-3p	NA	NA	NA	NA
hsa-miR-4800-5p	NA	NA	NA	NA
hsa-miR-4801	NA	NA	NA	NA
hsa-miR-4802-3p	NA	NA	NA	NA
hsa-miR-4802-5p	NA	NA	NA	NA
hsa-miR-4803	-0.682684	0.600771	0.255812	0.618821
hsa-miR-4804-3p	1.2315	3.50745	0.725505	NA
hsa-miR-4804-5p	-1.21917	0.995188	0.220549	0.571628
hsa-miR-483-3p	4.7085	0.510713	2.98596e-20	2.33364e-18
hsa-miR-483-5p	5.22743	0.671621	7.0652e-15	4.2225e-13
hsa-miR-484	-0.167468	0.244018	0.492527	0.839609
hsa-miR-485-3p	-0.41039	0.338847	0.225844	0.579438
hsa-miR-485-5p	0.0528844	0.366257	0.885191	0.980757
hsa-miR-486-3p	-0.148509	0.370191	0.688296	0.928697
hsa-miR-486-5p	0.0042491	0.292437	0.988407	0.99775
hsa-miR-487a-3p	0.666042	0.519957	0.200209	0.536709
hsa-miR-487a-5p	-0.440274	0.706049	0.532907	0.853997
hsa-miR-487b-3p	0.201988	0.348155	0.561803	0.866229
hsa-miR-487b-5p	0.187192	0.978144	0.848232	0.967365
hsa-miR-488-3p	-1.23117	0.307547	6.2496e-05	0.000835473
hsa-miR-488-5p	-0.667824	0.390269	0.0870463	0.344418
hsa-miR-489-3p	-1.84726	0.898239	0.0397311	0.188118
hsa-miR-489-5p	NA	NA	NA	NA
hsa-miR-490-3p	-0.117429	0.409527	0.774309	0.960559
hsa-miR-490-5p	0.239526	0.534874	0.654285	0.914393
hsa-miR-491-3p	-0.489375	1.67821	0.770589	NA
hsa-miR-491-5p	-0.0968427	0.28631	0.735179	0.944107
hsa-miR-492	NA	NA	NA	NA
hsa-miR-493-3p	-1.46559	0.858518	0.0877995	0.344418
hsa-miR-493-5p	-1.86456	0.651341	0.00420117	0.0333468
hsa-miR-494-3p	0.173815	0.354372	0.62379	0.906682
hsa-miR-494-5p	1.53972	2.45382	0.530346	NA
hsa-miR-495-3p	0.403048	0.30613	0.187976	0.524535
hsa-miR-495-5p	NA	NA	NA	NA
hsa-miR-496	0.402734	1.55641	0.795822	0.967171
hsa-miR-497-3p	-1.2059	4.98898	0.809003	NA
hsa-miR-497-5p	0.862137	0.641889	0.179231	0.511348
hsa-miR-498-3p	NA	NA	NA	NA
hsa-miR-498-5p	1.65919	4.99283	0.739651	NA
hsa-miR-4999-3p	0.0200837	3.23672	0.995049	NA
hsa-miR-4999-5p	-0.391839	0.813742	0.630142	0.90691
hsa-miR-499a-3p	1.20059	3.80128	0.752125	NA
hsa-miR-499a-5p	0.00949102	0.283093	0.973255	0.992798
hsa-miR-499b-3p	0.0562427	3.00175	0.985051	NA
hsa-miR-499b-5p	0.148317	1.67543	0.92946	0.984848
hsa-miR-5000-3p	1.44159	1.92227	0.45329	NA
hsa-miR-5000-5p	1.62056	4.99554	0.745635	NA
hsa-miR-5001-3p	0.440789	0.941824	0.639773	0.908777
hsa-miR-5001-5p	-1.13016	1.14296	0.322764	0.689112
hsa-miR-5002-3p	-0.00985232	1.00121	0.992149	0.998534
hsa-miR-5002-5p	-0.661384	0.319767	0.0386087	0.184903
hsa-miR-5003-3p	0.543359	2.24085	0.808409	NA
hsa-miR-5003-5p	1.20059	3.80128	0.752125	NA
hsa-miR-5004-3p	-0.772312	0.750228	0.303274	0.67707
hsa-miR-5004-5p	-0.609297	1.568	0.697584	0.932262
hsa-miR-5006-3p	0.838929	1.66016	0.613328	0.905122
hsa-miR-5006-5p	NA	NA	NA	NA
hsa-miR-5007-3p	NA	NA	NA	NA
hsa-miR-5007-5p	NA	NA	NA	NA
hsa-miR-5008-3p	NA	NA	NA	NA
hsa-miR-5008-5p	1.65919	4.99283	0.739651	NA
hsa-miR-5009-3p	NA	NA	NA	NA
hsa-miR-5009-5p	-0.697537	1.54268	0.651155	0.913775
hsa-miR-500a-3p	0.281029	0.241525	0.244602	0.606136
hsa-miR-500a-5p	0.911357	0.53167	0.0865028	0.344418
hsa-miR-500b-3p	0.285367	0.647482	0.659405	0.914393
hsa-miR-500b-5p	0.769273	0.760006	0.311446	0.682346
hsa-miR-501-3p	0.196988	0.2427	0.416992	0.778112
hsa-miR-501-5p	0.332736	0.368306	0.366301	0.725577
hsa-miR-5010-3p	-0.333783	0.358404	0.351696	0.717517
hsa-miR-5010-5p	0.02894	1.69876	0.986408	NA
hsa-miR-5011-3p	1.28191	2.83414	0.651045	NA
hsa-miR-5011-5p	-2.26135	4.45554	0.611779	NA
hsa-miR-502-3p	0.290454	0.272453	0.286393	0.653789
hsa-miR-502-5p	1.92637	1.35271	0.154422	0.478332
hsa-miR-503-3p	3.52677	2.21586	0.111474	NA
hsa-miR-503-5p	1.27739	0.315542	5.16025e-05	0.000728169
hsa-miR-504-3p	0.832036	1.91012	0.663132	NA
hsa-miR-504-5p	-0.420757	0.25812	0.103084	0.377416
hsa-miR-5047	NA	NA	NA	NA
hsa-miR-505-3p	-0.334528	0.238166	0.16014	0.483289
hsa-miR-505-5p	-0.869563	0.473789	0.0664557	0.277905
hsa-miR-506-3p	-3.36411	0.56878	3.32687e-09	1.1267e-07
hsa-miR-506-5p	-2.96131	2.33142	0.204022	NA
hsa-miR-507	-1.2059	4.98898	0.809003	NA
hsa-miR-508-3p	-3.19246	0.479084	2.67089e-11	1.17984e-09
hsa-miR-508-5p	-4.46067	1.85427	0.0161451	0.099807
hsa-miR-5087	NA	NA	NA	NA
hsa-miR-5088-3p	NA	NA	NA	NA
hsa-miR-5088-5p	1.2315	3.50745	0.725505	NA
hsa-miR-5089-3p	-0.387778	1.91151	0.839241	NA
hsa-miR-5089-5p	-2.7952	3.82376	0.464774	NA
hsa-miR-509-3-5p	-2.15237	0.481584	7.84533e-06	0.00013067
hsa-miR-509-3p	-3.20136	0.501544	1.7365e-10	6.7857e-09
hsa-miR-509-5p	-2.03658	0.758742	0.00727135	0.052026
hsa-miR-5090	-2.39001	2.59197	0.356486	NA
hsa-miR-5091	0.162164	0.847313	0.848223	0.967365
hsa-miR-5092	NA	NA	NA	NA
hsa-miR-5093	NA	NA	NA	NA
hsa-miR-5094	0.955991	1.18342	0.419195	0.78004
hsa-miR-510-3p	NA	NA	NA	NA
hsa-miR-510-5p	-2.26135	4.45554	0.611779	NA
hsa-miR-5100	-0.0672942	0.344189	0.844989	0.967365
hsa-miR-511-3p	2.63207	4.2426	0.535	NA
hsa-miR-511-5p	-1.65591	1.52654	0.278033	0.651124
hsa-miR-512-3p	-2.34025	2.62453	0.372563	NA
hsa-miR-512-5p	NA	NA	NA	NA
hsa-miR-513a-3p	NA	NA	NA	NA
hsa-miR-513a-5p	-2.33252	1.91388	0.222943	NA
hsa-miR-513b-3p	NA	NA	NA	NA
hsa-miR-513b-5p	-4.00247	2.77418	0.149089	NA
hsa-miR-513c-3p	NA	NA	NA	NA
hsa-miR-513c-5p	-5.18352	2.15605	0.0162088	0.099807
hsa-miR-514a-3p	-1.76462	0.311316	1.4425e-08	4.18738e-07
hsa-miR-514a-5p	-3.1607	1.60033	0.0482649	0.216979
hsa-miR-514b-3p	1.32366	2.59589	0.610118	NA
hsa-miR-514b-5p	-2.09618	2.74453	0.445007	NA
hsa-miR-515-3p	NA	NA	NA	NA
hsa-miR-515-5p	NA	NA	NA	NA
hsa-miR-516a-3p	NA	NA	NA	NA
hsa-miR-516a-5p	0.080608	0.820009	0.921693	0.984813
hsa-miR-516b-3p	NA	NA	NA	NA
hsa-miR-516b-5p	-4.00247	2.77418	0.149089	NA
hsa-miR-517-5p	NA	NA	NA	NA
hsa-miR-517a-3p	-3.09857	3.85535	0.421567	NA
hsa-miR-517b-3p	-3.09857	3.85535	0.421567	NA
hsa-miR-517c-3p	NA	NA	NA	NA
hsa-miR-5186	NA	NA	NA	NA
hsa-miR-5187-3p	-0.746873	2.48492	0.763748	NA
hsa-miR-5187-5p	0.218067	1.75076	0.900875	NA
hsa-miR-5188	0.213356	3.04358	0.944114	NA
hsa-miR-5189-3p	NA	NA	NA	NA
hsa-miR-5189-5p	2.66608	4.58863	0.561228	NA
hsa-miR-518a-3p	NA	NA	NA	NA
hsa-miR-518a-5p	NA	NA	NA	NA
hsa-miR-518b	-1.2059	4.98898	0.809003	NA
hsa-miR-518c-3p	NA	NA	NA	NA
hsa-miR-518c-5p	0.102023	4.34524	0.981268	NA
hsa-miR-518d-3p	NA	NA	NA	NA
hsa-miR-518d-5p	0.260986	4.52367	0.953993	NA
hsa-miR-518e-3p	NA	NA	NA	NA
hsa-miR-518e-5p	0.294118	3.37466	0.930548	NA
hsa-miR-518f-3p	NA	NA	NA	NA
hsa-miR-518f-5p	-1.2059	4.98898	0.809003	NA
hsa-miR-5190	1.65919	4.99283	0.739651	NA
hsa-miR-5191	NA	NA	NA	NA
hsa-miR-5192	NA	NA	NA	NA
hsa-miR-5193	-1.37758	4.97798	0.781984	NA
hsa-miR-5194	NA	NA	NA	NA
hsa-miR-5195-3p	NA	NA	NA	NA
hsa-miR-5195-5p	NA	NA	NA	NA
hsa-miR-5196-3p	NA	NA	NA	NA
hsa-miR-5196-5p	NA	NA	NA	NA
hsa-miR-5197-3p	NA	NA	NA	NA
hsa-miR-5197-5p	NA	NA	NA	NA
hsa-miR-519a-2-5p	NA	NA	NA	NA
hsa-miR-519a-3p	1.05901	3.70164	0.774807	NA
hsa-miR-519a-5p	-0.610731	2.26492	0.787431	NA
hsa-miR-519b-3p	NA	NA	NA	NA
hsa-miR-519b-5p	0.294118	3.37466	0.930548	NA
hsa-miR-519c-3p	NA	NA	NA	NA
hsa-miR-519c-5p	0.294118	3.37466	0.930548	NA
hsa-miR-519d-3p	NA	NA	NA	NA
hsa-miR-519d-5p	NA	NA	NA	NA
hsa-miR-519e-3p	NA	NA	NA	NA
hsa-miR-519e-5p	NA	NA	NA	NA
hsa-miR-520a-3p	0.102023	4.34524	0.981268	NA
hsa-miR-520a-5p	-1.37758	4.97798	0.781984	NA
hsa-miR-520b-3p	NA	NA	NA	NA
hsa-miR-520b-5p	NA	NA	NA	NA
hsa-miR-520c-3p	NA	NA	NA	NA
hsa-miR-520c-5p	0.260986	4.52367	0.953993	NA
hsa-miR-520d-3p	NA	NA	NA	NA
hsa-miR-520d-5p	NA	NA	NA	NA
hsa-miR-520e-3p	NA	NA	NA	NA
hsa-miR-520e-5p	NA	NA	NA	NA
hsa-miR-520f-3p	-0.796983	3.51201	0.820478	NA
hsa-miR-520f-5p	NA	NA	NA	NA
hsa-miR-520g-3p	-2.40776	4.66567	0.605813	NA
hsa-miR-520g-5p	-1.37758	4.97798	0.781984	NA
hsa-miR-520h	NA	NA	NA	NA
hsa-miR-521	NA	NA	NA	NA
hsa-miR-522-3p	0.0173574	0.970027	0.985724	0.99775
hsa-miR-522-5p	0.294118	3.37466	0.930548	NA
hsa-miR-523-3p	NA	NA	NA	NA
hsa-miR-523-5p	0.294118	3.37466	0.930548	NA
hsa-miR-524-3p	NA	NA	NA	NA
hsa-miR-524-5p	NA	NA	NA	NA
hsa-miR-525-3p	NA	NA	NA	NA
hsa-miR-525-5p	NA	NA	NA	NA
hsa-miR-526a-3p	NA	NA	NA	NA
hsa-miR-526a-5p	0.260986	4.52367	0.953993	NA
hsa-miR-526b-3p	NA	NA	NA	NA
hsa-miR-526b-5p	-3.18383	3.44342	0.355168	NA
hsa-miR-527	NA	NA	NA	NA
hsa-miR-532-3p	0.39712	0.31467	0.206942	0.552248
hsa-miR-532-5p	0.352211	0.251768	0.161827	0.483289
hsa-miR-539-3p	0.72475	0.612265	0.236524	0.597533
hsa-miR-539-5p	0.542378	0.556937	0.330126	0.691046
hsa-miR-541-3p	-0.806049	1.18142	0.495066	0.839711
hsa-miR-541-5p	1.84832	3.3362	0.579566	NA
hsa-miR-542-3p	1.4817	0.273473	6.02466e-08	1.53026e-06
hsa-miR-542-5p	1.22446	2.00256	0.540904	NA
hsa-miR-543	-0.0406952	0.285625	0.886703	0.981164
hsa-miR-544a	NA	NA	NA	NA
hsa-miR-544b	NA	NA	NA	NA
hsa-miR-545-3p	-2.13987	1.91039	0.262662	NA
hsa-miR-545-5p	NA	NA	NA	NA
hsa-miR-548a-3p	-0.773769	0.657244	0.239079	0.599568
hsa-miR-548a-5p	NA	NA	NA	NA
hsa-miR-548aa	-0.180028	0.930277	0.846551	0.967365
hsa-miR-548ab	-0.991905	0.739261	0.179677	0.511348
hsa-miR-548ac	NA	NA	NA	NA
hsa-miR-548ad-3p	NA	NA	NA	NA
hsa-miR-548ad-5p	-1.15024	0.753324	0.12679	0.425146
hsa-miR-548ae-3p	-2.7952	3.82376	0.464774	NA
hsa-miR-548ae-5p	-0.00353931	0.536464	0.994736	0.998534
hsa-miR-548ag	-0.00224708	1.35249	0.998674	0.998674
hsa-miR-548ah-3p	-0.46104	0.282068	0.102155	0.377415
hsa-miR-548ah-5p	-0.837092	0.407796	0.0400996	0.188617
hsa-miR-548ai	0.102023	4.34524	0.981268	NA
hsa-miR-548aj-3p	1.20059	3.80128	0.752125	NA
hsa-miR-548aj-5p	0.543359	2.24085	0.808409	NA
hsa-miR-548ak	-1.4586	3.14407	0.642705	NA
hsa-miR-548al	0.436187	1.4515	0.763789	0.956856
hsa-miR-548am-3p	-0.597442	0.366707	0.103269	0.377416
hsa-miR-548am-5p	0.343051	1.57923	0.828031	0.967365
hsa-miR-548an	0.217752	2.41363	0.928114	NA
hsa-miR-548ao-3p	-2.29058	1.86045	0.218249	NA
hsa-miR-548ao-5p	NA	NA	NA	NA
hsa-miR-548ap-3p	NA	NA	NA	NA
hsa-miR-548ap-5p	1.16235	1.5634	0.457193	0.807841
hsa-miR-548aq-3p	0.467885	0.576523	0.417042	0.778112
hsa-miR-548aq-5p	NA	NA	NA	NA
hsa-miR-548ar-3p	-0.638549	0.897613	0.476845	0.82958
hsa-miR-548ar-5p	1.68586	3.06794	0.582657	NA
hsa-miR-548as-3p	NA	NA	NA	NA
hsa-miR-548as-5p	-0.712598	2.10054	0.734425	NA
hsa-miR-548at-3p	0.102023	4.34524	0.981268	NA
hsa-miR-548at-5p	0.550165	1.61338	0.733102	0.94402
hsa-miR-548au-3p	NA	NA	NA	NA
hsa-miR-548au-5p	-0.299827	1.77933	0.866186	NA
hsa-miR-548av-3p	-0.476427	0.536809	0.374801	0.729636
hsa-miR-548av-5p	NA	NA	NA	NA
hsa-miR-548aw	-0.796983	3.51201	0.820478	NA
hsa-miR-548ax	NA	NA	NA	NA
hsa-miR-548ay-3p	-0.0249056	0.687858	0.971117	0.992798
hsa-miR-548ay-5p	-1.32178	0.505733	0.0089597	0.0610943
hsa-miR-548az-3p	0.237121	2.40646	0.921507	NA
hsa-miR-548az-5p	0.408645	0.661003	0.536431	0.854188
hsa-miR-548b-3p	-0.306706	2.2424	0.891208	NA
hsa-miR-548b-5p	0.191218	0.436836	0.66158	0.91451
hsa-miR-548ba	0.428913	0.60151	0.475808	0.829196
hsa-miR-548bb-3p	0.260986	4.52367	0.953993	NA
hsa-miR-548bb-5p	2.63207	4.2426	0.535	NA
hsa-miR-548bc	-0.0901769	0.542156	0.867897	0.973271
hsa-miR-548c-3p	1.65919	4.99283	0.739651	NA
hsa-miR-548c-5p	0.135857	1.53766	0.929596	0.984848
hsa-miR-548d-3p	-0.796983	3.51201	0.820478	NA
hsa-miR-548d-5p	-0.534221	0.46047	0.245981	0.607756
hsa-miR-548e-3p	-0.0151711	0.308643	0.960796	0.992061
hsa-miR-548e-5p	0.956237	2.11008	0.650422	NA
hsa-miR-548f-3p	-0.316199	0.627512	0.614337	0.905122
hsa-miR-548f-5p	NA	NA	NA	NA
hsa-miR-548g-3p	0.198191	2.59577	0.939139	NA
hsa-miR-548g-5p	0.104763	2.11635	0.960519	NA
hsa-miR-548h-3p	2.46647	2.03088	0.224562	NA
hsa-miR-548h-5p	0.586249	0.546216	0.28314	0.652314
hsa-miR-548i	-0.394858	1.20339	0.742819	0.94633
hsa-miR-548j-3p	0.873995	1.11187	0.431835	0.786721
hsa-miR-548j-5p	0.532117	0.550335	0.333596	0.695963
hsa-miR-548k	0.346207	0.383015	0.366049	0.725577
hsa-miR-548l	-0.615979	0.654845	0.346886	0.713419
hsa-miR-548m	-0.796983	3.51201	0.820478	NA
hsa-miR-548n	0.728255	0.534412	0.17297	0.499254
hsa-miR-548o-3p	-0.12947	0.280841	0.644793	0.908777
hsa-miR-548o-5p	0.135857	1.53766	0.929596	0.984848
hsa-miR-548p	-0.464991	0.283107	0.100496	0.376766
hsa-miR-548q	0.182111	0.86211	0.832701	0.967365
hsa-miR-548s	0.370254	1.05574	0.72581	0.942095
hsa-miR-548t-3p	-0.180028	0.930277	0.846551	0.967365
hsa-miR-548t-5p	0.283135	1.48215	0.848502	0.967365
hsa-miR-548u	-0.236992	0.585087	0.685438	0.928697
hsa-miR-548v	0.887549	1.44875	0.54012	0.854188
hsa-miR-548w	0.0551162	1.39532	0.968491	0.992061
hsa-miR-548x-3p	-0.796983	3.51201	0.820478	NA
hsa-miR-548x-5p	0.543359	2.24085	0.808409	NA
hsa-miR-548y	-1.89728	2.90208	0.513262	NA
hsa-miR-548z	2.46647	2.03088	0.224562	NA
hsa-miR-549a-3p	-0.753344	1.91869	0.69459	NA
hsa-miR-549a-5p	-1.22919	3.50641	0.725923	NA
hsa-miR-550a-3-5p	0.0433724	0.374246	0.907737	0.984813
hsa-miR-550a-3p	0.48083	0.931194	0.605604	0.900868
hsa-miR-550a-5p	0.0426761	0.345161	0.901599	0.984813
hsa-miR-550b-2-5p	0.748527	2.43511	0.758547	NA
hsa-miR-550b-3p	NA	NA	NA	NA
hsa-miR-551a	0.365223	1.00685	0.716799	0.939351
hsa-miR-551b-3p	-0.752798	0.40117	0.0605859	0.265325
hsa-miR-551b-5p	-1.57454	0.389466	5.2811e-05	0.000735013
hsa-miR-552-3p	-0.14509	0.698246	0.835391	0.967365
hsa-miR-552-5p	0.0249656	0.821837	0.975766	0.993365
hsa-miR-553	NA	NA	NA	NA
hsa-miR-554	NA	NA	NA	NA
hsa-miR-555	NA	NA	NA	NA
hsa-miR-556-3p	-0.202369	0.837925	0.809159	0.967365
hsa-miR-556-5p	-0.0920063	0.506779	0.855935	0.967365
hsa-miR-557	NA	NA	NA	NA
hsa-miR-5571-3p	NA	NA	NA	NA
hsa-miR-5571-5p	NA	NA	NA	NA
hsa-miR-5572	NA	NA	NA	NA
hsa-miR-5579-3p	-0.932847	1.04965	0.374154	0.729636
hsa-miR-5579-5p	-0.713253	0.969785	0.46205	0.813593
hsa-miR-558	NA	NA	NA	NA
hsa-miR-5580-3p	NA	NA	NA	NA
hsa-miR-5580-5p	NA	NA	NA	NA
hsa-miR-5581-3p	0.124006	1.61537	0.93881	0.985048
hsa-miR-5581-5p	NA	NA	NA	NA
hsa-miR-5582-3p	0.654745	1.5654	0.675756	0.926542
hsa-miR-5582-5p	NA	NA	NA	NA
hsa-miR-5583-3p	NA	NA	NA	NA
hsa-miR-5583-5p	NA	NA	NA	NA
hsa-miR-5584-3p	0.00708617	1.47968	0.996179	0.998534
hsa-miR-5584-5p	0.0833691	0.76577	0.913306	0.984813
hsa-miR-5585-3p	-0.223305	0.862341	0.795672	0.967171
hsa-miR-5585-5p	NA	NA	NA	NA
hsa-miR-5586-3p	NA	NA	NA	NA
hsa-miR-5586-5p	NA	NA	NA	NA
hsa-miR-5587-3p	1.05901	3.70164	0.774807	NA
hsa-miR-5587-5p	NA	NA	NA	NA
hsa-miR-5588-3p	NA	NA	NA	NA
hsa-miR-5588-5p	1.62056	4.99554	0.745635	NA
hsa-miR-5589-3p	NA	NA	NA	NA
hsa-miR-5589-5p	NA	NA	NA	NA
hsa-miR-559	NA	NA	NA	NA
hsa-miR-5590-3p	NA	NA	NA	NA
hsa-miR-5590-5p	NA	NA	NA	NA
hsa-miR-5591-3p	NA	NA	NA	NA
hsa-miR-5591-5p	NA	NA	NA	NA
hsa-miR-561-3p	NA	NA	NA	NA
hsa-miR-561-5p	-2.06284	1.41192	0.144011	0.459805
hsa-miR-562	NA	NA	NA	NA
hsa-miR-563	NA	NA	NA	NA
hsa-miR-564	NA	NA	NA	NA
hsa-miR-567	NA	NA	NA	NA
hsa-miR-568	NA	NA	NA	NA
hsa-miR-5680	0.703188	0.932866	0.450973	0.802024
hsa-miR-5681a	NA	NA	NA	NA
hsa-miR-5681b	NA	NA	NA	NA
hsa-miR-5682	-0.356007	1.91168	0.852267	NA
hsa-miR-5683	-0.587227	0.966977	0.543664	0.854188
hsa-miR-5684	NA	NA	NA	NA
hsa-miR-5685	NA	NA	NA	NA
hsa-miR-5687	-1.37758	4.97798	0.781984	NA
hsa-miR-5688	-0.341304	1.38296	0.805069	0.967365
hsa-miR-5689	1.65919	4.99283	0.739651	NA
hsa-miR-569	NA	NA	NA	NA
hsa-miR-5690	-0.645785	3.88644	0.868028	NA
hsa-miR-5691	NA	NA	NA	NA
hsa-miR-5692a	NA	NA	NA	NA
hsa-miR-5692b	NA	NA	NA	NA
hsa-miR-5692c	NA	NA	NA	NA
hsa-miR-5693	-1.37758	4.97798	0.781984	NA
hsa-miR-5694	NA	NA	NA	NA
hsa-miR-5695	1.01304	1.60953	0.529087	0.853257
hsa-miR-5696	0.153733	3.07417	0.960116	NA
hsa-miR-5697	-0.733725	1.25589	0.559067	0.866229
hsa-miR-5698	-0.772973	2.64423	0.770038	NA
hsa-miR-5699-3p	-0.229491	0.627589	0.714611	0.938042
hsa-miR-5699-5p	-0.277262	0.367153	0.450149	0.802024
hsa-miR-570-3p	-1.33652	3.18448	0.674705	NA
hsa-miR-570-5p	0.102023	4.34524	0.981268	NA
hsa-miR-5700	NA	NA	NA	NA
hsa-miR-5701	-0.312631	0.6289	0.619113	0.905122
hsa-miR-5702	NA	NA	NA	NA
hsa-miR-5703	NA	NA	NA	NA
hsa-miR-5704	NA	NA	NA	NA
hsa-miR-5705	NA	NA	NA	NA
hsa-miR-5706	0.213705	2.25041	0.924345	NA
hsa-miR-5707	NA	NA	NA	NA
hsa-miR-5708	NA	NA	NA	NA
hsa-miR-571	NA	NA	NA	NA
hsa-miR-572	-2.10079	4.90479	0.668422	NA
hsa-miR-573	0.968448	2.10608	0.645636	NA
hsa-miR-5739	NA	NA	NA	NA
hsa-miR-574-3p	0.168322	0.349613	0.630196	0.90691
hsa-miR-574-5p	1.01023	0.472497	0.0325119	0.162719
hsa-miR-575	NA	NA	NA	NA
hsa-miR-576-3p	-0.34515	0.267518	0.196983	0.533694
hsa-miR-576-5p	-0.080568	0.359293	0.82257	0.967365
hsa-miR-577	-0.622388	0.58488	0.28727	0.653789
hsa-miR-578	-0.810939	0.629931	0.197974	0.534951
hsa-miR-5787	NA	NA	NA	NA
hsa-miR-579-3p	0.611435	2.43867	0.802027	NA
hsa-miR-579-5p	-0.0991246	0.963585	0.918066	0.984813
hsa-miR-580-3p	-0.173177	0.530836	0.744246	0.946376
hsa-miR-580-5p	NA	NA	NA	NA
hsa-miR-581	0.0401228	0.647234	0.95057	0.99134
hsa-miR-582-3p	1.24331	0.277946	7.7057e-06	0.00013067
hsa-miR-582-5p	0.7523	0.492479	0.126617	0.425146
hsa-miR-583	NA	NA	NA	NA
hsa-miR-584-3p	NA	NA	NA	NA
hsa-miR-584-5p	-0.482674	1.19963	0.687425	0.928697
hsa-miR-585-3p	-2.10079	4.90479	0.668422	NA
hsa-miR-585-5p	NA	NA	NA	NA
hsa-miR-586	NA	NA	NA	NA
hsa-miR-587	NA	NA	NA	NA
hsa-miR-588	-0.89089	1.18671	0.45282	0.802907
hsa-miR-589-3p	0.213356	3.04358	0.944114	NA
hsa-miR-589-5p	0.326469	0.263976	0.216185	0.566093
hsa-miR-590-3p	0.581772	0.347756	0.0943409	0.361699
hsa-miR-590-5p	1.29679	2.01516	0.519889	NA
hsa-miR-591	NA	NA	NA	NA
hsa-miR-592	-2.02101	0.451639	7.6469e-06	0.00013067
hsa-miR-593-3p	NA	NA	NA	NA
hsa-miR-593-5p	NA	NA	NA	NA
hsa-miR-595	NA	NA	NA	NA
hsa-miR-596	NA	NA	NA	NA
hsa-miR-597-3p	-0.724962	0.318031	0.0226355	0.128479
hsa-miR-597-5p	-1.11095	1.6686	0.505538	0.843394
hsa-miR-598-3p	-0.00256096	0.246604	0.991714	0.998534
hsa-miR-598-5p	-0.496214	0.380631	0.192348	0.528244
hsa-miR-599	1.65919	4.99283	0.739651	NA
hsa-miR-600	NA	NA	NA	NA
hsa-miR-601	NA	NA	NA	NA
hsa-miR-602	1.62056	4.99554	0.745635	NA
hsa-miR-603	-2.7952	3.82376	0.464774	NA
hsa-miR-604	NA	NA	NA	NA
hsa-miR-605-3p	-0.125621	0.913996	0.890682	0.981799
hsa-miR-605-5p	0.102023	4.34524	0.981268	NA
hsa-miR-606	NA	NA	NA	NA
hsa-miR-6068	NA	NA	NA	NA
hsa-miR-6069	NA	NA	NA	NA
hsa-miR-607	0.0656508	4.38853	0.988064	NA
hsa-miR-6070	NA	NA	NA	NA
hsa-miR-6071	NA	NA	NA	NA
hsa-miR-6072	NA	NA	NA	NA
hsa-miR-6073	NA	NA	NA	NA
hsa-miR-6074	NA	NA	NA	NA
hsa-miR-6075	NA	NA	NA	NA
hsa-miR-6076	NA	NA	NA	NA
hsa-miR-6077	NA	NA	NA	NA
hsa-miR-6078	NA	NA	NA	NA
hsa-miR-6079	NA	NA	NA	NA
hsa-miR-608	NA	NA	NA	NA
hsa-miR-6080	NA	NA	NA	NA
hsa-miR-6081	NA	NA	NA	NA
hsa-miR-6082	NA	NA	NA	NA
hsa-miR-6083	NA	NA	NA	NA
hsa-miR-6084	NA	NA	NA	NA
hsa-miR-6085	NA	NA	NA	NA
hsa-miR-6086	NA	NA	NA	NA
hsa-miR-6088	NA	NA	NA	NA
hsa-miR-6089	NA	NA	NA	NA
hsa-miR-609	-1.2059	4.98898	0.809003	NA
hsa-miR-6090	NA	NA	NA	NA
hsa-miR-610	-0.27073	2.38653	0.909681	NA
hsa-miR-611	1.62056	4.99554	0.745635	NA
hsa-miR-612	NA	NA	NA	NA
hsa-miR-6124	NA	NA	NA	NA
hsa-miR-6125	-0.678382	3.91645	0.862484	NA
hsa-miR-6126	NA	NA	NA	NA
hsa-miR-6127	NA	NA	NA	NA
hsa-miR-6128	NA	NA	NA	NA
hsa-miR-6129	1.62056	4.99554	0.745635	NA
hsa-miR-613	NA	NA	NA	NA
hsa-miR-6130	0.775025	0.453146	0.0872066	0.344418
hsa-miR-6131	NA	NA	NA	NA
hsa-miR-6132	-0.299954	1.6828	0.858529	0.967365
hsa-miR-6133	NA	NA	NA	NA
hsa-miR-6134	1.65919	4.99283	0.739651	NA
hsa-miR-614	NA	NA	NA	NA
hsa-miR-615-3p	-0.730277	0.70005	0.296866	0.664352
hsa-miR-615-5p	NA	NA	NA	NA
hsa-miR-616-3p	0.112839	1.18816	0.924338	0.984848
hsa-miR-616-5p	-1.15222	1.68361	0.493741	0.839711
hsa-miR-6165	NA	NA	NA	NA
hsa-miR-617	NA	NA	NA	NA
hsa-miR-618	-2.17188	0.315044	5.42824e-12	2.62624e-10
hsa-miR-619-3p	NA	NA	NA	NA
hsa-miR-619-5p	0.549895	0.482124	0.25405	0.617499
hsa-miR-620	NA	NA	NA	NA
hsa-miR-621	NA	NA	NA	NA
hsa-miR-622	NA	NA	NA	NA
hsa-miR-623	NA	NA	NA	NA
hsa-miR-624-3p	0.217752	2.41363	0.928114	NA
hsa-miR-624-5p	0.803471	0.926286	0.385716	0.742212
hsa-miR-625-3p	-0.446946	0.282629	0.113789	0.400033
hsa-miR-625-5p	-0.0248548	0.48742	0.959331	0.992061
hsa-miR-626	NA	NA	NA	NA
hsa-miR-627-3p	1.7334	1.78021	0.330204	NA
hsa-miR-627-5p	-0.226983	1.24797	0.855676	0.967365
hsa-miR-628-3p	-0.91941	0.300162	0.00219093	0.0191895
hsa-miR-628-5p	-0.511135	0.256265	0.0460913	0.209992
hsa-miR-629-3p	0.530823	0.68726	0.439892	0.794406
hsa-miR-629-5p	-0.186321	0.252765	0.461043	0.813229
hsa-miR-630	NA	NA	NA	NA
hsa-miR-631	NA	NA	NA	NA
hsa-miR-632	3.63208	3.19814	0.256088	NA
hsa-miR-633	NA	NA	NA	NA
hsa-miR-634	NA	NA	NA	NA
hsa-miR-635	NA	NA	NA	NA
hsa-miR-636	-0.111587	1.98409	0.95515	NA
hsa-miR-637	NA	NA	NA	NA
[truncated: 709 more rows]

## Sheet: SS and TR primiRNA
Gene	SS log2 FC RTT/WT	SS log FC SE	SS pvalue	SS p-adj	TR log2 FC RTT/WT	TR log FC SE	TR pvalue	TR padj
let-7A1;let-7F1;let-7F1	NA	NA	NA	NA	-1.86677	4.96423	0.706884	0.973781
let-7D	NA	NA	NA	NA	NA	NA	NA	NA
let-7D;let-7A1;let-7F1;let-7D	0.678269	3.28139	0.836243	0.939199	1.16395	3.77785	0.758007	0.973781
let-7I	-1.19661	0.601104	0.0465143	0.318256	-1.02102	1.27562	0.423472	0.973781
miR-10B	NA	NA	NA	NA	NA	NA	NA	NA
miR-1180	NA	NA	NA	NA	NA	NA	NA	NA
miR-1204;miR-1205;miR-1206;miR-1207	2.52557	0.572971	1.04403e-05	0.000452413	2.55771	1.33476	0.0553354	0.973781
miR-1227;miR-6789	-2.32198	3.14937	0.460951	0.939199	-1.36672	1.60117	0.39334	0.973781
miR-1238	-2.92816	4.85987	0.546828	0.939199	NA	NA	NA	NA
miR-125B1;let-7A2;miR-100	-0.112253	0.434772	0.796261	0.939199	0.17544	0.908229	0.846828	0.973781
miR-1271	-2.34514	4.89684	0.632004	0.939199	0.843726	4.99573	0.865884	0.973781
miR-1273C	-0.140942	0.57257	0.805561	0.939199	-0.320334	1.14196	0.779085	0.973781
miR-1288	NA	NA	NA	NA	NA	NA	NA	NA
miR-1289-1	NA	NA	NA	NA	NA	NA	NA	NA
miR-1296	-0.0815529	0.488671	0.867459	0.944672	0.449263	0.923186	0.626511	0.973781
miR-1301	-1.48272	4.03691	0.713403	0.939199	-1.86677	4.96423	0.706884	0.973781
miR-1302-4	NA	NA	NA	NA	NA	NA	NA	NA
miR-1302-5	3.47708	3.88632	0.370949	0.939199	0.878724	4.99326	0.860308	0.973781
miR-1302-9	-1.45188	4.9896	0.771065	0.939199	-3.38861	4.61622	0.462908	0.973781
miR-1304	NA	NA	NA	NA	NA	NA	NA	NA
miR-1306	NA	NA	NA	NA	NA	NA	NA	NA
miR-132	1.40285	2.31284	0.544151	0.939199	0.575566	3.6803	0.875725	0.973781
miR-135A2;miR-1251;miR-135A2	0.19337	0.624848	0.756967	0.939199	0.292994	1.19188	0.805817	0.973781
miR-138-1	-0.598985	2.05655	0.770855	0.939199	0.878724	4.99326	0.860308	0.973781
miR-142	NA	NA	NA	NA	NA	NA	NA	NA
miR-145	NA	NA	NA	NA	1.82234	4.89464	0.70966	0.973781
miR-149	NA	NA	NA	NA	1.88541	4.88999	0.699819	0.973781
miR-153-2	NA	NA	NA	NA	NA	NA	NA	NA
miR-1537	NA	NA	NA	NA	NA	NA	NA	NA
miR-155	NA	NA	NA	NA	NA	NA	NA	NA
miR-181A2;miR-181B2	1.37925	0.801008	0.0850901	0.526139	-0.428025	3.04768	0.88831	0.973781
miR-181B1;miR-181A1	NA	NA	NA	NA	NA	NA	NA	NA
miR-192	NA	NA	NA	NA	NA	NA	NA	NA
miR-192;miR-192;miR-194-2	NA	NA	NA	NA	NA	NA	NA	NA
miR-193B;miR-365A	NA	NA	NA	NA	NA	NA	NA	NA
miR-195;miR-497	-1.60843	3.9423	0.683279	0.939199	NA	NA	NA	NA
miR-197	NA	NA	NA	NA	NA	NA	NA	NA
miR-19B1;miR-92A1;miR-17;miR-18A;miR-19A;miR-20A;miR-19B1;miR-92A1	NA	NA	NA	NA	NA	NA	NA	NA
miR-200B;miR-200A;miR-429;miR-200A;miR-429	NA	NA	NA	NA	NA	NA	NA	NA
miR-200C;miR-141;miR-141	NA	NA	NA	NA	NA	NA	NA	NA
miR-210	-0.88135	1.52297	0.562787	0.939199	-1.27715	2.39055	0.593167	0.973781
miR-214;miR-199A2	NA	NA	NA	NA	NA	NA	NA	NA
miR-22	-3.40583	3.89566	0.381975	0.939199	-1.17987	3.13376	0.706543	0.973781
miR-221;miR-222	1.93673	0.526052	0.000231752	0.00602555	1.38619	0.91861	0.131297	0.973781
miR-2355	NA	NA	NA	NA	-2.57781	4.9338	0.601337	0.973781
miR-24-2;miR-27A;miR-23A	NA	NA	NA	NA	NA	NA	NA	NA
miR-24-2;miR-27A;miR-23A;miR-24-2;miR-27A	1.52712	0.493135	0.00195644	0.040434	1.53449	0.90299	0.0892535	0.973781
miR-2682;miR-137	NA	NA	NA	NA	NA	NA	NA	NA
miR-28	NA	NA	NA	NA	NA	NA	NA	NA
miR-2861;miR-3960;miR-2861	-0.916332	1.18609	0.439779	0.939199	-0.281245	1.26732	0.824376	0.973781
miR-296;miR-298	3.05828	4.81613	0.525423	0.939199	NA	NA	NA	NA
miR-29C;miR-29B2	-0.191392	0.80819	0.8128	0.939199	-0.514805	1.16174	0.657671	0.973781
miR-301B;miR-130B	1.48629	4.99652	0.766111	0.939199	NA	NA	NA	NA
miR-3074	NA	NA	NA	NA	NA	NA	NA	NA
miR-30B;miR-30D	NA	NA	NA	NA	NA	NA	NA	NA
miR-30B;miR-30D;miR-30B	-1.80655	2.60812	0.488521	0.939199	0.543678	4.67932	0.907504	0.973781
miR-3117	1.4784	4.99709	0.767343	0.939199	NA	NA	NA	NA
miR-3121	-0.0043156	0.605429	0.994313	0.99942	-0.0883693	1.26527	0.944319	0.973781
miR-3131	NA	NA	NA	NA	NA	NA	NA	NA
miR-3132	NA	NA	NA	NA	NA	NA	NA	NA
miR-3133	NA	NA	NA	NA	NA	NA	NA	NA
miR-3139	NA	NA	NA	NA	NA	NA	NA	NA
miR-3143	-1.45188	4.9896	0.771065	0.939199	NA	NA	NA	NA
miR-3157	NA	NA	NA	NA	NA	NA	NA	NA
miR-3161	-1.45188	4.9896	0.771065	0.939199	-1.07806	4.4567	0.808861	0.973781
miR-3164	NA	NA	NA	NA	NA	NA	NA	NA
miR-3165	1.4784	4.99709	0.767343	0.939199	NA	NA	NA	NA
miR-3179-1;miR-3670-1;miR-3180-1;miR-6511A1;miR-6770-1;miR-6511A1;miR-6770-1	-1.71104	1.0883	0.115901	0.558044	1.85415	4.89227	0.70469	0.973781
miR-3179-2	3.37604	2.5445	0.184576	0.727118	-1.86677	4.96423	0.706884	0.973781
miR-3183	0.84353	0.412714	0.0409675	0.313281	0.448176	1.12976	0.691588	0.973781
miR-3186	NA	NA	NA	NA	NA	NA	NA	NA
miR-3188	NA	NA	NA	NA	NA	NA	NA	NA
miR-3189	NA	NA	NA	NA	NA	NA	NA	NA
miR-3190	NA	NA	NA	NA	NA	NA	NA	NA
miR-3193	NA	NA	NA	NA	NA	NA	NA	NA
miR-320C1	NA	NA	NA	NA	NA	NA	NA	NA
miR-324	0.060616	1.05166	0.954037	0.99942	NA	NA	NA	NA
miR-328	NA	NA	NA	NA	NA	NA	NA	NA
miR-331;miR-3685	-2.46443	4.88804	0.614138	0.939199	-2.57781	4.9338	0.601337	0.973781
miR-346	NA	NA	NA	NA	NA	NA	NA	NA
miR-34A	6.23483	2.03425	0.00217722	0.040434	3.8542	3.12686	0.217722	0.973781
miR-3609	NA	NA	NA	NA	NA	NA	NA	NA
miR-3613;miR-16-1;miR-15A;miR-3613	-0.0116841	0.750655	0.987581	0.99942	0.285625	1.07617	0.790695	0.973781
miR-3619;let-7A3;miR-4763;let-7B	1.00749	1.00528	0.316244	0.939199	1.7787	1.54368	0.249219	0.973781
miR-3646	NA	NA	NA	NA	NA	NA	NA	NA
miR-3648-2	0.555705	2.07469	0.788815	0.939199	-2.21483	3.67096	0.546283	0.973781
miR-3661	NA	NA	NA	NA	NA	NA	NA	NA
miR-3664	NA	NA	NA	NA	NA	NA	NA	NA
miR-367;miR-302D;miR-367;miR-302D;miR-302A;miR-302C;miR-367;miR-302D;miR-302A	NA	NA	NA	NA	NA	NA	NA	NA
miR-3671;miR-101-1	NA	NA	NA	NA	NA	NA	NA	NA
miR-3674	NA	NA	NA	NA	NA	NA	NA	NA
miR-3677;miR-940;miR-940	-0.683866	0.550031	0.213749	0.793924	0.923552	1.08388	0.394169	0.973781
miR-3680-1	0.463971	0.503703	0.356988	0.939199	-0.220714	0.849888	0.795097	0.973781
miR-3682	-0.100383	0.943471	0.915267	0.975284	-0.661745	1.33239	0.619428	0.973781
miR-3684	0.263832	0.540357	0.625369	0.939199	-1.45649	0.999167	0.144923	0.973781
miR-3691	0.161624	0.440642	0.713774	0.939199	-1.45468	1.26817	0.251352	0.973781
miR-378G	-1.45188	4.9896	0.771065	0.939199	NA	NA	NA	NA
miR-378H	NA	NA	NA	NA	NA	NA	NA	NA
miR-378I	-1.79232	0.701213	0.0105873	0.137635	-1.25931	1.12974	0.264984	0.973781
miR-378J	NA	NA	NA	NA	NA	NA	NA	NA
miR-3916	2.48069	4.89227	0.61211	0.939199	-1.82411	3.04431	0.549048	0.973781
miR-3917	-0.0664251	0.357268	0.852504	0.939199	-0.591797	0.864507	0.493629	0.973781
miR-3936	NA	NA	NA	NA	0.843726	4.99573	0.865884	0.973781
miR-3945	NA	NA	NA	NA	NA	NA	NA	NA
miR-3960;miR-2861	NA	NA	NA	NA	NA	NA	NA	NA
miR-3972	NA	NA	NA	NA	NA	NA	NA	NA
miR-421;miR-374B;miR-545;miR-374A	NA	NA	NA	NA	NA	NA	NA	NA
miR-425;miR-191;miR-425;miR-191;miR-6890	NA	NA	NA	NA	NA	NA	NA	NA
miR-4263	0.381716	0.458287	0.40489	0.939199	-0.1331	1.14672	0.907597	0.973781
miR-4284	NA	NA	NA	NA	NA	NA	NA	NA
miR-4285	NA	NA	NA	NA	NA	NA	NA	NA
miR-4297	1.4784	4.99709	0.767343	0.939199	0.878724	4.99326	0.860308	0.973781
miR-4306	NA	NA	NA	NA	NA	NA	NA	NA
miR-4310	NA	NA	NA	NA	NA	NA	NA	NA
miR-4435-2	NA	NA	NA	NA	NA	NA	NA	NA
miR-4436B1	-0.940095	3.05758	0.75849	0.939199	0.843726	4.99573	0.865884	0.973781
miR-4439	NA	NA	NA	NA	NA	NA	NA	NA
miR-4444-1	-0.473532	2.04639	0.817005	0.939199	-3.56407	1.44046	0.0133513	0.547405
miR-4446	-0.674078	1.95131	0.729756	0.939199	3.18256	3.70939	0.390907	0.973781
miR-4449	-0.57066	0.444526	0.19923	0.761761	-0.897816	1.14814	0.434232	0.973781
miR-4451	NA	NA	NA	NA	NA	NA	NA	NA
miR-4453	0.576165	0.566171	0.308844	0.939199	-0.860746	1.33041	0.517647	0.973781
miR-4458	NA	NA	NA	NA	NA	NA	NA	NA
miR-4469	1.13499	0.705489	0.107661	0.538305	1.44376	1.37105	0.292325	0.973781
miR-4480	NA	NA	NA	NA	-2.57781	4.9338	0.601337	0.973781
miR-4482	NA	NA	NA	NA	NA	NA	NA	NA
miR-4485	-0.233702	0.527658	0.657835	0.939199	-0.234812	2.43155	0.923069	0.973781
miR-4509-2	-0.0740275	0.459478	0.872005	0.944672	-0.625278	0.99013	0.527707	0.973781
miR-4511	0.288933	0.434791	0.506349	0.939199	0.0727328	0.881583	0.934247	0.973781
miR-4516	NA	NA	NA	NA	NA	NA	NA	NA
miR-451A;miR-144;miR-451A;miR-144;miR-4732	NA	NA	NA	NA	NA	NA	NA	NA
miR-4523	NA	NA	NA	NA	NA	NA	NA	NA
miR-4530	NA	NA	NA	NA	NA	NA	NA	NA
miR-4636	NA	NA	NA	NA	NA	NA	NA	NA
miR-4640	0.499246	0.546138	0.360644	0.939199	0.587497	0.939723	0.531852	0.973781
miR-4645	NA	NA	NA	NA	NA	NA	NA	NA
miR-4646	-0.234614	0.384411	0.541649	0.939199	-0.788976	0.989455	0.425227	0.973781
miR-4647	0.61999	3.03543	0.838157	0.939199	NA	NA	NA	NA
miR-4648	-0.659599	0.394836	0.0948074	0.526139	-0.72196	1.1423	0.527373	0.973781
miR-4657	-1.42193	0.540754	0.00855005	0.123501	0.21958	0.917255	0.810804	0.973781
miR-4664	NA	NA	NA	NA	0.878724	4.99326	0.860308	0.973781
miR-4666A	-2.40579	4.89228	0.622894	0.939199	-1.86677	4.96423	0.706884	0.973781
miR-4667	NA	NA	NA	NA	NA	NA	NA	NA
miR-4674	NA	NA	NA	NA	NA	NA	NA	NA
miR-4678	NA	NA	NA	NA	NA	NA	NA	NA
miR-4682	NA	NA	NA	NA	NA	NA	NA	NA
miR-4683	NA	NA	NA	NA	NA	NA	NA	NA
miR-4692	NA	NA	NA	NA	NA	NA	NA	NA
miR-4697	1.05486	0.464763	0.0232281	0.274513	0.767936	0.954683	0.421172	0.973781
miR-4699	NA	NA	NA	NA	NA	NA	NA	NA
miR-4701	NA	NA	NA	NA	NA	NA	NA	NA
miR-4712	0.830075	1.27169	0.513929	0.939199	0.144865	1.86155	0.937972	0.973781
miR-4720	0.369334	0.597036	0.536172	0.939199	-0.178241	1.21954	0.8838	0.973781
miR-4722	NA	NA	NA	NA	NA	NA	NA	NA
miR-4733	NA	NA	NA	NA	NA	NA	NA	NA
miR-4737	0.465137	2.2517	0.836345	0.939199	-2.4588	3.21677	0.444647	0.973781
miR-4740	NA	NA	NA	NA	NA	NA	NA	NA
miR-4746	NA	NA	NA	NA	NA	NA	NA	NA
miR-4750	NA	NA	NA	NA	NA	NA	NA	NA
miR-4754	NA	NA	NA	NA	NA	NA	NA	NA
miR-4771-1	-0.130438	0.510911	0.798488	0.939199	-0.0771469	1.39763	0.955981	0.973781
miR-4774	NA	NA	NA	NA	NA	NA	NA	NA
miR-4781	-0.00362449	4.98862	0.99942	0.99942	NA	NA	NA	NA
miR-4784	0.757573	0.360896	0.0358042	0.313281	-0.529915	0.94904	0.576592	0.973781
miR-4785	NA	NA	NA	NA	NA	NA	NA	NA
miR-4786	NA	NA	NA	NA	NA	NA	NA	NA
miR-4796	-0.0115391	4.98919	0.998155	0.99942	-3.1916	2.0305	0.115991	0.973781
miR-483	NA	NA	NA	NA	NA	NA	NA	NA
miR-485;miR-323B;miR-154;miR-496;miR-377;miR-541;miR-409;miR-412;miR-369;miR-410;miR-656;miR-377;miR-541;miR-409;miR-412;miR-369;miR-410;miR-656	NA	NA	NA	NA	NA	NA	NA	NA
miR-491	NA	NA	NA	NA	NA	NA	NA	NA
miR-4999	0.335886	0.41979	0.423636	0.939199	-0.23129	0.882425	0.793238	0.973781
miR-5003	NA	NA	NA	NA	NA	NA	NA	NA
miR-5004	NA	NA	NA	NA	NA	NA	NA	NA
miR-5008	NA	NA	NA	NA	NA	NA	NA	NA
miR-503;miR-424	1.16593	1.36478	0.392942	0.939199	4.04144	2.07212	0.0511296	0.973781
miR-504	NA	NA	NA	NA	NA	NA	NA	NA
miR-5091	NA	NA	NA	NA	NA	NA	NA	NA
miR-5187	NA	NA	NA	NA	NA	NA	NA	NA
miR-5188	-3.46617	4.23848	0.413479	0.939199	-4.36168	3.21353	0.17469	0.973781
miR-5189	-0.0115391	4.98919	0.998155	0.99942	0.843726	4.99573	0.865884	0.973781
miR-5190;miR-4526	NA	NA	NA	NA	NA	NA	NA	NA
miR-5191;miR-1231;miR-6739;miR-6739	3.47332	4.2782	0.41687	0.939199	1.82234	4.89464	0.70966	0.973781
miR-548AA1	NA	NA	NA	NA	NA	NA	NA	NA
miR-548AO	-1.45188	4.9896	0.771065	0.939199	0.843726	4.99573	0.865884	0.973781
miR-548AV	NA	NA	NA	NA	NA	NA	NA	NA
miR-548AY	1.03026	3.07056	0.737226	0.939199	-1.86677	4.96423	0.706884	0.973781
miR-548B	NA	NA	NA	NA	NA	NA	NA	NA
miR-548H3	NA	NA	NA	NA	NA	NA	NA	NA
miR-548K	-1.21929	1.28086	0.341129	0.939199	-1.36643	1.11189	0.219097	0.973781
miR-548T	NA	NA	NA	NA	NA	NA	NA	NA
miR-548U	NA	NA	NA	NA	NA	NA	NA	NA
miR-550A2	-0.2435	0.433991	0.574749	0.939199	-0.394453	0.917263	0.667172	0.973781
miR-550A3	NA	NA	NA	NA	NA	NA	NA	NA
miR-562	-1.6015	3.93829	0.684265	0.939199	-3.93312	3.59746	0.27426	0.973781
miR-564	-1.72503	2.04927	0.399912	0.939199	-0.0511991	4.13373	0.990118	0.995126
miR-5685	NA	NA	NA	NA	NA	NA	NA	NA
miR-5695	NA	NA	NA	NA	NA	NA	NA	NA
miR-570	NA	NA	NA	NA	-3.23153	3.04439	0.288476	0.973781
miR-573	NA	NA	NA	NA	NA	NA	NA	NA
miR-581	NA	NA	NA	NA	NA	NA	NA	NA
miR-586	3.06325	4.36321	0.48264	0.939199	NA	NA	NA	NA
miR-589	2.07353	0.463067	7.54141e-06	0.000452413	0.0976422	0.884468	0.912095	0.973781
miR-590	-0.0761068	0.398828	0.848662	0.939199	-1.36484	0.95356	0.152342	0.973781
miR-598	NA	NA	NA	NA	NA	NA	NA	NA
miR-600	-1.01254	0.491763	0.039495	0.313281	-0.644565	1.05135	0.53982	0.973781
miR-6071	NA	NA	NA	NA	NA	NA	NA	NA
miR-6077	NA	NA	NA	NA	NA	NA	NA	NA
miR-6083	NA	NA	NA	NA	0.878724	4.99326	0.860308	0.973781
miR-6084	NA	NA	NA	NA	NA	NA	NA	NA
miR-609;miR-609;miR-4482	NA	NA	NA	NA	NA	NA	NA	NA
miR-612	7.29179	1.80577	5.38983e-05	0.00175169	8.86502	1.76921	5.42229e-07	6.66942e-05
miR-6124	NA	NA	NA	NA	NA	NA	NA	NA
miR-6129	NA	NA	NA	NA	0.878724	4.99326	0.860308	0.973781
miR-614	3.51085	2.46249	0.153946	0.64558	2.51985	2.33789	0.28111	0.973781
miR-615	NA	NA	NA	NA	NA	NA	NA	NA
miR-624	-0.161362	0.686309	0.814119	0.939199	-1.72334	1.01012	0.0879943	0.973781
miR-626	NA	NA	NA	NA	NA	NA	NA	NA
miR-630	-2.24539	3.19074	0.481606	0.939199	0.843726	4.99573	0.865884	0.973781
miR-631	NA	NA	NA	NA	NA	NA	NA	NA
miR-636	NA	NA	NA	NA	NA	NA	NA	NA
miR-638;miR-4748;miR-6793	NA	NA	NA	NA	NA	NA	NA	NA
miR-645	NA	NA	NA	NA	-2.57781	4.9338	0.601337	0.973781
miR-6505	-1.45188	4.9896	0.771065	0.939199	-2.57781	4.9338	0.601337	0.973781
miR-6511A2;miR-6770-2;miR-6511A3	-1.6484	0.758544	0.0297725	0.297725	-1.67414	1.61436	0.299723	0.973781
miR-6511A4;miR-6770-3	-1.62939	0.740971	0.0278781	0.297725	-1.52417	1.55518	0.327055	0.973781
miR-6511B2;miR-3180-4;miR-6511B2	-1.66556	0.806801	0.0389794	0.313281	-1.87336	1.37824	0.174071	0.973781
miR-6516	-1.00101	0.738832	0.175462	0.712816	0.00674952	1.10495	0.995126	0.995126
miR-664A	0.413619	1.39053	0.766119	0.939199	-1.15271	1.25741	0.359284	0.973781
miR-671	NA	NA	NA	NA	NA	NA	NA	NA
miR-6716	NA	NA	NA	NA	NA	NA	NA	NA
miR-6721	0.379942	0.48873	0.436918	0.939199	-0.329702	1.17247	0.778556	0.973781
miR-6736	NA	NA	NA	NA	NA	NA	NA	NA
miR-6736;miR-5087	NA	NA	NA	NA	NA	NA	NA	NA
miR-6743	NA	NA	NA	NA	NA	NA	NA	NA
miR-675	3.37651	1.18728	0.00445646	0.0724176	4.76323	1.12847	2.43262e-05	0.00149606
miR-6753;miR-7113;miR-4691;miR-6753	NA	NA	NA	NA	NA	NA	NA	NA
miR-676	1.48629	4.99652	0.766111	0.939199	NA	NA	NA	NA
miR-6771	NA	NA	NA	NA	-4.67856	3.31019	0.157544	0.973781
miR-6772	NA	NA	NA	NA	NA	NA	NA	NA
miR-6773	NA	NA	NA	NA	NA	NA	NA	NA
miR-6775	NA	NA	NA	NA	NA	NA	NA	NA
miR-6785	0.583738	0.930266	0.530334	0.939199	1.82234	4.89464	0.70966	0.973781
miR-6787	NA	NA	NA	NA	NA	NA	NA	NA
miR-6788	NA	NA	NA	NA	NA	NA	NA	NA
miR-6799	1.03729	2.04157	0.611393	0.939199	NA	NA	NA	NA
miR-6800;miR-4749	NA	NA	NA	NA	NA	NA	NA	NA
miR-6805	0.565019	0.379509	0.136536	0.625781	0.29869	1.19101	0.80198	0.973781
miR-6811	-1.27928	2.84	0.652387	0.939199	-2.53082	1.87775	0.177723	0.973781
miR-6814	NA	NA	NA	NA	NA	NA	NA	NA
miR-6815	2.86094	2.81153	0.30888	0.939199	1.85415	4.89227	0.70469	0.973781
miR-6817	0.697345	0.477777	0.144411	0.625781	1.34378	1.00082	0.179374	0.973781
miR-6820	0.422958	0.369833	0.252771	0.912785	-0.953463	1.12496	0.396686	0.973781
miR-6827	0.0359479	0.518871	0.944766	0.998533	-1.26213	1.02005	0.215966	0.973781
miR-6828	NA	NA	NA	NA	NA	NA	NA	NA
miR-6830	NA	NA	NA	NA	NA	NA	NA	NA
miR-6832	-0.709506	0.377662	0.0602884	0.391874	-0.0979292	0.932524	0.916364	0.973781
miR-6833	-0.761981	0.464862	0.101181	0.526139	-2.39329	1.30988	0.0676837	0.973781
miR-6834	NA	NA	NA	NA	NA	NA	NA	NA
miR-6835	NA	NA	NA	NA	NA	NA	NA	NA
miR-6836	NA	NA	NA	NA	NA	NA	NA	NA
miR-6839	NA	NA	NA	NA	NA	NA	NA	NA
miR-6859-1	-0.40604	0.368735	0.270822	0.939199	-0.045935	0.871139	0.957947	0.973781
miR-6859-3	-0.167506	0.388215	0.66612	0.939199	0.18971	0.913545	0.835491	0.973781
miR-6859-4	-0.172733	0.365347	0.636363	0.939199	0.195667	0.933357	0.833951	0.973781
miR-6862-1;miR-4721;miR-3680-2	-0.741343	1.57339	0.637515	0.939199	1.27118	2.23013	0.568674	0.973781
miR-6862-2	-0.741343	1.57339	0.637515	0.939199	1.27118	2.23013	0.568674	0.973781
miR-6862-2;miR-4517	NA	NA	NA	NA	NA	NA	NA	NA
miR-6871	NA	NA	NA	NA	NA	NA	NA	NA
miR-6873	-0.641877	0.39042	0.100162	0.526139	-1.02507	1.09202	0.347888	0.973781
miR-6885;miR-6790	NA	NA	NA	NA	NA	NA	NA	NA
miR-6885;miR-6790;miR-6885;miR-6790;miR-3940	-2.46443	4.88804	0.614138	0.939199	1.88541	4.88999	0.699819	0.973781
miR-6889	NA	NA	NA	NA	NA	NA	NA	NA
miR-6891	1.48629	4.99652	0.766111	0.939199	NA	NA	NA	NA
miR-6895;miR-6894	1.41075	0.855116	0.0989884	0.526139	-0.464473	1.93574	0.810372	0.973781
miR-7-3	-1.45188	4.9896	0.771065	0.939199	NA	NA	NA	NA
miR-7107	-0.059878	0.486675	0.902079	0.969176	-1.22119	0.972341	0.209144	0.973781
miR-7112	NA	NA	NA	NA	NA	NA	NA	NA
miR-7156	NA	NA	NA	NA	NA	NA	NA	NA
miR-762	-1.45188	4.9896	0.771065	0.939199	NA	NA	NA	NA
miR-770	-2.46846	0.500045	7.95503e-07	0.000103415	-1.93859	1.37038	0.157175	0.973781
miR-7704	NA	NA	NA	NA	NA	NA	NA	NA
miR-7845	-0.0115391	4.98919	0.998155	0.99942	NA	NA	NA	NA
miR-8055	NA	NA	NA	NA	NA	NA	NA	NA
miR-8064	3.05828	4.81613	0.525423	0.939199	NA	NA	NA	NA
miR-8078	NA	NA	NA	NA	NA	NA	NA	NA
miR-877	-0.641135	1.01503	0.527623	0.939199	0.60584	4.62018	0.895673	0.973781
miR-9-2	-1.008	0.503468	0.0452718	0.318256	-2.19685	1.0217	0.0315401	0.969857
miR-921	NA	NA	NA	NA	NA	NA	NA	NA
miR-924;miR-5583-2	NA	NA	NA	NA	NA	NA	NA	NA
miR-935	NA	NA	NA	NA	NA	NA	NA	NA
miR-936	NA	NA	NA	NA	NA	NA	NA	NA
miR-95	NA	NA	NA	NA	NA	NA	NA	NA
miR-99A;let-7C;miR-125B2	0.661671	0.451346	0.14265	0.625781	-1.12352	0.993187	0.257958	0.973781
