# Supplementary material for: Buffering of transcription rate by mRNA half-life is a conserved feature of Rett syndrome models
Source: Nat Commun. 2023 Apr 5;14:1896. doi: 10.1038/s41467-023-37339-6 (PMC10076348; doi:10.1038/s41467-023-37339-6)
Supplement: Supplementary file 10 — Supplementary Data 7 [file 41467_2023_37339_MOESM10_ESM.xlsx]

## Sheet: transite_miRNA
k-mer	Gene	Enrichment	TR group	Enriched in buffered	Foreground count	Background count	pval	p-adj
AAAUGU	miR-203a-3p.1	0.879905	UP	No	596	1185	0.0115453	0.149198
GCCUGU	miR-214-5p	1.17243	UP	Yes	575	858	0.00340962	0.0807349
AUCUCA	miR-216a-5p	1.14987	UP	Yes	466	709	0.0206806	0.191606
ACUGCA	miR-217	1.16904	UP	Yes	572	856	0.00412708	0.0912085
GGCUCA	miR-24-3p	1.172	UP	Yes	481	718	0.0076519	0.123737
ACACAC	miR-329-3p/362-3p	0.869236	UP	No	474	954	0.0135485	0.161354
CCAGCA	miR-338-3p	1.16769	UP	Yes	568	851	0.00455041	0.0973201
GCAGUG	miR-34-5p/449-5p	1.17225	UP	Yes	593	885	0.00296243	0.0785637
AAUACA	miR-655-3p	1.14946	UP	Yes	500	761	0.0167182	0.174906
CACACA	miR-377-3p	0.868387	UP	No	547	1102	0.00746038	0.123737
UGCAGU	miR-455-3p.2	1.13651	UP	Yes	610	939	0.014826	0.163827
AGGCUG	miR-485-5p	1.18849	UP	Yes	947	1394	4.81921e-05	0.00900894
GAGGCU	miR-485-5p	1.1888	UP	Yes	564	830	0.00165421	0.0577232
CCUGUA	miR-486-5p	1.18443	UP	Yes	545	805	0.00246659	0.071102
CAGGAG	miR-665	1.17511	UP	Yes	802	1194	0.000437739	0.0290221
GAGGUA	let-7-5p/98-5p	0.926767	NOT	NA	820	1276	0.0934359	0.154558
ACAGUA	miR-101-3p.1	0.95071	NOT	NA	1656	2512	0.113768	0.180147
CAGUAC	miR-101-3p.1	0.87568	NOT	NA	657	1082	0.00729985	0.019777
ACAGUA	miR-101-3p.2	0.95071	NOT	NA	1656	2512	0.113768	0.180147
UACAGU	miR-101-3p.2	0.865753	NOT	NA	1478	2462	1.1221e-05	6.9495e-05
CAGCAU	miR-103-3p/107	0.900842	NOT	NA	1591	2547	0.00106448	0.00389567
GCAGCA	miR-103-3p/107	0.915054	NOT	NA	1401	2208	0.00958999	0.0246219
GGUCAC	miR-1193	0.92297	NOT	NA	736	1150	0.0938823	0.154798
AGGACA	miR-1197	0.932191	NOT	NA	1488	2302	0.0361597	0.0732052
GAGGAC	miR-1224-5p	0.913602	NOT	NA	866	1367	0.0394088	0.0785674
UGAGGA	miR-1224-5p	0.929726	NOT	NA	1789	2775	0.0168931	0.0391761
GAGUGU	miR-122-5p	0.930608	NOT	NA	1077	1669	0.0685833	0.12093
UAAGGC	miR-124-3p.2/506-3p	0.921468	NOT	NA	761	1191	0.0818697	0.139183
CUCUAG	miR-1251-5p	1.10321	NOT	NA	1813	2370	0.00175059	0.00599871
UCUAGC	miR-1251-5p	0.915886	NOT	NA	724	1140	0.0678446	0.11991
CCCUGA	miR-125-5p	0.947157	NOT	NA	1416	2156	0.11629	0.183519
GGAUCC	miR-127-3p	1.09535	NOT	NA	1036	1364	0.0285171	0.0603393
CACAGU	miR-128-3p	1.05088	NOT	NA	2471	3391	0.0623884	0.112199
UUUUGC	miR-129-5p	0.865801	NOT	NA	2345	3906	3.13959e-08	2.98737e-07
UUUUUG	miR-129-5p	1.05989	NOT	NA	8873	12073	3.24865e-05	0.000187514
CAUUCG	miR-1298-5p	1.2349	NOT	NA	578	675	0.000208926	0.000976229
AGUGCA	miR-130-3p/301-3p/454-3p	1.0996	NOT	NA	2613	3427	0.000274195	0.00122646
GUGCAA	miR-130-3p/301-3p/454-3p	1.0878	NOT	NA	1845	2446	0.00658561	0.0180755
ACCUCC	miR-1306-5p	1.17413	NOT	NA	2979	3659	9.05909e-11	1.21045e-09
AACAGU	miR-132-3p/212-3p	0.877104	NOT	NA	1588	2611	3.64776e-05	0.00020675
ACAGUC	miR-132-3p/212-3p	0.935685	NOT	NA	1042	1606	0.0985669	0.160779
UGGUCC	miR-133a-3p.1	0.904744	NOT	NA	830	1323	0.0250974	0.0545175
UGGUCC	miR-133a-3p.2/133b	0.904744	NOT	NA	830	1323	0.0250974	0.0545175
UUGGUC	miR-133a-3p.2/133b	0.906701	NOT	NA	972	1546	0.0176183	0.040588
GUGACU	miR-134-5p	0.858454	NOT	NA	1106	1858	5.44016e-05	0.000297598
UGACUG	miR-134-5p	0.873867	NOT	NA	1344	2218	9.49136e-05	0.000493425
AUGGCU	miR-135-5p	1.06448	NOT	NA	2238	3032	0.025812	0.0554755
UGGCUU	miR-135-5p	0.891071	NOT	NA	1866	3020	8.53297e-05	0.000448052
UCCAUU	miR-136-5p	0.915446	NOT	NA	1971	3105	0.00214585	0.00713014
AUUGCU	miR-137	0.93268	NOT	NA	1752	2709	0.0238948	0.0523585
UAUUGC	miR-137	0.899462	NOT	NA	1079	1730	0.00642972	0.0177099
CUGGUG	miR-138-5p	0.923428	NOT	NA	1531	2391	0.0148606	0.0351108
CUACAG	miR-139-5p	1.07125	NOT	NA	1863	2508	0.0253644	0.0548515
UACAGU	miR-139-5p	0.865753	NOT	NA	1478	2462	1.1221e-05	6.9495e-05
GAAUGU	miR-1-3p/206	0.92602	NOT	NA	2101	3272	0.00600861	0.0166965
AGUGGU	miR-140-5p	0.946963	NOT	NA	1484	2260	0.10635	0.170551
AACACU	miR-141-3p/200a-3p	1.27209	NOT	NA	6815	7726	3.12448e-47	4.67184e-45
ACACUG	miR-141-3p/200a-3p	1.11149	NOT	NA	3106	4030	1.0458e-05	6.52335e-05
GUAGUG	miR-142-3p.1	0.926428	NOT	NA	900	1401	0.0770192	0.132298
UAGUGU	miR-142-3p.1	0.882894	NOT	NA	1113	1818	0.00107849	0.00394233
UAGUGU	miR-142-3p.2	0.882894	NOT	NA	1113	1818	0.00107849	0.00394233
AUAAAG	miR-142-5p	0.928364	NOT	NA	2602	4042	0.00310304	0.00970303
UAAAGU	miR-142-5p	0.924687	NOT	NA	2391	3729	0.00278724	0.00884035
AGAUGA	miR-143-3p	0.93848	NOT	NA	1854	2849	0.0345369	0.0704652
ACAGUA	miR-144-3p	0.95071	NOT	NA	1656	2512	0.113768	0.180147
CAGUAU	miR-144-3p	0.858983	NOT	NA	1336	2243	9.82653e-06	6.18343e-05
CCAGUU	miR-145-5p	0.909452	NOT	NA	1429	2266	0.00494126	0.0141824
UCCAGU	miR-145-5p	0.892429	NOT	NA	1440	2327	0.000680452	0.00266411
AGAACU	miR-146-5p	0.893066	NOT	NA	1633	2637	0.000323453	0.00141454
GAGAAC	miR-146-5p	0.931192	NOT	NA	1119	1733	0.0656967	0.117076
UGUGCG	miR-147b	1.32354	NOT	NA	1752	1909	3.33999e-17	7.49111e-16
AGUGCA	miR-148-3p/152-3p	1.0996	NOT	NA	2613	3427	0.000274195	0.00122646
CAGUGC	miR-148-3p/152-3p	0.866748	NOT	NA	1184	1970	9.83985e-05	0.000508176
CUGGCU	miR-149-5p	0.953598	NOT	NA	2233	3377	0.0838272	0.142203
CUCCCA	miR-150-5p	1.0627	NOT	NA	3386	4595	0.00745997	0.0201169
UCCCAA	miR-150-5p	1.07985	NOT	NA	2921	3901	0.00176034	0.00601802
UAGACU	miR-151-3p	0.865685	NOT	NA	865	1441	0.000758458	0.00290789
GAGGAG	miR-151-5p	0.952098	NOT	NA	1871	2834	0.102365	0.165674
UGCAUA	miR-153-3p	0.895592	NOT	NA	1247	2008	0.00216924	0.00718502
AUCAUA	miR-154-3p/487-3p	0.890459	NOT	NA	1238	2005	0.00130521	0.00466253
UCAUAC	miR-154-3p/487-3p	0.900912	NOT	NA	794	1271	0.0222776	0.0494707
AGGUUA	miR-154-5p	0.889614	NOT	NA	958	1553	0.00448753	0.0130834
GGUUAU	miR-154-5p	0.870239	NOT	NA	808	1339	0.00182492	0.00618818
AAUGCU	miR-155-5p	0.871524	NOT	NA	1732	2866	5.87548e-06	3.93922e-05
UAAUGC	miR-155-5p	0.852936	NOT	NA	967	1635	8.52891e-05	0.000448052
AGCAGC	miR-15-5p/16-5p/195-5p/424-5p/497-5p	0.91593	NOT	NA	1530	2409	0.0071489	0.0193848
GCAGCA	miR-15-5p/16-5p/195-5p/424-5p/497-5p	0.915054	NOT	NA	1401	2208	0.00958999	0.0246219
ACAUUC	miR-181-5p	1.16949	NOT	NA	3440	4242	1.02375e-11	1.5092e-10
CAUUCA	miR-181-5p	1.21039	NOT	NA	4967	5918	4.89924e-23	1.47919e-21
UGGCAA	miR-182-5p	0.92289	NOT	NA	1381	2158	0.0207527	0.0467511
UUGGCA	miR-182-5p	0.873552	NOT	NA	1289	2128	0.000120314	0.000606398
UGGCAC	miR-183-5p.1	1.07253	NOT	NA	1744	2345	0.0278496	0.0591664
GGCACU	miR-183-5p.2	0.924999	NOT	NA	948	1478	0.063797	0.114339
UGGCAC	miR-183-5p.2	1.07253	NOT	NA	1744	2345	0.0278496	0.0591664
GACGGA	miR-184	1.26677	NOT	NA	744	847	3.00465e-06	2.12491e-05
GGAGAG	miR-185-5p	0.946405	NOT	NA	1911	2912	0.0633091	0.113595
AAGGUG	miR-18-5p	0.916011	NOT	NA	1311	2064	0.0129297	0.0314235
AAAGAA	miR-186-5p	0.966284	NOT	NA	5371	8016	0.0527228	0.0983074
AAGAAU	miR-186-5p	1.13982	NOT	NA	5742	7265	1.49201e-13	2.66189e-12
GUGUCU	miR-187-3p	0.918832	NOT	NA	1510	2370	0.0103632	0.0261369
AUCCCU	miR-188-5p	0.930612	NOT	NA	1208	1872	0.0534984	0.0993994
AUAUGU	miR-190-5p	0.883025	NOT	NA	2200	3593	4.00643e-06	2.80182e-05
ACGGAA	miR-191-5p	1.20673	NOT	NA	610	729	0.000692586	0.00269482
GACCUA	miR-192-5p/215-5p	1.09327	NOT	NA	984	1298	0.0366848	0.0740296
ACUGGC	miR-193-3p	0.936308	NOT	NA	994	1531	0.110524	0.175542
GGGUCU	miR-193a-5p	1.07817	NOT	NA	1567	2096	0.0252461	0.0546331
GGUCUU	miR-193a-5p	1.05345	NOT	NA	1721	2356	0.103839	0.167551
GUGCAA	miR-19-3p	1.0878	NOT	NA	1845	2446	0.00658561	0.0180755
UGCAAA	miR-19-3p	0.890054	NOT	NA	2041	3307	3.39567e-05	0.000194569
UAACAG	miR-194-5p	0.873236	NOT	NA	1208	1995	0.000198693	0.000931186
AGUAGU	miR-199-3p	0.900487	NOT	NA	1059	1696	0.00749589	0.0201516
CCAGUG	miR-199-5p	0.905382	NOT	NA	1567	2496	0.0020722	0.00690734
AAUACU	miR-200bc-3p/429	0.855298	NOT	NA	1593	2686	6.99382e-07	5.53163e-06
AUACUG	miR-200bc-3p/429	0.873796	NOT	NA	1273	2101	0.000144508	0.000702406
CCUAUG	miR-202-5p	1.25901	NOT	NA	3128	3583	7.17636e-21	2.01194e-19
UCCUAU	miR-202-5p	1.14916	NOT	NA	2424	3042	3.55641e-07	2.9157e-06
AAAUGU	miR-203a-3p.1	0.833594	NOT	NA	3630	6280	1.46142e-18	3.70069e-17
GAAAUG	miR-203a-3p.1	0.924524	NOT	NA	2831	4416	0.00110685	0.00401792
GAAAUG	miR-203a-3p.2	0.924524	NOT	NA	2831	4416	0.00110685	0.00401792
UGAAAU	miR-203a-3p.2	0.842075	NOT	NA	2888	4946	1.56489e-13	2.76054e-12
CCUUCA	miR-205-5p	0.919525	NOT	NA	1719	2696	0.00674177	0.0184561
CUUCAU	miR-205-5p	1.12428	NOT	NA	4011	5145	3.03236e-08	2.89411e-07
GUGCGU	miR-210-3p	1.34056	NOT	NA	1676	1803	7.89045e-18	1.8913e-16
UGUGCG	miR-210-3p	1.32354	NOT	NA	1752	1909	3.33999e-17	7.49111e-16
AGCUUA	miR-21-5p/590-5p	0.866534	NOT	NA	971	1616	0.000400634	0.00169312
GCUUAU	miR-21-5p/590-5p	0.862614	NOT	NA	969	1620	0.000273931	0.00122646
AAUCUC	miR-216a-5p	1.20971	NOT	NA	3716	4430	1.51974e-17	3.50882e-16
AUCUCA	miR-216a-5p	1.21852	NOT	NA	4964	5875	1.65036e-24	5.39805e-23
AAUCUC	miR-216b-5p	1.20971	NOT	NA	3716	4430	1.51974e-17	3.50882e-16
ACUGCA	miR-217	1.07216	NOT	NA	3208	4315	0.00289517	0.00911819
CUGCAU	miR-217	1.11012	NOT	NA	3260	4235	8.00074e-06	5.15859e-05
AUUGUC	miR-219-5p	0.879697	NOT	NA	1001	1641	0.0013485	0.00478994
GAUUGU	miR-219-5p	0.895286	NOT	NA	1128	1817	0.00346116	0.0106341
AAUUGU	miR-219a-2-3p	0.822117	NOT	NA	1855	3254	1.22257e-11	1.79387e-10
GAAUUG	miR-219a-2-3p	0.866042	NOT	NA	1371	2283	2.39985e-05	0.000140851
CUACAU	miR-221-3p/222-3p	0.896863	NOT	NA	977	1571	0.00782024	0.0208451
GCUACA	miR-221-3p/222-3p	0.905276	NOT	NA	747	1190	0.0348783	0.0708854
GUCAGU	miR-223-3p	0.89613	NOT	NA	1011	1627	0.00628073	0.0173911
UCAGUU	miR-223-3p	0.866689	NOT	NA	1851	3080	1.04806e-06	7.9869e-06
GCUGCC	miR-22-3p	0.927045	NOT	NA	1456	2265	0.0251324	0.0545376
AGUCAC	miR-224-5p	1.08419	NOT	NA	1890	2514	0.00802209	0.0213289
CACAUU	miR-23-3p	0.891548	NOT	NA	1867	3020	9.63159e-05	0.000499063
GGCUCA	miR-24-3p	1.09428	NOT	NA	2460	3242	0.000796332	0.003032
AUUGCA	miR-25-3p/32-5p/92-3p/363-3p/367-3p	0.910551	NOT	NA	1569	2485	0.00364699	0.011073
UUGCAC	miR-25-3p/32-5p/92-3p/363-3p/367-3p	0.873836	NOT	NA	1124	1855	0.000346098	0.00149518
UCAAGU	miR-26-5p	1.05152	NOT	NA	2237	3068	0.0728898	0.1268
CACAGU	miR-27-3p	1.05088	NOT	NA	2471	3391	0.0623884	0.112199
UCACAG	miR-27-3p	1.25165	NOT	NA	6229	7177	3.48562e-38	2.14605e-36
AGCACC	miR-29-3p	0.935877	NOT	NA	989	1524	0.108902	0.17379
AGGGUU	miR-296-3p	0.942536	NOT	NA	1264	1934	0.105521	0.169482
GGCCCC	miR-296-5p	0.937794	NOT	NA	1164	1790	0.0915176	0.152368
AUGUGG	miR-299-3p	0.891827	NOT	NA	1559	2521	0.000383455	0.0016315
UGUGGG	miR-299-3p	0.917831	NOT	NA	1586	2492	0.00781924	0.0208451
GUUUAC	miR-299-5p	0.823315	NOT	NA	922	1615	2.2718e-06	1.64365e-05
GUAAAC	miR-30-5p	0.834975	NOT	NA	843	1456	2.90935e-05	0.000168861
UAAACA	miR-30-5p	0.878857	NOT	NA	2072	3400	3.34801e-06	2.35712e-05
CUGGCU	miR-3064-5p	0.953598	NOT	NA	2233	3377	0.0838272	0.142203
UGGCUG	miR-3064-5p	1.04722	NOT	NA	2901	3995	0.0601232	0.108811
AAAGCU	miR-320	0.937597	NOT	NA	2282	3510	0.0171392	0.0396296
AAGCUG	miR-320	0.901209	NOT	NA	1746	2794	0.000645753	0.00256018
ACAUUA	miR-323-3p	0.894587	NOT	NA	1557	2510	0.000538409	0.00217301
CAUUAC	miR-323-3p	0.917726	NOT	NA	875	1375	0.0494514	0.0933158
CAUCCC	miR-324-5p	0.920781	NOT	NA	1178	1845	0.0281391	0.0597005
UAUUGA	miR-325-3p	0.895593	NOT	NA	1637	2636	0.000463214	0.00191381
UUAUUG	miR-325-3p	0.888026	NOT	NA	1968	3196	3.35888e-05	0.000192813
GGCCCU	miR-328-3p	0.935126	NOT	NA	1197	1846	0.0735267	0.127696
UGGCCC	miR-328-3p	0.930151	NOT	NA	1259	1952	0.0470451	0.0902393
ACACAC	miR-329-3p/362-3p	1.14243	NOT	NA	4494	5673	2.93221e-11	4.14736e-10
AAAGCA	miR-330-3p	0.903195	NOT	NA	2492	3979	6.44903e-05	0.000347341
CAAAGC	miR-330-3p	0.94224	NOT	NA	1506	2305	0.0751376	0.129847
AAAGCA	miR-330-3p.2	0.903195	NOT	NA	2492	3979	6.44903e-05	0.000347341
AAGCAC	miR-330-3p.2	0.873825	NOT	NA	1064	1756	0.000490797	0.00200665
CCCCUG	miR-331-3p	0.94794	NOT	NA	1640	2495	0.0956243	0.156876
CCCUGG	miR-331-3p	0.941083	NOT	NA	1912	2930	0.0402136	0.0798171
GCAUUG	miR-33-5p	1.05116	NOT	NA	1761	2416	0.114769	0.181457
UGCAUU	miR-33-5p	1.17264	NOT	NA	6035	7422	5.20346e-20	1.39648e-18
CAGCAU	miR-338-3p	0.900842	NOT	NA	1591	2547	0.00106448	0.00389567
AUAAAG	miR-340-5p	0.928364	NOT	NA	2602	4042	0.00310304	0.00970303
CUCACA	miR-342-3p	1.24456	NOT	NA	4825	5591	1.34768e-28	5.16063e-27
GCAGUG	miR-34-5p/449-5p	1.0782	NOT	NA	3247	4343	0.00122038	0.00439449
GGCAGU	miR-34-5p/449-5p	0.918591	NOT	NA	1158	1818	0.025043	0.0544565
GUCUGC	miR-346	1.10148	NOT	NA	1746	2286	0.00246697	0.0080439
AUCAGA	miR-361-5p	0.917726	NOT	NA	1505	2365	0.00933743	0.0240917
UAUCAG	miR-361-5p	0.895399	NOT	NA	1112	1791	0.0038737	0.0115953
AAUGCC	miR-365-3p	0.891797	NOT	NA	1110	1795	0.00269613	0.00860349
AUAAUA	miR-369-3p	0.916046	NOT	NA	2429	3824	0.00071723	0.00277352
UAAUAC	miR-369-3p	0.886409	NOT	NA	1091	1775	0.00171915	0.00590604
CUCAAA	miR-371-5p	1.05371	NOT	NA	3060	4188	0.0286087	0.0604313
AUAAUA	miR-374-5p	0.916046	NOT	NA	2429	3824	0.00071723	0.00277352
UAUAAU	miR-374-5p	0.873452	NOT	NA	2267	3743	3.31252e-07	2.72286e-06
AAUACA	miR-655-3p	0.960553	NOT	NA	2565	3851	0.11714	0.184464
UAAUAC	miR-655-3p	0.886409	NOT	NA	1091	1775	0.00171915	0.00590604
UUGUUC	miR-375	0.887942	NOT	NA	1740	2826	9.09022e-05	0.000475722
UCAUAG	miR-376-3p	0.939589	NOT	NA	1133	1739	0.106623	0.170814
CACACA	miR-377-3p	1.12084	NOT	NA	4985	6414	1.71409e-09	1.93605e-08
GGUAGA	miR-379-5p	1.25963	NOT	NA	3513	4022	2.32051e-23	7.14355e-22
GUAGAC	miR-379-5p	1.07654	NOT	NA	957	1282	0.0880967	0.147858
AAGUUG	miR-382-5p	0.841143	NOT	NA	1324	2270	5.06481e-07	4.04669e-06
AGUUGU	miR-382-5p	0.837116	NOT	NA	1266	2181	4.18424e-07	3.4126e-06
AUCAGA	miR-383-5p.1	0.917726	NOT	NA	1505	2365	0.00933743	0.0240917
AAUGUU	miR-409-3p	0.832541	NOT	NA	2685	4651	2.6124e-14	4.94152e-13
AUGUUG	miR-409-3p	0.944611	NOT	NA	2172	3316	0.0402452	0.0798293
GUUACC	miR-409-5p	0.860472	NOT	NA	608	1019	0.00343955	0.0106004
AUAUAA	miR-410-3p	0.881449	NOT	NA	2432	3979	8.78474e-07	6.81089e-06
AUGUAA	miR-411-3p	0.940161	NOT	NA	2800	4295	0.0112202	0.0278951
UGUAAC	miR-411-3p	0.930333	NOT	NA	1496	2319	0.0306249	0.0639814
AGUAGA	miR-411-5p.1	1.11559	NOT	NA	2634	3405	2.64761e-05	0.000154814
GUAGAC	miR-411-5p.1	1.07654	NOT	NA	957	1282	0.0880967	0.147858
AGUAGA	miR-411-5p.2	1.11559	NOT	NA	2634	3405	2.64761e-05	0.000154814
UAGUAG	miR-411-5p.2	1.0834	NOT	NA	1812	2412	0.0102771	0.0259615
UCAACA	miR-421	0.932816	NOT	NA	1315	2033	0.0513787	0.0961437
AUGACA	miR-425-5p	0.883689	NOT	NA	1402	2288	0.000261774	0.00117761
UGACAC	miR-425-5p	0.903983	NOT	NA	897	1431	0.0187513	0.0427901
UCAUGA	miR-433-3p	0.950131	NOT	NA	1514	2298	0.126179	0.196431
GCAUAU	miR-448	0.905261	NOT	NA	1096	1746	0.0100085	0.0253442
UGCAUA	miR-448	0.895592	NOT	NA	1247	2008	0.00216924	0.00718502
UUGCGA	miR-450-5p	1.26097	NOT	NA	522	597	0.000126017	0.00062511
UUUGCG	miR-450-5p	1.19975	NOT	NA	589	708	0.00115993	0.00419608
ACCGUU	miR-451	1.26302	NOT	NA	691	789	8.77315e-06	5.61053e-05
AUGUGC	miR-455-5p	0.901604	NOT	NA	1271	2033	0.00371208	0.0111961
UGUGCC	miR-455-5p	0.939214	NOT	NA	1649	2532	0.0492241	0.0929986
ACUCCU	miR-483-3p.1	1.17521	NOT	NA	3509	4306	1.45276e-12	2.28084e-11
CUCCUC	miR-483-3p.1	0.914576	NOT	NA	1848	2914	0.00264182	0.0084646
ACUCCU	miR-483-3p.2	1.17521	NOT	NA	3509	4306	1.45276e-12	2.28084e-11
CACUCC	miR-483-3p.2	1.08246	NOT	NA	2215	2951	0.00508053	0.014497
AGGCUG	miR-485-5p	1.07944	NOT	NA	4369	5837	0.000135544	0.000667098
GAGGCU	miR-485-5p	1.05645	NOT	NA	2520	3440	0.0373537	0.0751862
CUGUAC	miR-486-5p	0.851609	NOT	NA	959	1624	7.40148e-05	0.000394578
GAAAGG	miR-488-3p	0.908599	NOT	NA	1783	2830	0.00150019	0.00521661
UGAAAG	miR-488-3p	0.858583	NOT	NA	1973	3314	7.16261e-08	6.46281e-07
GACAUC	miR-489-3p	0.908881	NOT	NA	738	1171	0.0443859	0.0861383
UGACAU	miR-489-3p	0.891938	NOT	NA	1459	2359	0.000581038	0.00233009
AACCUG	miR-490-3p	0.937789	NOT	NA	1534	2359	0.0520664	0.0972566
GUGGGG	miR-491-5p	0.946405	NOT	NA	1617	2464	0.0880614	0.147858
UGGGGA	miR-491-5p	0.9413	NOT	NA	2011	3081	0.0360287	0.0729872
GAAGGU	miR-493-3p	0.918045	NOT	NA	1044	1640	0.0322817	0.0667311
GUACAU	miR-493-5p	1.04844	NOT	NA	1936	2663	0.116638	0.183857
UGUACA	miR-493-5p	0.930356	NOT	NA	2116	3280	0.00962412	0.0246692
AAACAU	miR-494-3p	1.06627	NOT	NA	4624	6254	0.000978505	0.00361897
GAAACA	miR-494-3p	1.27273	NOT	NA	9218	10445	1.59937e-63	1.67401e-60
AACAAA	miR-495-3p	0.905165	NOT	NA	3459	5511	4.06975e-06	2.83349e-05
ACAAAC	miR-495-3p	0.925986	NOT	NA	1498	2333	0.021057	0.0473293
AGUAUU	miR-496.1	1.05791	NOT	NA	3472	4733	0.0118959	0.0293197
GAGUAU	miR-496.1	0.92575	NOT	NA	839	1307	0.0849618	0.143662
GUAUUA	miR-496.2	0.836744	NOT	NA	1161	2001	1.23763e-06	9.23077e-06
UAUUAC	miR-496.2	0.914708	NOT	NA	1240	1955	0.0144034	0.0343146
AAGACU	miR-499a-5p	0.921287	NOT	NA	1599	2503	0.0105696	0.0265722
AUGCAC	miR-501-3p/502-3p	0.93691	NOT	NA	1070	1647	0.100872	0.163858
AGCAGC	miR-503-5p	0.91593	NOT	NA	1530	2409	0.0071489	0.0193848
CCCUGG	miR-504-5p.1	0.941083	NOT	NA	1912	2930	0.0402136	0.0798171
GUCAAC	miR-505-3p.1	0.88418	NOT	NA	496	809	0.0330238	0.067952
UCAACA	miR-505-3p.1	0.932816	NOT	NA	1315	2033	0.0513787	0.0961437
CAACAC	miR-505-3p.2	0.936264	NOT	NA	955	1471	0.117687	0.185138
UCAACA	miR-505-3p.2	0.932816	NOT	NA	1315	2033	0.0513787	0.0961437
CUCCCA	miR-532-3p	1.0627	NOT	NA	3386	4595	0.00745997	0.0201169
UGCCUU	miR-532-5p	0.880106	NOT	NA	2197	3600	2.24593e-06	1.62869e-05
CAUACA	miR-539-3p	0.93819	NOT	NA	1292	1986	0.0770925	0.132351
UCAUAC	miR-539-3p	0.900912	NOT	NA	794	1271	0.0222776	0.0494707
UGACAG	miR-542-3p	0.921213	NOT	NA	1657	2594	0.00918662	0.0238003
AACAUU	miR-543	1.12943	NOT	NA	5638	7199	8.76464e-12	1.30431e-10
ACAUUC	miR-543	1.16949	NOT	NA	3440	4242	1.02375e-11	1.5092e-10
CUUGUU	miR-544a-5p	0.921142	NOT	NA	2157	3377	0.00287738	0.00907127
UUGUUA	miR-544a-5p	0.823064	NOT	NA	1852	3245	1.71466e-11	2.48113e-10
GACCCA	miR-551-3p	0.915105	NOT	NA	889	1401	0.0405055	0.0802444
ACAGUU	miR-582-5p	0.841937	NOT	NA	1529	2619	7.80763e-08	6.9846e-07
UACAGU	miR-582-5p	0.865753	NOT	NA	1478	2462	1.1221e-05	6.9495e-05
GAAACA	miR-653-5p	1.27273	NOT	NA	9218	10445	1.59937e-63	1.67401e-60
UGAAAC	miR-653-5p	1.25129	NOT	NA	7494	8637	1.79669e-45	2.08948e-43
CAGGAG	miR-665	1.05042	NOT	NA	3612	4959	0.0251951	0.054598
GUCACU	miR-668-3p	0.906806	NOT	NA	1140	1813	0.00980078	0.0249793
UCCUCA	miR-670-3p	0.925713	NOT	NA	1728	2692	0.0126464	0.0308785
UUCCUC	miR-670-3p	1.09144	NOT	NA	3691	4877	6.32946e-05	0.000341486
UGUGAC	miR-758-3p	0.887696	NOT	NA	1212	1969	0.00109765	0.00399843
UUGUGA	miR-758-3p	1.21532	NOT	NA	6526	7744	6.1822e-31	2.69613e-29
GAAGAC	miR-7-5p	0.903917	NOT	NA	1095	1747	0.00895651	0.023281
GGAAGA	miR-7-5p	0.944942	NOT	NA	2140	3266	0.0430641	0.0839883
GGCUCU	miR-760	0.933734	NOT	NA	1315	2031	0.0548465	0.101424
AGUAAC	miR-802	1.11256	NOT	NA	1725	2236	0.000922714	0.00342521
AGGAAC	miR-873-5p.1	0.92595	NOT	NA	1218	1897	0.0377233	0.075833
GCCCUG	miR-874-3p	0.924602	NOT	NA	1699	2650	0.0119424	0.0294111
UGCCCU	miR-874-3p	0.902117	NOT	NA	1592	2545	0.00125567	0.00451123
AUACCU	miR-875-5p	0.886705	NOT	NA	1068	1737	0.00198827	0.00668432
GAUUUC	miR-876-5p	1.23671	NOT	NA	5719	6669	7.40719e-32	3.42038e-30
GGAUUU	miR-876-5p	1.20301	NOT	NA	5388	6459	1.72497e-23	5.36277e-22
AGAGGA	miR-877-5p	0.947952	NOT	NA	2087	3175	0.059656	0.10834
CUUUGG	miR-9-5p	1.14821	NOT	NA	5090	6393	2.2844e-13	3.91968e-12
UGGCAC	miR-96-5p/1271-5p	1.07253	NOT	NA	1744	2345	0.0278496	0.0591664
UUGGCA	miR-96-5p/1271-5p	0.873552	NOT	NA	1289	2128	0.000120314	0.000606398
AGGUAG	let-7-5p/98-5p	1.0649	UP	Yes	196	322	0.516617	NA
GAGGUA	let-7-5p/98-5p	1.01668	UP	Yes	154	265	0.910463	NA
ACAGUA	miR-101-3p.1	0.942658	UP	No	229	425	0.496559	NA
CAGUAC	miR-101-3p.1	1.04341	UP	Yes	133	223	0.739268	NA
ACAGUA	miR-101-3p.2	0.942658	UP	No	229	425	0.496559	NA
UACAGU	miR-101-3p.2	1.00976	UP	Yes	258	447	0.932147	NA
CAGCAU	miR-103-3p/107	1.06088	UP	Yes	379	625	0.381421	NA
GCAGCA	miR-103-3p/107	1.03748	UP	Yes	306	516	0.635642	NA
ACCCUG	miR-10-5p	1.03341	UP	Yes	381	645	0.633864	NA
CCCUGU	miR-10-5p	1.04918	UP	Yes	415	692	0.457941	NA
AGGUCA	miR-1193	1.1046	UP	Yes	346	548	0.157121	NA
GGUCAC	miR-1193	0.9997	UP	No	156	273	1	NA
AGGACA	miR-1197	0.977549	UP	No	290	519	0.784677	NA
GGACAC	miR-1197	0.919028	UP	No	166	316	0.404352	NA
GAGGAC	miR-1224-5p	0.940755	UP	No	171	318	0.550391	NA
UGAGGA	miR-1224-5p	0.932503	UP	No	339	636	0.314269	NA
GAGUGU	miR-122-5p	0.92926	UP	No	196	369	0.431509	NA
GGAGUG	miR-122-5p	1.04625	UP	Yes	366	612	0.514889	NA
AAGGCA	miR-124-3p.1	1.01814	UP	Yes	355	610	0.813549	NA
AGGCAC	miR-124-3p.1	1.0147	UP	Yes	232	400	0.892254	NA
AAGGCA	miR-124-3p.2/506-3p	1.01814	UP	Yes	355	610	0.813549	NA
UAAGGC	miR-124-3p.2/506-3p	1.13032	UP	Yes	157	243	0.252118	NA
CGCCCU	miR-1249-3p	0.919432	UP	No	72	137	0.613303	NA
GCCCUU	miR-1249-3p	0.922719	UP	No	250	474	0.321794	NA
CUCUAG	miR-1251-5p	0.996852	UP	No	200	351	1	NA
UCUAGC	miR-1251-5p	0.953685	UP	No	151	277	0.675482	NA
CCCUGA	miR-125-5p	0.978201	UP	No	312	558	0.782092	NA
CCUGAG	miR-125-5p	1.042	UP	Yes	461	774	0.502893	NA
CGUACC	miR-126-3p.1	0.717733	UP	No	16	39	0.326045	NA
GUACCG	miR-126-3p.1	0.823282	UP	No	16	34	0.620291	NA
GUACCG	miR-126-3p.2	0.823282	UP	No	16	34	0.620291	NA
UACCGU	miR-126-3p.2	1.44649	UP	Yes	148	179	0.00102266	NA
CGGAUC	miR-127-3p	1.08705	UP	Yes	64	103	0.656928	NA
GGAUCC	miR-127-3p	1.05133	UP	Yes	128	213	0.695537	NA
ACAGUG	miR-128-3p	1.02926	UP	Yes	383	651	0.677678	NA
CACAGU	miR-128-3p	0.996142	UP	No	320	562	0.983886	NA
AGCCCU	miR-129-3p	0.926015	UP	No	307	580	0.291609	NA
GCCCUU	miR-129-3p	0.922719	UP	No	250	474	0.321794	NA
UUUUGC	miR-129-5p	0.979535	UP	No	458	818	0.744957	NA
UUUUUG	miR-129-5p	0.987636	UP	No	1076	1906	0.758541	NA
CAUUCG	miR-1298-5p	0.926193	UP	No	36	68	0.78703	NA
UCAUUC	miR-1298-5p	1.01122	UP	Yes	326	564	0.900071	NA
AGUGCA	miR-130-3p/301-3p/454-3p	1.04776	UP	Yes	327	546	0.52724	NA
GUGCAA	miR-130-3p/301-3p/454-3p	1.01806	UP	Yes	206	354	0.872639	NA
ACCUCC	miR-1306-5p	1.04165	UP	Yes	337	566	0.576438	NA
CACCUC	miR-1306-5p	1.03252	UP	Yes	373	632	0.647319	NA
AACAGU	miR-132-3p/212-3p	0.980553	UP	No	278	496	0.82213	NA
ACAGUC	miR-132-3p/212-3p	1.00995	UP	Yes	183	317	0.952026	NA
GGUCCC	miR-133a-3p.1	0.937593	UP	No	179	334	0.515726	NA
UGGUCC	miR-133a-3p.1	0.940701	UP	No	164	305	0.559584	NA
UGGUCC	miR-133a-3p.2/133b	0.940701	UP	No	164	305	0.559584	NA
UUGGUC	miR-133a-3p.2/133b	1.02094	UP	Yes	206	353	0.847405	NA
GUGACU	miR-134-5p	0.981626	UP	No	225	401	0.856268	NA
UGACUG	miR-134-5p	0.91915	UP	No	238	453	0.310596	NA
AUGGCU	miR-135-5p	0.922119	UP	No	253	480	0.314575	NA
UGGCUU	miR-135-5p	0.936484	UP	No	364	680	0.327752	NA
CUCCAU	miR-136-5p	1.07591	UP	Yes	361	587	0.288862	NA
UCCAUU	miR-136-5p	1.04918	UP	Yes	415	692	0.457941	NA
AUUGCU	miR-137	0.998452	UP	No	343	601	1	NA
UAUUGC	miR-137	0.86971	UP	No	173	348	0.145275	NA
CUGGUG	miR-138-5p	0.997849	UP	No	308	540	1	NA
GCUGGU	miR-138-5p	1.06668	UP	Yes	339	556	0.366906	NA
CUACAG	miR-139-5p	1.02695	UP	Yes	253	431	0.767133	NA
UACAGU	miR-139-5p	1.00976	UP	Yes	258	447	0.932147	NA
GAAUGU	miR-1-3p/206	0.983126	UP	No	322	573	0.833943	NA
GGAAUG	miR-1-3p/206	1.03394	UP	Yes	289	489	0.679825	NA
CACAGG	miR-140-3p.1	1.02666	UP	Yes	321	547	0.734637	NA
CCACAG	miR-140-3p.1	0.986671	UP	No	357	633	0.865216	NA
ACCACA	miR-140-3p.2	1.0811	UP	Yes	351	568	0.26495	NA
CCACAG	miR-140-3p.2	0.986671	UP	No	357	633	0.865216	NA
AGUGGU	miR-140-5p	1.0144	UP	Yes	276	476	0.879885	NA
GUGGUU	miR-140-5p	1.04288	UP	Yes	276	463	0.607225	NA
AACACU	miR-141-3p/200a-3p	0.960834	UP	No	279	508	0.617613	NA
ACACUG	miR-141-3p/200a-3p	0.998755	UP	No	302	529	1	NA
GUAGUG	miR-142-3p.1	1.03702	UP	Yes	131	221	0.783854	NA
UAGUGU	miR-142-3p.1	0.937025	UP	No	173	323	0.519635	NA
AGUGUU	miR-142-3p.2	0.956143	UP	No	323	591	0.539271	NA
UAGUGU	miR-142-3p.2	0.937025	UP	No	173	323	0.519635	NA
AUAAAG	miR-142-5p	1.00256	UP	Yes	400	698	0.992439	NA
UAAAGU	miR-142-5p	0.909153	UP	No	317	610	0.179537	NA
AGAUGA	miR-143-3p	0.998407	UP	No	331	580	1	NA
GAGAUG	miR-143-3p	1.11046	UP	Yes	391	616	0.112126	NA
ACAGUA	miR-144-3p	0.942658	UP	No	229	425	0.496559	NA
CAGUAU	miR-144-3p	0.937084	UP	No	248	463	0.431235	NA
CCAGUU	miR-145-5p	0.975465	UP	No	276	495	0.769297	NA
UCCAGU	miR-145-5p	1.0354	UP	Yes	290	490	0.665404	NA
AGAACU	miR-146-5p	1.04969	UP	Yes	351	585	0.493709	NA
GAGAAC	miR-146-5p	1.03019	UP	Yes	222	377	0.757158	NA
GUGCGG	miR-147b	1.22463	UP	Yes	77	110	0.196993	NA
UGUGCG	miR-147b	0.892589	UP	No	75	147	0.464497	NA
AGUGCA	miR-148-3p/152-3p	1.04776	UP	Yes	327	546	0.52724	NA
CAGUGC	miR-148-3p/152-3p	0.9715	UP	No	251	452	0.742788	NA
CUGGCU	miR-149-5p	0.996082	UP	No	472	829	0.968675	NA
UGGCUC	miR-149-5p	1.08034	UP	Yes	444	719	0.21113	NA
CUCCCA	miR-150-5p	1.09243	UP	Yes	690	1105	0.0720632	NA
UCCCAA	miR-150-5p	1.04548	UP	Yes	447	748	0.475206	NA
AGACUG	miR-151-3p	0.944782	UP	No	290	537	0.457156	NA
UAGACU	miR-151-3p	0.952625	UP	No	159	292	0.657348	NA
CGAGGA	miR-151-5p	0.98408	UP	No	63	112	0.981381	NA
GAGGAG	miR-151-5p	0.922829	UP	No	355	673	0.233068	NA
GCAUAG	miR-153-3p	0.931433	UP	No	115	216	0.576596	NA
UGCAUA	miR-153-3p	1.0131	UP	Yes	216	373	0.912874	NA
AUCAUA	miR-154-3p/487-3p	0.986068	UP	No	217	385	0.902157	NA
UCAUAC	miR-154-3p/487-3p	0.979969	UP	No	149	266	0.88334	NA
AGGUUA	miR-154-5p	0.986747	UP	No	185	328	0.920957	NA
GGUUAU	miR-154-5p	1.01521	UP	Yes	159	274	0.919199	NA
AAUGCU	miR-155-5p	0.966128	UP	No	333	603	0.637748	NA
UAAUGC	miR-155-5p	0.931259	UP	No	173	325	0.477469	NA
AGCAGC	miR-15-5p/16-5p/195-5p/424-5p/497-5p	0.960496	UP	No	308	561	0.593888	NA
GCAGCA	miR-15-5p/16-5p/195-5p/424-5p/497-5p	1.03748	UP	Yes	306	516	0.635642	NA
AAAGUG	miR-17-5p/20-5p/93-5p/106-5p/519-3p	1.05134	UP	Yes	509	847	0.387173	NA
AAGUGC	miR-17-5p/20-5p/93-5p/106-5p/519-3p	0.9997	UP	No	332	581	1	NA
ACAUUC	miR-181-5p	0.976184	UP	No	255	457	0.78757	NA
CAUUCA	miR-181-5p	1.001	UP	Yes	329	575	1	NA
UGGCAA	miR-182-5p	0.948684	UP	No	263	485	0.515636	NA
UUGGCA	miR-182-5p	0.839115	UP	No	212	442	0.0392154	NA
AUGGCA	miR-183-5p.1	0.957459	UP	No	272	497	0.589868	NA
UGGCAC	miR-183-5p.1	1.03268	UP	Yes	255	432	0.713193	NA
GGCACU	miR-183-5p.2	0.958174	UP	No	178	325	0.680387	NA
UGGCAC	miR-183-5p.2	1.03268	UP	Yes	255	432	0.713193	NA
GACGGA	miR-184	1.03219	UP	Yes	59	100	0.911947	NA
GGACGG	miR-184	1.19964	UP	Yes	72	105	0.265646	NA
GAGAGA	miR-185-5p	0.940194	UP	No	395	735	0.338099	NA
GGAGAG	miR-185-5p	0.993218	UP	No	394	694	0.939108	NA
AAGGUG	miR-18-5p	0.964499	UP	No	274	497	0.657734	NA
AGGUGC	miR-18-5p	0.987109	UP	No	224	397	0.90958	NA
AAAGAA	miR-186-5p	0.996166	UP	No	886	1556	0.943984	NA
AAGAAU	miR-186-5p	0.988543	UP	No	443	784	0.86954	NA
CGUGUC	miR-187-3p	0.849745	UP	No	51	105	0.383313	NA
GUGUCU	miR-187-3p	1.00871	UP	Yes	320	555	0.929576	NA
AUCCCU	miR-188-5p	1.00838	UP	Yes	249	432	0.948145	NA
UCCCUU	miR-188-5p	0.95625	UP	No	393	719	0.495138	NA
AUAUGU	miR-190-5p	1.00238	UP	Yes	428	747	0.992949	NA
GAUAUG	miR-190-5p	0.901791	UP	No	150	291	0.327342	NA
AACGGA	miR-191-5p	0.841094	UP	No	25	52	0.552843	NA
ACGGAA	miR-191-5p	0.996536	UP	No	45	79	1	NA
GACCUA	miR-192-5p/215-5p	1.00205	UP	Yes	122	213	1	NA
UGACCU	miR-192-5p/215-5p	1.00846	UP	Yes	362	628	0.924652	NA
ACUGGC	miR-193-3p	0.971453	UP	No	226	407	0.758184	NA
CUGGCC	miR-193-3p	1.04203	UP	Yes	517	868	0.475642	NA
GGGUCU	miR-193a-5p	0.979874	UP	No	233	416	0.835467	NA
GGUCUU	miR-193a-5p	1.01508	UP	Yes	264	455	0.877041	NA
GUGCAA	miR-19-3p	1.01806	UP	Yes	206	354	0.872639	NA
UGCAAA	miR-19-3p	0.993433	UP	No	385	678	0.943099	NA
GUAACA	miR-194-5p	1.01132	UP	Yes	174	301	0.943746	NA
UAACAG	miR-194-5p	1.00686	UP	Yes	221	384	0.969121	NA
AGGUAG	miR-196-5p	1.0649	UP	Yes	196	322	0.516617	NA
GGUAGU	miR-196-5p	1.01611	UP	Yes	115	198	0.938176	NA
AGUAGU	miR-199-3p	0.968669	UP	No	165	298	0.77965	NA
CAGUAG	miR-199-3p	1.04243	UP	Yes	230	386	0.647586	NA
CAGUGU	miR-199-5p	0.975616	UP	No	353	633	0.734908	NA
CCAGUG	miR-199-5p	0.963766	UP	No	341	619	0.607362	NA
AAUACU	miR-200bc-3p/429	1.0173	UP	Yes	289	497	0.845528	NA
AUACUG	miR-200bc-3p/429	0.993308	UP	No	222	391	0.969748	NA
CCUAUG	miR-202-5p	0.89894	UP	No	130	253	0.349937	NA
UCCUAU	miR-202-5p	0.911084	UP	No	188	361	0.321453	NA
GAAAUG	miR-203a-3p.1	0.917222	UP	No	421	803	0.15941	NA
GAAAUG	miR-203a-3p.2	0.917222	UP	No	421	803	0.15941	NA
UGAAAU	miR-203a-3p.2	0.885717	UP	No	484	956	0.0315616	NA
CCCUUU	miR-204-5p/211-5p	0.915567	UP	No	370	707	0.179007	NA
UCCCUU	miR-204-5p/211-5p	0.95625	UP	No	393	719	0.495138	NA
CCUUCA	miR-205-5p	0.993678	UP	No	330	581	0.954079	NA
CUUCAU	miR-205-5p	0.934537	UP	No	336	629	0.332612	NA
AAGACG	miR-208-3p	0.896073	UP	No	42	82	0.627481	NA
UAAGAC	miR-208-3p	0.915559	UP	No	157	300	0.396792	NA
GUGCGU	miR-210-3p	0.670012	UP	No	36	94	0.0493295	NA
UGUGCG	miR-210-3p	0.892589	UP	No	75	147	0.464497	NA
CCUUGG	miR-212-5p	0.93094	UP	No	323	607	0.314729	NA
CUUGGC	miR-212-5p	0.988583	UP	No	343	607	0.89159	NA
CCUGUC	miR-214-5p	1.09274	UP	Yes	401	642	0.173225	NA
AGCUUA	miR-21-5p/590-5p	0.97494	UP	No	180	323	0.820776	NA
GCUUAU	miR-21-5p/590-5p	0.934379	UP	No	188	352	0.479654	NA
AAUCUC	miR-216a-5p	1.01559	UP	Yes	274	472	0.868477	NA
AAUCUC	miR-216b-5p	1.01559	UP	Yes	274	472	0.868477	NA
AUCUCU	miR-216b-5p	1.02138	UP	Yes	397	680	0.761589	NA
CUGCAU	miR-217	1.03055	UP	Yes	334	567	0.687827	NA
GUGCUU	miR-218-5p	0.852778	UP	No	233	478	0.0503935	NA
UGUGCU	miR-218-5p	0.96881	UP	No	345	623	0.660768	NA
AUUGUC	miR-219-5p	0.851473	UP	No	183	376	0.081504	NA
GAUUGU	miR-219-5p	1.00157	UP	Yes	229	400	1	NA
AAUUGU	miR-219a-2-3p	0.913775	UP	No	316	605	0.205673	NA
GAAUUG	miR-219a-2-3p	0.986773	UP	No	229	406	0.904571	NA
CUACAU	miR-221-3p/222-3p	0.973181	UP	No	173	311	0.810783	NA
GCUACA	miR-221-3p/222-3p	0.980553	UP	No	139	248	0.894564	NA
GUCAGU	miR-223-3p	0.9466	UP	No	191	353	0.571034	NA
UCAGUU	miR-223-3p	0.971609	UP	No	336	605	0.69689	NA
AGCUGC	miR-22-3p	0.900001	UP	No	285	554	0.158435	NA
GCUGCC	miR-22-3p	0.896606	UP	No	287	560	0.141924	NA
AAGUCA	miR-224-5p	0.996943	UP	No	310	544	0.994054	NA
AGUCAC	miR-224-5p	0.977803	UP	No	185	331	0.842421	NA
CACAUU	miR-23-3p	0.958578	UP	No	343	626	0.550842	NA
UCACAU	miR-23-3p	0.986443	UP	No	287	509	0.882262	NA
GCUCAG	miR-24-3p	1.0956	UP	Yes	315	503	0.216853	NA
AUUGCA	miR-25-3p/32-5p/92-3p/363-3p/367-3p	0.968221	UP	No	290	524	0.685547	NA
UUGCAC	miR-25-3p/32-5p/92-3p/363-3p/367-3p	0.911821	UP	No	209	401	0.298134	NA
CAAGUA	miR-26-5p	0.87968	UP	No	178	354	0.176622	NA
UCAAGU	miR-26-5p	1.00684	UP	Yes	282	490	0.957087	NA
CACAGU	miR-27-3p	0.996142	UP	No	320	562	0.983886	NA
UCACAG	miR-27-3p	1.04969	UP	Yes	384	640	0.472178	NA
ACUAGA	miR-28-3p	1.02452	UP	Yes	171	292	0.838902	NA
CUAGAU	miR-28-3p	1.04041	UP	Yes	157	264	0.732018	NA
AGGAGC	miR-28-5p/708-5p	0.959829	UP	No	282	514	0.605471	NA
GGAGCU	miR-28-5p/708-5p	0.906037	UP	No	275	531	0.196254	NA
AGCACC	miR-29-3p	1.01285	UP	Yes	209	361	0.917629	NA
GCACCA	miR-29-3p	1.0243	UP	Yes	226	386	0.806673	NA
AGGGUU	miR-296-3p	1.02606	UP	Yes	278	474	0.762086	NA
GGGUUG	miR-296-3p	1.01103	UP	Yes	204	353	0.935699	NA
GGCCCC	miR-296-5p	0.966076	UP	No	275	498	0.672962	NA
GGGCCC	miR-296-5p	0.888314	UP	No	229	451	0.155403	NA
AUGUGG	miR-299-3p	1.00981	UP	Yes	314	544	0.918568	NA
UGUGGG	miR-299-3p	1.02989	UP	Yes	385	654	0.669862	NA
GGUUUA	miR-299-5p	0.989257	UP	No	203	359	0.936907	NA
GUUUAC	miR-299-5p	1.0303	UP	Yes	202	343	0.770195	NA
AAGUGC	miR-302-3p/372-3p/373-3p/520-3p	0.9997	UP	No	332	581	1	NA
AGUGCU	miR-302-3p/372-3p/373-3p/520-3p	1.04291	UP	Yes	400	671	0.526421	NA
AGUGCU	miR-302c-3p.2/520-3p	1.04291	UP	Yes	400	671	0.526421	NA
GUGCUU	miR-302c-3p.2/520-3p	0.852778	UP	No	233	478	0.0503935	NA
GUAAAC	miR-30-5p	0.939533	UP	No	145	270	0.578943	NA
UAAACA	miR-30-5p	0.997957	UP	No	409	717	0.998382	NA
CUGGCU	miR-3064-5p	0.996082	UP	No	472	829	0.968675	NA
UGGCUG	miR-3064-5p	0.920661	UP	No	421	800	0.178993	NA
GCAAGA	miR-31-5p	1.14594	UP	Yes	300	458	0.0721692	NA
GGCAAG	miR-31-5p	0.989232	UP	No	216	382	0.932515	NA
AAAGCU	miR-320	0.99224	UP	No	342	603	0.935209	NA
AAGCUG	miR-320	0.986747	UP	No	370	656	0.86281	NA
ACAUUA	miR-323-3p	1.03127	UP	Yes	280	475	0.710704	NA
CAUUAC	miR-323-3p	1.301	UP	Yes	322	433	0.000387042	NA
CAUCCC	miR-324-5p	0.995391	UP	No	264	464	0.982921	NA
GCAUCC	miR-324-5p	1.04851	UP	Yes	178	297	0.65119	NA
UAUUGA	miR-325-3p	0.91277	UP	No	288	552	0.222312	NA
UUAUUG	miR-325-3p	0.959142	UP	No	375	684	0.536928	NA
CUCUGG	miR-326	0.99439	UP	No	428	753	0.949995	NA
UCUGGG	miR-326	0.966627	UP	No	405	733	0.604772	NA
GGCCCU	miR-328-3p	0.939464	UP	No	254	473	0.444606	NA
UGGCCC	miR-328-3p	0.950731	UP	No	294	541	0.50828	NA
CACACC	miR-329-3p/362-3p	1.1022	UP	Yes	361	573	0.157087	NA
AAAGCA	miR-330-3p	0.978454	UP	No	500	894	0.717117	NA
CAAAGC	miR-330-3p	0.995147	UP	No	281	494	0.977837	NA
AAAGCA	miR-330-3p.2	0.978454	UP	No	500	894	0.717117	NA
AAGCAC	miR-330-3p.2	1.02292	UP	Yes	214	366	0.825731	NA
CCCCUG	miR-331-3p	0.918864	UP	No	354	674	0.208631	NA
CCCUGG	miR-331-3p	0.976649	UP	No	460	824	0.706126	NA
AAGAGC	miR-335-5p	1.05366	UP	Yes	265	440	0.526576	NA
CAAGAG	miR-335-5p	1.04578	UP	Yes	321	537	0.549117	NA
GCAUUG	miR-33-5p	0.867261	UP	No	174	351	0.135664	NA
UGCAUU	miR-33-5p	0.885657	UP	No	365	721	0.0628544	NA
CAGCAU	miR-338-3p	1.06088	UP	Yes	379	625	0.381421	NA
CCCUGU	miR-339-5p	1.04918	UP	Yes	415	692	0.457941	NA
CCUGUC	miR-339-5p	1.09274	UP	Yes	401	642	0.173225	NA
AUAAAG	miR-340-5p	1.00256	UP	Yes	400	698	0.992439	NA
UAUAAA	miR-340-5p	0.971529	UP	No	537	967	0.609996	NA
CUCACA	miR-342-3p	1.02983	UP	Yes	332	564	0.696299	NA
UCACAC	miR-342-3p	1.01184	UP	Yes	262	453	0.910217	NA
GGCAGU	miR-34-5p/449-5p	0.947449	UP	No	215	397	0.551409	NA
GUCUGC	miR-346	0.949853	UP	No	196	361	0.592003	NA
UCUGCC	miR-346	0.973894	UP	No	496	891	0.656747	NA
AUCAGA	miR-361-5p	1.09938	UP	Yes	323	514	0.193893	NA
UAUCAG	miR-361-5p	1.0307	UP	Yes	228	387	0.748729	NA
AUCCUU	miR-362-5p/500b-5p	0.996276	UP	No	291	511	0.988751	NA
UCCUUG	miR-362-5p/500b-5p	0.894044	UP	No	301	589	0.121862	NA
AAUGCC	miR-365-3p	1.0154	UP	Yes	231	398	0.886031	NA
AUGCCC	miR-365-3p	0.990612	UP	No	218	385	0.945017	NA
AUAAUA	miR-369-3p	1.06226	UP	Yes	456	751	0.323202	NA
UAAUAC	miR-369-3p	1.00761	UP	Yes	182	316	0.972168	NA
CUCAAA	miR-371-5p	1.11883	UP	Yes	534	835	0.0455173	NA
UCAAAC	miR-371-5p	1.04145	UP	Yes	253	425	0.637162	NA
AUAAUA	miR-374-5p	1.06226	UP	Yes	456	751	0.323202	NA
UAUAAU	miR-374-5p	0.963194	UP	No	392	712	0.571986	NA
UAAUAC	miR-655-3p	1.00761	UP	Yes	182	316	0.972168	NA
UGUUCG	miR-375	0.968459	UP	No	31	56	0.974682	NA
UUGUUC	miR-375	0.904592	UP	No	303	586	0.166649	NA
CAUAGA	miR-376-3p	0.961423	UP	No	183	333	0.702582	NA
UCAUAG	miR-376-3p	1.02721	UP	Yes	192	327	0.802792	NA
ACAUAG	miR-376c-3p	0.973426	UP	No	217	390	0.782639	NA
CAUAGA	miR-376c-3p	0.961423	UP	No	183	333	0.702582	NA
UCACAC	miR-377-3p	1.01184	UP	Yes	262	453	0.910217	NA
CUGGAC	miR-378-3p	0.948157	UP	No	226	417	0.546074	NA
UGGACU	miR-378-3p	0.901877	UP	No	216	419	0.233101	NA
GGUAGA	miR-379-5p	1.03506	UP	Yes	184	311	0.746067	NA
GUAGAC	miR-379-5p	0.915528	UP	No	101	193	0.510362	NA
AUACAA	miR-381-3p	1.15294	UP	Yes	431	654	0.0235302	NA
UACAAG	miR-381-3p	0.972488	UP	No	194	349	0.789504	NA
AUCAUU	miR-382-3p	0.974748	UP	No	346	621	0.727913	NA
UCAUUC	miR-382-3p	1.01122	UP	Yes	326	564	0.900071	NA
AAGUUG	miR-382-5p	0.917064	UP	No	260	496	0.27418	NA
AGUUGU	miR-382-5p	0.842758	UP	No	224	465	0.0387648	NA
AUCAGA	miR-383-5p.1	1.09938	UP	Yes	323	514	0.193893	NA
GAUCAG	miR-383-5p.1	1.10131	UP	Yes	192	305	0.316652	NA
AGAUCA	miR-383-5p.2	1.13	UP	Yes	363	562	0.0747022	NA
GAUCAG	miR-383-5p.2	1.10131	UP	Yes	192	305	0.316652	NA
AAUGUU	miR-409-3p	0.945829	UP	No	459	849	0.350863	NA
AUGUUG	miR-409-3p	0.954922	UP	No	393	720	0.481109	NA
GGUUAC	miR-409-5p	1.04969	UP	Yes	111	185	0.7312	NA
GUUACC	miR-409-5p	0.962674	UP	No	104	189	0.801903	NA
AUAUAA	miR-410-3p	0.994131	UP	No	408	718	0.948979	NA
UAUAAC	miR-410-3p	1.11693	UP	Yes	196	307	0.244477	NA
AUGUAA	miR-411-3p	0.96459	UP	No	365	662	0.602576	NA
UGUAAC	miR-411-3p	0.894618	UP	No	180	352	0.241614	NA
AGUAGA	miR-411-5p.1	1.01923	UP	Yes	328	563	0.81074	NA
GUAGAC	miR-411-5p.1	0.915528	UP	No	101	193	0.510362	NA
AGUAGA	miR-411-5p.2	1.01923	UP	Yes	328	563	0.81074	NA
UAGUAG	miR-411-5p.2	1.11798	UP	Yes	239	374	0.191699	NA
GGUCGA	miR-412-5p	1.17988	UP	Yes	29	43	0.570925	NA
GUCGAC	miR-412-5p	0.672875	UP	No	5	13	0.608061	NA
CAACAG	miR-421	1.09583	UP	Yes	285	455	0.240504	NA
UCAACA	miR-421	1.01884	UP	Yes	251	431	0.845196	NA
CUCGGU	miR-423-3p	0.852869	UP	No	39	80	0.471213	NA
GCUCGG	miR-423-3p	0.834977	UP	No	42	88	0.383312	NA
AGGGGC	miR-423-5p	0.957607	UP	No	260	475	0.600777	NA
GAGGGG	miR-423-5p	0.944432	UP	No	332	615	0.420262	NA
AUGACA	miR-425-5p	0.969406	UP	No	256	462	0.718798	NA
UGACAC	miR-425-5p	0.952246	UP	No	172	316	0.638747	NA
GUCUUG	miR-431-5p	0.966636	UP	No	284	514	0.672848	NA
UCUUGC	miR-431-5p	1.00308	UP	Yes	297	518	0.995365	NA
CAUGAU	miR-433-3p	1.02999	UP	Yes	272	462	0.727551	NA
UCAUGA	miR-433-3p	1.00877	UP	Yes	286	496	0.935882	NA
GCAUAU	miR-448	1.07742	UP	Yes	202	328	0.430182	NA
UGCAUA	miR-448	1.0131	UP	Yes	216	373	0.912874	NA
UUGCGA	miR-450-5p	1.04224	UP	Yes	28	47	0.95749	NA
UUUGCG	miR-450-5p	0.84901	UP	No	33	68	0.5035	NA
AACCGU	miR-451	0.874738	UP	No	33	66	0.600457	NA
ACCGUU	miR-451	0.938124	UP	No	37	69	0.831662	NA
ACUGUU	miR-452-5p/892-3p	0.910563	UP	No	305	586	0.196059	NA
CUGUUU	miR-452-5p/892-3p	0.952549	UP	No	557	1023	0.369498	NA
AGUCCA	miR-455-3p.1	0.995476	UP	No	202	355	0.994087	NA
CAGUCC	miR-455-3p.1	0.920776	UP	No	200	380	0.367042	NA
GCAGUC	miR-455-3p.2	1.02339	UP	Yes	179	306	0.842661	NA
AUGUGC	miR-455-5p	0.959158	UP	No	267	487	0.610145	NA
UGUGCC	miR-455-5p	1.03174	UP	Yes	391	663	0.646838	NA
ACUCCU	miR-483-3p.1	1.07959	UP	Yes	361	585	0.266606	NA
CUCCUC	miR-483-3p.1	0.96571	UP	No	414	750	0.589506	NA
ACUCCU	miR-483-3p.2	1.07959	UP	Yes	361	585	0.266606	NA
CACUCC	miR-483-3p.2	1.1373	UP	Yes	405	623	0.0471479	NA
CUGUAC	miR-486-5p	0.937564	UP	No	194	362	0.496071	NA
AUCGUA	miR-487-3p	0.981413	UP	No	23	41	1	NA
UCGUAC	miR-487-3p	0.945662	UP	No	20	37	0.949236	NA
GAAAGG	miR-488-3p	0.953737	UP	No	332	609	0.508851	NA
UGAAAG	miR-488-3p	0.942221	UP	No	370	687	0.372777	NA
GACAUC	miR-489-3p	1.00748	UP	Yes	148	257	0.983587	NA
UGACAU	miR-489-3p	0.921692	UP	No	265	503	0.299627	NA
AACCUG	miR-490-3p	1.08447	UP	Yes	318	513	0.271068	NA
ACCUGG	miR-490-3p	1.11842	UP	Yes	397	621	0.0871946	NA
GUGGGG	miR-491-5p	0.993152	UP	No	390	687	0.938837	NA
UGGGGA	miR-491-5p	0.995823	UP	No	477	838	0.964642	NA
AAGGUC	miR-493-3p	0.937972	UP	No	178	332	0.51992	NA
GAAGGU	miR-493-3p	1.03623	UP	Yes	231	390	0.698765	NA
GUACAU	miR-493-5p	0.947437	UP	No	202	373	0.565372	NA
UGUACA	miR-493-5p	0.895301	UP	No	283	553	0.139345	NA
AAACAU	miR-494-3p	0.962841	UP	No	459	834	0.533383	NA
GAAACA	miR-494-3p	0.91652	UP	No	340	649	0.204198	NA
AACAAA	miR-495-3p	1.05238	UP	Yes	702	1167	0.295838	NA
ACAAAC	miR-495-3p	1.01217	UP	Yes	313	541	0.892742	NA
AGUAUU	miR-496.1	0.924301	UP	No	345	653	0.250017	NA
GAGUAU	miR-496.1	1.03596	UP	Yes	151	255	0.769872	NA
GUAUUA	miR-496.2	0.907458	UP	No	208	401	0.27356	NA
UAUUAC	miR-496.2	0.98942	UP	No	220	389	0.933075	NA
AAGACU	miR-499a-5p	1.01147	UP	Yes	307	531	0.901998	NA
UAAGAC	miR-499a-5p	0.915559	UP	No	157	300	0.396792	NA
AUGCAC	miR-501-3p/502-3p	0.973621	UP	No	192	345	0.800969	NA
UGCACC	miR-501-3p/502-3p	1.0081	UP	Yes	223	387	0.957073	NA
AGCAGC	miR-503-5p	0.960496	UP	No	308	561	0.593888	NA
GCAGCG	miR-503-5p	0.663594	UP	No	44	116	0.0244283	NA
ACCCUG	miR-504-5p.1	1.03341	UP	Yes	381	645	0.633864	NA
CCCUGG	miR-504-5p.1	0.976649	UP	No	460	824	0.706126	NA
GUCAAC	miR-505-3p.1	0.869681	UP	No	86	173	0.319933	NA
UCAACA	miR-505-3p.1	1.01884	UP	Yes	251	431	0.845196	NA
CAACAC	miR-505-3p.2	1.07971	UP	Yes	187	303	0.436561	NA
UCAACA	miR-505-3p.2	1.01884	UP	Yes	251	431	0.845196	NA
CUCCCA	miR-532-3p	1.09243	UP	Yes	690	1105	0.0720632	NA
UCCCAC	miR-532-3p	1.04349	UP	Yes	337	565	0.559165	NA
AUGCCU	miR-532-5p	1.11304	UP	Yes	383	602	0.108175	NA
UGCCUU	miR-532-5p	0.96775	UP	No	463	837	0.591047	NA
CAUACA	miR-539-3p	0.996645	UP	No	233	409	1	NA
UCAUAC	miR-539-3p	0.979969	UP	No	149	266	0.88334	NA
GUGACA	miR-542-3p	1.05119	UP	Yes	280	466	0.533743	NA
UGACAG	miR-542-3p	1.06463	UP	Yes	342	562	0.379465	NA
AACAUU	miR-543	0.930673	UP	No	391	735	0.263854	NA
ACAUUC	miR-543	0.976184	UP	No	255	457	0.78757	NA
CUUGUU	miR-544a-5p	0.819342	UP	No	318	679	0.00367507	NA
UUGUUA	miR-544a-5p	0.952634	UP	No	373	685	0.47008	NA
CGACCC	miR-551-3p	0.770955	UP	No	26	59	0.319513	NA
GACCCA	miR-551-3p	0.974638	UP	No	200	359	0.804739	NA
ACAGUU	miR-582-5p	0.920407	UP	No	262	498	0.293952	NA
UACAGU	miR-582-5p	1.00976	UP	Yes	258	447	0.932147	NA
CCGAGC	miR-615-3p	1.00465	UP	Yes	58	101	1	NA
CGAGCC	miR-615-3p	0.810732	UP	No	38	82	0.328925	NA
AUGGCG	miR-652-3p	1.26734	UP	Yes	92	127	0.0960363	NA
UGGCGC	miR-652-3p	1.1708	UP	Yes	87	130	0.285028	NA
GAAACA	miR-653-5p	0.91652	UP	No	340	649	0.204198	NA
UGAAAC	miR-653-5p	1.00834	UP	Yes	400	694	0.919594	NA
CCAGGA	miR-665	1.00746	UP	Yes	501	870	0.916842	NA
GUCACU	miR-668-3p	0.994438	UP	No	216	380	0.981748	NA
UCACUC	miR-668-3p	1.03155	UP	Yes	273	463	0.712276	NA
UCCUCA	miR-670-3p	1.00554	UP	Yes	369	642	0.958623	NA
UUCCUC	miR-670-3p	0.979706	UP	No	420	750	0.759527	NA
CGGGGC	miR-744-5p	0.94723	UP	No	98	181	0.711291	NA
GCGGGG	miR-744-5p	0.957424	UP	No	110	201	0.758111	NA
UGUGAC	miR-758-3p	0.92034	UP	No	222	422	0.336716	NA
UUGUGA	miR-758-3p	0.90419	UP	No	307	594	0.161795	NA
GAAGAC	miR-7-5p	1.02721	UP	Yes	256	436	0.762994	NA
GGAAGA	miR-7-5p	1.05168	UP	Yes	422	702	0.43112	NA
GCUCUG	miR-760	1.03011	UP	Yes	421	715	0.651135	NA
GGCUCU	miR-760	0.910175	UP	No	244	469	0.248481	NA
AGUAAC	miR-802	1.03516	UP	Yes	171	289	0.756773	NA
CAGUAA	miR-802	1.03079	UP	Yes	251	426	0.732896	NA
AGGAAC	miR-873-5p.1	1.03478	UP	Yes	236	399	0.707572	NA
CAGGAA	miR-873-5p.1	0.99064	UP	No	453	800	0.896094	NA
CAGGAA	miR-873-5p.2	0.99064	UP	No	453	800	0.896094	NA
GCAGGA	miR-873-5p.2	1.08048	UP	Yes	428	693	0.219191	NA
GCCCUG	miR-874-3p	0.972474	UP	No	398	716	0.677855	NA
UGCCCU	miR-874-3p	0.920365	UP	No	353	671	0.218607	NA
AUACCU	miR-875-5p	1.05265	UP	Yes	213	354	0.583564	NA
UACCUC	miR-875-5p	0.862151	UP	No	137	278	0.170276	NA
GAUUUC	miR-876-5p	0.975598	UP	No	266	477	0.775833	NA
GGAUUU	miR-876-5p	0.937532	UP	No	321	599	0.368874	NA
AGAGGA	miR-877-5p	0.986581	UP	No	419	743	0.848779	NA
UAGAGG	miR-877-5p	0.955145	UP	No	196	359	0.636421	NA
CUUUGG	miR-9-5p	1.03875	UP	Yes	532	896	0.504559	NA
UUUGGU	miR-9-5p	0.936233	UP	No	373	697	0.319396	NA
UGGCAC	miR-96-5p/1271-5p	1.03268	UP	Yes	255	432	0.713193	NA
UUGGCA	miR-96-5p/1271-5p	0.839115	UP	No	212	442	0.0392154	NA
ACCCGU	miR-99-5p/100-5p	1.0868	UP	Yes	41	66	0.750319	NA
CCCGUA	miR-99-5p/100-5p	1.04224	UP	Yes	28	47	0.95749	NA
AGGUAG	let-7-5p/98-5p	1.04405	NOT	NA	1411	1949	0.223972	NA
ACCCUG	miR-10-5p	1.04053	NOT	NA	2109	2923	0.168622	NA
CCCUGU	miR-10-5p	1.01421	NOT	NA	2216	3151	0.620431	NA
AGGUCA	miR-1193	1.02763	NOT	NA	1661	2331	0.405004	NA
GGACAC	miR-1197	0.954534	NOT	NA	877	1325	0.294893	NA
GGAGUG	miR-122-5p	1.04368	NOT	NA	1823	2519	0.169089	NA
AAGGCA	miR-124-3p.1	0.997946	NOT	NA	2177	3146	0.952306	NA
AGGCAC	miR-124-3p.1	0.985399	NOT	NA	1288	1885	0.697376	NA
AAGGCA	miR-124-3p.2/506-3p	0.997946	NOT	NA	2177	3146	0.952306	NA
CGCCCU	miR-1249-3p	0.908912	NOT	NA	300	476	0.207808	NA
GCCCUU	miR-1249-3p	0.988347	NOT	NA	1542	2250	0.735296	NA
CCUGAG	miR-125-5p	0.992082	NOT	NA	2233	3246	0.782977	NA
CGUACC	miR-126-3p.1	0.935959	NOT	NA	98	151	0.655686	NA
GUACCG	miR-126-3p.1	1.02152	NOT	NA	85	120	0.936916	NA
GUACCG	miR-126-3p.2	1.02152	NOT	NA	85	120	0.936916	NA
UACCGU	miR-126-3p.2	0.929379	NOT	NA	145	225	0.525414	NA
CGGAUC	miR-127-3p	1.06646	NOT	NA	264	357	0.45205	NA
ACAGUG	miR-128-3p	0.97249	NOT	NA	2344	3476	0.302717	NA
AGCCCU	miR-129-3p	0.976276	NOT	NA	1819	2687	0.437894	NA
GCCCUU	miR-129-3p	0.988347	NOT	NA	1542	2250	0.735296	NA
UCAUUC	miR-1298-5p	0.996823	NOT	NA	2084	3015	0.922338	NA
CACCUC	miR-1306-5p	0.987421	NOT	NA	1798	2626	0.690399	NA
GGUCCC	miR-133a-3p.1	0.945549	NOT	NA	794	1211	0.228722	NA
CUCCAU	miR-136-5p	0.975651	NOT	NA	1669	2467	0.446025	NA
GCUGGU	miR-138-5p	0.992735	NOT	NA	1670	2426	0.830959	NA
GGAAUG	miR-1-3p/206	0.990101	NOT	NA	1761	2565	0.759568	NA
CACAGG	miR-140-3p.1	0.978717	NOT	NA	1717	2530	0.501257	NA
CCACAG	miR-140-3p.1	1.03853	NOT	NA	2393	3323	0.162388	NA
ACCACA	miR-140-3p.2	0.968541	NOT	NA	1679	2500	0.318532	NA
CCACAG	miR-140-3p.2	1.03853	NOT	NA	2393	3323	0.162388	NA
GUGGUU	miR-140-5p	0.986698	NOT	NA	1731	2530	0.679012	NA
AGUGUU	miR-142-3p.2	1.00102	NOT	NA	2714	3910	0.977566	NA
GAGAUG	miR-143-3p	0.99947	NOT	NA	2093	3020	0.996476	NA
GUGCGG	miR-147b	0.944164	NOT	NA	237	362	0.518162	NA
UGGCUC	miR-149-5p	1.0143	NOT	NA	2174	3091	0.62168	NA
AGACUG	miR-151-3p	0.953351	NOT	NA	1574	2381	0.145746	NA
CGAGGA	miR-151-5p	0.990561	NOT	NA	272	396	0.935372	NA
GCAUAG	miR-153-3p	0.940041	NOT	NA	674	1034	0.220707	NA
AAAGUG	miR-17-5p/20-5p/93-5p/106-5p/519-3p	1.00432	NOT	NA	3145	4516	0.861673	NA
AAGUGC	miR-17-5p/20-5p/93-5p/106-5p/519-3p	1.03517	NOT	NA	2129	2966	0.229005	NA
AUGGCA	miR-183-5p.1	0.990688	NOT	NA	1738	2530	0.775812	NA
GGACGG	miR-184	0.915516	NOT	NA	226	356	0.319241	NA
GAGAGA	miR-185-5p	1.00688	NOT	NA	2658	3807	0.795757	NA
AGGUGC	miR-18-5p	0.990365	NOT	NA	1175	1711	0.812948	NA
CGUGUC	miR-187-3p	0.942102	NOT	NA	260	398	0.478679	NA
UCCCUU	miR-188-5p	1.0044	NOT	NA	2680	3848	0.871306	NA
GAUAUG	miR-190-5p	0.942745	NOT	NA	942	1441	0.165548	NA
AACGGA	miR-191-5p	0.901993	NOT	NA	172	275	0.310845	NA
UGACCU	miR-192-5p/215-5p	0.989022	NOT	NA	1792	2613	0.730379	NA
CUGGCC	miR-193-3p	0.999908	NOT	NA	2252	3248	1	NA
GUAACA	miR-194-5p	0.975271	NOT	NA	1362	2014	0.486202	NA
AGGUAG	miR-196-5p	1.04405	NOT	NA	1411	1949	0.223972	NA
GGUAGU	miR-196-5p	0.950987	NOT	NA	668	1013	0.325284	NA
CAGUAG	miR-199-3p	1.01446	NOT	NA	1473	2094	0.685401	NA
CAGUGU	miR-199-5p	0.998909	NOT	NA	2745	3963	0.97482	NA
CCCUUU	miR-204-5p/211-5p	0.99326	NOT	NA	2569	3730	0.801793	NA
UCCCUU	miR-204-5p/211-5p	1.0044	NOT	NA	2680	3848	0.871306	NA
AAGACG	miR-208-3p	0.944306	NOT	NA	239	365	0.517358	NA
UAAGAC	miR-208-3p	0.942722	NOT	NA	840	1285	0.191011	NA
CCUUGG	miR-212-5p	1.01036	NOT	NA	2113	3016	0.726992	NA
CUUGGC	miR-212-5p	0.966105	NOT	NA	1652	2466	0.285105	NA
CCUGUC	miR-214-5p	0.967096	NOT	NA	1706	2544	0.291982	NA
GCCUGU	miR-214-5p	1.01134	NOT	NA	2303	3284	0.68809	NA
AUCUCU	miR-216b-5p	0.964623	NOT	NA	2012	3008	0.216264	NA
GUGCUU	miR-218-5p	1.02218	NOT	NA	2103	2967	0.449882	NA
UGUGCU	miR-218-5p	0.969381	NOT	NA	2153	3203	0.270379	NA
AGCUGC	miR-22-3p	0.992298	NOT	NA	1875	2725	0.808225	NA
AAGUCA	miR-224-5p	1.02857	NOT	NA	2405	3372	0.297231	NA
UCACAU	miR-23-3p	0.984794	NOT	NA	2037	2983	0.603866	NA
GCUCAG	miR-24-3p	0.953313	NOT	NA	1449	2192	0.162831	NA
CAAGUA	miR-26-5p	0.955164	NOT	NA	1220	1842	0.22073	NA
ACUAGA	miR-28-3p	1.04384	NOT	NA	1389	1919	0.229928	NA
CUAGAU	miR-28-3p	1.02583	NOT	NA	1200	1687	0.511594	NA
AGGAGC	miR-28-5p/708-5p	0.958553	NOT	NA	1334	2007	0.237626	NA
GGAGCU	miR-28-5p/708-5p	0.986765	NOT	NA	1402	2049	0.713507	NA
GCACCA	miR-29-3p	0.99492	NOT	NA	1208	1751	0.906482	NA
GGGUUG	miR-296-3p	0.971196	NOT	NA	961	1427	0.49672	NA
GGGCCC	miR-296-5p	0.950074	NOT	NA	1060	1609	0.202223	NA
GGUUUA	miR-299-5p	0.980269	NOT	NA	1422	2092	0.573612	NA
AAGUGC	miR-302-3p/372-3p/373-3p/520-3p	1.03517	NOT	NA	2129	2966	0.229005	NA
AGUGCU	miR-302-3p/372-3p/373-3p/520-3p	1.03046	NOT	NA	2423	3391	0.264817	NA
AGUGCU	miR-302c-3p.2/520-3p	1.03046	NOT	NA	2423	3391	0.264817	NA
GUGCUU	miR-302c-3p.2/520-3p	1.02218	NOT	NA	2103	2967	0.449882	NA
GCAAGA	miR-31-5p	0.963262	NOT	NA	1400	2096	0.285788	NA
GGCAAG	miR-31-5p	0.968719	NOT	NA	1107	1648	0.424555	NA
GCAUCC	miR-324-5p	0.943608	NOT	NA	812	1241	0.206307	NA
CUCUGG	miR-326	0.955985	NOT	NA	1874	2827	0.134495	NA
UCUGGG	miR-326	0.9769	NOT	NA	1894	2796	0.440945	NA
CACACC	miR-329-3p/362-3p	1.0207	NOT	NA	1659	2344	0.533623	NA
AAGAGC	miR-335-5p	1.01149	NOT	NA	1623	2314	0.736288	NA
CAAGAG	miR-335-5p	0.972535	NOT	NA	1576	2337	0.401859	NA
CCAGCA	miR-338-3p	0.996357	NOT	NA	2358	3413	0.902167	NA
CCCUGU	miR-339-5p	1.01421	NOT	NA	2216	3151	0.620431	NA
CCUGUC	miR-339-5p	0.967096	NOT	NA	1706	2544	0.291982	NA
UAUAAA	miR-340-5p	0.997163	NOT	NA	4818	6968	0.88683	NA
UCACAC	miR-342-3p	0.97582	NOT	NA	1356	2004	0.497351	NA
UCUGCC	miR-346	0.975157	NOT	NA	2249	3326	0.363854	NA
AUCCUU	miR-362-5p/500b-5p	1.00352	NOT	NA	1963	2821	0.916564	NA
UCCUUG	miR-362-5p/500b-5p	1.02853	NOT	NA	2427	3403	0.295758	NA
AUGCCC	miR-365-3p	0.980477	NOT	NA	1098	1615	0.627963	NA
UCAAAC	miR-371-5p	1.02961	NOT	NA	1817	2545	0.349784	NA
UGUUCG	miR-375	0.837551	NOT	NA	151	260	0.0920395	NA
CAUAGA	miR-376-3p	1.03607	NOT	NA	1513	2106	0.300835	NA
ACAUAG	miR-376c-3p	1.03561	NOT	NA	1610	2242	0.291407	NA
CAUAGA	miR-376c-3p	1.03607	NOT	NA	1513	2106	0.300835	NA
UCACAC	miR-377-3p	0.97582	NOT	NA	1356	2004	0.497351	NA
CUGGAC	miR-378-3p	0.94873	NOT	NA	1071	1628	0.187365	NA
UGGACU	miR-378-3p	0.995146	NOT	NA	1574	2281	0.894887	NA
AUACAA	miR-381-3p	0.966401	NOT	NA	2137	3189	0.226721	NA
UACAAG	miR-381-3p	1.03601	NOT	NA	1477	2056	0.307587	NA
AUCAUU	miR-382-3p	0.965677	NOT	NA	2272	3393	0.20225	NA
UCAUUC	miR-382-3p	0.996823	NOT	NA	2084	3015	0.922338	NA
GAUCAG	miR-383-5p.1	0.937559	NOT	NA	838	1289	0.152348	NA
AGAUCA	miR-383-5p.2	1.01392	NOT	NA	1674	2381	0.676319	NA
GAUCAG	miR-383-5p.2	0.937559	NOT	NA	838	1289	0.152348	NA
GGUUAC	miR-409-5p	0.931872	NOT	NA	515	797	0.222367	NA
UAUAAC	miR-410-3p	0.981303	NOT	NA	1333	1959	0.607313	NA
GGUCGA	miR-412-5p	0.985767	NOT	NA	108	158	0.95815	NA
GUCGAC	miR-412-5p	0.865284	NOT	NA	63	105	0.40636	NA
CAACAG	miR-421	0.973108	NOT	NA	1444	2140	0.433279	NA
CUCGGU	miR-423-3p	0.979112	NOT	NA	203	299	0.851864	NA
GCUCGG	miR-423-3p	0.964548	NOT	NA	206	308	0.721684	NA
AGGGGC	miR-423-5p	0.974228	NOT	NA	1243	1840	0.488361	NA
GAGGGG	miR-423-5p	0.962468	NOT	NA	1541	2309	0.251466	NA
GUCUUG	miR-431-5p	1.00099	NOT	NA	1577	2272	0.988923	NA
UCUUGC	miR-431-5p	0.967654	NOT	NA	1554	2316	0.32386	NA
CAUGAU	miR-433-3p	0.951826	NOT	NA	1421	2153	0.153334	NA
AACCGU	miR-451	0.925553	NOT	NA	172	268	0.457126	NA
ACUGUU	miR-452-5p/892-3p	1.02028	NOT	NA	2849	4027	0.419122	NA
CUGUUU	miR-452-5p/892-3p	0.975175	NOT	NA	4043	5979	0.220626	NA
AGUCCA	miR-455-3p.1	0.948257	NOT	NA	1056	1606	0.186299	NA
CAGUCC	miR-455-3p.1	0.945608	NOT	NA	1076	1641	0.159565	NA
GCAGUC	miR-455-3p.2	0.946765	NOT	NA	904	1377	0.208784	NA
UGCAGU	miR-455-3p.2	1.01203	NOT	NA	2953	4208	0.62667	NA
CCUGUA	miR-486-5p	1.02442	NOT	NA	2396	3373	0.373562	NA
AUCGUA	miR-487-3p	0.996958	NOT	NA	159	230	1	NA
UCGUAC	miR-487-3p	0.901338	NOT	NA	100	160	0.451944	NA
ACCUGG	miR-490-3p	0.959726	NOT	NA	1693	2544	0.195227	NA
AAGGUC	miR-493-3p	0.978671	NOT	NA	927	1366	0.627343	NA
UAAGAC	miR-499a-5p	0.942722	NOT	NA	840	1285	0.191011	NA
UGCACC	miR-501-3p/502-3p	0.999714	NOT	NA	1175	1695	1	NA
GCAGCG	miR-503-5p	0.956133	NOT	NA	301	454	0.571008	NA
ACCCUG	miR-504-5p.1	1.04053	NOT	NA	2109	2923	0.168622	NA
UCCCAC	miR-532-3p	0.960608	NOT	NA	1564	2348	0.224246	NA
AUGCCU	miR-532-5p	0.989224	NOT	NA	1898	2767	0.727314	NA
GUGACA	miR-542-3p	0.9503	NOT	NA	1395	2117	0.1439	NA
CGACCC	miR-551-3p	0.969715	NOT	NA	156	232	0.806139	NA
CCGAGC	miR-615-3p	1.13524	NOT	NA	418	531	0.056355	NA
CGAGCC	miR-615-3p	1.01876	NOT	NA	231	327	0.862489	NA
AUGGCG	miR-652-3p	1.05453	NOT	NA	370	506	0.458111	NA
UGGCGC	miR-652-3p	1.05757	NOT	NA	341	465	0.453619	NA
CCAGGA	miR-665	1.00494	NOT	NA	2471	3546	0.861001	NA
UCACUC	miR-668-3p	0.985169	NOT	NA	1397	2045	0.679456	NA
CGGGGC	miR-744-5p	0.933305	NOT	NA	354	547	0.327956	NA
GCGGGG	miR-744-5p	0.959242	NOT	NA	439	660	0.518891	NA
GCUCUG	miR-760	0.966118	NOT	NA	1991	2972	0.23958	NA
CAGUAA	miR-802	0.974565	NOT	NA	1805	2671	0.406252	NA
CAGGAA	miR-873-5p.1	0.961146	NOT	NA	2280	3421	0.146298	NA
CAGGAA	miR-873-5p.2	0.961146	NOT	NA	2280	3421	0.146298	NA
GCAGGA	miR-873-5p.2	1.02287	NOT	NA	2081	2934	0.438509	NA
UACCUC	miR-875-5p	0.983881	NOT	NA	964	1413	0.712728	NA
UAGAGG	miR-877-5p	1.03166	NOT	NA	1415	1978	0.379965	NA
UUUGGU	miR-9-5p	0.995275	NOT	NA	3058	4431	0.849511	NA
ACCCGU	miR-99-5p/100-5p	0.966709	NOT	NA	183	273	0.759002	NA
CCCGUA	miR-99-5p/100-5p	0.874024	NOT	NA	120	198	0.267971	NA
AGGUAG	let-7-5p/98-5p	0.993078	DOWN	No	62	129	1	NA
GAGGUA	let-7-5p/98-5p	1.12518	DOWN	Yes	55	101	0.535994	NA
ACAGUA	miR-101-3p.1	1.06443	DOWN	Yes	102	198	0.652081	NA
CAGUAC	miR-101-3p.1	1.01857	DOWN	Yes	35	71	1	NA
ACAGUA	miR-101-3p.2	1.06443	DOWN	Yes	102	198	0.652081	NA
UACAGU	miR-101-3p.2	1.12782	DOWN	Yes	131	240	0.292407	NA
CAGCAU	miR-103-3p/107	0.933783	DOWN	No	94	208	0.624085	NA
GCAGCA	miR-103-3p/107	0.894164	DOWN	No	74	171	0.461531	NA
ACCCUG	miR-10-5p	0.826497	DOWN	No	66	165	0.214847	NA
CCCUGU	miR-10-5p	0.976014	DOWN	No	94	199	0.895221	NA
AGGUCA	miR-1193	0.904826	DOWN	No	67	153	0.541102	NA
GGUCAC	miR-1193	0.902497	DOWN	No	38	87	0.665408	NA
AGGACA	miR-1197	1.00608	DOWN	Yes	93	191	1	NA
GGACAC	miR-1197	0.804555	DOWN	No	44	113	0.253796	NA
GAGGAC	miR-1224-5p	0.885533	DOWN	No	45	105	0.551396	NA
UGAGGA	miR-1224-5p	0.952093	DOWN	No	94	204	0.739797	NA
GAGUGU	miR-122-5p	0.998453	DOWN	No	72	149	1	NA
GGAGUG	miR-122-5p	0.771873	DOWN	No	65	174	0.0858953	NA
AAGGCA	miR-124-3p.1	0.80853	DOWN	No	81	207	0.118256	NA
AGGCAC	miR-124-3p.1	0.856281	DOWN	No	46	111	0.423325	NA
AAGGCA	miR-124-3p.2/506-3p	0.80853	DOWN	No	81	207	0.118256	NA
UAAGGC	miR-124-3p.2/506-3p	0.879252	DOWN	No	40	94	0.555171	NA
CGCCCU	miR-1249-3p	0.503962	DOWN	No	10	41	0.0669696	NA
GCCCUU	miR-1249-3p	0.984586	DOWN	No	71	149	0.971427	NA
CUCUAG	miR-1251-5p	1.10909	DOWN	Yes	73	136	0.522036	NA
UCUAGC	miR-1251-5p	1.23216	DOWN	Yes	65	109	0.209888	NA
CCCUGA	miR-125-5p	0.931085	DOWN	No	73	162	0.66202	NA
CCUGAG	miR-125-5p	0.878855	DOWN	No	94	221	0.322417	NA
CGUACC	miR-126-3p.1	0.563521	DOWN	No	3	11	0.5697	NA
GUACCG	miR-126-3p.1	0.774841	DOWN	No	6	16	0.75889	NA
GUACCG	miR-126-3p.2	0.774841	DOWN	No	6	16	0.75889	NA
UACCGU	miR-126-3p.2	1.12704	DOWN	Yes	12	22	0.880334	NA
CGGAUC	miR-127-3p	0.39357	DOWN	No	4	21	0.119089	NA
GGAUCC	miR-127-3p	0.944568	DOWN	No	32	70	0.871556	NA
ACAGUG	miR-128-3p	1.09601	DOWN	Yes	122	230	0.446011	NA
CACAGU	miR-128-3p	1.03312	DOWN	Yes	110	220	0.825575	NA
AGCCCU	miR-129-3p	0.831247	DOWN	No	70	174	0.215123	NA
GCCCUU	miR-129-3p	0.984586	DOWN	No	71	149	0.971427	NA
UUUUGC	miR-129-5p	1.09542	DOWN	Yes	211	398	0.304085	NA
UUUUUG	miR-129-5p	1.05104	DOWN	Yes	440	865	0.41152	NA
CAUUCG	miR-1298-5p	0.845281	DOWN	No	9	22	0.815185	NA
UCAUUC	miR-1298-5p	0.925602	DOWN	No	99	221	0.561984	NA
AGUGCA	miR-130-3p/301-3p/454-3p	0.982312	DOWN	No	87	183	0.942489	NA
GUGCAA	miR-130-3p/301-3p/454-3p	1.01698	DOWN	Yes	63	128	0.974289	NA
ACCUCC	miR-1306-5p	0.854557	DOWN	No	67	162	0.311147	NA
CACCUC	miR-1306-5p	0.849456	DOWN	No	74	180	0.264388	NA
AACAGU	miR-132-3p/212-3p	1.13793	DOWN	Yes	114	207	0.294046	NA
ACAGUC	miR-132-3p/212-3p	0.949355	DOWN	No	68	148	0.777744	NA
GGUCCC	miR-133a-3p.1	0.945196	DOWN	No	43	94	0.829705	NA
UGGUCC	miR-133a-3p.1	0.88301	DOWN	No	50	117	0.512863	NA
UGGUCC	miR-133a-3p.2/133b	0.88301	DOWN	No	50	117	0.512863	NA
UUGGUC	miR-133a-3p.2/133b	0.966229	DOWN	No	65	139	0.877623	NA
GUGACU	miR-134-5p	1.15355	DOWN	Yes	91	163	0.305025	NA
UGACUG	miR-134-5p	0.964946	DOWN	No	92	197	0.825958	NA
AUGGCU	miR-135-5p	0.897832	DOWN	No	73	168	0.483576	NA
UGGCUU	miR-135-5p	0.931688	DOWN	No	124	275	0.547841	NA
CUCCAU	miR-136-5p	0.906851	DOWN	No	79	180	0.510151	NA
UCCAUU	miR-136-5p	1.12782	DOWN	Yes	131	240	0.292407	NA
AUUGCU	miR-137	0.926833	DOWN	No	109	243	0.546824	NA
UAUUGC	miR-137	1.0267	DOWN	Yes	80	161	0.901328	NA
CUGGUG	miR-138-5p	0.912224	DOWN	No	83	188	0.526955	NA
GCUGGU	miR-138-5p	0.966036	DOWN	No	72	154	0.86413	NA
CUACAG	miR-139-5p	1.0052	DOWN	Yes	72	148	1	NA
UACAGU	miR-139-5p	1.12782	DOWN	Yes	131	240	0.292407	NA
GAAUGU	miR-1-3p/206	1.08973	DOWN	Yes	154	292	0.41633	NA
GGAAUG	miR-1-3p/206	1.09182	DOWN	Yes	93	176	0.534906	NA
CACAGG	miR-140-3p.1	0.878747	DOWN	No	74	174	0.387364	NA
CCACAG	miR-140-3p.1	0.879252	DOWN	No	80	188	0.368308	NA
ACCACA	miR-140-3p.2	0.871883	DOWN	No	73	173	0.36008	NA
CCACAG	miR-140-3p.2	0.879252	DOWN	No	80	188	0.368308	NA
AGUGGU	miR-140-5p	1.18071	DOWN	Yes	100	175	0.206753	NA
GUGGUU	miR-140-5p	1.09325	DOWN	Yes	100	189	0.510158	NA
AACACU	miR-141-3p/200a-3p	0.951672	DOWN	No	111	241	0.707592	NA
ACACUG	miR-141-3p/200a-3p	1.0647	DOWN	Yes	118	229	0.619766	NA
GUAGUG	miR-142-3p.1	1.00792	DOWN	Yes	60	123	1	NA
UAGUGU	miR-142-3p.1	1.11867	DOWN	Yes	85	157	0.444449	NA
AGUGUU	miR-142-3p.2	1.0979	DOWN	Yes	161	303	0.363465	NA
UAGUGU	miR-142-3p.2	1.11867	DOWN	Yes	85	157	0.444449	NA
AUAAAG	miR-142-5p	1.05946	DOWN	Yes	181	353	0.55793	NA
UAAAGU	miR-142-5p	1.08814	DOWN	Yes	178	338	0.386675	NA
AGAUGA	miR-143-3p	0.850806	DOWN	No	84	204	0.236022	NA
GAGAUG	miR-143-3p	0.770986	DOWN	No	75	201	0.0623701	NA
ACAGUA	miR-144-3p	1.06443	DOWN	Yes	102	198	0.652081	NA
CAGUAU	miR-144-3p	1.11922	DOWN	Yes	117	216	0.355797	NA
CCAGUU	miR-145-5p	1.111	DOWN	Yes	107	199	0.413591	NA
UCCAGU	miR-145-5p	1.00864	DOWN	Yes	103	211	0.990916	NA
AGAACU	miR-146-5p	1.02869	DOWN	Yes	116	233	0.847854	NA
GAGAAC	miR-146-5p	0.991797	DOWN	No	72	150	1	NA
GUGCGG	miR-147b	0.495898	DOWN	No	6	25	0.166628	NA
UGUGCG	miR-147b	0.702523	DOWN	No	17	50	0.256845	NA
AGUGCA	miR-148-3p/152-3p	0.982312	DOWN	No	87	183	0.942489	NA
CAGUGC	miR-148-3p/152-3p	1.01145	DOWN	Yes	70	143	0.996047	NA
CUGGCU	miR-149-5p	0.914423	DOWN	No	104	235	0.482639	NA
UGGCUC	miR-149-5p	0.95458	DOWN	No	79	171	0.783847	NA
CUCCCA	miR-150-5p	0.797497	DOWN	No	110	285	0.0491931	NA
UCCCAA	miR-150-5p	0.91531	DOWN	No	101	228	0.495294	NA
AGACUG	miR-151-3p	0.934482	DOWN	No	90	199	0.637724	NA
UAGACU	miR-151-3p	1.13151	DOWN	Yes	69	126	0.453716	NA
CGAGGA	miR-151-5p	0.6654	DOWN	No	19	59	0.151479	NA
GAGGAG	miR-151-5p	0.737294	DOWN	No	81	227	0.02125	NA
GCAUAG	miR-153-3p	1.23549	DOWN	Yes	58	97	0.233728	NA
UGCAUA	miR-153-3p	1.16643	DOWN	Yes	105	186	0.230109	NA
AUCAUA	miR-154-3p/487-3p	1.03312	DOWN	Yes	70	140	0.881534	NA
UCAUAC	miR-154-3p/487-3p	1.21418	DOWN	Yes	57	97	0.280665	NA
AGGUUA	miR-154-5p	0.975267	DOWN	No	59	125	0.936286	NA
GGUUAU	miR-154-5p	0.999249	DOWN	No	59	122	1	NA
AAUGCU	miR-155-5p	0.956908	DOWN	No	113	244	0.740832	NA
UAAUGC	miR-155-5p	0.973134	DOWN	No	73	155	0.903503	NA
AGCAGC	miR-15-5p/16-5p/195-5p/424-5p/497-5p	1.01755	DOWN	Yes	98	199	0.936968	NA
GCAGCA	miR-15-5p/16-5p/195-5p/424-5p/497-5p	0.894164	DOWN	No	74	171	0.461531	NA
AAAGUG	miR-17-5p/20-5p/93-5p/106-5p/519-3p	0.968743	DOWN	No	158	337	0.778324	NA
AAGUGC	miR-17-5p/20-5p/93-5p/106-5p/519-3p	0.888965	DOWN	No	74	172	0.435867	NA
ACAUUC	miR-181-5p	1.00219	DOWN	Yes	81	167	1	NA
CAUUCA	miR-181-5p	1.05629	DOWN	Yes	114	223	0.676212	NA
UGGCAA	miR-182-5p	0.973056	DOWN	No	81	172	0.892095	NA
UUGGCA	miR-182-5p	1.0875	DOWN	Yes	100	190	0.5375	NA
AUGGCA	miR-183-5p.1	1.00982	DOWN	Yes	65	133	1	NA
UGGCAC	miR-183-5p.1	0.826497	DOWN	No	50	125	0.289143	NA
GGCACU	miR-183-5p.2	0.894662	DOWN	No	42	97	0.608307	NA
UGGCAC	miR-183-5p.2	0.826497	DOWN	No	50	125	0.289143	NA
GACGGA	miR-184	0.723185	DOWN	No	14	40	0.366458	NA
GGACGG	miR-184	0.839411	DOWN	No	13	32	0.708447	NA
GAGAGA	miR-185-5p	0.917444	DOWN	No	115	259	0.475127	NA
GGAGAG	miR-185-5p	0.855625	DOWN	No	94	227	0.225042	NA
AAGGUG	miR-18-5p	1.045	DOWN	Yes	88	174	0.786662	NA
AGGUGC	miR-18-5p	0.999795	DOWN	No	60	124	1	NA
AAAGAA	miR-186-5p	1.00751	DOWN	Yes	295	605	0.944351	NA
AAGAAU	miR-186-5p	1.04809	DOWN	Yes	175	345	0.645835	NA
CGUGUC	miR-187-3p	0.791327	DOWN	No	18	47	0.475216	NA
GUGUCU	miR-187-3p	1.07893	DOWN	Yes	106	203	0.566309	NA
AUCCCU	miR-188-5p	1.01672	DOWN	Yes	62	126	0.976765	NA
UCCCUU	miR-188-5p	1.00032	DOWN	Yes	122	252	1	NA
AUAUGU	miR-190-5p	1.09197	DOWN	Yes	167	316	0.383394	NA
GAUAUG	miR-190-5p	1.15168	DOWN	Yes	68	122	0.391647	NA
AACGGA	miR-191-5p	1.11259	DOWN	Yes	14	26	0.878107	NA
ACGGAA	miR-191-5p	1.06104	DOWN	Yes	19	37	0.946225	NA
GACCUA	miR-192-5p/215-5p	1.13793	DOWN	Yes	38	69	0.591272	NA
UGACCU	miR-192-5p/215-5p	0.917159	DOWN	No	87	196	0.54309	NA
ACUGGC	miR-193-3p	0.77287	DOWN	No	49	131	0.143336	NA
CUGGCC	miR-193-3p	0.814283	DOWN	No	80	203	0.134683	NA
GGGUCU	miR-193a-5p	0.756393	DOWN	No	41	112	0.147502	NA
GGUCUU	miR-193a-5p	0.985229	DOWN	No	72	151	0.97408	NA
GUGCAA	miR-19-3p	1.01698	DOWN	Yes	63	128	0.974289	NA
UGCAAA	miR-19-3p	0.980479	DOWN	No	149	314	0.88183	NA
GUAACA	miR-194-5p	0.993386	DOWN	No	75	156	1	NA
UAACAG	miR-194-5p	1.03931	DOWN	Yes	84	167	0.825124	NA
AGGUAG	miR-196-5p	0.993078	DOWN	No	62	129	1	NA
GGUAGU	miR-196-5p	0.962682	DOWN	No	41	88	0.914589	NA
AGUAGU	miR-199-3p	1.03946	DOWN	Yes	82	163	0.827617	NA
CAGUAG	miR-199-3p	1.05104	DOWN	Yes	88	173	0.753344	NA
CAGUGU	miR-199-5p	1.11499	DOWN	Yes	143	265	0.318795	NA
CCAGUG	miR-199-5p	1.00181	DOWN	Yes	96	198	1	NA
AAUACU	miR-200bc-3p/429	1.03312	DOWN	Yes	131	262	0.801985	NA
AUACUG	miR-200bc-3p/429	1.03312	DOWN	Yes	110	220	0.825575	NA
CCUAUG	miR-202-5p	0.964247	DOWN	No	42	90	0.918745	NA
UCCUAU	miR-202-5p	1.02547	DOWN	Yes	67	135	0.925693	NA
AAAUGU	miR-203a-3p.1	1.08022	DOWN	Yes	344	658	0.259723	NA
GAAAUG	miR-203a-3p.1	1.05634	DOWN	Yes	182	356	0.5784	NA
GAAAUG	miR-203a-3p.2	1.05634	DOWN	Yes	182	356	0.5784	NA
UGAAAU	miR-203a-3p.2	1.08107	DOWN	Yes	248	474	0.339271	NA
CCCUUU	miR-204-5p/211-5p	0.99569	DOWN	No	133	276	1	NA
UCCCUU	miR-204-5p/211-5p	1.00032	DOWN	Yes	122	252	1	NA
CCUUCA	miR-205-5p	1.01706	DOWN	Yes	95	193	0.942475	NA
CUUCAU	miR-205-5p	1.08962	DOWN	Yes	135	256	0.451212	NA
AAGACG	miR-208-3p	0.837666	DOWN	No	15	37	0.666062	NA
UAAGAC	miR-208-3p	0.916479	DOWN	No	55	124	0.646346	NA
GUGCGU	miR-210-3p	0.826497	DOWN	No	14	35	0.651876	NA
UGUGCG	miR-210-3p	0.702523	DOWN	No	17	50	0.256845	NA
CCUUGG	miR-212-5p	0.889633	DOWN	No	93	216	0.377272	NA
CUUGGC	miR-212-5p	0.939202	DOWN	No	80	176	0.690149	NA
CCUGUC	miR-214-5p	0.978747	DOWN	No	90	190	0.917043	NA
GCCUGU	miR-214-5p	0.889917	DOWN	No	87	202	0.396786	NA
AGCUUA	miR-21-5p/590-5p	1.102	DOWN	Yes	72	135	0.554029	NA
GCUUAU	miR-21-5p/590-5p	1.04055	DOWN	Yes	70	139	0.843431	NA
AAUCUC	miR-216a-5p	0.960737	DOWN	No	73	157	0.831745	NA
AUCUCA	miR-216a-5p	1.05608	DOWN	Yes	92	180	0.717963	NA
AAUCUC	miR-216b-5p	0.960737	DOWN	No	73	157	0.831745	NA
AUCUCU	miR-216b-5p	1.01133	DOWN	Yes	116	237	0.965996	NA
ACUGCA	miR-217	0.859	DOWN	No	111	267	0.196189	NA
CUGCAU	miR-217	1.09216	DOWN	Yes	111	210	0.488907	NA
GUGCUU	miR-218-5p	0.971626	DOWN	No	79	168	0.886166	NA
UGUGCU	miR-218-5p	1.06313	DOWN	Yes	124	241	0.618292	NA
AUUGUC	miR-219-5p	1.07591	DOWN	Yes	88	169	0.62394	NA
GAUUGU	miR-219-5p	1.02189	DOWN	Yes	91	184	0.916626	NA
AAUUGU	miR-219a-2-3p	1.23975	DOWN	Yes	213	355	0.0146729	NA
GAAUUG	miR-219a-2-3p	1.11259	DOWN	Yes	112	208	0.394608	NA
CUACAU	miR-221-3p/222-3p	1.0774	DOWN	Yes	73	140	0.657418	NA
GCUACA	miR-221-3p/222-3p	1.03312	DOWN	Yes	49	98	0.921705	NA
GUCAGU	miR-223-3p	1.02535	DOWN	Yes	66	133	0.927733	NA
UCAGUU	miR-223-3p	1.06062	DOWN	Yes	135	263	0.615251	NA
AGCUGC	miR-22-3p	1.01706	DOWN	Yes	95	193	0.942475	NA
GCUGCC	miR-22-3p	0.937017	DOWN	No	78	172	0.682365	NA
AAGUCA	miR-224-5p	1.0239	DOWN	Yes	111	224	0.88454	NA
AGUCAC	miR-224-5p	1.04226	DOWN	Yes	57	113	0.862623	NA
CACAUU	miR-23-3p	1.04045	DOWN	Yes	142	282	0.738642	NA
UCACAU	miR-23-3p	1.18368	DOWN	Yes	114	199	0.168439	NA
GCUCAG	miR-24-3p	0.948941	DOWN	No	62	135	0.79048	NA
GGCUCA	miR-24-3p	0.804226	DOWN	No	65	167	0.154616	NA
AUUGCA	miR-25-3p/32-5p/92-3p/363-3p/367-3p	1.06475	DOWN	Yes	101	196	0.652372	NA
UUGCAC	miR-25-3p/32-5p/92-3p/363-3p/367-3p	1.08008	DOWN	Yes	69	132	0.657389	NA
CAAGUA	miR-26-5p	1.11372	DOWN	Yes	76	141	0.493395	NA
UCAAGU	miR-26-5p	1.15624	DOWN	Yes	108	193	0.251032	NA
CACAGU	miR-27-3p	1.03312	DOWN	Yes	110	220	0.825575	NA
UCACAG	miR-27-3p	1.11746	DOWN	Yes	106	196	0.389585	NA
ACUAGA	miR-28-3p	0.927369	DOWN	No	57	127	0.693226	NA
CUAGAU	miR-28-3p	1.21732	DOWN	Yes	76	129	0.197816	NA
AGGAGC	miR-28-5p/708-5p	0.833747	DOWN	No	69	171	0.227067	NA
GGAGCU	miR-28-5p/708-5p	0.92981	DOWN	No	63	140	0.685482	NA
AGCACC	miR-29-3p	1.04066	DOWN	Yes	69	137	0.844823	NA
GCACCA	miR-29-3p	0.899816	DOWN	No	54	124	0.570115	NA
AGGGUU	miR-296-3p	0.905751	DOWN	No	64	146	0.557166	NA
GGGUUG	miR-296-3p	0.890622	DOWN	No	50	116	0.546938	NA
GGCCCC	miR-296-5p	0.596915	DOWN	No	39	135	0.00528229	NA
GGGCCC	miR-296-5p	0.682759	DOWN	No	38	115	0.0493204	NA
AUGUGG	miR-299-3p	0.911266	DOWN	No	86	195	0.512749	NA
UGUGGG	miR-299-3p	0.860935	DOWN	No	90	216	0.256874	NA
GGUUUA	miR-299-5p	0.964247	DOWN	No	77	165	0.845175	NA
GUUUAC	miR-299-5p	0.941424	DOWN	No	77	169	0.710542	NA
AAGUGC	miR-302-3p/372-3p/373-3p/520-3p	0.888965	DOWN	No	74	172	0.435867	NA
AGUGCU	miR-302-3p/372-3p/373-3p/520-3p	1.00636	DOWN	Yes	94	193	1	NA
AGUGCU	miR-302c-3p.2/520-3p	1.00636	DOWN	Yes	94	193	1	NA
GUGCUU	miR-302c-3p.2/520-3p	0.971626	DOWN	No	79	168	0.886166	NA
GUAAAC	miR-30-5p	1.08174	DOWN	Yes	89	170	0.593013	NA
UAAACA	miR-30-5p	1.09675	DOWN	Yes	181	341	0.338011	NA
CUGGCU	miR-3064-5p	0.914423	DOWN	No	104	235	0.482639	NA
UGGCUG	miR-3064-5p	0.953651	DOWN	No	108	234	0.726049	NA
GCAAGA	miR-31-5p	1.02609	DOWN	Yes	73	147	0.913985	NA
GGCAAG	miR-31-5p	0.898367	DOWN	No	50	115	0.58231	NA
AAAGCU	miR-320	0.951364	DOWN	No	128	278	0.67889	NA
AAGCUG	miR-320	0.941964	DOWN	No	93	204	0.677335	NA
ACAUUA	miR-323-3p	1.08598	DOWN	Yes	113	215	0.514854	NA
CAUUAC	miR-323-3p	1.01531	DOWN	Yes	57	116	0.989755	NA
CAUCCC	miR-324-5p	0.843027	DOWN	No	51	125	0.34281	NA
GCAUCC	miR-324-5p	0.888707	DOWN	No	40	93	0.594785	NA
UAUUGA	miR-325-3p	1.06844	DOWN	Yes	121	234	0.592767	NA
UUAUUG	miR-325-3p	1.0875	DOWN	Yes	160	304	0.418095	NA
CUCUGG	miR-326	1.02857	DOWN	Yes	113	227	0.851755	NA
UCUGGG	miR-326	1.00864	DOWN	Yes	103	211	0.990916	NA
GGCCCU	miR-328-3p	0.892617	DOWN	No	54	125	0.53638	NA
UGGCCC	miR-328-3p	0.714069	DOWN	No	47	136	0.0547152	NA
ACACAC	miR-329-3p/362-3p	0.711783	DOWN	No	103	299	0.00330818	NA
CACACC	miR-329-3p/362-3p	0.811738	DOWN	No	55	140	0.21616	NA
AAAGCA	miR-330-3p	1.01984	DOWN	Yes	192	389	0.858266	NA
CAAAGC	miR-330-3p	0.873361	DOWN	No	82	194	0.33468	NA
AAAGCA	miR-330-3p.2	1.01984	DOWN	Yes	192	389	0.858266	NA
AAGCAC	miR-330-3p.2	0.911578	DOWN	No	75	170	0.548486	NA
CCCCUG	miR-331-3p	1.00489	DOWN	Yes	89	183	1	NA
CCCUGG	miR-331-3p	0.822758	DOWN	No	88	221	0.136282	NA
AAGAGC	miR-335-5p	0.988754	DOWN	No	78	163	0.989276	NA
CAAGAG	miR-335-5p	0.853159	DOWN	No	64	155	0.318277	NA
GCAUUG	miR-33-5p	1.03312	DOWN	Yes	72	144	0.87823	NA
UGCAUU	miR-33-5p	1.10029	DOWN	Yes	172	323	0.334432	NA
CAGCAU	miR-338-3p	0.933783	DOWN	No	94	208	0.624085	NA
CCAGCA	miR-338-3p	0.906706	DOWN	No	104	237	0.438125	NA
CCCUGU	miR-339-5p	0.976014	DOWN	No	94	199	0.895221	NA
CCUGUC	miR-339-5p	0.978747	DOWN	No	90	190	0.917043	NA
AUAAAG	miR-340-5p	1.05946	DOWN	Yes	181	353	0.55793	NA
UAUAAA	miR-340-5p	1.11491	DOWN	Yes	259	480	0.169804	NA
CUCACA	miR-342-3p	1.05083	DOWN	Yes	89	175	0.752549	NA
UCACAC	miR-342-3p	0.899589	DOWN	No	64	147	0.526367	NA
GCAGUG	miR-34-5p/449-5p	0.916479	DOWN	No	110	248	0.480595	NA
GGCAGU	miR-34-5p/449-5p	1.12326	DOWN	Yes	81	149	0.439975	NA
GUCUGC	miR-346	0.988203	DOWN	No	55	115	1	NA
UCUGCC	miR-346	0.844536	DOWN	No	103	252	0.164474	NA
AUCAGA	miR-361-5p	0.906851	DOWN	No	79	180	0.510151	NA
UAUCAG	miR-361-5p	1.02646	DOWN	Yes	77	155	0.906633	NA
AUCCUU	miR-362-5p/500b-5p	1.08856	DOWN	Yes	108	205	0.513312	NA
UCCUUG	miR-362-5p/500b-5p	1.06338	DOWN	Yes	123	239	0.618547	NA
AAUGCC	miR-365-3p	1.01619	DOWN	Yes	60	122	0.981835	NA
AUGCCC	miR-365-3p	0.942207	DOWN	No	57	125	0.769142	NA
AUAAUA	miR-369-3p	1.07591	DOWN	Yes	176	338	0.458994	NA
UAAUAC	miR-369-3p	0.961377	DOWN	No	67	144	0.84699	NA
CUCAAA	miR-371-5p	1.0171	DOWN	Yes	127	258	0.918658	NA
UCAAAC	miR-371-5p	1.12131	DOWN	Yes	89	164	0.421841	NA
AUAAUA	miR-374-5p	1.07591	DOWN	Yes	176	338	0.458994	NA
UAUAAU	miR-374-5p	1.07002	DOWN	Yes	174	336	0.497967	NA
AAUACA	miR-655-3p	1.0113	DOWN	Yes	139	284	0.954816	NA
UAAUAC	miR-655-3p	0.961377	DOWN	No	67	144	0.84699	NA
UGUUCG	miR-375	0.743848	DOWN	No	9	25	0.561158	NA
UUGUUC	miR-375	0.980141	DOWN	No	111	234	0.907138	NA
CAUAGA	miR-376-3p	1.02535	DOWN	Yes	66	133	0.927733	NA
UCAUAG	miR-376-3p	1.11022	DOWN	Yes	72	134	0.521105	NA
ACAUAG	miR-376c-3p	0.875284	DOWN	No	61	144	0.424753	NA
CAUAGA	miR-376c-3p	1.02535	DOWN	Yes	66	133	0.927733	NA
CACACA	miR-377-3p	0.77768	DOWN	No	137	364	0.0135792	NA
UCACAC	miR-377-3p	0.899589	DOWN	No	64	147	0.526367	NA
CUGGAC	miR-378-3p	1.0105	DOWN	Yes	67	137	1	NA
UGGACU	miR-378-3p	0.926247	DOWN	No	65	145	0.660053	NA
GGUAGA	miR-379-5p	1.12862	DOWN	Yes	65	119	0.479928	NA
GUAGAC	miR-379-5p	1.14515	DOWN	Yes	46	83	0.519547	NA
AUACAA	miR-381-3p	0.983496	DOWN	No	109	229	0.932248	NA
UACAAG	miR-381-3p	1.06924	DOWN	Yes	74	143	0.692641	NA
AUCAUU	miR-382-3p	1.10692	DOWN	Yes	135	252	0.36878	NA
UCAUUC	miR-382-3p	0.925602	DOWN	No	99	221	0.561984	NA
AAGUUG	miR-382-5p	1.07286	DOWN	Yes	135	260	0.542173	NA
AGUUGU	miR-382-5p	1.16335	DOWN	Yes	134	238	0.177909	NA
AUCAGA	miR-383-5p.1	0.906851	DOWN	No	79	180	0.510151	NA
GAUCAG	miR-383-5p.1	1.11541	DOWN	Yes	61	113	0.543873	NA
AGAUCA	miR-383-5p.2	0.933142	DOWN	No	70	155	0.682125	NA
GAUCAG	miR-383-5p.2	1.11541	DOWN	Yes	61	113	0.543873	NA
AAUGUU	miR-409-3p	1.08728	DOWN	Yes	261	496	0.290861	NA
AUGUUG	miR-409-3p	1.07659	DOWN	Yes	161	309	0.477468	NA
GGUUAC	miR-409-5p	0.921862	DOWN	No	29	65	0.799156	NA
GUUACC	miR-409-5p	0.942849	DOWN	No	47	103	0.804673	NA
AUAUAA	miR-410-3p	1.04454	DOWN	Yes	183	362	0.663645	NA
UAUAAC	miR-410-3p	1.16049	DOWN	Yes	82	146	0.312947	NA
AUGUAA	miR-411-3p	1.11351	DOWN	Yes	187	347	0.254314	NA
UGUAAC	miR-411-3p	1.10271	DOWN	Yes	103	193	0.459493	NA
AGUAGA	miR-411-5p.1	1.00015	DOWN	Yes	91	188	1	NA
GUAGAC	miR-411-5p.1	1.14515	DOWN	Yes	46	83	0.519547	NA
AGUAGA	miR-411-5p.2	1.00015	DOWN	Yes	91	188	1	NA
UAGUAG	miR-411-5p.2	0.943639	DOWN	No	58	127	0.773561	NA
GGUCGA	miR-412-5p	0.860935	DOWN	No	5	12	0.981738	NA
GUCGAC	miR-412-5p	0.413249	DOWN	No	2	10	0.358842	NA
CAACAG	miR-421	1.00022	DOWN	Yes	76	157	1	NA
UCAACA	miR-421	0.988203	DOWN	No	66	138	0.996315	NA
CUCGGU	miR-423-3p	1.07804	DOWN	Yes	12	23	0.97544	NA
GCUCGG	miR-423-3p	0.535693	DOWN	No	7	27	0.189253	NA
AGGGGC	miR-423-5p	0.843959	DOWN	No	58	142	0.310258	NA
GAGGGG	miR-423-5p	0.715682	DOWN	No	62	179	0.0269508	NA
AUGACA	miR-425-5p	1.06104	DOWN	Yes	95	185	0.684867	NA
UGACAC	miR-425-5p	1.09289	DOWN	Yes	64	121	0.619535	NA
GUCUUG	miR-431-5p	1.04767	DOWN	Yes	72	142	0.803323	NA
UCUUGC	miR-431-5p	0.999795	DOWN	No	75	155	1	NA
CAUGAU	miR-433-3p	1.06958	DOWN	Yes	88	170	0.655593	NA
UCAUGA	miR-433-3p	1.03853	DOWN	Yes	96	191	0.810881	NA
GCAUAU	miR-448	1.10487	DOWN	Yes	77	144	0.525434	NA
UGCAUA	miR-448	1.16643	DOWN	Yes	105	186	0.230109	NA
UUGCGA	miR-450-5p	1.19625	DOWN	Yes	11	19	0.780345	NA
UUUGCG	miR-450-5p	1.425	DOWN	Yes	20	29	0.283477	NA
AACCGU	miR-451	0.898367	DOWN	No	10	23	0.922391	NA
ACCGUU	miR-451	0.854997	DOWN	No	12	29	0.771582	NA
ACUGUU	miR-452-5p/892-3p	1.13854	DOWN	Yes	162	294	0.201489	NA
CUGUUU	miR-452-5p/892-3p	0.989011	DOWN	No	213	445	0.927432	NA
AGUCCA	miR-455-3p.1	1.12167	DOWN	Yes	76	140	0.463045	NA
CAGUCC	miR-455-3p.1	1.0177	DOWN	Yes	66	134	0.967078	NA
GCAGUC	miR-455-3p.2	1.10826	DOWN	Yes	59	110	0.578711	NA
UGCAGU	miR-455-3p.2	1.04025	DOWN	Yes	146	290	0.735468	NA
AUGUGC	miR-455-5p	0.980141	DOWN	No	74	156	0.942767	NA
UGUGCC	miR-455-5p	0.864678	DOWN	No	77	184	0.314261	NA
ACUCCU	miR-483-3p.1	0.913497	DOWN	No	84	190	0.531049	NA
CUCCUC	miR-483-3p.1	0.694843	DOWN	No	76	226	0.00693642	NA
ACUCCU	miR-483-3p.2	0.913497	DOWN	No	84	190	0.531049	NA
CACUCC	miR-483-3p.2	0.916895	DOWN	No	71	160	0.590222	NA
AGGCUG	miR-485-5p	0.822281	DOWN	No	117	294	0.0817301	NA
GAGGCU	miR-485-5p	0.890074	DOWN	No	84	195	0.407079	NA
CCUGUA	miR-486-5p	0.87418	DOWN	No	88	208	0.319062	NA
CUGUAC	miR-486-5p	0.913645	DOWN	No	65	147	0.593805	NA
AUCGUA	miR-487-3p	1.46359	DOWN	Yes	17	24	0.297285	NA
UCGUAC	miR-487-3p	0.964247	DOWN	No	7	15	1	NA
GAAAGG	miR-488-3p	0.866814	DOWN	No	86	205	0.293213	NA
UGAAAG	miR-488-3p	1.07139	DOWN	Yes	154	297	0.519279	NA
GACAUC	miR-489-3p	1.01066	DOWN	Yes	45	92	1	NA
UGACAU	miR-489-3p	1.10826	DOWN	Yes	118	220	0.399025	NA
AACCUG	miR-490-3p	0.979375	DOWN	No	82	173	0.929349	NA
ACCUGG	miR-490-3p	0.898874	DOWN	No	77	177	0.474923	NA
GUGGGG	miR-491-5p	0.820267	DOWN	No	79	199	0.153125	NA
UGGGGA	miR-491-5p	0.93692	DOWN	No	112	247	0.605938	NA
AAGGUC	miR-493-3p	0.971311	DOWN	No	55	117	0.922936	NA
GAAGGU	miR-493-3p	1.05214	DOWN	Yes	83	163	0.75734	NA
GUACAU	miR-493-5p	1.07572	DOWN	Yes	101	194	0.594024	NA
UGUACA	miR-493-5p	0.986325	DOWN	No	137	287	0.935588	NA
AAACAU	miR-494-3p	1.06017	DOWN	Yes	196	382	0.534668	NA
GAAACA	miR-494-3p	0.944971	DOWN	No	134	293	0.623205	NA
AACAAA	miR-495-3p	0.953963	DOWN	No	235	509	0.576318	NA
ACAAAC	miR-495-3p	0.951986	DOWN	No	88	191	0.750377	NA
AGUAUU	miR-496.1	1.19791	DOWN	Yes	189	326	0.0534317	NA
GAGUAU	miR-496.1	1.12122	DOWN	Yes	70	129	0.48667	NA
GUAUUA	miR-496.2	1.16957	DOWN	Yes	120	212	0.188761	NA
UAUUAC	miR-496.2	1.17713	DOWN	Yes	94	165	0.231191	NA
AAGACU	miR-499a-5p	1.02857	DOWN	Yes	113	227	0.851755	NA
UAAGAC	miR-499a-5p	0.916479	DOWN	No	55	124	0.646346	NA
AUGCAC	miR-501-3p/502-3p	1.13793	DOWN	Yes	76	138	0.405192	NA
UGCACC	miR-501-3p/502-3p	0.86535	DOWN	No	49	117	0.442528	NA
AGCAGC	miR-503-5p	1.01755	DOWN	Yes	98	199	0.936968	NA
GCAGCG	miR-503-5p	0.688748	DOWN	No	13	39	0.306214	NA
ACCCUG	miR-504-5p.1	0.826497	DOWN	No	66	165	0.214847	NA
CCCUGG	miR-504-5p.1	0.822758	DOWN	No	88	221	0.136282	NA
GUCAAC	miR-505-3p.1	0.826497	DOWN	No	28	70	0.455792	NA
UCAACA	miR-505-3p.1	0.988203	DOWN	No	66	138	0.996315	NA
CAACAC	miR-505-3p.2	0.735443	DOWN	No	42	118	0.102522	NA
UCAACA	miR-505-3p.2	0.988203	DOWN	No	66	138	0.996315	NA
CUCCCA	miR-532-3p	0.797497	DOWN	No	110	285	0.0491931	NA
UCCCAC	miR-532-3p	0.840506	DOWN	No	72	177	0.239131	NA
AUGCCU	miR-532-5p	0.976078	DOWN	No	77	163	0.91537	NA
UGCCUU	miR-532-5p	0.977776	DOWN	No	159	336	0.852757	NA
CAUACA	miR-539-3p	1.09098	DOWN	Yes	66	125	0.620375	NA
UCAUAC	miR-539-3p	1.21418	DOWN	Yes	57	97	0.280665	NA
GUGACA	miR-542-3p	0.856015	DOWN	No	58	140	0.357101	NA
UGACAG	miR-542-3p	0.99438	DOWN	No	77	160	1	NA
AACAUU	miR-543	1.10121	DOWN	Yes	186	349	0.309376	NA
ACAUUC	miR-543	1.00219	DOWN	Yes	81	167	1	NA
CUUGUU	miR-544a-5p	1.02986	DOWN	Yes	158	317	0.800039	NA
UUGUUA	miR-544a-5p	1.13793	DOWN	Yes	190	345	0.16589	NA
CGACCC	miR-551-3p	0.486175	DOWN	No	4	17	0.274248	NA
GACCCA	miR-551-3p	0.928862	DOWN	No	49	109	0.730598	NA
ACAGUU	miR-582-5p	1.11259	DOWN	Yes	133	247	0.348263	NA
UACAGU	miR-582-5p	1.12782	DOWN	Yes	131	240	0.292407	NA
CCGAGC	miR-615-3p	0.635767	DOWN	No	8	26	0.343661	NA
CGAGCC	miR-615-3p	0.657441	DOWN	No	7	22	0.438027	NA
AUGGCG	miR-652-3p	0.876588	DOWN	No	14	33	0.796638	NA
UGGCGC	miR-652-3p	0.755943	DOWN	No	15	41	0.430855	NA
GAAACA	miR-653-5p	0.944971	DOWN	No	134	293	0.623205	NA
UGAAAC	miR-653-5p	1.04854	DOWN	Yes	136	268	0.691157	NA
CAGGAG	miR-665	0.816203	DOWN	No	111	281	0.0781999	NA
CCAGGA	miR-665	0.83391	DOWN	No	90	223	0.162604	NA
GUCACU	miR-668-3p	1.01747	DOWN	Yes	65	132	0.969446	NA
UCACUC	miR-668-3p	1.083	DOWN	Yes	76	145	0.623083	NA
UCCUCA	miR-670-3p	0.886973	DOWN	No	88	205	0.379115	NA
UUCCUC	miR-670-3p	0.877964	DOWN	No	116	273	0.262167	NA
CGGGGC	miR-744-5p	0.601089	DOWN	No	16	55	0.0920069	NA
GCGGGG	miR-744-5p	0.357619	DOWN	No	9	52	0.00452694	NA
UGUGAC	miR-758-3p	0.997902	DOWN	No	85	176	1	NA
UUGUGA	miR-758-3p	1.08907	DOWN	Yes	146	277	0.433723	NA
GAAGAC	miR-7-5p	1.11552	DOWN	Yes	88	163	0.447495	NA
GGAAGA	miR-7-5p	1.04482	DOWN	Yes	134	265	0.718611	NA
GCUCUG	miR-760	0.805156	DOWN	No	83	213	0.106005	NA
GGCUCU	miR-760	0.979552	DOWN	No	64	135	0.951732	NA
AGUAAC	miR-802	1.25696	DOWN	Yes	73	120	0.142236	NA
CAGUAA	miR-802	1.17617	DOWN	Yes	111	195	0.191743	NA
AGGAAC	miR-873-5p.1	1.05392	DOWN	Yes	76	149	0.762987	NA
CAGGAA	miR-873-5p.1	0.921862	DOWN	No	116	260	0.500311	NA
CAGGAA	miR-873-5p.2	0.921862	DOWN	No	116	260	0.500311	NA
GCAGGA	miR-873-5p.2	0.749297	DOWN	No	66	182	0.0513936	NA
GCCCUG	miR-874-3p	0.866153	DOWN	No	83	198	0.300027	NA
UGCCCU	miR-874-3p	0.995209	DOWN	No	105	218	1	NA
AUACCU	miR-875-5p	1.0808	DOWN	Yes	68	130	0.657337	NA
UACCUC	miR-875-5p	0.957861	DOWN	No	70	151	0.821165	NA
GAUUUC	miR-876-5p	1.11636	DOWN	Yes	114	211	0.37431	NA
GGAUUU	miR-876-5p	1.05034	DOWN	Yes	122	240	0.699664	NA
AGAGGA	miR-877-5p	0.942345	DOWN	No	109	239	0.647829	NA
UAGAGG	miR-877-5p	0.896974	DOWN	No	56	129	0.547565	NA
CUUUGG	miR-9-5p	1.01098	DOWN	Yes	137	280	0.958089	NA
UUUGGU	miR-9-5p	1.1024	DOWN	Yes	183	343	0.308128	NA
UGGCAC	miR-96-5p/1271-5p	0.826497	DOWN	No	50	125	0.289143	NA
UUGGCA	miR-96-5p/1271-5p	1.0875	DOWN	Yes	100	190	0.5375	NA
ACCCGU	miR-99-5p/100-5p	0.743848	DOWN	No	9	25	0.561158	NA
CCCGUA	miR-99-5p/100-5p	0.486175	DOWN	No	4	17	0.274248	NA

## Sheet: transite_RBP
k-mer	Gene	Enrichment	TR group	Enriched in buffered	Foreground count	Background count	pval	p-adj
GACAGA	FXR2	1.15198	UP	Yes	482	732	0.0170953	0.174906
ACACAC	HNRNPL	0.869236	UP	No	474	954	0.0135485	0.161354
ACACAC	ENSG00000215042	0.869236	UP	No	474	954	0.0135485	0.161354
CACACA	HNRNPL	0.868387	UP	No	547	1102	0.00746038	0.123737
CACACA	ENSG00000215042	0.868387	UP	No	547	1102	0.00746038	0.123737
AAUACA	IGF2BP2	1.14946	UP	Yes	500	761	0.0167182	0.174906
AAAAAA	PABPC4	1.11146	UP	Yes	1371	2158	0.00232112	0.071102
AAAAAA	PABPC1L	1.11146	UP	Yes	1371	2158	0.00232112	0.071102
AAAAAA	PABPC1L	1.11146	UP	Yes	1371	2158	0.00232112	0.071102
AAAAAA	ENSG00000250177	1.11146	UP	Yes	1371	2158	0.00232112	0.071102
AAAAAA	ENSG00000250177	1.11146	UP	Yes	1371	2158	0.00232112	0.071102
CCUCCC	PCBP4	1.11213	UP	Yes	951	1496	0.0109582	0.148272
CCUCCC	PCBP3	1.11213	UP	Yes	951	1496	0.0109582	0.148272
CCUCCC	PCBP2	1.11213	UP	Yes	951	1496	0.0109582	0.148272
AAAAAA	SART3	1.11146	UP	Yes	1371	2158	0.00232112	0.071102
GGAGGC	SRSF9	1.24271	UP	Yes	770	1084	4.92189e-06	0.00163161
GGGAGG	SRSF9	1.14972	UP	Yes	947	1441	0.000905896	0.0498586
GGUGGC	SRSF9	1.17353	UP	Yes	434	647	0.0107535	0.148272
UGUUGU	CELF3	0.819994	UP	No	352	751	0.00231322	0.071102
UUGUUU	ELAVL1	0.890788	UP	No	888	1744	0.00530348	0.107425
UUGUUU	ELAVL1	0.890788	UP	No	888	1744	0.00530348	0.107425
UUGUUU	ELAVL1	0.890788	UP	No	888	1744	0.00530348	0.107425
UUGUUU	ELAVL3	0.890788	UP	No	888	1744	0.00530348	0.107425
UUGUUU	ELAVL3	0.890788	UP	No	888	1744	0.00530348	0.107425
UUGUUU	ELAVL3	0.890788	UP	No	888	1744	0.00530348	0.107425
UUGUUU	ELAVL1	0.890788	UP	No	888	1744	0.00530348	0.107425
UUGUUU	ELAVL1	0.890788	UP	No	888	1744	0.00530348	0.107425
UUGUUU	ELAVL1	0.890788	UP	No	888	1744	0.00530348	0.107425
UUGUUU	ELAVL3	0.890788	UP	No	888	1744	0.00530348	0.107425
UUGUUU	ELAVL3	0.890788	UP	No	888	1744	0.00530348	0.107425
UUGUUU	ELAVL3	0.890788	UP	No	888	1744	0.00530348	0.107425
UUGUUU	ELAVL1	0.890788	UP	No	888	1744	0.00530348	0.107425
UUGUUU	ELAVL1	0.890788	UP	No	888	1744	0.00530348	0.107425
UUGUUU	ELAVL1	0.890788	UP	No	888	1744	0.00530348	0.107425
UUGUUU	ELAVL3	0.890788	UP	No	888	1744	0.00530348	0.107425
UUGUUU	ELAVL3	0.890788	UP	No	888	1744	0.00530348	0.107425
UUGUUU	ELAVL3	0.890788	UP	No	888	1744	0.00530348	0.107425
AAAAAA	PABPC1	1.11146	UP	Yes	1371	2158	0.00232112	0.071102
AAAAAA	PABPC1L	1.11146	UP	Yes	1371	2158	0.00232112	0.071102
AAAAAA	PABPC1L	1.11146	UP	Yes	1371	2158	0.00232112	0.071102
AAAAAA	ENSG00000250177	1.11146	UP	Yes	1371	2158	0.00232112	0.071102
AAAAAA	ENSG00000250177	1.11146	UP	Yes	1371	2158	0.00232112	0.071102
GACAGA	CNOT4	1.15198	UP	Yes	482	732	0.0170953	0.174906
GGGAGG	HNRNPH2	1.14972	UP	Yes	947	1441	0.000905896	0.0498586
GGGAGG	HNRNPH1	1.14972	UP	Yes	947	1441	0.000905896	0.0498586
GGGAGG	HNRNPF	1.14972	UP	Yes	947	1441	0.000905896	0.0498586
UGUUGU	ZNF638	0.819994	UP	No	352	751	0.00231322	0.071102
AAUACA	IGF2BP3	1.14946	UP	Yes	500	761	0.0167182	0.174906
ACACAC	IGF2BP3	0.869236	UP	No	474	954	0.0135485	0.161354
CACACA	IGF2BP3	0.868387	UP	No	547	1102	0.00746038	0.123737
GUGGUG	SFPQ	1.15856	UP	Yes	498	752	0.0117018	0.149198
GUGGUG	PSPC1	1.15856	UP	Yes	498	752	0.0117018	0.149198
UGGUGG	SFPQ	1.1581	UP	Yes	564	852	0.00737284	0.123737
UGGUGG	PSPC1	1.1581	UP	Yes	564	852	0.00737284	0.123737
ACACAC	hnRNPLL	0.869236	UP	No	474	954	0.0135485	0.161354
CACACA	hnRNPLL	0.868387	UP	No	547	1102	0.00746038	0.123737
GUGGUG	BRUNOL6	1.15856	UP	Yes	498	752	0.0117018	0.149198
GUGGUG	CELF3	1.15856	UP	Yes	498	752	0.0117018	0.149198
AUAUUU	SF3B4	0.899494	UP	No	763	1484	0.0183764	0.181844
UUUGGA	SF3B4	0.869487	UP	No	414	833	0.0215203	0.192537
ACUUUU	PTBP1	0.879736	UP	No	528	1050	0.0174115	0.174906
ACUUUU	PTBP1	0.879736	UP	No	528	1050	0.0174115	0.174906
ACUUUU	PTBP1	0.879736	UP	No	528	1050	0.0174115	0.174906
ACUUUU	PTBP2	0.879736	UP	No	528	1050	0.0174115	0.174906
ACUUUU	PTBP2	0.879736	UP	No	528	1050	0.0174115	0.174906
ACUUUU	ROD1	0.879736	UP	No	528	1050	0.0174115	0.174906
ACUUUU	ROD1	0.879736	UP	No	528	1050	0.0174115	0.174906
ACUUUU	PTBP1	0.879736	UP	No	528	1050	0.0174115	0.174906
ACUUUU	PTBP1	0.879736	UP	No	528	1050	0.0174115	0.174906
ACUUUU	PTBP1	0.879736	UP	No	528	1050	0.0174115	0.174906
ACUUUU	PTBP2	0.879736	UP	No	528	1050	0.0174115	0.174906
ACUUUU	PTBP2	0.879736	UP	No	528	1050	0.0174115	0.174906
ACUUUU	ROD1	0.879736	UP	No	528	1050	0.0174115	0.174906
ACUUUU	ROD1	0.879736	UP	No	528	1050	0.0174115	0.174906
AAAAAA	HNRNPR	1.11146	UP	Yes	1371	2158	0.00232112	0.071102
AAAAAA	HNRNPR	1.11146	UP	Yes	1371	2158	0.00232112	0.071102
AAAAAA	SYNCRIP	1.11146	UP	Yes	1371	2158	0.00232112	0.071102
AAAAAA	SYNCRIP	1.11146	UP	Yes	1371	2158	0.00232112	0.071102
AAAAAU	HNRNPR	1.08783	UP	Yes	1460	2348	0.0120153	0.150305
AAAAAU	HNRNPR	1.08783	UP	Yes	1460	2348	0.0120153	0.150305
AAAAAU	SYNCRIP	1.08783	UP	Yes	1460	2348	0.0120153	0.150305
AAAAAU	SYNCRIP	1.08783	UP	Yes	1460	2348	0.0120153	0.150305
CAAAAA	HNRNPR	1.17116	UP	Yes	968	1446	0.000151287	0.0167172
CAAAAA	HNRNPR	1.17116	UP	Yes	968	1446	0.000151287	0.0167172
CAAAAA	HNRNPR	1.17116	UP	Yes	968	1446	0.000151287	0.0167172
CAAAAA	SYNCRIP	1.17116	UP	Yes	968	1446	0.000151287	0.0167172
CAAAAA	SYNCRIP	1.17116	UP	Yes	968	1446	0.000151287	0.0167172
CAAAAA	SYNCRIP	1.17116	UP	Yes	968	1446	0.000151287	0.0167172
AAAAAU	HNRNPR	1.08783	UP	Yes	1460	2348	0.0120153	0.150305
AAAAAU	HNRNPR	1.08783	UP	Yes	1460	2348	0.0120153	0.150305
AAAAAU	SYNCRIP	1.08783	UP	Yes	1460	2348	0.0120153	0.150305
AAAAAU	SYNCRIP	1.08783	UP	Yes	1460	2348	0.0120153	0.150305
CAAAAA	HNRNPR	1.17116	UP	Yes	968	1446	0.000151287	0.0167172
CAAAAA	HNRNPR	1.17116	UP	Yes	968	1446	0.000151287	0.0167172
CAAAAA	HNRNPR	1.17116	UP	Yes	968	1446	0.000151287	0.0167172
CAAAAA	SYNCRIP	1.17116	UP	Yes	968	1446	0.000151287	0.0167172
CAAAAA	SYNCRIP	1.17116	UP	Yes	968	1446	0.000151287	0.0167172
CAAAAA	SYNCRIP	1.17116	UP	Yes	968	1446	0.000151287	0.0167172
AAAAAA	HNRNPR	1.11146	UP	Yes	1371	2158	0.00232112	0.071102
AAAAAA	HNRNPR	1.11146	UP	Yes	1371	2158	0.00232112	0.071102
AAAAAA	SYNCRIP	1.11146	UP	Yes	1371	2158	0.00232112	0.071102
AAAAAA	SYNCRIP	1.11146	UP	Yes	1371	2158	0.00232112	0.071102
CAAAAA	HNRNPR	1.17116	UP	Yes	968	1446	0.000151287	0.0167172
CAAAAA	HNRNPR	1.17116	UP	Yes	968	1446	0.000151287	0.0167172
CAAAAA	HNRNPR	1.17116	UP	Yes	968	1446	0.000151287	0.0167172
CAAAAA	SYNCRIP	1.17116	UP	Yes	968	1446	0.000151287	0.0167172
CAAAAA	SYNCRIP	1.17116	UP	Yes	968	1446	0.000151287	0.0167172
CAAAAA	SYNCRIP	1.17116	UP	Yes	968	1446	0.000151287	0.0167172
AGACCA	CSDA	1.18446	UP	Yes	457	675	0.00564754	0.109453
AAUCCC	NCL	1.2205	UP	Yes	443	635	0.00140718	0.0577232
GAGGCU	SFRS13A	1.1888	UP	Yes	564	830	0.00165421	0.0577232
AACUUU	PTBP1	0.820338	UP	No	377	804	0.0016422	0.0577232
AAUCCC	PTBP1	1.2205	UP	Yes	443	635	0.00140718	0.0577232
ACUUUU	PTBP1	0.879736	UP	No	528	1050	0.0174115	0.174906
ACUUUU	PTBP1	0.879736	UP	No	528	1050	0.0174115	0.174906
ACUUUU	PTBP1	0.879736	UP	No	528	1050	0.0174115	0.174906
AUAUUU	PTBP1	0.899494	UP	No	763	1484	0.0183764	0.181844
AUCCCA	PTBP1	1.19103	UP	Yes	514	755	0.00242447	0.071102
AUCUCA	PTBP1	1.14987	UP	Yes	466	709	0.0206806	0.191606
CCAUCU	PTBP1	1.14959	UP	Yes	504	767	0.0161907	0.174906
CCCAUC	PTBP1	1.16355	UP	Yes	421	633	0.0173404	0.174906
CCUCCC	PTBP1	1.11213	UP	Yes	951	1496	0.0109582	0.148272
CUCUCU	PTBP1	0.859001	UP	No	464	945	0.00789	0.124549
UUUAAA	KHDRBS3	0.905127	UP	No	1102	2130	0.00756822	0.123737
UUUAAA	KHDRBS3	0.905127	UP	No	1102	2130	0.00756822	0.123737
CAGUGA	ACO1	1.14452	UP	Yes	560	856	0.0139522	0.161354
AACUUU	QKI	0.820338	UP	No	377	804	0.0016422	0.0577232
AAUCCC	QKI	1.2205	UP	Yes	443	635	0.00140718	0.0577232
UAAUCC	QKI	1.25348	UP	Yes	465	649	0.00021902	0.0207443
UUUUAA	QKI	0.895977	UP	No	1139	2224	0.00269878	0.0745539
AACUUU	KHDRBS3	0.820338	UP	No	377	804	0.0016422	0.0577232
ACAGAG	KHDRBS3	1.14797	UP	Yes	584	890	0.0102583	0.147601
ACUUUU	KHDRBS3	0.879736	UP	No	528	1050	0.0174115	0.174906
CAGAGC	KHDRBS3	1.18196	UP	Yes	529	783	0.00322094	0.079092
CAGUGA	KHDRBS3	1.14452	UP	Yes	560	856	0.0139522	0.161354
CUGAGG	KHDRBS3	1.13376	UP	Yes	650	1003	0.0135124	0.161354
UGAGCC	KHDRBS3	1.15546	UP	Yes	603	913	0.00633141	0.113452
UGAGCU	KHDRBS3	1.16032	UP	Yes	516	778	0.00950803	0.140085
UGAGGC	KHDRBS3	1.16018	UP	Yes	504	760	0.0104634	0.147601
UGGUGG	KHDRBS3	1.1581	UP	Yes	564	852	0.00737284	0.123737
UUGUUU	KHDRBS3	0.890788	UP	No	888	1744	0.00530348	0.107425
UUUUAA	KHDRBS3	0.895977	UP	No	1139	2224	0.00269878	0.0745539
UUUUAA	KHDRBS3	0.895977	UP	No	1139	2224	0.00269878	0.0745539
AAAAAU	KHDRBS3	1.08783	UP	Yes	1460	2348	0.0120153	0.150305
AUAUUU	KHDRBS3	0.899494	UP	No	763	1484	0.0183764	0.181844
CUCUCU	KHDRBS3	0.859001	UP	No	464	945	0.00789	0.124549
UAUUUA	KHDRBS3	0.896491	UP	No	680	1327	0.0216914	0.192537
UUUAAA	KHDRBS3	0.905127	UP	No	1102	2130	0.00756822	0.123737
UUUAAA	KHDRBS3	0.905127	UP	No	1102	2130	0.00756822	0.123737
UUUUAA	KHDRBS3	0.895977	UP	No	1139	2224	0.00269878	0.0745539
UUUUAA	KHDRBS3	0.895977	UP	No	1139	2224	0.00269878	0.0745539
AAAAAA	ZFP36	1.11146	UP	Yes	1371	2158	0.00232112	0.071102
AAAAAU	ZFP36	1.08783	UP	Yes	1460	2348	0.0120153	0.150305
UCAGGA	EIF4B	1.17231	UP	Yes	522	779	0.00534693	0.107425
UUUGGA	EIF4B	0.869487	UP	No	414	833	0.0215203	0.192537
AGCUCC	NOVA2	1.18792	UP	Yes	440	648	0.00577809	0.109453
CCCAUC	NOVA2	1.16355	UP	Yes	421	633	0.0173404	0.174906
CCUCCC	NOVA2	1.11213	UP	Yes	951	1496	0.0109582	0.148272
GCCUCC	NOVA2	1.16043	UP	Yes	788	1188	0.00128497	0.0577232
GCUGAG	NOVA2	1.18041	UP	Yes	670	993	0.00097762	0.0498586
GGCUCA	NOVA2	1.172	UP	Yes	481	718	0.0076519	0.123737
GGCUGA	NOVA2	1.18268	UP	Yes	530	784	0.0030842	0.078647
GUGAGC	NOVA2	1.2865	UP	Yes	603	820	3.12288e-06	0.00163161
UGAGCU	NOVA2	1.16032	UP	Yes	516	778	0.00950803	0.140085
AUAUUU	ELAVL2	0.899494	UP	No	763	1484	0.0183764	0.181844
UAUUUA	ELAVL2	0.896491	UP	No	680	1327	0.0216914	0.192537
UAUUUA	ELAVL2	0.896491	UP	No	680	1327	0.0216914	0.192537
UAUUUA	ELAVL2	0.896491	UP	No	680	1327	0.0216914	0.192537
UAUUUA	ELAVL2	0.896491	UP	No	680	1327	0.0216914	0.192537
AGGCAG	SNRPA	1.12409	UP	Yes	701	1091	0.0166584	0.174906
UAUUUA	ZFP36	0.896491	UP	No	680	1327	0.0216914	0.192537
ACAGAG	SFRS1	1.14797	UP	Yes	584	890	0.0102583	0.147601
CAGAGC	SFRS1	1.18196	UP	Yes	529	783	0.00322094	0.079092
GACAGA	SFRS1	1.15198	UP	Yes	482	732	0.0170953	0.174906
UAAUCC	YTHDC1	1.25348	UP	Yes	465	649	0.00021902	0.0207443
GGGAGG	SRSF9	0.647832	DOWN	No	95	303	0.000173422	0.123329
GGGAGG	HNRNPH2	0.647832	DOWN	No	95	303	0.000173422	0.123329
GGGAGG	HNRNPH1	0.647832	DOWN	No	95	303	0.000173422	0.123329
GGGAGG	HNRNPF	0.647832	DOWN	No	95	303	0.000173422	0.123329
GGGGAG	SRSF1	0.593088	DOWN	No	62	216	0.000194526	0.123329
AGGGGG	KHDRBS3	0.508851	DOWN	No	33	134	0.000263872	0.139412
GGGGAG	NOVA2	0.593088	DOWN	No	62	216	0.000194526	0.123329
UAAUUA	A1CF	0.874583	NOT	NA	2088	3443	1.2822e-06	9.54051e-06
UUAAUU	A1CF	0.85494	NOT	NA	3091	5214	3.78599e-12	5.74299e-11
GUGUUU	BRUNOL4	0.849664	NOT	NA	2339	3970	3.44581e-10	4.27662e-09
GUGUUU	CELF3	0.849664	NOT	NA	2339	3970	3.44581e-10	4.27662e-09
GUGUUU	CELF3	0.849664	NOT	NA	2339	3970	3.44581e-10	4.27662e-09
UGUGUG	BRUNOL4	1.1777	NOT	NA	9121	11169	6.81525e-31	2.93149e-29
UGUGUG	CELF3	1.1777	NOT	NA	9121	11169	6.81525e-31	2.93149e-29
UGUGUG	CELF3	1.1777	NOT	NA	9121	11169	6.81525e-31	2.93149e-29
UGUGUG	CELF3	1.1777	NOT	NA	9121	11169	6.81525e-31	2.93149e-29
UGUGUG	CELF3	1.1777	NOT	NA	9121	11169	6.81525e-31	2.93149e-29
UGUGUU	BRUNOL4	0.92281	NOT	NA	3234	5054	0.000349827	0.0015068
UGUGUU	CELF3	0.92281	NOT	NA	3234	5054	0.000349827	0.0015068
UGUGUU	CELF3	0.92281	NOT	NA	3234	5054	0.000349827	0.0015068
UGUGUU	CELF3	0.92281	NOT	NA	3234	5054	0.000349827	0.0015068
AUUUUU	CPEB3	0.90949	NOT	NA	8674	13754	3.77703e-12	5.74299e-11
AUUUUU	CPEB2	0.90949	NOT	NA	8674	13754	3.77703e-12	5.74299e-11
CAUUUU	CPEB3	0.852261	NOT	NA	4450	7530	1.77372e-17	4.06531e-16
CAUUUU	CPEB2	0.852261	NOT	NA	4450	7530	1.77372e-17	4.06531e-16
CUUUUU	CPEB3	0.975716	NOT	NA	6669	9857	0.122721	0.191808
CUUUUU	CPEB3	0.975716	NOT	NA	6669	9857	0.122721	0.191808
CUUUUU	CPEB2	0.975716	NOT	NA	6669	9857	0.122721	0.191808
UUUUUU	CPEB3	0.938137	NOT	NA	8244	12673	6.06661e-06	4.03584e-05
UUUUUU	CPEB3	0.938137	NOT	NA	8244	12673	6.06661e-06	4.03584e-05
UUUUUU	CPEB3	0.938137	NOT	NA	8244	12673	6.06661e-06	4.03584e-05
UUUUUU	CPEB2	0.938137	NOT	NA	8244	12673	6.06661e-06	4.03584e-05
AGGUAA	DAZAP1	0.918757	NOT	NA	1134	1780	0.0269551	0.0575775
GACAAG	FMR1	0.934669	NOT	NA	1013	1563	0.0978363	0.159753
GGACAG	FMR1	0.945678	NOT	NA	1301	1984	0.121557	0.190273
AGCAUG	RBFOX2	0.879354	NOT	NA	1300	2132	0.000248786	0.00112725
AGCAUG	RBFOX2	0.879354	NOT	NA	1300	2132	0.000248786	0.00112725
AGCAUG	RBFOX3	0.879354	NOT	NA	1300	2132	0.000248786	0.00112725
AGCAUG	RBFOX3	0.879354	NOT	NA	1300	2132	0.000248786	0.00112725
AGAGAA	SRSF12	1.04662	NOT	NA	4226	5823	0.0247176	0.0538607
AGAGAA	SRSF12	1.04662	NOT	NA	4226	5823	0.0247176	0.0538607
AGAGAA	SRSF12	1.04662	NOT	NA	4226	5823	0.0247176	0.0538607
AGAGAA	SRSF12	1.04662	NOT	NA	4226	5823	0.0247176	0.0538607
AGAGAA	Fusip1	1.04662	NOT	NA	4226	5823	0.0247176	0.0538607
AGAGAA	Fusip1	1.04662	NOT	NA	4226	5823	0.0247176	0.0538607
AGAGAA	Fusip1	1.04662	NOT	NA	4226	5823	0.0247176	0.0538607
AGAGAA	Fusip1	1.04662	NOT	NA	4226	5823	0.0247176	0.0538607
AGAGAA	BX511012.1	1.04662	NOT	NA	4226	5823	0.0247176	0.0538607
AGAGAA	BX511012.1	1.04662	NOT	NA	4226	5823	0.0247176	0.0538607
AGAGAA	BX511012.1	1.04662	NOT	NA	4226	5823	0.0247176	0.0538607
AGAGAA	BX511012.1	1.04662	NOT	NA	4226	5823	0.0247176	0.0538607
GAGAAA	SRSF12	0.922579	NOT	NA	3024	4727	0.000528258	0.00213479
GAGAAA	SRSF12	0.922579	NOT	NA	3024	4727	0.000528258	0.00213479
GAGAAA	SRSF12	0.922579	NOT	NA	3024	4727	0.000528258	0.00213479
GAGAAA	SRSF12	0.922579	NOT	NA	3024	4727	0.000528258	0.00213479
GAGAAA	Fusip1	0.922579	NOT	NA	3024	4727	0.000528258	0.00213479
GAGAAA	Fusip1	0.922579	NOT	NA	3024	4727	0.000528258	0.00213479
GAGAAA	Fusip1	0.922579	NOT	NA	3024	4727	0.000528258	0.00213479
GAGAAA	Fusip1	0.922579	NOT	NA	3024	4727	0.000528258	0.00213479
GAGAAA	BX511012.1	0.922579	NOT	NA	3024	4727	0.000528258	0.00213479
GAGAAA	BX511012.1	0.922579	NOT	NA	3024	4727	0.000528258	0.00213479
GAGAAA	BX511012.1	0.922579	NOT	NA	3024	4727	0.000528258	0.00213479
GAGAAA	BX511012.1	0.922579	NOT	NA	3024	4727	0.000528258	0.00213479
GAGAAC	SRSF12	0.931192	NOT	NA	1119	1733	0.0656967	0.117076
GAGAAC	SRSF12	0.931192	NOT	NA	1119	1733	0.0656967	0.117076
GAGAAC	Fusip1	0.931192	NOT	NA	1119	1733	0.0656967	0.117076
GAGAAC	Fusip1	0.931192	NOT	NA	1119	1733	0.0656967	0.117076
GAGAAC	BX511012.1	0.931192	NOT	NA	1119	1733	0.0656967	0.117076
GAGAAC	BX511012.1	0.931192	NOT	NA	1119	1733	0.0656967	0.117076
GACAAA	FXR2	0.94017	NOT	NA	1607	2465	0.0562795	0.103404
GACAAG	FXR2	0.934669	NOT	NA	1013	1563	0.0978363	0.159753
GACAGA	FXR2	1.28536	NOT	NA	7428	8334	2.19827e-55	7.66951e-53
GACGGA	FXR2	1.26677	NOT	NA	744	847	3.00465e-06	2.12491e-05
GGACAG	FXR2	0.945678	NOT	NA	1301	1984	0.121557	0.190273
GGAUAA	G3BP2	1.11901	NOT	NA	1870	2410	0.000274686	0.00122691
GGAUAG	G3BP2	1.08186	NOT	NA	1042	1389	0.0574354	0.10522
GUAGGG	HNRNPA1	0.912003	NOT	NA	652	1031	0.0692406	0.12187
GUAGGG	HNRNPA3	0.912003	NOT	NA	652	1031	0.0692406	0.12187
GUAGGG	HNRNPA3	0.912003	NOT	NA	652	1031	0.0692406	0.12187
GUAGGG	HNRNPA3	0.912003	NOT	NA	652	1031	0.0692406	0.12187
GUAGGG	ENSG00000215492	0.912003	NOT	NA	652	1031	0.0692406	0.12187
GUAGGG	ENSG00000215492	0.912003	NOT	NA	652	1031	0.0692406	0.12187
GUAGGG	ENSG00000215492	0.912003	NOT	NA	652	1031	0.0692406	0.12187
GUAGGG	ENSG00000231942	0.912003	NOT	NA	652	1031	0.0692406	0.12187
GUAGGG	ENSG00000231942	0.912003	NOT	NA	652	1031	0.0692406	0.12187
UAGGGA	HNRNPA1	0.936989	NOT	NA	1048	1613	0.104992	0.168891
UAGGGA	HNRNPA1	0.936989	NOT	NA	1048	1613	0.104992	0.168891
UAGGGA	HNRNPA3	0.936989	NOT	NA	1048	1613	0.104992	0.168891
UAGGGA	HNRNPA3	0.936989	NOT	NA	1048	1613	0.104992	0.168891
UAGGGA	HNRNPA3	0.936989	NOT	NA	1048	1613	0.104992	0.168891
UAGGGA	ENSG00000215492	0.936989	NOT	NA	1048	1613	0.104992	0.168891
UAGGGA	ENSG00000215492	0.936989	NOT	NA	1048	1613	0.104992	0.168891
UAGGGA	ENSG00000215492	0.936989	NOT	NA	1048	1613	0.104992	0.168891
UAGGGA	ENSG00000231942	0.936989	NOT	NA	1048	1613	0.104992	0.168891
UAGGGA	ENSG00000231942	0.936989	NOT	NA	1048	1613	0.104992	0.168891
GUAGGG	HNRNPA1L2	0.912003	NOT	NA	652	1031	0.0692406	0.12187
GUAGGG	HNRNPA3	0.912003	NOT	NA	652	1031	0.0692406	0.12187
GUAGGG	HNRNPA3	0.912003	NOT	NA	652	1031	0.0692406	0.12187
GUAGGG	HNRNPA3	0.912003	NOT	NA	652	1031	0.0692406	0.12187
GUAGGG	ENSG00000215492	0.912003	NOT	NA	652	1031	0.0692406	0.12187
GUAGGG	ENSG00000215492	0.912003	NOT	NA	652	1031	0.0692406	0.12187
GUAGGG	ENSG00000215492	0.912003	NOT	NA	652	1031	0.0692406	0.12187
GUAGGG	ENSG00000231942	0.912003	NOT	NA	652	1031	0.0692406	0.12187
GUAGGG	ENSG00000231942	0.912003	NOT	NA	652	1031	0.0692406	0.12187
UAGGGA	HNRNPA1L2	0.936989	NOT	NA	1048	1613	0.104992	0.168891
UAGGGA	HNRNPA3	0.936989	NOT	NA	1048	1613	0.104992	0.168891
UAGGGA	HNRNPA3	0.936989	NOT	NA	1048	1613	0.104992	0.168891
UAGGGA	HNRNPA3	0.936989	NOT	NA	1048	1613	0.104992	0.168891
UAGGGA	ENSG00000215492	0.936989	NOT	NA	1048	1613	0.104992	0.168891
UAGGGA	ENSG00000215492	0.936989	NOT	NA	1048	1613	0.104992	0.168891
UAGGGA	ENSG00000215492	0.936989	NOT	NA	1048	1613	0.104992	0.168891
UAGGGA	ENSG00000231942	0.936989	NOT	NA	1048	1613	0.104992	0.168891
UAGGGA	ENSG00000231942	0.936989	NOT	NA	1048	1613	0.104992	0.168891
GUAGGG	HNRNPA2B1	0.912003	NOT	NA	652	1031	0.0692406	0.12187
GUAGGG	HNRNPA3	0.912003	NOT	NA	652	1031	0.0692406	0.12187
GUAGGG	HNRNPA3	0.912003	NOT	NA	652	1031	0.0692406	0.12187
GUAGGG	HNRNPA3	0.912003	NOT	NA	652	1031	0.0692406	0.12187
GUAGGG	ENSG00000215492	0.912003	NOT	NA	652	1031	0.0692406	0.12187
GUAGGG	ENSG00000215492	0.912003	NOT	NA	652	1031	0.0692406	0.12187
GUAGGG	ENSG00000215492	0.912003	NOT	NA	652	1031	0.0692406	0.12187
UAGGGA	HNRNPA2B1	0.936989	NOT	NA	1048	1613	0.104992	0.168891
UAGGGA	HNRNPA3	0.936989	NOT	NA	1048	1613	0.104992	0.168891
UAGGGA	HNRNPA3	0.936989	NOT	NA	1048	1613	0.104992	0.168891
UAGGGA	HNRNPA3	0.936989	NOT	NA	1048	1613	0.104992	0.168891
UAGGGA	ENSG00000215492	0.936989	NOT	NA	1048	1613	0.104992	0.168891
UAGGGA	ENSG00000215492	0.936989	NOT	NA	1048	1613	0.104992	0.168891
UAGGGA	ENSG00000215492	0.936989	NOT	NA	1048	1613	0.104992	0.168891
AUUUUU	HNRNPC	0.90949	NOT	NA	8674	13754	3.77703e-12	5.74299e-11
UUUUUG	HNRNPC	1.05989	NOT	NA	8873	12073	3.24865e-05	0.000187514
UUUUUU	HNRNPC	0.938137	NOT	NA	8244	12673	6.06661e-06	4.03584e-05
CAAACC	hnRNPK	0.933452	NOT	NA	1090	1684	0.0796566	0.135788
CAUACC	hnRNPK	0.907801	NOT	NA	632	1004	0.060013	0.108737
CAUCCC	hnRNPK	0.920781	NOT	NA	1178	1845	0.0281391	0.0597005
CCAAAC	hnRNPK	0.927145	NOT	NA	1199	1865	0.0427782	0.0836447
CCAUAC	hnRNPK	0.914186	NOT	NA	587	926	0.0939138	0.154798
CCAUCC	hnRNPK	0.934733	NOT	NA	1354	2089	0.0551381	0.101724
ACACAA	HNRNPL	0.909162	NOT	NA	1467	2327	0.00428281	0.01258
ACACAA	HNRNPL	0.909162	NOT	NA	1467	2327	0.00428281	0.01258
ACACAA	ENSG00000215042	0.909162	NOT	NA	1467	2327	0.00428281	0.01258
ACACAA	ENSG00000215042	0.909162	NOT	NA	1467	2327	0.00428281	0.01258
ACACAC	HNRNPL	1.14243	NOT	NA	4494	5673	2.93221e-11	4.14736e-10
ACACAC	ENSG00000215042	1.14243	NOT	NA	4494	5673	2.93221e-11	4.14736e-10
CACAAA	HNRNPL	0.902097	NOT	NA	1931	3087	0.000369739	0.00157956
CACAAA	HNRNPL	0.902097	NOT	NA	1931	3087	0.000369739	0.00157956
CACAAA	ENSG00000215042	0.902097	NOT	NA	1931	3087	0.000369739	0.00157956
CACAAA	ENSG00000215042	0.902097	NOT	NA	1931	3087	0.000369739	0.00157956
CACACA	HNRNPL	1.12084	NOT	NA	4985	6414	1.71409e-09	1.93605e-08
CACACA	ENSG00000215042	1.12084	NOT	NA	4985	6414	1.71409e-09	1.93605e-08
UAUUUU	ELAVL1	0.90262	NOT	NA	7833	12515	9.71553e-13	1.56445e-11
UAUUUU	ELAVL3	0.90262	NOT	NA	7833	12515	9.71553e-13	1.56445e-11
UUAUUU	ELAVL1	0.878697	NOT	NA	6171	10128	8.75265e-16	1.82009e-14
UUAUUU	ELAVL1	0.878697	NOT	NA	6171	10128	8.75265e-16	1.82009e-14
UUAUUU	ELAVL3	0.878697	NOT	NA	6171	10128	8.75265e-16	1.82009e-14
UUAUUU	ELAVL3	0.878697	NOT	NA	6171	10128	8.75265e-16	1.82009e-14
UUUUUU	ELAVL1	0.938137	NOT	NA	8244	12673	6.06661e-06	4.03584e-05
UUUUUU	ELAVL1	0.938137	NOT	NA	8244	12673	6.06661e-06	4.03584e-05
UUUUUU	ELAVL3	0.938137	NOT	NA	8244	12673	6.06661e-06	4.03584e-05
UUUUUU	ELAVL3	0.938137	NOT	NA	8244	12673	6.06661e-06	4.03584e-05
AAAAAC	IGF2BP2	0.957199	NOT	NA	3622	5457	0.0422382	0.0827889
AAAACA	IGF2BP2	0.937608	NOT	NA	4540	6983	0.000716736	0.00277352
AAAAUC	IGF2BP2	0.881774	NOT	NA	2417	3953	1.05051e-06	7.9869e-06
AAAUAC	IGF2BP2	0.921174	NOT	NA	2647	4144	0.000982122	0.00362807
AAAUCA	IGF2BP2	0.901248	NOT	NA	2521	4034	3.98703e-05	0.000223958
AAAUUC	IGF2BP2	0.908422	NOT	NA	2148	3410	0.000478269	0.00196824
AAUACA	IGF2BP2	0.960553	NOT	NA	2565	3851	0.11714	0.184464
ACAAAC	IGF2BP2	0.925986	NOT	NA	1498	2333	0.021057	0.0473293
ACAUAC	IGF2BP2	0.930684	NOT	NA	1110	1720	0.0647035	0.1157
ACAUUC	IGF2BP2	1.16949	NOT	NA	3440	4242	1.02375e-11	1.5092e-10
CAUACA	IGF2BP2	0.93819	NOT	NA	1292	1986	0.0770925	0.132351
CAUUCA	IGF2BP2	1.21039	NOT	NA	4967	5918	4.89924e-23	1.47919e-21
AUAAAG	KHDRBS3	0.928364	NOT	NA	2602	4042	0.00310304	0.00970303
UAAACA	KHDRBS3	0.878857	NOT	NA	2072	3400	3.34801e-06	2.35712e-05
UAAACC	KHDRBS3	1.13148	NOT	NA	2280	2906	1.11659e-05	6.92907e-05
UAAAGA	KHDRBS3	0.938706	NOT	NA	2713	4168	0.0103897	0.0261828
UAAAGC	KHDRBS3	0.849918	NOT	NA	1250	2121	4.79274e-06	3.27157e-05
UAAAGG	KHDRBS3	0.875939	NOT	NA	1414	2328	8.11567e-05	0.00042901
AAUCUU	MATR3	0.876899	NOT	NA	1812	2980	9.72174e-06	6.15449e-05
AUCUUG	MATR3	0.929898	NOT	NA	1632	2531	0.0229397	0.0507651
CAUCUU	MATR3	1.08462	NOT	NA	3598	4784	0.000245875	0.00111891
GCUUGC	MBNL3	0.92466	NOT	NA	788	1229	0.0902105	0.150431
GCUUGC	MBNL2	0.92466	NOT	NA	788	1229	0.0902105	0.150431
GCUUGC	MBNL1	0.92466	NOT	NA	788	1229	0.0902105	0.150431
UGCUUG	MBNL3	0.934043	NOT	NA	1660	2563	0.0314896	0.0654817
UGCUUG	MBNL2	0.934043	NOT	NA	1660	2563	0.0314896	0.0654817
UGCUUG	MBNL1	0.934043	NOT	NA	1660	2563	0.0314896	0.0654817
AGUAAG	MSI1	0.921045	NOT	NA	1110	1738	0.0338085	0.0692943
AGUAAG	MSI1	0.921045	NOT	NA	1110	1738	0.0338085	0.0692943
AGUAAG	MSI2	0.921045	NOT	NA	1110	1738	0.0338085	0.0692943
AGUAAG	MSI2	0.921045	NOT	NA	1110	1738	0.0338085	0.0692943
AGUAGG	MSI1	0.925691	NOT	NA	898	1399	0.0742364	0.12861
AGUAGG	MSI1	0.925691	NOT	NA	898	1399	0.0742364	0.12861
AGUAGG	MSI2	0.925691	NOT	NA	898	1399	0.0742364	0.12861
AGUAGG	MSI2	0.925691	NOT	NA	898	1399	0.0742364	0.12861
AGUUAG	MSI1	0.933365	NOT	NA	1020	1576	0.0897857	0.14991
AGUUAG	MSI1	0.933365	NOT	NA	1020	1576	0.0897857	0.14991
AGUUAG	MSI2	0.933365	NOT	NA	1020	1576	0.0897857	0.14991
AGUUAG	MSI2	0.933365	NOT	NA	1020	1576	0.0897857	0.14991
UAGUAG	MSI1	1.0834	NOT	NA	1812	2412	0.0102771	0.0259615
UAGUAG	MSI1	1.0834	NOT	NA	1812	2412	0.0102771	0.0259615
UAGUAG	MSI2	1.0834	NOT	NA	1812	2412	0.0102771	0.0259615
UAGUAG	MSI2	1.0834	NOT	NA	1812	2412	0.0102771	0.0259615
UAGUUA	MSI1	0.873223	NOT	NA	1122	1853	0.000342471	0.0014853
UAGUUA	MSI1	0.873223	NOT	NA	1122	1853	0.000342471	0.0014853
UAGUUA	MSI2	0.873223	NOT	NA	1122	1853	0.000342471	0.0014853
UAGUUA	MSI2	0.873223	NOT	NA	1122	1853	0.000342471	0.0014853
UAGUUG	MSI1	0.855233	NOT	NA	953	1607	0.000123011	0.000616036
UAGUUG	MSI1	0.855233	NOT	NA	953	1607	0.000123011	0.000616036
UAGUUG	MSI2	0.855233	NOT	NA	953	1607	0.000123011	0.000616036
UAGUUG	MSI2	0.855233	NOT	NA	953	1607	0.000123011	0.000616036
AAAAAA	PABPC4	0.938042	NOT	NA	6418	9867	6.48696e-05	0.000348785
AAAAAA	PABPC1L	0.938042	NOT	NA	6418	9867	6.48696e-05	0.000348785
AAAAAA	PABPC1L	0.938042	NOT	NA	6418	9867	6.48696e-05	0.000348785
AAAAAA	ENSG00000250177	0.938042	NOT	NA	6418	9867	6.48696e-05	0.000348785
AAAAAA	ENSG00000250177	0.938042	NOT	NA	6418	9867	6.48696e-05	0.000348785
CCCUCC	PCBP4	0.929232	NOT	NA	2107	3270	0.00875506	0.022833
CCCUCC	PCBP3	0.929232	NOT	NA	2107	3270	0.00875506	0.022833
CCCUCC	PCBP2	0.929232	NOT	NA	2107	3270	0.00875506	0.022833
CCUCCC	PCBP4	1.06401	NOT	NA	4370	5923	0.00188312	0.00637175
CCUCCC	PCBP3	1.06401	NOT	NA	4370	5923	0.00188312	0.00637175
CCUCCC	PCBP2	1.06401	NOT	NA	4370	5923	0.00188312	0.00637175
CCUUCC	PCBP4	1.05765	NOT	NA	3345	4561	0.0139198	0.0334671
CCUUCC	PCBP3	1.05765	NOT	NA	3345	4561	0.0139198	0.0334671
CCUUCC	PCBP2	1.05765	NOT	NA	3345	4561	0.0139198	0.0334671
ACUAAC	QKI	0.895224	NOT	NA	604	973	0.0346649	0.0706345
ACUAAC	QKI	0.895224	NOT	NA	604	973	0.0346649	0.0706345
ACUAAC	QKI	0.895224	NOT	NA	604	973	0.0346649	0.0706345
CUAACA	QKI	0.930805	NOT	NA	1074	1664	0.0698175	0.12261
CUAACA	QKI	0.930805	NOT	NA	1074	1664	0.0698175	0.12261
CUAACC	QKI	0.90582	NOT	NA	581	925	0.0652979	0.116497
CUAACC	QKI	0.90582	NOT	NA	581	925	0.0652979	0.116497
AGUAGA	RBM28	1.11559	NOT	NA	2634	3405	2.64761e-05	0.000154814
AGUAGU	RBM28	0.900487	NOT	NA	1059	1696	0.00749589	0.0201516
GUGUAG	RBM28	0.849248	NOT	NA	752	1277	0.000359589	0.0015404
UGUAGA	RBM28	1.2382	NOT	NA	5197	6053	2.07478e-29	8.14352e-28
UGUAGU	RBM28	1.14827	NOT	NA	3669	4608	4.68739e-10	5.66092e-09
GAUACU	CIRBP	0.895746	NOT	NA	841	1354	0.0125417	0.0306466
GAUACU	RBM3	0.895746	NOT	NA	841	1354	0.0125417	0.0306466
GGUGUU	RBM38	0.879135	NOT	NA	1079	1770	0.000852991	0.00319999
UGGUGU	RBM38	0.920195	NOT	NA	1592	2495	0.00951356	0.0244857
UGUGUG	RBM38	1.1777	NOT	NA	9121	11169	6.81525e-31	2.93149e-29
UGUGUG	RBM38	1.1777	NOT	NA	9121	11169	6.81525e-31	2.93149e-29
UGUGUG	RBM38	1.1777	NOT	NA	9121	11169	6.81525e-31	2.93149e-29
UGUGUG	RBM38	1.1777	NOT	NA	9121	11169	6.81525e-31	2.93149e-29
UGUGUG	RBM38	1.1777	NOT	NA	9121	11169	6.81525e-31	2.93149e-29
UGUGUU	RBM38	0.92281	NOT	NA	3234	5054	0.000349827	0.0015068
UUGUGU	RBM38	0.891271	NOT	NA	2490	4029	6.09125e-06	4.04366e-05
AUACAU	RBM41	0.918152	NOT	NA	1959	3077	0.00315247	0.00981479
AUACUU	RBM41	0.875998	NOT	NA	1668	2746	1.93717e-05	0.000115861
UUACAU	RBM41	0.893669	NOT	NA	1952	3150	9.00447e-05	0.000472021
UUACUU	RBM41	0.84809	NOT	NA	1973	3355	5.20263e-09	5.55655e-08
AAUCAA	RBM46	0.922948	NOT	NA	1655	2586	0.0109106	0.0272331
AAUCAA	RBM47	0.922948	NOT	NA	1655	2586	0.0109106	0.0272331
AAUCAU	RBM46	0.954532	NOT	NA	2169	3277	0.095357	0.156659
AAUCAU	RBM47	0.954532	NOT	NA	2169	3277	0.095357	0.156659
AAUGAA	RBM46	0.870026	NOT	NA	2789	4623	5.66882e-09	6.01354e-08
AAUGAA	RBM47	0.870026	NOT	NA	2789	4623	5.66882e-09	6.01354e-08
AAUGAU	RBM46	0.86964	NOT	NA	1797	2980	2.66265e-06	1.90016e-05
AAUGAU	RBM47	0.86964	NOT	NA	1797	2980	2.66265e-06	1.90016e-05
AUCAAA	RBM46	0.915091	NOT	NA	1863	2936	0.00274344	0.00873671
AUCAAA	RBM47	0.915091	NOT	NA	1863	2936	0.00274344	0.00873671
AUCAAU	RBM46	0.934706	NOT	NA	1201	1853	0.0710935	0.124433
AUCAAU	RBM47	0.934706	NOT	NA	1201	1853	0.0710935	0.124433
AUCAUA	RBM46	0.890459	NOT	NA	1238	2005	0.00130521	0.00466253
AUCAUA	RBM47	0.890459	NOT	NA	1238	2005	0.00130521	0.00466253
AUGAAA	RBM46	0.882477	NOT	NA	2936	4798	8.5039e-08	7.543e-07
AUGAAA	RBM47	0.882477	NOT	NA	2936	4798	8.5039e-08	7.543e-07
AUGAAA	RBM47	0.882477	NOT	NA	2936	4798	8.5039e-08	7.543e-07
AUGAAA	RBM47	0.882477	NOT	NA	2936	4798	8.5039e-08	7.543e-07
AUGAAU	RBM46	0.935158	NOT	NA	2492	3843	0.00914002	0.0236991
AUGAAU	RBM47	0.935158	NOT	NA	2492	3843	0.00914002	0.0236991
AUGAAU	RBM47	0.935158	NOT	NA	2492	3843	0.00914002	0.0236991
AUGAAU	RBM47	0.935158	NOT	NA	2492	3843	0.00914002	0.0236991
AUGAUU	RBM46	0.889479	NOT	NA	1772	2873	0.000104213	0.00053556
AUGAUU	RBM47	0.889479	NOT	NA	1772	2873	0.000104213	0.00053556
AUGAUU	RBM47	0.889479	NOT	NA	1772	2873	0.000104213	0.00053556
AUGAUU	RBM47	0.889479	NOT	NA	1772	2873	0.000104213	0.00053556
GAUCAA	RBM46	0.932128	NOT	NA	859	1329	0.113158	0.179361
GAUCAA	RBM47	0.932128	NOT	NA	859	1329	0.113158	0.179361
GAUGAA	RBM46	0.921167	NOT	NA	1533	2400	0.0119551	0.0294192
GAUGAA	RBM47	0.921167	NOT	NA	1533	2400	0.0119551	0.0294192
GAUGAA	RBM47	0.921167	NOT	NA	1533	2400	0.0119551	0.0294192
GAUGAA	RBM47	0.921167	NOT	NA	1533	2400	0.0119551	0.0294192
GAUGAU	RBM46	0.935257	NOT	NA	1227	1892	0.0705426	0.123676
GAUGAU	RBM47	0.935257	NOT	NA	1227	1892	0.0705426	0.123676
GAUGAU	RBM47	0.935257	NOT	NA	1227	1892	0.0705426	0.123676
GAUGAU	RBM47	0.935257	NOT	NA	1227	1892	0.0705426	0.123676
AAGGAA	RBM5	1.09212	NOT	NA	5507	7272	8.52736e-07	6.6277e-06
AGGGUA	RBM5	1.06574	NOT	NA	1243	1682	0.0921895	0.153242
GAAGGU	RBM5	0.918045	NOT	NA	1044	1640	0.0322817	0.0667311
GAGGGU	RBM5	0.930991	NOT	NA	1040	1611	0.0753332	0.130113
AUAUAG	RBMS2	0.887736	NOT	NA	1289	2094	0.000738763	0.00284279
AUAUAG	RBMS2	0.887736	NOT	NA	1289	2094	0.000738763	0.00284279
AUAUAG	RBMS2	0.887736	NOT	NA	1289	2094	0.000738763	0.00284279
AUAUAG	RBMS3	0.887736	NOT	NA	1289	2094	0.000738763	0.00284279
AUAUAG	RBMS3	0.887736	NOT	NA	1289	2094	0.000738763	0.00284279
AUAUAG	ENSG00000213250	0.887736	NOT	NA	1289	2094	0.000738763	0.00284279
AUAUAG	ENSG00000213250	0.887736	NOT	NA	1289	2094	0.000738763	0.00284279
AUAUAG	ENSG00000213250	0.887736	NOT	NA	1289	2094	0.000738763	0.00284279
AUAUAU	RBMS2	0.922567	NOT	NA	4487	7014	2.42873e-05	0.00014228
AUAUAU	RBMS2	0.922567	NOT	NA	4487	7014	2.42873e-05	0.00014228
AUAUAU	RBMS3	0.922567	NOT	NA	4487	7014	2.42873e-05	0.00014228
AUAUAU	RBMS3	0.922567	NOT	NA	4487	7014	2.42873e-05	0.00014228
AUAUAU	ENSG00000213250	0.922567	NOT	NA	4487	7014	2.42873e-05	0.00014228
AUAUAU	ENSG00000213250	0.922567	NOT	NA	4487	7014	2.42873e-05	0.00014228
UAUAUA	RBMS2	0.896101	NOT	NA	3914	6299	6.44252e-08	5.86923e-07
UAUAUA	RBMS2	0.896101	NOT	NA	3914	6299	6.44252e-08	5.86923e-07
UAUAUA	RBMS2	0.896101	NOT	NA	3914	6299	6.44252e-08	5.86923e-07
UAUAUA	RBMS3	0.896101	NOT	NA	3914	6299	6.44252e-08	5.86923e-07
UAUAUA	RBMS3	0.896101	NOT	NA	3914	6299	6.44252e-08	5.86923e-07
UAUAUA	ENSG00000213250	0.896101	NOT	NA	3914	6299	6.44252e-08	5.86923e-07
UAUAUA	ENSG00000213250	0.896101	NOT	NA	3914	6299	6.44252e-08	5.86923e-07
UAUAUA	ENSG00000213250	0.896101	NOT	NA	3914	6299	6.44252e-08	5.86923e-07
UAUAUC	RBMS2	0.845536	NOT	NA	1019	1738	2.01751e-05	0.000120437
UAUAUC	RBMS2	0.845536	NOT	NA	1019	1738	2.01751e-05	0.000120437
UAUAUC	RBMS3	0.845536	NOT	NA	1019	1738	2.01751e-05	0.000120437
UAUAUC	ENSG00000213250	0.845536	NOT	NA	1019	1738	2.01751e-05	0.000120437
UAUAUC	ENSG00000213250	0.845536	NOT	NA	1019	1738	2.01751e-05	0.000120437
ACAACA	SRSF3	0.913949	NOT	NA	1386	2187	0.00878865	0.0229016
CAACAA	SRSF3	0.926819	NOT	NA	1464	2278	0.02426	0.0530107
UCAACA	SRSF3	0.932816	NOT	NA	1315	2033	0.0513787	0.0961437
AAAAAA	SART3	0.938042	NOT	NA	6418	9867	6.48696e-05	0.000348785
AGAAAA	SART3	1.07577	NOT	NA	8665	11616	2.78312e-07	2.3058e-06
GAAAAA	SART3	0.942845	NOT	NA	4668	7140	0.00176757	0.00602623
GAAGCA	SRSF9	1.15923	NOT	NA	3569	4440	5.79176e-11	7.90701e-10
GAAGCC	SRSF9	1.16429	NOT	NA	2686	3327	5.25046e-09	5.58863e-08
GAAGGC	SRSF9	0.935333	NOT	NA	1159	1787	0.0793719	0.135524
GAUGCA	SRSF9	0.89806	NOT	NA	959	1540	0.00920733	0.0238343
GAUGCC	SRSF9	0.928691	NOT	NA	870	1351	0.0928051	0.154184
GAUGGC	SRSF9	1.12102	NOT	NA	1742	2241	0.000368213	0.00157519
GGAAGG	SRSF9	0.925315	NOT	NA	1973	3075	0.00712094	0.0193424
GGAGCA	SRSF9	0.902958	NOT	NA	1184	1891	0.00593835	0.0165599
GGAGCA	SRSF9	0.902958	NOT	NA	1184	1891	0.00593835	0.0165599
GGAGGC	SRSF9	1.11615	NOT	NA	3554	4592	9.43322e-07	7.22446e-06
GGGAGG	SRSF9	1.05719	NOT	NA	3853	5256	0.00902509	0.0234205
GGGUGG	SRSF9	0.953848	NOT	NA	1846	2791	0.11865	0.186187
GGUGGA	SRSF9	1.11143	NOT	NA	2413	3131	0.000104506	0.00053619
AAUCAA	SNRNP70	0.922948	NOT	NA	1655	2586	0.0109106	0.0272331
AUCAAG	SNRNP70	0.910825	NOT	NA	1104	1748	0.015579	0.0363973
AUUCAA	SNRNP70	1.23468	NOT	NA	5886	6875	2.60327e-32	1.22004e-30
GAUCAA	SNRNP70	0.932128	NOT	NA	859	1329	0.113158	0.179361
GUUCAA	SNRNP70	1.16295	NOT	NA	2970	3683	1.06113e-09	1.22049e-08
UUCAAG	SNRNP70	1.04873	NOT	NA	2967	4080	0.049918	0.0938577
AUGCAC	SNRPA	0.93691	NOT	NA	1070	1647	0.100872	0.163858
AUGCAC	SNRPB2	0.93691	NOT	NA	1070	1647	0.100872	0.163858
UGCACA	SNRPA	0.909407	NOT	NA	1620	2569	0.00282796	0.00894738
UGCACA	SNRPA	0.909407	NOT	NA	1620	2569	0.00282796	0.00894738
UGCACA	SNRPB2	0.909407	NOT	NA	1620	2569	0.00282796	0.00894738
UGCACA	SNRPB2	0.909407	NOT	NA	1620	2569	0.00282796	0.00894738
UUGCAC	SNRPA	0.873836	NOT	NA	1124	1855	0.000346098	0.00149518
UUGCAC	SNRPA	0.873836	NOT	NA	1124	1855	0.000346098	0.00149518
UUGCAC	SNRPA	0.873836	NOT	NA	1124	1855	0.000346098	0.00149518
UUGCAC	SNRPA	0.873836	NOT	NA	1124	1855	0.000346098	0.00149518
UUGCAC	SNRPA	0.873836	NOT	NA	1124	1855	0.000346098	0.00149518
UUGCAC	SNRPB2	0.873836	NOT	NA	1124	1855	0.000346098	0.00149518
UUGCAC	SNRPB2	0.873836	NOT	NA	1124	1855	0.000346098	0.00149518
GAGAAA	SRSF2	0.922579	NOT	NA	3024	4727	0.000528258	0.00213479
GAGAAA	ENSG00000180771	0.922579	NOT	NA	3024	4727	0.000528258	0.00213479
GAGAAG	SRSF2	1.09767	NOT	NA	3263	4287	6.23874e-05	0.000337171
GAGAAG	ENSG00000180771	1.09767	NOT	NA	3263	4287	6.23874e-05	0.000337171
GAGAUA	SRSF2	1.05792	NOT	NA	1597	2177	0.0904735	0.150789
GAGAUA	ENSG00000180771	1.05792	NOT	NA	1597	2177	0.0904735	0.150789
GAGUAA	SRSF2	1.06029	NOT	NA	1455	1979	0.0932879	0.154558
GAGUAA	ENSG00000180771	1.06029	NOT	NA	1455	1979	0.0932879	0.154558
GAGUGA	SRSF2	1.05604	NOT	NA	1890	2581	0.0740329	0.128362
GAGUGA	ENSG00000180771	1.05604	NOT	NA	1890	2581	0.0740329	0.128362
GAGUGG	SRSF2	1.2155	NOT	NA	3250	3856	3.28656e-16	7.06835e-15
GAGUGG	ENSG00000180771	1.2155	NOT	NA	3250	3856	3.28656e-16	7.06835e-15
GAGUUA	SRSF2	0.905462	NOT	NA	933	1486	0.0183731	0.0420799
GAGUUA	ENSG00000180771	0.905462	NOT	NA	933	1486	0.0183731	0.0420799
GGAGAG	SRSF2	0.946405	NOT	NA	1911	2912	0.0633091	0.113595
GGAGAG	ENSG00000180771	0.946405	NOT	NA	1911	2912	0.0633091	0.113595
GGAGCA	SRSF9	0.902958	NOT	NA	1184	1891	0.00593835	0.0165599
GGAGCA	SRSF9	0.902958	NOT	NA	1184	1891	0.00593835	0.0165599
GAUACU	STAR-PAP	0.895746	NOT	NA	841	1354	0.0125417	0.0306466
AAUGAA	TARDBP	0.870026	NOT	NA	2789	4623	5.66882e-09	6.01354e-08
AAUGAG	TARDBP	0.9126	NOT	NA	1732	2737	0.00286475	0.00904051
AAUGAU	TARDBP	0.86964	NOT	NA	1797	2980	2.66265e-06	1.90016e-05
GAAUGA	TARDBP	0.886764	NOT	NA	1544	2511	0.000197749	0.000928151
UGAAUG	TARDBP	0.886646	NOT	NA	1984	3227	2.36321e-05	0.000139221
UUUUUG	TIA1	1.05989	NOT	NA	8873	12073	3.24865e-05	0.000187514
UUUUUU	TIA1	0.938137	NOT	NA	8244	12673	6.06661e-06	4.03584e-05
UUUUUU	TIA1	0.938137	NOT	NA	8244	12673	6.06661e-06	4.03584e-05
UUUUCC	U2AF2	0.889971	NOT	NA	3259	5281	1.51149e-07	1.3003e-06
UUUUUC	U2AF2	0.89461	NOT	NA	5070	8173	4.07477e-10	4.99796e-09
UUUUUU	U2AF2	0.938137	NOT	NA	8244	12673	6.06661e-06	4.03584e-05
UGUUGU	CELF3	0.862057	NOT	NA	2030	3396	1.05292e-07	9.31316e-07
AACAUC	CSDA	1.13736	NOT	NA	2392	3033	2.657e-06	1.90016e-05
AACAUC	CSDA	1.13736	NOT	NA	2392	3033	2.657e-06	1.90016e-05
AACAUC	CSDA	1.13736	NOT	NA	2392	3033	2.657e-06	1.90016e-05
AACAUC	CSDA	1.13736	NOT	NA	2392	3033	2.657e-06	1.90016e-05
AACAUC	CSDA	1.13736	NOT	NA	2392	3033	2.657e-06	1.90016e-05
AACAUC	CSDA	1.13736	NOT	NA	2392	3033	2.657e-06	1.90016e-05
AACAUC	YB-1	1.13736	NOT	NA	2392	3033	2.657e-06	1.90016e-05
AACAUC	YB-1	1.13736	NOT	NA	2392	3033	2.657e-06	1.90016e-05
AACAUC	YBX2	1.13736	NOT	NA	2392	3033	2.657e-06	1.90016e-05
AACAUC	CSDA	1.13736	NOT	NA	2392	3033	2.657e-06	1.90016e-05
AACAUC	CSDA	1.13736	NOT	NA	2392	3033	2.657e-06	1.90016e-05
AACAUC	CSDA	1.13736	NOT	NA	2392	3033	2.657e-06	1.90016e-05
AACAUC	CSDA	1.13736	NOT	NA	2392	3033	2.657e-06	1.90016e-05
AACAUC	CSDA	1.13736	NOT	NA	2392	3033	2.657e-06	1.90016e-05
AACAUC	CSDA	1.13736	NOT	NA	2392	3033	2.657e-06	1.90016e-05
ACAACA	YBX2	0.913949	NOT	NA	1386	2187	0.00878865	0.0229016
ACAACA	CSDA	0.913949	NOT	NA	1386	2187	0.00878865	0.0229016
ACAACA	CSDA	0.913949	NOT	NA	1386	2187	0.00878865	0.0229016
ACAUCU	YBX2	1.09031	NOT	NA	2662	3521	0.000807132	0.00306456
ACAUCU	CSDA	1.09031	NOT	NA	2662	3521	0.000807132	0.00306456
CAGCGA	ZC3H10	1.23387	NOT	NA	628	734	0.000126506	0.000626543
GAGCGC	ZC3H10	1.37785	NOT	NA	2229	2333	3.93411e-27	1.4199e-25
AAUUAA	ZCRB1	0.885147	NOT	NA	2754	4487	4.25762e-07	3.4545e-06
ACUUAA	ZCRB1	0.816204	NOT	NA	1510	2668	2.21691e-10	2.82972e-09
AUUAAG	ZCRB1	0.886203	NOT	NA	1398	2275	0.000373469	0.00159117
AUUAAU	ZCRB1	0.886154	NOT	NA	2174	3538	8.91998e-06	5.69283e-05
CUUAAG	ZCRB1	0.858343	NOT	NA	1113	1870	5.29881e-05	0.000290879
CUUAAU	ZCRB1	0.847915	NOT	NA	1484	2524	4.13753e-07	3.38329e-06
GAAUUA	ZCRB1	0.901264	NOT	NA	1523	2437	0.00145211	0.00507755
GACUUA	ZCRB1	0.857694	NOT	NA	791	1330	0.000617756	0.00246788
AAAGAA	SRSF12	0.966284	NOT	NA	5371	8016	0.0527228	0.0983074
AAAGAA	Fusip1	0.966284	NOT	NA	5371	8016	0.0527228	0.0983074
AAAGAA	BX511012.1	0.966284	NOT	NA	5371	8016	0.0527228	0.0983074
AAAGGA	SRSF12	1.10433	NOT	NA	5237	6839	7.10936e-08	6.43325e-07
AAAGGA	Fusip1	1.10433	NOT	NA	5237	6839	7.10936e-08	6.43325e-07
AAAGGA	BX511012.1	1.10433	NOT	NA	5237	6839	7.10936e-08	6.43325e-07
AAGAAA	SRSF12	0.965498	NOT	NA	5692	8502	0.0410817	0.08113
AAGAAA	Fusip1	0.965498	NOT	NA	5692	8502	0.0410817	0.08113
AAGAAA	BX511012.1	0.965498	NOT	NA	5692	8502	0.0410817	0.08113
AAGAGA	SRSF12	0.929472	NOT	NA	2453	3806	0.00468076	0.0135587
AAGAGA	Fusip1	0.929472	NOT	NA	2453	3806	0.00468076	0.0135587
AAGAGA	BX511012.1	0.929472	NOT	NA	2453	3806	0.00468076	0.0135587
AAGGAA	SRSF12	1.09212	NOT	NA	5507	7272	8.52736e-07	6.6277e-06
AAGGAA	Fusip1	1.09212	NOT	NA	5507	7272	8.52736e-07	6.6277e-06
AAGGAA	BX511012.1	1.09212	NOT	NA	5507	7272	8.52736e-07	6.6277e-06
AAGGAG	SRSF12	0.950367	NOT	NA	1919	2912	0.0859366	0.144842
AAGGAG	Fusip1	0.950367	NOT	NA	1919	2912	0.0859366	0.144842
AAGGAG	BX511012.1	0.950367	NOT	NA	1919	2912	0.0859366	0.144842
AGAGAA	SRSF12	1.04662	NOT	NA	4226	5823	0.0247176	0.0538607
AGAGAA	SRSF12	1.04662	NOT	NA	4226	5823	0.0247176	0.0538607
AGAGAA	SRSF12	1.04662	NOT	NA	4226	5823	0.0247176	0.0538607
AGAGAA	SRSF12	1.04662	NOT	NA	4226	5823	0.0247176	0.0538607
AGAGAA	Fusip1	1.04662	NOT	NA	4226	5823	0.0247176	0.0538607
AGAGAA	Fusip1	1.04662	NOT	NA	4226	5823	0.0247176	0.0538607
AGAGAA	Fusip1	1.04662	NOT	NA	4226	5823	0.0247176	0.0538607
AGAGAA	Fusip1	1.04662	NOT	NA	4226	5823	0.0247176	0.0538607
AGAGAA	BX511012.1	1.04662	NOT	NA	4226	5823	0.0247176	0.0538607
AGAGAA	BX511012.1	1.04662	NOT	NA	4226	5823	0.0247176	0.0538607
AGAGAA	BX511012.1	1.04662	NOT	NA	4226	5823	0.0247176	0.0538607
AGAGAA	BX511012.1	1.04662	NOT	NA	4226	5823	0.0247176	0.0538607
AGAGGA	SRSF12	0.947952	NOT	NA	2087	3175	0.059656	0.10834
AGAGGA	Fusip1	0.947952	NOT	NA	2087	3175	0.059656	0.10834
AGAGGA	BX511012.1	0.947952	NOT	NA	2087	3175	0.059656	0.10834
GAGAAA	SRSF12	0.922579	NOT	NA	3024	4727	0.000528258	0.00213479
GAGAAA	SRSF12	0.922579	NOT	NA	3024	4727	0.000528258	0.00213479
GAGAAA	SRSF12	0.922579	NOT	NA	3024	4727	0.000528258	0.00213479
GAGAAA	SRSF12	0.922579	NOT	NA	3024	4727	0.000528258	0.00213479
GAGAAA	Fusip1	0.922579	NOT	NA	3024	4727	0.000528258	0.00213479
GAGAAA	Fusip1	0.922579	NOT	NA	3024	4727	0.000528258	0.00213479
GAGAAA	Fusip1	0.922579	NOT	NA	3024	4727	0.000528258	0.00213479
GAGAAA	Fusip1	0.922579	NOT	NA	3024	4727	0.000528258	0.00213479
GAGAAA	BX511012.1	0.922579	NOT	NA	3024	4727	0.000528258	0.00213479
GAGAAA	BX511012.1	0.922579	NOT	NA	3024	4727	0.000528258	0.00213479
GAGAAA	BX511012.1	0.922579	NOT	NA	3024	4727	0.000528258	0.00213479
GAGAAA	BX511012.1	0.922579	NOT	NA	3024	4727	0.000528258	0.00213479
GAGAAG	SRSF12	1.09767	NOT	NA	3263	4287	6.23874e-05	0.000337171
GAGAAG	SRSF12	1.09767	NOT	NA	3263	4287	6.23874e-05	0.000337171
GAGAAG	Fusip1	1.09767	NOT	NA	3263	4287	6.23874e-05	0.000337171
GAGAAG	Fusip1	1.09767	NOT	NA	3263	4287	6.23874e-05	0.000337171
GAGAAG	BX511012.1	1.09767	NOT	NA	3263	4287	6.23874e-05	0.000337171
GAGAAG	BX511012.1	1.09767	NOT	NA	3263	4287	6.23874e-05	0.000337171
GAGGAA	SRSF12	0.927772	NOT	NA	2040	3171	0.00842056	0.0221612
GAGGAA	Fusip1	0.927772	NOT	NA	2040	3171	0.00842056	0.0221612
GAGGAA	BX511012.1	0.927772	NOT	NA	2040	3171	0.00842056	0.0221612
GAGGAG	SRSF12	0.952098	NOT	NA	1871	2834	0.102365	0.165674
GAGGAG	Fusip1	0.952098	NOT	NA	1871	2834	0.102365	0.165674
GAGGAG	BX511012.1	0.952098	NOT	NA	1871	2834	0.102365	0.165674
AGAGAA	SRSF12	1.04662	NOT	NA	4226	5823	0.0247176	0.0538607
AGAGAA	SRSF12	1.04662	NOT	NA	4226	5823	0.0247176	0.0538607
AGAGAA	SRSF12	1.04662	NOT	NA	4226	5823	0.0247176	0.0538607
AGAGAA	SRSF12	1.04662	NOT	NA	4226	5823	0.0247176	0.0538607
AGAGAA	Fusip1	1.04662	NOT	NA	4226	5823	0.0247176	0.0538607
AGAGAA	Fusip1	1.04662	NOT	NA	4226	5823	0.0247176	0.0538607
AGAGAA	Fusip1	1.04662	NOT	NA	4226	5823	0.0247176	0.0538607
AGAGAA	Fusip1	1.04662	NOT	NA	4226	5823	0.0247176	0.0538607
AGAGAA	BX511012.1	1.04662	NOT	NA	4226	5823	0.0247176	0.0538607
AGAGAA	BX511012.1	1.04662	NOT	NA	4226	5823	0.0247176	0.0538607
AGAGAA	BX511012.1	1.04662	NOT	NA	4226	5823	0.0247176	0.0538607
AGAGAA	BX511012.1	1.04662	NOT	NA	4226	5823	0.0247176	0.0538607
GAGAAA	SRSF12	0.922579	NOT	NA	3024	4727	0.000528258	0.00213479
GAGAAA	SRSF12	0.922579	NOT	NA	3024	4727	0.000528258	0.00213479
GAGAAA	SRSF12	0.922579	NOT	NA	3024	4727	0.000528258	0.00213479
GAGAAA	SRSF12	0.922579	NOT	NA	3024	4727	0.000528258	0.00213479
GAGAAA	Fusip1	0.922579	NOT	NA	3024	4727	0.000528258	0.00213479
GAGAAA	Fusip1	0.922579	NOT	NA	3024	4727	0.000528258	0.00213479
GAGAAA	Fusip1	0.922579	NOT	NA	3024	4727	0.000528258	0.00213479
GAGAAA	Fusip1	0.922579	NOT	NA	3024	4727	0.000528258	0.00213479
GAGAAA	BX511012.1	0.922579	NOT	NA	3024	4727	0.000528258	0.00213479
GAGAAA	BX511012.1	0.922579	NOT	NA	3024	4727	0.000528258	0.00213479
GAGAAA	BX511012.1	0.922579	NOT	NA	3024	4727	0.000528258	0.00213479
GAGAAA	BX511012.1	0.922579	NOT	NA	3024	4727	0.000528258	0.00213479
GAGAAG	SRSF12	1.09767	NOT	NA	3263	4287	6.23874e-05	0.000337171
GAGAAG	SRSF12	1.09767	NOT	NA	3263	4287	6.23874e-05	0.000337171
GAGAAG	Fusip1	1.09767	NOT	NA	3263	4287	6.23874e-05	0.000337171
GAGAAG	Fusip1	1.09767	NOT	NA	3263	4287	6.23874e-05	0.000337171
GAGAAG	BX511012.1	1.09767	NOT	NA	3263	4287	6.23874e-05	0.000337171
GAGAAG	BX511012.1	1.09767	NOT	NA	3263	4287	6.23874e-05	0.000337171
AGAGAA	SRSF12	1.04662	NOT	NA	4226	5823	0.0247176	0.0538607
AGAGAA	SRSF12	1.04662	NOT	NA	4226	5823	0.0247176	0.0538607
AGAGAA	SRSF12	1.04662	NOT	NA	4226	5823	0.0247176	0.0538607
AGAGAA	SRSF12	1.04662	NOT	NA	4226	5823	0.0247176	0.0538607
AGAGAA	Fusip1	1.04662	NOT	NA	4226	5823	0.0247176	0.0538607
AGAGAA	Fusip1	1.04662	NOT	NA	4226	5823	0.0247176	0.0538607
AGAGAA	Fusip1	1.04662	NOT	NA	4226	5823	0.0247176	0.0538607
AGAGAA	Fusip1	1.04662	NOT	NA	4226	5823	0.0247176	0.0538607
AGAGAA	BX511012.1	1.04662	NOT	NA	4226	5823	0.0247176	0.0538607
AGAGAA	BX511012.1	1.04662	NOT	NA	4226	5823	0.0247176	0.0538607
AGAGAA	BX511012.1	1.04662	NOT	NA	4226	5823	0.0247176	0.0538607
AGAGAA	BX511012.1	1.04662	NOT	NA	4226	5823	0.0247176	0.0538607
GAGAAA	SRSF12	0.922579	NOT	NA	3024	4727	0.000528258	0.00213479
GAGAAA	SRSF12	0.922579	NOT	NA	3024	4727	0.000528258	0.00213479
GAGAAA	SRSF12	0.922579	NOT	NA	3024	4727	0.000528258	0.00213479
GAGAAA	SRSF12	0.922579	NOT	NA	3024	4727	0.000528258	0.00213479
GAGAAA	Fusip1	0.922579	NOT	NA	3024	4727	0.000528258	0.00213479
GAGAAA	Fusip1	0.922579	NOT	NA	3024	4727	0.000528258	0.00213479
GAGAAA	Fusip1	0.922579	NOT	NA	3024	4727	0.000528258	0.00213479
GAGAAA	Fusip1	0.922579	NOT	NA	3024	4727	0.000528258	0.00213479
GAGAAA	BX511012.1	0.922579	NOT	NA	3024	4727	0.000528258	0.00213479
GAGAAA	BX511012.1	0.922579	NOT	NA	3024	4727	0.000528258	0.00213479
GAGAAA	BX511012.1	0.922579	NOT	NA	3024	4727	0.000528258	0.00213479
GAGAAA	BX511012.1	0.922579	NOT	NA	3024	4727	0.000528258	0.00213479
GAGAAC	SRSF12	0.931192	NOT	NA	1119	1733	0.0656967	0.117076
GAGAAC	SRSF12	0.931192	NOT	NA	1119	1733	0.0656967	0.117076
GAGAAC	Fusip1	0.931192	NOT	NA	1119	1733	0.0656967	0.117076
GAGAAC	Fusip1	0.931192	NOT	NA	1119	1733	0.0656967	0.117076
GAGAAC	BX511012.1	0.931192	NOT	NA	1119	1733	0.0656967	0.117076
GAGAAC	BX511012.1	0.931192	NOT	NA	1119	1733	0.0656967	0.117076
GAGACA	SRSF12	1.0825	NOT	NA	2432	3240	0.00323909	0.0100303
GAGACA	Fusip1	1.0825	NOT	NA	2432	3240	0.00323909	0.0100303
GAGACA	BX511012.1	1.0825	NOT	NA	2432	3240	0.00323909	0.0100303
ACACAA	HNRNPL	0.909162	NOT	NA	1467	2327	0.00428281	0.01258
ACACAA	HNRNPL	0.909162	NOT	NA	1467	2327	0.00428281	0.01258
ACACAA	ENSG00000215042	0.909162	NOT	NA	1467	2327	0.00428281	0.01258
ACACAA	ENSG00000215042	0.909162	NOT	NA	1467	2327	0.00428281	0.01258
CACAAA	HNRNPL	0.902097	NOT	NA	1931	3087	0.000369739	0.00157956
CACAAA	HNRNPL	0.902097	NOT	NA	1931	3087	0.000369739	0.00157956
CACAAA	ENSG00000215042	0.902097	NOT	NA	1931	3087	0.000369739	0.00157956
CACAAA	ENSG00000215042	0.902097	NOT	NA	1931	3087	0.000369739	0.00157956
CACAAC	HNRNPL	0.932607	NOT	NA	809	1251	0.127384	0.197426
CACAAC	ENSG00000215042	0.932607	NOT	NA	809	1251	0.127384	0.197426
CACAAG	HNRNPL	0.906488	NOT	NA	1100	1750	0.0106914	0.0268352
CACAAG	ENSG00000215042	0.906488	NOT	NA	1100	1750	0.0106914	0.0268352
AAGGAA	SRSF1	1.09212	NOT	NA	5507	7272	8.52736e-07	6.6277e-06
AAGGAC	SRSF1	0.907596	NOT	NA	1124	1786	0.0109243	0.0272456
AAGGAC	SRSF1	0.907596	NOT	NA	1124	1786	0.0109243	0.0272456
AAGGGC	SRSF1	0.908951	NOT	NA	970	1539	0.0209231	0.047062
GAAGGG	SRSF1	0.935338	NOT	NA	1458	2248	0.0486252	0.0923115
GAGGAA	SRSF1	0.927772	NOT	NA	2040	3171	0.00842056	0.0221612
GAGGAA	SRSF1	0.927772	NOT	NA	2040	3171	0.00842056	0.0221612
GAGGAA	SRSF1	0.927772	NOT	NA	2040	3171	0.00842056	0.0221612
GAGGAA	SRSF1	0.927772	NOT	NA	2040	3171	0.00842056	0.0221612
GAGGAC	SRSF1	0.913602	NOT	NA	866	1367	0.0394088	0.0785674
GAGGAC	SRSF1	0.913602	NOT	NA	866	1367	0.0394088	0.0785674
GAGGAC	SRSF1	0.913602	NOT	NA	866	1367	0.0394088	0.0785674
GAGGAC	SRSF1	0.913602	NOT	NA	866	1367	0.0394088	0.0785674
GAGGAA	SRSF1	0.927772	NOT	NA	2040	3171	0.00842056	0.0221612
GAGGAA	SRSF1	0.927772	NOT	NA	2040	3171	0.00842056	0.0221612
GAGGAA	SRSF1	0.927772	NOT	NA	2040	3171	0.00842056	0.0221612
GAGGAA	SRSF1	0.927772	NOT	NA	2040	3171	0.00842056	0.0221612
GAGGAC	SRSF1	0.913602	NOT	NA	866	1367	0.0394088	0.0785674
GAGGAC	SRSF1	0.913602	NOT	NA	866	1367	0.0394088	0.0785674
GAGGAC	SRSF1	0.913602	NOT	NA	866	1367	0.0394088	0.0785674
GAGGAC	SRSF1	0.913602	NOT	NA	866	1367	0.0394088	0.0785674
GAGGAA	SRSF1	0.927772	NOT	NA	2040	3171	0.00842056	0.0221612
GAGGAA	SRSF1	0.927772	NOT	NA	2040	3171	0.00842056	0.0221612
GAGGAA	SRSF1	0.927772	NOT	NA	2040	3171	0.00842056	0.0221612
GAGGAA	SRSF1	0.927772	NOT	NA	2040	3171	0.00842056	0.0221612
GAGGAG	SRSF1	0.952098	NOT	NA	1871	2834	0.102365	0.165674
GAGGAG	SRSF1	0.952098	NOT	NA	1871	2834	0.102365	0.165674
GAGGAG	SRSF1	0.952098	NOT	NA	1871	2834	0.102365	0.165674
GAGGAA	SRSF1	0.927772	NOT	NA	2040	3171	0.00842056	0.0221612
GAGGAA	SRSF1	0.927772	NOT	NA	2040	3171	0.00842056	0.0221612
GAGGAA	SRSF1	0.927772	NOT	NA	2040	3171	0.00842056	0.0221612
GAGGAA	SRSF1	0.927772	NOT	NA	2040	3171	0.00842056	0.0221612
GAGGAC	SRSF1	0.913602	NOT	NA	866	1367	0.0394088	0.0785674
GAGGAC	SRSF1	0.913602	NOT	NA	866	1367	0.0394088	0.0785674
GAGGAC	SRSF1	0.913602	NOT	NA	866	1367	0.0394088	0.0785674
GAGGAC	SRSF1	0.913602	NOT	NA	866	1367	0.0394088	0.0785674
GAGGAG	SRSF1	0.952098	NOT	NA	1871	2834	0.102365	0.165674
GAGGAG	SRSF1	0.952098	NOT	NA	1871	2834	0.102365	0.165674
GAGGAG	SRSF1	0.952098	NOT	NA	1871	2834	0.102365	0.165674
AAGGAC	SRSF1	0.907596	NOT	NA	1124	1786	0.0109243	0.0272456
AAGGAC	SRSF1	0.907596	NOT	NA	1124	1786	0.0109243	0.0272456
AGGACA	SRSF1	0.932191	NOT	NA	1488	2302	0.0361597	0.0732052
GGACAG	SRSF1	0.945678	NOT	NA	1301	1984	0.121557	0.190273
UAGUUU	ELAVL1	0.921104	NOT	NA	2429	3803	0.00152755	0.00530586
UAGUUU	ELAVL3	0.921104	NOT	NA	2429	3803	0.00152755	0.00530586
UUAGUU	ELAVL1	0.887189	NOT	NA	1693	2752	0.000106447	0.000541725
UUAGUU	ELAVL3	0.887189	NOT	NA	1693	2752	0.000106447	0.000541725
UUGUUU	ELAVL1	0.909979	NOT	NA	5489	8699	4.15938e-08	3.91031e-07
UUGUUU	ELAVL1	0.909979	NOT	NA	5489	8699	4.15938e-08	3.91031e-07
UUGUUU	ELAVL1	0.909979	NOT	NA	5489	8699	4.15938e-08	3.91031e-07
UUGUUU	ELAVL3	0.909979	NOT	NA	5489	8699	4.15938e-08	3.91031e-07
UUGUUU	ELAVL3	0.909979	NOT	NA	5489	8699	4.15938e-08	3.91031e-07
UUGUUU	ELAVL3	0.909979	NOT	NA	5489	8699	4.15938e-08	3.91031e-07
UUUGUU	ELAVL1	0.862211	NOT	NA	4713	7883	5.62256e-16	1.19289e-14
UUUGUU	ELAVL1	0.862211	NOT	NA	4713	7883	5.62256e-16	1.19289e-14
UUUGUU	ELAVL1	0.862211	NOT	NA	4713	7883	5.62256e-16	1.19289e-14
UUUGUU	ELAVL3	0.862211	NOT	NA	4713	7883	5.62256e-16	1.19289e-14
UUUGUU	ELAVL3	0.862211	NOT	NA	4713	7883	5.62256e-16	1.19289e-14
UUUGUU	ELAVL3	0.862211	NOT	NA	4713	7883	5.62256e-16	1.19289e-14
AACAUC	CSDA	1.13736	NOT	NA	2392	3033	2.657e-06	1.90016e-05
AACAUC	CSDA	1.13736	NOT	NA	2392	3033	2.657e-06	1.90016e-05
AACAUC	CSDA	1.13736	NOT	NA	2392	3033	2.657e-06	1.90016e-05
AACAUC	CSDA	1.13736	NOT	NA	2392	3033	2.657e-06	1.90016e-05
AACAUC	CSDA	1.13736	NOT	NA	2392	3033	2.657e-06	1.90016e-05
AACAUC	CSDA	1.13736	NOT	NA	2392	3033	2.657e-06	1.90016e-05
AACAUC	YB-1	1.13736	NOT	NA	2392	3033	2.657e-06	1.90016e-05
AACAUC	YB-1	1.13736	NOT	NA	2392	3033	2.657e-06	1.90016e-05
UUGGUU	ELAVL1	0.924336	NOT	NA	2301	3590	0.00326203	0.0100914
UUGGUU	ELAVL1	0.924336	NOT	NA	2301	3590	0.00326203	0.0100914
UUGGUU	ELAVL3	0.924336	NOT	NA	2301	3590	0.00326203	0.0100914
UUGGUU	ELAVL3	0.924336	NOT	NA	2301	3590	0.00326203	0.0100914
UUGGUU	ELAVL3	0.924336	NOT	NA	2301	3590	0.00326203	0.0100914
UUGUUU	ELAVL1	0.909979	NOT	NA	5489	8699	4.15938e-08	3.91031e-07
UUGUUU	ELAVL1	0.909979	NOT	NA	5489	8699	4.15938e-08	3.91031e-07
UUGUUU	ELAVL1	0.909979	NOT	NA	5489	8699	4.15938e-08	3.91031e-07
UUGUUU	ELAVL3	0.909979	NOT	NA	5489	8699	4.15938e-08	3.91031e-07
UUGUUU	ELAVL3	0.909979	NOT	NA	5489	8699	4.15938e-08	3.91031e-07
UUGUUU	ELAVL3	0.909979	NOT	NA	5489	8699	4.15938e-08	3.91031e-07
UUUGUU	ELAVL1	0.862211	NOT	NA	4713	7883	5.62256e-16	1.19289e-14
UUUGUU	ELAVL1	0.862211	NOT	NA	4713	7883	5.62256e-16	1.19289e-14
UUUGUU	ELAVL1	0.862211	NOT	NA	4713	7883	5.62256e-16	1.19289e-14
UUUGUU	ELAVL3	0.862211	NOT	NA	4713	7883	5.62256e-16	1.19289e-14
UUUGUU	ELAVL3	0.862211	NOT	NA	4713	7883	5.62256e-16	1.19289e-14
UUUGUU	ELAVL3	0.862211	NOT	NA	4713	7883	5.62256e-16	1.19289e-14
AUGCAU	RBFOX2	0.873245	NOT	NA	1426	2355	5.05668e-05	0.000279542
AUGCAU	RBFOX3	0.873245	NOT	NA	1426	2355	5.05668e-05	0.000279542
CUGCAU	RBFOX2	1.11012	NOT	NA	3260	4235	8.00074e-06	5.15859e-05
CUGCAU	RBFOX3	1.11012	NOT	NA	3260	4235	8.00074e-06	5.15859e-05
GUGCAU	RBFOX2	1.1972	NOT	NA	3221	3880	5.31412e-14	9.7581e-13
GUGCAU	RBFOX3	1.1972	NOT	NA	3221	3880	5.31412e-14	9.7581e-13
GUUUGG	CPEB3	1.04436	NOT	NA	2271	3136	0.11836	0.185825
GUUUGU	CPEB3	0.93648	NOT	NA	2415	3719	0.0121989	0.029902
GUUUUG	CPEB3	1.14741	NOT	NA	6700	8421	5.49692e-17	1.21196e-15
GUUUUU	CPEB3	0.972828	NOT	NA	5916	8770	0.103134	0.166585
UUUGUG	CPEB3	1.12709	NOT	NA	6486	8299	6.14422e-13	1.0101e-11
UUUUGG	CPEB3	0.947233	NOT	NA	3181	4843	0.0180342	0.0414548
UUUUGU	CPEB3	1.02604	NOT	NA	8946	12574	0.0639122	0.114481
UUUUUG	CPEB3	1.05989	NOT	NA	8873	12073	3.24865e-05	0.000187514
UUUUUU	CPEB3	0.938137	NOT	NA	8244	12673	6.06661e-06	4.03584e-05
UUUUUU	CPEB3	0.938137	NOT	NA	8244	12673	6.06661e-06	4.03584e-05
UUUUUU	CPEB3	0.938137	NOT	NA	8244	12673	6.06661e-06	4.03584e-05
AUCAUC	SRSF3	0.925438	NOT	NA	1080	1683	0.0489753	0.0927518
AGUAAA	MEX3C	0.940663	NOT	NA	2386	3658	0.020763	0.0467511
AGUAAA	MEX3D	0.940663	NOT	NA	2386	3658	0.020763	0.0467511
AGUAAA	MEX3B	0.940663	NOT	NA	2386	3658	0.020763	0.0467511
AGUAAG	MEX3C	0.921045	NOT	NA	1110	1738	0.0338085	0.0692943
AGUAAG	MEX3D	0.921045	NOT	NA	1110	1738	0.0338085	0.0692943
AGUAAG	MEX3B	0.921045	NOT	NA	1110	1738	0.0338085	0.0692943
AGUAUA	MEX3C	0.884001	NOT	NA	1313	2142	0.000415752	0.00174294
AGUAUA	MEX3D	0.884001	NOT	NA	1313	2142	0.000415752	0.00174294
AGUAUA	MEX3B	0.884001	NOT	NA	1313	2142	0.000415752	0.00174294
AGUAUG	MEX3C	0.910367	NOT	NA	1046	1657	0.0183008	0.0419448
AGUAUG	MEX3D	0.910367	NOT	NA	1046	1657	0.0183008	0.0419448
AGUAUG	MEX3B	0.910367	NOT	NA	1046	1657	0.0183008	0.0419448
GAGUAA	MEX3C	1.06029	NOT	NA	1455	1979	0.0932879	0.154558
GAGUAA	MEX3D	1.06029	NOT	NA	1455	1979	0.0932879	0.154558
GAGUAA	MEX3B	1.06029	NOT	NA	1455	1979	0.0932879	0.154558
GAGUAU	MEX3C	0.92575	NOT	NA	839	1307	0.0849618	0.143662
GAGUAU	MEX3D	0.92575	NOT	NA	839	1307	0.0849618	0.143662
GAGUAU	MEX3B	0.92575	NOT	NA	839	1307	0.0849618	0.143662
UAGGUU	ELAVL3	0.900794	NOT	NA	1035	1657	0.00861954	0.0225357
UUAGGU	ELAVL3	0.905905	NOT	NA	1066	1697	0.0118905	0.0293197
UUGGUU	ELAVL3	0.924336	NOT	NA	2301	3590	0.00326203	0.0100914
UUGGUU	ELAVL3	0.924336	NOT	NA	2301	3590	0.00326203	0.0100914
UUGGUU	ELAVL3	0.924336	NOT	NA	2301	3590	0.00326203	0.0100914
GAGGAA	SRSF4	0.927772	NOT	NA	2040	3171	0.00842056	0.0221612
GAGGAA	SRSF6	0.927772	NOT	NA	2040	3171	0.00842056	0.0221612
GAGGAC	SRSF4	0.913602	NOT	NA	866	1367	0.0394088	0.0785674
GAGGAC	SRSF6	0.913602	NOT	NA	866	1367	0.0394088	0.0785674
GAGGAG	SRSF4	0.952098	NOT	NA	1871	2834	0.102365	0.165674
GAGGAG	SRSF6	0.952098	NOT	NA	1871	2834	0.102365	0.165674
UGAUUU	ELAVL1	0.859203	NOT	NA	2967	4980	4.87959e-11	6.77961e-10
UGAUUU	ELAVL3	0.859203	NOT	NA	2967	4980	4.87959e-11	6.77961e-10
UGGUUU	ELAVL1	0.868277	NOT	NA	2495	4144	2.21817e-08	2.15636e-07
UGGUUU	ELAVL3	0.868277	NOT	NA	2495	4144	2.21817e-08	2.15636e-07
UUAUUU	ELAVL1	0.878697	NOT	NA	6171	10128	8.75265e-16	1.82009e-14
UUAUUU	ELAVL1	0.878697	NOT	NA	6171	10128	8.75265e-16	1.82009e-14
UUAUUU	ELAVL3	0.878697	NOT	NA	6171	10128	8.75265e-16	1.82009e-14
UUAUUU	ELAVL3	0.878697	NOT	NA	6171	10128	8.75265e-16	1.82009e-14
UUGAUU	ELAVL1	0.86587	NOT	NA	2069	3446	2.07728e-07	1.76447e-06
UUGAUU	ELAVL3	0.86587	NOT	NA	2069	3446	2.07728e-07	1.76447e-06
UUGGUU	ELAVL1	0.924336	NOT	NA	2301	3590	0.00326203	0.0100914
UUGGUU	ELAVL1	0.924336	NOT	NA	2301	3590	0.00326203	0.0100914
UUGGUU	ELAVL3	0.924336	NOT	NA	2301	3590	0.00326203	0.0100914
UUGGUU	ELAVL3	0.924336	NOT	NA	2301	3590	0.00326203	0.0100914
UUGGUU	ELAVL3	0.924336	NOT	NA	2301	3590	0.00326203	0.0100914
UUGUUU	ELAVL1	0.909979	NOT	NA	5489	8699	4.15938e-08	3.91031e-07
UUGUUU	ELAVL1	0.909979	NOT	NA	5489	8699	4.15938e-08	3.91031e-07
UUGUUU	ELAVL1	0.909979	NOT	NA	5489	8699	4.15938e-08	3.91031e-07
UUGUUU	ELAVL3	0.909979	NOT	NA	5489	8699	4.15938e-08	3.91031e-07
UUGUUU	ELAVL3	0.909979	NOT	NA	5489	8699	4.15938e-08	3.91031e-07
UUGUUU	ELAVL3	0.909979	NOT	NA	5489	8699	4.15938e-08	3.91031e-07
UUUAUU	ELAVL1	0.900604	NOT	NA	5987	9587	1.81529e-10	2.34569e-09
UUUAUU	ELAVL3	0.900604	NOT	NA	5987	9587	1.81529e-10	2.34569e-09
UUUGUU	ELAVL1	0.862211	NOT	NA	4713	7883	5.62256e-16	1.19289e-14
UUUGUU	ELAVL1	0.862211	NOT	NA	4713	7883	5.62256e-16	1.19289e-14
UUUGUU	ELAVL1	0.862211	NOT	NA	4713	7883	5.62256e-16	1.19289e-14
UUUGUU	ELAVL3	0.862211	NOT	NA	4713	7883	5.62256e-16	1.19289e-14
UUUGUU	ELAVL3	0.862211	NOT	NA	4713	7883	5.62256e-16	1.19289e-14
UUUGUU	ELAVL3	0.862211	NOT	NA	4713	7883	5.62256e-16	1.19289e-14
AGCACA	SNRPB2	0.930475	NOT	NA	1453	2252	0.0335436	0.068886
AUAGCA	SNRPB2	0.928704	NOT	NA	1315	2042	0.0379815	0.0761571
AUUGCA	SNRPB2	0.910551	NOT	NA	1569	2485	0.00364699	0.011073
UAGCAC	SNRPB2	0.906889	NOT	NA	776	1234	0.034724	0.070709
UGCACA	SNRPB2	0.909407	NOT	NA	1620	2569	0.00282796	0.00894738
UGCACA	SNRPB2	0.909407	NOT	NA	1620	2569	0.00282796	0.00894738
UGCACU	SNRPB2	0.94189	NOT	NA	1832	2805	0.047858	0.0911706
UUAGCA	SNRPB2	0.842591	NOT	NA	1151	1970	3.42303e-06	2.39918e-05
UUGCAC	SNRPB2	0.873836	NOT	NA	1124	1855	0.000346098	0.00149518
UUGCAC	SNRPB2	0.873836	NOT	NA	1124	1855	0.000346098	0.00149518
UUUGCA	SNRPB2	1.03898	NOT	NA	3997	5548	0.0667708	0.118653
AGACAG	ENOX1	1.2734	NOT	NA	7667	8683	2.43781e-53	5.46766e-51
AGACAG	ENOX2	1.2734	NOT	NA	7667	8683	2.43781e-53	5.46766e-51
AGGACA	ENOX1	0.932191	NOT	NA	1488	2302	0.0361597	0.0732052
AGGACA	ENOX2	0.932191	NOT	NA	1488	2302	0.0361597	0.0732052
CAGACA	ENOX1	1.13275	NOT	NA	3123	3976	2.07915e-07	1.76447e-06
CAGACA	ENOX2	1.13275	NOT	NA	3123	3976	2.07915e-07	1.76447e-06
GGACAG	ENOX1	0.945678	NOT	NA	1301	1984	0.121557	0.190273
GGACAG	ENOX2	0.945678	NOT	NA	1301	1984	0.121557	0.190273
GGGAAU	ESRP2	1.08188	NOT	NA	1976	2634	0.00838131	0.0220783
GGGAAU	ESRP1	1.08188	NOT	NA	1976	2634	0.00838131	0.0220783
GGGGAU	ESRP2	1.06834	NOT	NA	1369	1848	0.0662986	0.117948
GGGGAU	ESRP1	1.06834	NOT	NA	1369	1848	0.0662986	0.117948
UGGGGA	ESRP2	0.9413	NOT	NA	2011	3081	0.0360287	0.0729872
UGGGGA	ESRP1	0.9413	NOT	NA	2011	3081	0.0360287	0.0729872
AACUAC	RBM42	1.17288	NOT	NA	2178	2678	3.70083e-08	3.51076e-07
AUAUAC	RBMS2	0.919913	NOT	NA	1529	2397	0.0108246	0.0270868
AUAUAC	RBMS2	0.919913	NOT	NA	1529	2397	0.0108246	0.0270868
AUAUAC	RBMS1	0.919913	NOT	NA	1529	2397	0.0108246	0.0270868
AUAUAC	ENSG00000213250	0.919913	NOT	NA	1529	2397	0.0108246	0.0270868
AUAUAC	ENSG00000213250	0.919913	NOT	NA	1529	2397	0.0108246	0.0270868
AUAUAG	RBMS2	0.887736	NOT	NA	1289	2094	0.000738763	0.00284279
AUAUAG	RBMS2	0.887736	NOT	NA	1289	2094	0.000738763	0.00284279
AUAUAG	RBMS2	0.887736	NOT	NA	1289	2094	0.000738763	0.00284279
AUAUAG	RBMS1	0.887736	NOT	NA	1289	2094	0.000738763	0.00284279
AUAUAG	ENSG00000213250	0.887736	NOT	NA	1289	2094	0.000738763	0.00284279
AUAUAG	ENSG00000213250	0.887736	NOT	NA	1289	2094	0.000738763	0.00284279
AUAUAG	ENSG00000213250	0.887736	NOT	NA	1289	2094	0.000738763	0.00284279
UAUAUA	RBMS2	0.896101	NOT	NA	3914	6299	6.44252e-08	5.86923e-07
UAUAUA	RBMS2	0.896101	NOT	NA	3914	6299	6.44252e-08	5.86923e-07
UAUAUA	RBMS2	0.896101	NOT	NA	3914	6299	6.44252e-08	5.86923e-07
UAUAUA	RBMS1	0.896101	NOT	NA	3914	6299	6.44252e-08	5.86923e-07
UAUAUA	ENSG00000213250	0.896101	NOT	NA	3914	6299	6.44252e-08	5.86923e-07
UAUAUA	ENSG00000213250	0.896101	NOT	NA	3914	6299	6.44252e-08	5.86923e-07
UAUAUA	ENSG00000213250	0.896101	NOT	NA	3914	6299	6.44252e-08	5.86923e-07
UAUAUC	RBMS2	0.845536	NOT	NA	1019	1738	2.01751e-05	0.000120437
UAUAUC	RBMS2	0.845536	NOT	NA	1019	1738	2.01751e-05	0.000120437
UAUAUC	RBMS1	0.845536	NOT	NA	1019	1738	2.01751e-05	0.000120437
UAUAUC	ENSG00000213250	0.845536	NOT	NA	1019	1738	2.01751e-05	0.000120437
UAUAUC	ENSG00000213250	0.845536	NOT	NA	1019	1738	2.01751e-05	0.000120437
AAAAAC	PABPC1L	0.957199	NOT	NA	3622	5457	0.0422382	0.0827889
AAAAAC	PABPC3	0.957199	NOT	NA	3622	5457	0.0422382	0.0827889
AAAACA	PABPC1L	0.937608	NOT	NA	4540	6983	0.000716736	0.00277352
AAAACA	PABPC3	0.937608	NOT	NA	4540	6983	0.000716736	0.00277352
AAAACC	PABPC1L	1.10146	NOT	NA	3634	4758	1.21354e-05	7.48629e-05
AAAACC	PABPC3	1.10146	NOT	NA	3634	4758	1.21354e-05	7.48629e-05
GAAAAC	PABPC1L	0.9564	NOT	NA	2410	3634	0.0921147	0.153199
GAAAAC	PABPC3	0.9564	NOT	NA	2410	3634	0.0921147	0.153199
AAGGAG	RBM5	0.950367	NOT	NA	1919	2912	0.0859366	0.144842
CAAGGA	RBM5	0.912336	NOT	NA	1462	2311	0.00598836	0.0166697
CAAGGG	RBM5	1.12439	NOT	NA	1879	2410	0.000150718	0.00072738
GAAGGG	RBM5	0.935338	NOT	NA	1458	2248	0.0486252	0.0923115
AAAAAA	PABPC1	0.938042	NOT	NA	6418	9867	6.48696e-05	0.000348785
AAAAAA	PABPC1L	0.938042	NOT	NA	6418	9867	6.48696e-05	0.000348785
AAAAAA	PABPC1L	0.938042	NOT	NA	6418	9867	6.48696e-05	0.000348785
AAAAAA	ENSG00000250177	0.938042	NOT	NA	6418	9867	6.48696e-05	0.000348785
AAAAAA	ENSG00000250177	0.938042	NOT	NA	6418	9867	6.48696e-05	0.000348785
AGAAAA	PABPC1	1.07577	NOT	NA	8665	11616	2.78312e-07	2.3058e-06
AGAAAA	PABPC1L	1.07577	NOT	NA	8665	11616	2.78312e-07	2.3058e-06
AGAAAA	ENSG00000250177	1.07577	NOT	NA	8665	11616	2.78312e-07	2.3058e-06
GAAAAA	PABPC1	0.942845	NOT	NA	4668	7140	0.00176757	0.00602623
GAAAAA	PABPC1L	0.942845	NOT	NA	4668	7140	0.00176757	0.00602623
GAAAAA	ENSG00000250177	0.942845	NOT	NA	4668	7140	0.00176757	0.00602623
ACAGAA	CNOT4	1.23448	NOT	NA	8257	9646	1.47253e-44	1.49153e-42
ACAGAU	CNOT4	0.92633	NOT	NA	1654	2575	0.0153481	0.035941
GACAGA	CNOT4	1.28536	NOT	NA	7428	8334	2.19827e-55	7.66951e-53
AAAGAA	PABPN1	0.966284	NOT	NA	5371	8016	0.0527228	0.0983074
AAAGAA	PABPN1L	0.966284	NOT	NA	5371	8016	0.0527228	0.0983074
AAAGAC	PABPN1	0.940526	NOT	NA	1755	2691	0.0472829	0.0904743
AAAGAC	PABPN1L	0.940526	NOT	NA	1755	2691	0.0472829	0.0904743
AAAGAU	PABPN1	0.955133	NOT	NA	2681	4048	0.0669946	0.118955
AAAGAU	PABPN1L	0.955133	NOT	NA	2681	4048	0.0669946	0.118955
AGAAGA	PABPN1	1.16986	NOT	NA	5693	7018	1.8613e-18	4.67559e-17
AGAAGA	PABPN1L	1.16986	NOT	NA	5693	7018	1.8613e-18	4.67559e-17
GAAGAA	PABPN1	1.17957	NOT	NA	6186	7563	7.94328e-22	2.33102e-20
GAAGAA	PABPN1L	1.17957	NOT	NA	6186	7563	7.94328e-22	2.33102e-20
GAAGAC	PABPN1	0.903917	NOT	NA	1095	1747	0.00895651	0.023281
GAAGAC	PABPN1L	0.903917	NOT	NA	1095	1747	0.00895651	0.023281
GAAGAG	PABPN1	0.952186	NOT	NA	1889	2861	0.101353	0.16447
GAAGAG	PABPN1L	0.952186	NOT	NA	1889	2861	0.101353	0.16447
GAAGAU	PABPN1	0.897346	NOT	NA	1377	2213	0.00159178	0.00551677
GAAGAU	PABPN1L	0.897346	NOT	NA	1377	2213	0.00159178	0.00551677
CUUUUU	CPEB3	0.975716	NOT	NA	6669	9857	0.122721	0.191808
CUUUUU	CPEB3	0.975716	NOT	NA	6669	9857	0.122721	0.191808
CUUUUU	CPEB4	0.975716	NOT	NA	6669	9857	0.122721	0.191808
UUUUUU	CPEB3	0.938137	NOT	NA	8244	12673	6.06661e-06	4.03584e-05
UUUUUU	CPEB3	0.938137	NOT	NA	8244	12673	6.06661e-06	4.03584e-05
UUUUUU	CPEB3	0.938137	NOT	NA	8244	12673	6.06661e-06	4.03584e-05
UUUUUU	CPEB4	0.938137	NOT	NA	8244	12673	6.06661e-06	4.03584e-05
UUUUUG	RALY	1.05989	NOT	NA	8873	12073	3.24865e-05	0.000187514
UUUUUU	RALY	0.938137	NOT	NA	8244	12673	6.06661e-06	4.03584e-05
GGGAGG	HNRNPH2	1.05719	NOT	NA	3853	5256	0.00902509	0.0234205
GGGAGG	HNRNPH1	1.05719	NOT	NA	3853	5256	0.00902509	0.0234205
GGGAGG	HNRNPF	1.05719	NOT	NA	3853	5256	0.00902509	0.0234205
AACGAC	FXR1	1.30655	NOT	NA	530	585	9.78656e-06	6.18099e-05
AAUGAC	FXR1	0.843935	NOT	NA	1178	2013	3.37102e-06	2.36801e-05
AUGACA	FXR1	0.883689	NOT	NA	1402	2288	0.000261774	0.00117761
UGACAA	FXR1	0.884907	NOT	NA	1407	2293	0.000303713	0.00133753
GAGGAC	SRSF1	0.913602	NOT	NA	866	1367	0.0394088	0.0785674
GAGGAC	SRSF1	0.913602	NOT	NA	866	1367	0.0394088	0.0785674
GAGGAC	SRSF1	0.913602	NOT	NA	866	1367	0.0394088	0.0785674
GAGGAC	SRSF1	0.913602	NOT	NA	866	1367	0.0394088	0.0785674
GAGGAG	SRSF1	0.952098	NOT	NA	1871	2834	0.102365	0.165674
GAGGAG	SRSF1	0.952098	NOT	NA	1871	2834	0.102365	0.165674
GAGGAG	SRSF1	0.952098	NOT	NA	1871	2834	0.102365	0.165674
GGGGGA	SRSF1	0.931914	NOT	NA	1242	1922	0.054934	0.101466
GUUCUU	ZNF638	0.944197	NOT	NA	2192	3348	0.0378102	0.0759106
GUUGGU	ZNF638	0.914507	NOT	NA	1059	1670	0.0240342	0.0525906
GUUGUU	ZNF638	0.858443	NOT	NA	1581	2656	1.37014e-06	1.0142e-05
UGUUGU	ZNF638	0.862057	NOT	NA	2030	3396	1.05292e-07	9.31316e-07
AUUUUU	TIA1	0.90949	NOT	NA	8674	13754	3.77703e-12	5.74299e-11
UUUUUC	TIA1	0.89461	NOT	NA	5070	8173	4.07477e-10	4.99796e-09
UUUUUU	TIA1	0.938137	NOT	NA	8244	12673	6.06661e-06	4.03584e-05
UUUUUU	TIA1	0.938137	NOT	NA	8244	12673	6.06661e-06	4.03584e-05
GUGUUU	CELF3	0.849664	NOT	NA	2339	3970	3.44581e-10	4.27662e-09
GUGUUU	CELF3	0.849664	NOT	NA	2339	3970	3.44581e-10	4.27662e-09
GUGUUU	BRUNOL5	0.849664	NOT	NA	2339	3970	3.44581e-10	4.27662e-09
UGUGUG	CELF3	1.1777	NOT	NA	9121	11169	6.81525e-31	2.93149e-29
UGUGUG	CELF3	1.1777	NOT	NA	9121	11169	6.81525e-31	2.93149e-29
UGUGUG	CELF3	1.1777	NOT	NA	9121	11169	6.81525e-31	2.93149e-29
UGUGUG	CELF3	1.1777	NOT	NA	9121	11169	6.81525e-31	2.93149e-29
UGUGUG	BRUNOL5	1.1777	NOT	NA	9121	11169	6.81525e-31	2.93149e-29
UGUGUU	CELF3	0.92281	NOT	NA	3234	5054	0.000349827	0.0015068
UGUGUU	CELF3	0.92281	NOT	NA	3234	5054	0.000349827	0.0015068
UGUGUU	CELF3	0.92281	NOT	NA	3234	5054	0.000349827	0.0015068
UGUGUU	BRUNOL5	0.92281	NOT	NA	3234	5054	0.000349827	0.0015068
AUUUUU	HNRNPCL1	0.90949	NOT	NA	8674	13754	3.77703e-12	5.74299e-11
UUUUUG	HNRNPCL1	1.05989	NOT	NA	8873	12073	3.24865e-05	0.000187514
UUUUUU	HNRNPCL1	0.938137	NOT	NA	8244	12673	6.06661e-06	4.03584e-05
AGCAUG	A2BP1	0.879354	NOT	NA	1300	2132	0.000248786	0.00112725
AGCAUG	RBFOX2	0.879354	NOT	NA	1300	2132	0.000248786	0.00112725
AGCAUG	RBFOX2	0.879354	NOT	NA	1300	2132	0.000248786	0.00112725
AGCAUG	RBFOX3	0.879354	NOT	NA	1300	2132	0.000248786	0.00112725
AGCAUG	RBFOX3	0.879354	NOT	NA	1300	2132	0.000248786	0.00112725
UAAAAA	KHDRBS1	0.920143	NOT	NA	6783	10631	8.01841e-08	7.15278e-07
AGAAAA	PABPC5	1.07577	NOT	NA	8665	11616	2.78312e-07	2.3058e-06
AGAAAU	PABPC5	0.947239	NOT	NA	3939	5997	0.00821875	0.0217047
GAAAAU	PABPC5	0.870049	NOT	NA	3177	5266	4.87344e-10	5.86307e-09
GAAAUU	PABPC5	0.860106	NOT	NA	2292	3843	9.39967e-09	9.67704e-08
AAAAAC	IGF2BP3	0.957199	NOT	NA	3622	5457	0.0422382	0.0827889
AAAACA	IGF2BP3	0.937608	NOT	NA	4540	6983	0.000716736	0.00277352
AAAAUC	IGF2BP3	0.881774	NOT	NA	2417	3953	1.05051e-06	7.9869e-06
AAACAC	IGF2BP3	1.25956	NOT	NA	7223	8270	2.99146e-46	3.75728e-44
AAACUC	IGF2BP3	1.07287	NOT	NA	2519	3386	0.00780484	0.0208394
AAAUAC	IGF2BP3	0.921174	NOT	NA	2647	4144	0.000982122	0.00362807
AAAUCA	IGF2BP3	0.901248	NOT	NA	2521	4034	3.98703e-05	0.000223958
AAAUUC	IGF2BP3	0.908422	NOT	NA	2148	3410	0.000478269	0.00196824
AACACA	IGF2BP3	0.91701	NOT	NA	1865	2933	0.00347765	0.0106743
AACUCA	IGF2BP3	1.26478	NOT	NA	5762	6570	1.87544e-38	1.22685e-36
AAUACA	IGF2BP3	0.960553	NOT	NA	2565	3851	0.11714	0.184464
ACAAAC	IGF2BP3	0.925986	NOT	NA	1498	2333	0.021057	0.0473293
ACACAC	IGF2BP3	1.14243	NOT	NA	4494	5673	2.93221e-11	4.14736e-10
ACACUC	IGF2BP3	1.31364	NOT	NA	4580	5028	2.22384e-40	1.79047e-38
ACAUAC	IGF2BP3	0.930684	NOT	NA	1110	1720	0.0647035	0.1157
ACAUUC	IGF2BP3	1.16949	NOT	NA	3440	4242	1.02375e-11	1.5092e-10
CACACA	IGF2BP3	1.12084	NOT	NA	4985	6414	1.71409e-09	1.93605e-08
CACUCA	IGF2BP3	0.939856	NOT	NA	1220	1872	0.0953274	0.156659
CAUACA	IGF2BP3	0.93819	NOT	NA	1292	1986	0.0770925	0.132351
CAUUCA	IGF2BP3	1.21039	NOT	NA	4967	5918	4.89924e-23	1.47919e-21
AUAUAC	RBMS2	0.919913	NOT	NA	1529	2397	0.0108246	0.0270868
AUAUAC	RBMS2	0.919913	NOT	NA	1529	2397	0.0108246	0.0270868
AUAUAC	RBMS3	0.919913	NOT	NA	1529	2397	0.0108246	0.0270868
AUAUAC	ENSG00000213250	0.919913	NOT	NA	1529	2397	0.0108246	0.0270868
AUAUAC	ENSG00000213250	0.919913	NOT	NA	1529	2397	0.0108246	0.0270868
AUAUAG	RBMS2	0.887736	NOT	NA	1289	2094	0.000738763	0.00284279
AUAUAG	RBMS2	0.887736	NOT	NA	1289	2094	0.000738763	0.00284279
AUAUAG	RBMS2	0.887736	NOT	NA	1289	2094	0.000738763	0.00284279
AUAUAG	RBMS3	0.887736	NOT	NA	1289	2094	0.000738763	0.00284279
AUAUAG	RBMS3	0.887736	NOT	NA	1289	2094	0.000738763	0.00284279
AUAUAG	ENSG00000213250	0.887736	NOT	NA	1289	2094	0.000738763	0.00284279
AUAUAG	ENSG00000213250	0.887736	NOT	NA	1289	2094	0.000738763	0.00284279
AUAUAG	ENSG00000213250	0.887736	NOT	NA	1289	2094	0.000738763	0.00284279
AUAUAU	RBMS2	0.922567	NOT	NA	4487	7014	2.42873e-05	0.00014228
AUAUAU	RBMS2	0.922567	NOT	NA	4487	7014	2.42873e-05	0.00014228
AUAUAU	RBMS3	0.922567	NOT	NA	4487	7014	2.42873e-05	0.00014228
AUAUAU	RBMS3	0.922567	NOT	NA	4487	7014	2.42873e-05	0.00014228
AUAUAU	ENSG00000213250	0.922567	NOT	NA	4487	7014	2.42873e-05	0.00014228
AUAUAU	ENSG00000213250	0.922567	NOT	NA	4487	7014	2.42873e-05	0.00014228
UAUAUA	RBMS2	0.896101	NOT	NA	3914	6299	6.44252e-08	5.86923e-07
UAUAUA	RBMS2	0.896101	NOT	NA	3914	6299	6.44252e-08	5.86923e-07
UAUAUA	RBMS2	0.896101	NOT	NA	3914	6299	6.44252e-08	5.86923e-07
UAUAUA	RBMS3	0.896101	NOT	NA	3914	6299	6.44252e-08	5.86923e-07
UAUAUA	RBMS3	0.896101	NOT	NA	3914	6299	6.44252e-08	5.86923e-07
UAUAUA	ENSG00000213250	0.896101	NOT	NA	3914	6299	6.44252e-08	5.86923e-07
UAUAUA	ENSG00000213250	0.896101	NOT	NA	3914	6299	6.44252e-08	5.86923e-07
UAUAUA	ENSG00000213250	0.896101	NOT	NA	3914	6299	6.44252e-08	5.86923e-07
AGUAAG	MSI1	0.921045	NOT	NA	1110	1738	0.0338085	0.0692943
AGUAAG	MSI1	0.921045	NOT	NA	1110	1738	0.0338085	0.0692943
AGUAAG	MSI2	0.921045	NOT	NA	1110	1738	0.0338085	0.0692943
AGUAAG	MSI2	0.921045	NOT	NA	1110	1738	0.0338085	0.0692943
AGUAGG	MSI1	0.925691	NOT	NA	898	1399	0.0742364	0.12861
AGUAGG	MSI1	0.925691	NOT	NA	898	1399	0.0742364	0.12861
AGUAGG	MSI2	0.925691	NOT	NA	898	1399	0.0742364	0.12861
AGUAGG	MSI2	0.925691	NOT	NA	898	1399	0.0742364	0.12861
AGUUAG	MSI1	0.933365	NOT	NA	1020	1576	0.0897857	0.14991
AGUUAG	MSI1	0.933365	NOT	NA	1020	1576	0.0897857	0.14991
AGUUAG	MSI2	0.933365	NOT	NA	1020	1576	0.0897857	0.14991
AGUUAG	MSI2	0.933365	NOT	NA	1020	1576	0.0897857	0.14991
UAGUAG	MSI1	1.0834	NOT	NA	1812	2412	0.0102771	0.0259615
UAGUAG	MSI1	1.0834	NOT	NA	1812	2412	0.0102771	0.0259615
UAGUAG	MSI2	1.0834	NOT	NA	1812	2412	0.0102771	0.0259615
UAGUAG	MSI2	1.0834	NOT	NA	1812	2412	0.0102771	0.0259615
UAGUUA	MSI1	0.873223	NOT	NA	1122	1853	0.000342471	0.0014853
UAGUUA	MSI1	0.873223	NOT	NA	1122	1853	0.000342471	0.0014853
UAGUUA	MSI2	0.873223	NOT	NA	1122	1853	0.000342471	0.0014853
UAGUUA	MSI2	0.873223	NOT	NA	1122	1853	0.000342471	0.0014853
UAGUUG	MSI1	0.855233	NOT	NA	953	1607	0.000123011	0.000616036
UAGUUG	MSI1	0.855233	NOT	NA	953	1607	0.000123011	0.000616036
UAGUUG	MSI2	0.855233	NOT	NA	953	1607	0.000123011	0.000616036
UAGUUG	MSI2	0.855233	NOT	NA	953	1607	0.000123011	0.000616036
GUAGUG	SFPQ	0.926428	NOT	NA	900	1401	0.0770192	0.132298
GUAGUG	PSPC1	0.926428	NOT	NA	900	1401	0.0770192	0.132298
GUAGUU	SFPQ	0.906131	NOT	NA	1087	1730	0.0108233	0.0270868
GUAGUU	PSPC1	0.906131	NOT	NA	1087	1730	0.0108233	0.0270868
UAGUGU	SFPQ	0.882894	NOT	NA	1113	1818	0.00107849	0.00394233
UAGUGU	PSPC1	0.882894	NOT	NA	1113	1818	0.00107849	0.00394233
UAGUUG	SFPQ	0.855233	NOT	NA	953	1607	0.000123011	0.000616036
UAGUUG	PSPC1	0.855233	NOT	NA	953	1607	0.000123011	0.000616036
UAGUUU	SFPQ	0.921104	NOT	NA	2429	3803	0.00152755	0.00530586
UAGUUU	PSPC1	0.921104	NOT	NA	2429	3803	0.00152755	0.00530586
UGGUGU	SFPQ	0.920195	NOT	NA	1592	2495	0.00951356	0.0244857
UGGUGU	PSPC1	0.920195	NOT	NA	1592	2495	0.00951356	0.0244857
UGGUUG	SFPQ	1.06739	NOT	NA	2028	2740	0.0269297	0.0575625
UGGUUG	PSPC1	1.06739	NOT	NA	2028	2740	0.0269297	0.0575625
UGGUUU	SFPQ	0.868277	NOT	NA	2495	4144	2.21817e-08	2.15636e-07
UGGUUU	PSPC1	0.868277	NOT	NA	2495	4144	2.21817e-08	2.15636e-07
ACACAC	hnRNPLL	1.14243	NOT	NA	4494	5673	2.93221e-11	4.14736e-10
CACACA	hnRNPLL	1.12084	NOT	NA	4985	6414	1.71409e-09	1.93605e-08
GUGUGA	RBM38	1.12005	NOT	NA	2935	3779	4.35802e-06	3.00751e-05
GUGUGA	RBM38	1.12005	NOT	NA	2935	3779	4.35802e-06	3.00751e-05
GUGUGA	RBM38	1.12005	NOT	NA	2935	3779	4.35802e-06	3.00751e-05
UGUGUG	RBM38	1.1777	NOT	NA	9121	11169	6.81525e-31	2.93149e-29
UGUGUG	RBM38	1.1777	NOT	NA	9121	11169	6.81525e-31	2.93149e-29
UGUGUG	RBM38	1.1777	NOT	NA	9121	11169	6.81525e-31	2.93149e-29
UGUGUG	RBM38	1.1777	NOT	NA	9121	11169	6.81525e-31	2.93149e-29
UGUGUG	RBM38	1.1777	NOT	NA	9121	11169	6.81525e-31	2.93149e-29
AGAGUG	RBM24	1.18607	NOT	NA	3775	4590	9.62737e-15	1.88937e-13
AGAGUG	RBM38	1.18607	NOT	NA	3775	4590	9.62737e-15	1.88937e-13
GAGUGA	RBM24	1.05604	NOT	NA	1890	2581	0.0740329	0.128362
GAGUGA	RBM38	1.05604	NOT	NA	1890	2581	0.0740329	0.128362
GAGUGU	RBM24	0.930608	NOT	NA	1077	1669	0.0685833	0.12093
GAGUGU	RBM38	0.930608	NOT	NA	1077	1669	0.0685833	0.12093
GAGUGU	RBM38	0.930608	NOT	NA	1077	1669	0.0685833	0.12093
GAGUGU	RBM38	0.930608	NOT	NA	1077	1669	0.0685833	0.12093
GUGUGA	RBM24	1.12005	NOT	NA	2935	3779	4.35802e-06	3.00751e-05
GUGUGA	RBM38	1.12005	NOT	NA	2935	3779	4.35802e-06	3.00751e-05
GUGUGA	RBM38	1.12005	NOT	NA	2935	3779	4.35802e-06	3.00751e-05
GUGUGA	RBM38	1.12005	NOT	NA	2935	3779	4.35802e-06	3.00751e-05
UGAGUG	RBM24	0.940697	NOT	NA	1437	2203	0.0740132	0.128362
UGAGUG	RBM38	0.940697	NOT	NA	1437	2203	0.0740132	0.128362
UGUGUG	RBM24	1.1777	NOT	NA	9121	11169	6.81525e-31	2.93149e-29
UGUGUG	RBM38	1.1777	NOT	NA	9121	11169	6.81525e-31	2.93149e-29
UGUGUG	RBM38	1.1777	NOT	NA	9121	11169	6.81525e-31	2.93149e-29
UGUGUG	RBM38	1.1777	NOT	NA	9121	11169	6.81525e-31	2.93149e-29
UGUGUG	RBM38	1.1777	NOT	NA	9121	11169	6.81525e-31	2.93149e-29
UGUGUG	RBM38	1.1777	NOT	NA	9121	11169	6.81525e-31	2.93149e-29
AAUAAA	KHDRBS2	0.861808	NOT	NA	5355	8961	4.75835e-18	1.15823e-16
CAAACC	PCBP4	0.933452	NOT	NA	1090	1684	0.0796566	0.135788
CAAACC	PCBP1	0.933452	NOT	NA	1090	1684	0.0796566	0.135788
CAAACC	PCBP3	0.933452	NOT	NA	1090	1684	0.0796566	0.135788
CAUACC	PCBP4	0.907801	NOT	NA	632	1004	0.060013	0.108737
CAUACC	PCBP1	0.907801	NOT	NA	632	1004	0.060013	0.108737
CAUACC	PCBP3	0.907801	NOT	NA	632	1004	0.060013	0.108737
CAUUCC	PCBP4	1.18521	NOT	NA	3861	4698	6.24504e-15	1.2411e-13
CAUUCC	PCBP1	1.18521	NOT	NA	3861	4698	6.24504e-15	1.2411e-13
CAUUCC	PCBP3	1.18521	NOT	NA	3861	4698	6.24504e-15	1.2411e-13
CCAAAC	PCBP4	0.927145	NOT	NA	1199	1865	0.0427782	0.0836447
CCAAAC	PCBP1	0.927145	NOT	NA	1199	1865	0.0427782	0.0836447
CCAAAC	PCBP3	0.927145	NOT	NA	1199	1865	0.0427782	0.0836447
CCAUAC	PCBP4	0.914186	NOT	NA	587	926	0.0939138	0.154798
CCAUAC	PCBP1	0.914186	NOT	NA	587	926	0.0939138	0.154798
CCAUAC	PCBP3	0.914186	NOT	NA	587	926	0.0939138	0.154798
CCUUAC	PCBP4	0.91102	NOT	NA	741	1173	0.0495861	0.0935138
CCUUAC	PCBP1	0.91102	NOT	NA	741	1173	0.0495861	0.0935138
CCUUAC	PCBP3	0.91102	NOT	NA	741	1173	0.0495861	0.0935138
CUAACC	PCBP4	0.90582	NOT	NA	581	925	0.0652979	0.116497
CUAACC	PCBP1	0.90582	NOT	NA	581	925	0.0652979	0.116497
CUAACC	PCBP3	0.90582	NOT	NA	581	925	0.0652979	0.116497
CUUACC	PCBP4	0.872406	NOT	NA	735	1215	0.00344345	0.0106004
CUUACC	PCBP1	0.872406	NOT	NA	735	1215	0.00344345	0.0106004
CUUACC	PCBP3	0.872406	NOT	NA	735	1215	0.00344345	0.0106004
CUUUCC	PCBP4	1.03857	NOT	NA	3204	4449	0.104722	0.168543
CUUUCC	PCBP4	1.03857	NOT	NA	3204	4449	0.104722	0.168543
CUUUCC	PCBP4	1.03857	NOT	NA	3204	4449	0.104722	0.168543
CUUUCC	PCBP4	1.03857	NOT	NA	3204	4449	0.104722	0.168543
CUUUCC	PCBP1	1.03857	NOT	NA	3204	4449	0.104722	0.168543
CUUUCC	PCBP3	1.03857	NOT	NA	3204	4449	0.104722	0.168543
CUUUCC	PCBP3	1.03857	NOT	NA	3204	4449	0.104722	0.168543
CUUUCC	PCBP3	1.03857	NOT	NA	3204	4449	0.104722	0.168543
CUUUCC	PCBP3	1.03857	NOT	NA	3204	4449	0.104722	0.168543
GUGGGG	BRUNOL6	0.946405	NOT	NA	1617	2464	0.0880614	0.147858
GUGGGG	CELF3	0.946405	NOT	NA	1617	2464	0.0880614	0.147858
UGUGGG	BRUNOL6	0.917831	NOT	NA	1586	2492	0.00781924	0.0208451
UGUGGG	CELF3	0.917831	NOT	NA	1586	2492	0.00781924	0.0208451
UGUGUG	BRUNOL6	1.1777	NOT	NA	9121	11169	6.81525e-31	2.93149e-29
UGUGUG	CELF3	1.1777	NOT	NA	9121	11169	6.81525e-31	2.93149e-29
UGUGUG	CELF3	1.1777	NOT	NA	9121	11169	6.81525e-31	2.93149e-29
UGUGUG	CELF3	1.1777	NOT	NA	9121	11169	6.81525e-31	2.93149e-29
UGUGUG	CELF3	1.1777	NOT	NA	9121	11169	6.81525e-31	2.93149e-29
UGUGUU	BRUNOL6	0.92281	NOT	NA	3234	5054	0.000349827	0.0015068
UGUGUU	CELF3	0.92281	NOT	NA	3234	5054	0.000349827	0.0015068
UGUGUU	CELF3	0.92281	NOT	NA	3234	5054	0.000349827	0.0015068
UGUGUU	CELF3	0.92281	NOT	NA	3234	5054	0.000349827	0.0015068
AUUUCC	PCBP4	1.12294	NOT	NA	4415	5670	8.19415e-09	8.49163e-08
AUUUCC	PCBP4	1.12294	NOT	NA	4415	5670	8.19415e-09	8.49163e-08
AUUUCC	PCBP3	1.12294	NOT	NA	4415	5670	8.19415e-09	8.49163e-08
AUUUCC	PCBP3	1.12294	NOT	NA	4415	5670	8.19415e-09	8.49163e-08
AUUUUC	PCBP4	0.944448	NOT	NA	4209	6427	0.00397537	0.0118317
AUUUUC	PCBP3	0.944448	NOT	NA	4209	6427	0.00397537	0.0118317
CUUUCC	PCBP4	1.03857	NOT	NA	3204	4449	0.104722	0.168543
CUUUCC	PCBP4	1.03857	NOT	NA	3204	4449	0.104722	0.168543
CUUUCC	PCBP4	1.03857	NOT	NA	3204	4449	0.104722	0.168543
CUUUCC	PCBP4	1.03857	NOT	NA	3204	4449	0.104722	0.168543
CUUUCC	PCBP3	1.03857	NOT	NA	3204	4449	0.104722	0.168543
CUUUCC	PCBP3	1.03857	NOT	NA	3204	4449	0.104722	0.168543
CUUUCC	PCBP3	1.03857	NOT	NA	3204	4449	0.104722	0.168543
CUUUCC	PCBP3	1.03857	NOT	NA	3204	4449	0.104722	0.168543
UUCCCU	PCBP4	0.925352	NOT	NA	2548	3971	0.00220563	0.00727486
UUCCCU	PCBP3	0.925352	NOT	NA	2548	3971	0.00220563	0.00727486
UUUCCC	PCBP4	0.902677	NOT	NA	2274	3633	0.000124046	0.000619246
UUUCCC	PCBP4	0.902677	NOT	NA	2274	3633	0.000124046	0.000619246
UUUCCC	PCBP4	0.902677	NOT	NA	2274	3633	0.000124046	0.000619246
UUUCCC	PCBP3	0.902677	NOT	NA	2274	3633	0.000124046	0.000619246
UUUCCC	PCBP3	0.902677	NOT	NA	2274	3633	0.000124046	0.000619246
UUUCCC	PCBP3	0.902677	NOT	NA	2274	3633	0.000124046	0.000619246
UUUCCU	PCBP4	0.956826	NOT	NA	4298	6478	0.0254482	0.0549085
UUUCCU	PCBP4	0.956826	NOT	NA	4298	6478	0.0254482	0.0549085
UUUCCU	PCBP3	0.956826	NOT	NA	4298	6478	0.0254482	0.0549085
UUUCCU	PCBP3	0.956826	NOT	NA	4298	6478	0.0254482	0.0549085
UUUUCC	PCBP4	0.889971	NOT	NA	3259	5281	1.51149e-07	1.3003e-06
UUUUCC	PCBP3	0.889971	NOT	NA	3259	5281	1.51149e-07	1.3003e-06
UUUUUC	PCBP4	0.89461	NOT	NA	5070	8173	4.07477e-10	4.99796e-09
UUUUUC	PCBP3	0.89461	NOT	NA	5070	8173	4.07477e-10	4.99796e-09
ACAAAA	SF3B4	0.947835	NOT	NA	4184	6366	0.00706731	0.0192133
CAAAAG	SF3B4	0.924414	NOT	NA	2048	3195	0.00541939	0.0152755
GCAAAA	SF3B4	0.900339	NOT	NA	1916	3069	0.000299426	0.00132236
UCAAAA	SF3B4	0.961825	NOT	NA	3218	4825	0.0892502	0.149305
AAAUUU	SF3B4	0.863459	NOT	NA	4163	6953	5.13653e-14	9.48747e-13
AAUUUU	SF3B4	0.94344	NOT	NA	6434	9835	0.000275538	0.00122896
AUAUUU	SF3B4	1.08032	NOT	NA	9459	12627	1.42816e-08	1.42363e-07
AUUUUU	SF3B4	0.90949	NOT	NA	8674	13754	3.77703e-12	5.74299e-11
UAAUUU	SF3B4	0.902305	NOT	NA	4548	7269	4.86053e-08	4.55584e-07
UAUUUU	SF3B4	0.90262	NOT	NA	7833	12515	9.71553e-13	1.56445e-11
UUAUUU	SF3B4	0.878697	NOT	NA	6171	10128	8.75265e-16	1.82009e-14
UUUUUU	SF3B4	0.938137	NOT	NA	8244	12673	6.06661e-06	4.03584e-05
GUUGGA	SF3B4	1.25503	NOT	NA	3944	4532	2.60004e-25	8.87405e-24
UGGAGU	SF3B4	1.08099	NOT	NA	2652	3538	0.00248611	0.00808778
UUUGGA	SF3B4	1.22611	NOT	NA	8298	9760	3.51538e-42	3.24655e-40
CUUUCC	PCBP4	1.03857	NOT	NA	3204	4449	0.104722	0.168543
CUUUCC	PCBP4	1.03857	NOT	NA	3204	4449	0.104722	0.168543
CUUUCC	PCBP4	1.03857	NOT	NA	3204	4449	0.104722	0.168543
CUUUCC	PCBP4	1.03857	NOT	NA	3204	4449	0.104722	0.168543
CUUUCC	PCBP3	1.03857	NOT	NA	3204	4449	0.104722	0.168543
CUUUCC	PCBP3	1.03857	NOT	NA	3204	4449	0.104722	0.168543
CUUUCC	PCBP3	1.03857	NOT	NA	3204	4449	0.104722	0.168543
CUUUCC	PCBP3	1.03857	NOT	NA	3204	4449	0.104722	0.168543
UUUCCC	PCBP4	0.902677	NOT	NA	2274	3633	0.000124046	0.000619246
UUUCCC	PCBP4	0.902677	NOT	NA	2274	3633	0.000124046	0.000619246
UUUCCC	PCBP4	0.902677	NOT	NA	2274	3633	0.000124046	0.000619246
UUUCCC	PCBP3	0.902677	NOT	NA	2274	3633	0.000124046	0.000619246
UUUCCC	PCBP3	0.902677	NOT	NA	2274	3633	0.000124046	0.000619246
UUUCCC	PCBP3	0.902677	NOT	NA	2274	3633	0.000124046	0.000619246
UUUCCU	PCBP4	0.956826	NOT	NA	4298	6478	0.0254482	0.0549085
UUUCCU	PCBP4	0.956826	NOT	NA	4298	6478	0.0254482	0.0549085
UUUCCU	PCBP3	0.956826	NOT	NA	4298	6478	0.0254482	0.0549085
UUUCCU	PCBP3	0.956826	NOT	NA	4298	6478	0.0254482	0.0549085
AAGAUA	HNRPDL	0.888402	NOT	NA	1614	2620	0.000175758	0.0008324
AGAUAG	HNRPDL	1.12806	NOT	NA	2058	2631	4.40918e-05	0.000246349
GGAUAG	HNRPDL	1.08186	NOT	NA	1042	1389	0.0574354	0.10522
UAGAUA	HNRPDL	1.0708	NOT	NA	2180	2936	0.0156453	0.0365251
UGGAUA	HNRPDL	1.29068	NOT	NA	5846	6532	2.60365e-45	2.91981e-43
AUUUCC	PCBP4	1.12294	NOT	NA	4415	5670	8.19415e-09	8.49163e-08
AUUUCC	PCBP4	1.12294	NOT	NA	4415	5670	8.19415e-09	8.49163e-08
AUUUCC	PCBP3	1.12294	NOT	NA	4415	5670	8.19415e-09	8.49163e-08
AUUUCC	PCBP3	1.12294	NOT	NA	4415	5670	8.19415e-09	8.49163e-08
CUUUCC	PCBP4	1.03857	NOT	NA	3204	4449	0.104722	0.168543
CUUUCC	PCBP4	1.03857	NOT	NA	3204	4449	0.104722	0.168543
CUUUCC	PCBP4	1.03857	NOT	NA	3204	4449	0.104722	0.168543
CUUUCC	PCBP4	1.03857	NOT	NA	3204	4449	0.104722	0.168543
CUUUCC	PCBP3	1.03857	NOT	NA	3204	4449	0.104722	0.168543
CUUUCC	PCBP3	1.03857	NOT	NA	3204	4449	0.104722	0.168543
CUUUCC	PCBP3	1.03857	NOT	NA	3204	4449	0.104722	0.168543
CUUUCC	PCBP3	1.03857	NOT	NA	3204	4449	0.104722	0.168543
UUUCCC	PCBP4	0.902677	NOT	NA	2274	3633	0.000124046	0.000619246
UUUCCC	PCBP4	0.902677	NOT	NA	2274	3633	0.000124046	0.000619246
UUUCCC	PCBP4	0.902677	NOT	NA	2274	3633	0.000124046	0.000619246
UUUCCC	PCBP3	0.902677	NOT	NA	2274	3633	0.000124046	0.000619246
UUUCCC	PCBP3	0.902677	NOT	NA	2274	3633	0.000124046	0.000619246
UUUCCC	PCBP3	0.902677	NOT	NA	2274	3633	0.000124046	0.000619246
ACUUUU	PTBP1	0.926488	NOT	NA	3845	5985	0.000221076	0.00101983
ACUUUU	PTBP1	0.926488	NOT	NA	3845	5985	0.000221076	0.00101983
ACUUUU	PTBP1	0.926488	NOT	NA	3845	5985	0.000221076	0.00101983
ACUUUU	PTBP2	0.926488	NOT	NA	3845	5985	0.000221076	0.00101983
ACUUUU	PTBP2	0.926488	NOT	NA	3845	5985	0.000221076	0.00101983
ACUUUU	ROD1	0.926488	NOT	NA	3845	5985	0.000221076	0.00101983
ACUUUU	ROD1	0.926488	NOT	NA	3845	5985	0.000221076	0.00101983
AUUUUC	PTBP1	0.944448	NOT	NA	4209	6427	0.00397537	0.0118317
AUUUUC	PTBP1	0.944448	NOT	NA	4209	6427	0.00397537	0.0118317
AUUUUC	PTBP1	0.944448	NOT	NA	4209	6427	0.00397537	0.0118317
AUUUUC	PTBP2	0.944448	NOT	NA	4209	6427	0.00397537	0.0118317
AUUUUC	PTBP2	0.944448	NOT	NA	4209	6427	0.00397537	0.0118317
AUUUUC	ROD1	0.944448	NOT	NA	4209	6427	0.00397537	0.0118317
AUUUUC	ROD1	0.944448	NOT	NA	4209	6427	0.00397537	0.0118317
AUUUUU	PTBP1	0.90949	NOT	NA	8674	13754	3.77703e-12	5.74299e-11
AUUUUU	PTBP1	0.90949	NOT	NA	8674	13754	3.77703e-12	5.74299e-11
AUUUUU	PTBP1	0.90949	NOT	NA	8674	13754	3.77703e-12	5.74299e-11
AUUUUU	PTBP2	0.90949	NOT	NA	8674	13754	3.77703e-12	5.74299e-11
AUUUUU	PTBP2	0.90949	NOT	NA	8674	13754	3.77703e-12	5.74299e-11
AUUUUU	ROD1	0.90949	NOT	NA	8674	13754	3.77703e-12	5.74299e-11
AUUUUU	ROD1	0.90949	NOT	NA	8674	13754	3.77703e-12	5.74299e-11
CUUUCU	PTBP1	1.07251	NOT	NA	5394	7253	0.000104097	0.00053556
CUUUCU	PTBP1	1.07251	NOT	NA	5394	7253	0.000104097	0.00053556
CUUUCU	PTBP1	1.07251	NOT	NA	5394	7253	0.000104097	0.00053556
CUUUCU	PTBP2	1.07251	NOT	NA	5394	7253	0.000104097	0.00053556
CUUUCU	PTBP2	1.07251	NOT	NA	5394	7253	0.000104097	0.00053556
CUUUCU	ROD1	1.07251	NOT	NA	5394	7253	0.000104097	0.00053556
CUUUCU	ROD1	1.07251	NOT	NA	5394	7253	0.000104097	0.00053556
CUUUUU	PTBP1	0.975716	NOT	NA	6669	9857	0.122721	0.191808
CUUUUU	PTBP1	0.975716	NOT	NA	6669	9857	0.122721	0.191808
CUUUUU	PTBP1	0.975716	NOT	NA	6669	9857	0.122721	0.191808
CUUUUU	PTBP2	0.975716	NOT	NA	6669	9857	0.122721	0.191808
CUUUUU	PTBP2	0.975716	NOT	NA	6669	9857	0.122721	0.191808
CUUUUU	ROD1	0.975716	NOT	NA	6669	9857	0.122721	0.191808
CUUUUU	ROD1	0.975716	NOT	NA	6669	9857	0.122721	0.191808
UUUUCU	PTBP1	0.92726	NOT	NA	6649	10341	1.4625e-06	1.07799e-05
UUUUCU	PTBP1	0.92726	NOT	NA	6649	10341	1.4625e-06	1.07799e-05
UUUUCU	PTBP1	0.92726	NOT	NA	6649	10341	1.4625e-06	1.07799e-05
UUUUCU	PTBP2	0.92726	NOT	NA	6649	10341	1.4625e-06	1.07799e-05
UUUUCU	PTBP2	0.92726	NOT	NA	6649	10341	1.4625e-06	1.07799e-05
UUUUCU	ROD1	0.92726	NOT	NA	6649	10341	1.4625e-06	1.07799e-05
UUUUCU	ROD1	0.92726	NOT	NA	6649	10341	1.4625e-06	1.07799e-05
UUUUUU	PTBP1	0.938137	NOT	NA	8244	12673	6.06661e-06	4.03584e-05
UUUUUU	PTBP1	0.938137	NOT	NA	8244	12673	6.06661e-06	4.03584e-05
UUUUUU	PTBP1	0.938137	NOT	NA	8244	12673	6.06661e-06	4.03584e-05
UUUUUU	PTBP2	0.938137	NOT	NA	8244	12673	6.06661e-06	4.03584e-05
UUUUUU	PTBP2	0.938137	NOT	NA	8244	12673	6.06661e-06	4.03584e-05
UUUUUU	ROD1	0.938137	NOT	NA	8244	12673	6.06661e-06	4.03584e-05
UUUUUU	ROD1	0.938137	NOT	NA	8244	12673	6.06661e-06	4.03584e-05
ACUUUU	PTBP1	0.926488	NOT	NA	3845	5985	0.000221076	0.00101983
ACUUUU	PTBP1	0.926488	NOT	NA	3845	5985	0.000221076	0.00101983
ACUUUU	PTBP1	0.926488	NOT	NA	3845	5985	0.000221076	0.00101983
ACUUUU	PTBP2	0.926488	NOT	NA	3845	5985	0.000221076	0.00101983
ACUUUU	PTBP2	0.926488	NOT	NA	3845	5985	0.000221076	0.00101983
ACUUUU	ROD1	0.926488	NOT	NA	3845	5985	0.000221076	0.00101983
ACUUUU	ROD1	0.926488	NOT	NA	3845	5985	0.000221076	0.00101983
AUUUUC	PTBP1	0.944448	NOT	NA	4209	6427	0.00397537	0.0118317
AUUUUC	PTBP1	0.944448	NOT	NA	4209	6427	0.00397537	0.0118317
AUUUUC	PTBP1	0.944448	NOT	NA	4209	6427	0.00397537	0.0118317
AUUUUC	PTBP2	0.944448	NOT	NA	4209	6427	0.00397537	0.0118317
AUUUUC	PTBP2	0.944448	NOT	NA	4209	6427	0.00397537	0.0118317
AUUUUC	ROD1	0.944448	NOT	NA	4209	6427	0.00397537	0.0118317
AUUUUC	ROD1	0.944448	NOT	NA	4209	6427	0.00397537	0.0118317
AUUUUU	PTBP1	0.90949	NOT	NA	8674	13754	3.77703e-12	5.74299e-11
AUUUUU	PTBP1	0.90949	NOT	NA	8674	13754	3.77703e-12	5.74299e-11
AUUUUU	PTBP1	0.90949	NOT	NA	8674	13754	3.77703e-12	5.74299e-11
AUUUUU	PTBP2	0.90949	NOT	NA	8674	13754	3.77703e-12	5.74299e-11
AUUUUU	PTBP2	0.90949	NOT	NA	8674	13754	3.77703e-12	5.74299e-11
AUUUUU	ROD1	0.90949	NOT	NA	8674	13754	3.77703e-12	5.74299e-11
AUUUUU	ROD1	0.90949	NOT	NA	8674	13754	3.77703e-12	5.74299e-11
CUUUCU	PTBP1	1.07251	NOT	NA	5394	7253	0.000104097	0.00053556
CUUUCU	PTBP1	1.07251	NOT	NA	5394	7253	0.000104097	0.00053556
CUUUCU	PTBP1	1.07251	NOT	NA	5394	7253	0.000104097	0.00053556
CUUUCU	PTBP2	1.07251	NOT	NA	5394	7253	0.000104097	0.00053556
CUUUCU	PTBP2	1.07251	NOT	NA	5394	7253	0.000104097	0.00053556
CUUUCU	ROD1	1.07251	NOT	NA	5394	7253	0.000104097	0.00053556
CUUUCU	ROD1	1.07251	NOT	NA	5394	7253	0.000104097	0.00053556
CUUUUU	PTBP1	0.975716	NOT	NA	6669	9857	0.122721	0.191808
CUUUUU	PTBP1	0.975716	NOT	NA	6669	9857	0.122721	0.191808
CUUUUU	PTBP1	0.975716	NOT	NA	6669	9857	0.122721	0.191808
CUUUUU	PTBP2	0.975716	NOT	NA	6669	9857	0.122721	0.191808
CUUUUU	PTBP2	0.975716	NOT	NA	6669	9857	0.122721	0.191808
CUUUUU	ROD1	0.975716	NOT	NA	6669	9857	0.122721	0.191808
CUUUUU	ROD1	0.975716	NOT	NA	6669	9857	0.122721	0.191808
UUUUCU	PTBP1	0.92726	NOT	NA	6649	10341	1.4625e-06	1.07799e-05
UUUUCU	PTBP1	0.92726	NOT	NA	6649	10341	1.4625e-06	1.07799e-05
UUUUCU	PTBP1	0.92726	NOT	NA	6649	10341	1.4625e-06	1.07799e-05
UUUUCU	PTBP2	0.92726	NOT	NA	6649	10341	1.4625e-06	1.07799e-05
UUUUCU	PTBP2	0.92726	NOT	NA	6649	10341	1.4625e-06	1.07799e-05
UUUUCU	ROD1	0.92726	NOT	NA	6649	10341	1.4625e-06	1.07799e-05
UUUUCU	ROD1	0.92726	NOT	NA	6649	10341	1.4625e-06	1.07799e-05
UUUUUU	PTBP1	0.938137	NOT	NA	8244	12673	6.06661e-06	4.03584e-05
UUUUUU	PTBP1	0.938137	NOT	NA	8244	12673	6.06661e-06	4.03584e-05
UUUUUU	PTBP1	0.938137	NOT	NA	8244	12673	6.06661e-06	4.03584e-05
UUUUUU	PTBP2	0.938137	NOT	NA	8244	12673	6.06661e-06	4.03584e-05
UUUUUU	PTBP2	0.938137	NOT	NA	8244	12673	6.06661e-06	4.03584e-05
UUUUUU	ROD1	0.938137	NOT	NA	8244	12673	6.06661e-06	4.03584e-05
UUUUUU	ROD1	0.938137	NOT	NA	8244	12673	6.06661e-06	4.03584e-05
UGUGUG	CELF3	1.1777	NOT	NA	9121	11169	6.81525e-31	2.93149e-29
UGUGUG	CELF3	1.1777	NOT	NA	9121	11169	6.81525e-31	2.93149e-29
UGUGUG	CELF3	1.1777	NOT	NA	9121	11169	6.81525e-31	2.93149e-29
UGUGUG	CELF3	1.1777	NOT	NA	9121	11169	6.81525e-31	2.93149e-29
UUGUGU	CELF3	0.891271	NOT	NA	2490	4029	6.09125e-06	4.04366e-05
UUUGUG	CELF3	1.12709	NOT	NA	6486	8299	6.14422e-13	1.0101e-11
AGCAUG	EIF2S1	0.879354	NOT	NA	1300	2132	0.000248786	0.00112725
UUUUUU	ELAVL1	0.938137	NOT	NA	8244	12673	6.06661e-06	4.03584e-05
UUUUUU	ELAVL1	0.938137	NOT	NA	8244	12673	6.06661e-06	4.03584e-05
UUUUUU	ELAVL3	0.938137	NOT	NA	8244	12673	6.06661e-06	4.03584e-05
UUUUUU	ELAVL3	0.938137	NOT	NA	8244	12673	6.06661e-06	4.03584e-05
AUGAAA	RBM47	0.882477	NOT	NA	2936	4798	8.5039e-08	7.543e-07
AUGAAA	RBM47	0.882477	NOT	NA	2936	4798	8.5039e-08	7.543e-07
AUGAAA	RBM47	0.882477	NOT	NA	2936	4798	8.5039e-08	7.543e-07
AUGAAG	RBM47	0.895395	NOT	NA	1695	2730	0.000346176	0.00149518
AUGAAU	RBM47	0.935158	NOT	NA	2492	3843	0.00914002	0.0236991
AUGAAU	RBM47	0.935158	NOT	NA	2492	3843	0.00914002	0.0236991
AUGAAU	RBM47	0.935158	NOT	NA	2492	3843	0.00914002	0.0236991
AUGAUG	RBM47	0.892948	NOT	NA	1530	2471	0.00048429	0.0019904
AUGAUU	RBM47	0.889479	NOT	NA	1772	2873	0.000104213	0.00053556
AUGAUU	RBM47	0.889479	NOT	NA	1772	2873	0.000104213	0.00053556
AUGAUU	RBM47	0.889479	NOT	NA	1772	2873	0.000104213	0.00053556
GAUGAA	RBM47	0.921167	NOT	NA	1533	2400	0.0119551	0.0294192
GAUGAA	RBM47	0.921167	NOT	NA	1533	2400	0.0119551	0.0294192
GAUGAA	RBM47	0.921167	NOT	NA	1533	2400	0.0119551	0.0294192
GAUGAU	RBM47	0.935257	NOT	NA	1227	1892	0.0705426	0.123676
GAUGAU	RBM47	0.935257	NOT	NA	1227	1892	0.0705426	0.123676
GAUGAU	RBM47	0.935257	NOT	NA	1227	1892	0.0705426	0.123676
AUGAAA	RBM47	0.882477	NOT	NA	2936	4798	8.5039e-08	7.543e-07
AUGAAA	RBM47	0.882477	NOT	NA	2936	4798	8.5039e-08	7.543e-07
AUGAAA	RBM47	0.882477	NOT	NA	2936	4798	8.5039e-08	7.543e-07
AUGAAC	RBM47	0.910825	NOT	NA	1152	1824	0.0131589	0.0318819
AUGAAU	RBM47	0.935158	NOT	NA	2492	3843	0.00914002	0.0236991
AUGAAU	RBM47	0.935158	NOT	NA	2492	3843	0.00914002	0.0236991
AUGAAU	RBM47	0.935158	NOT	NA	2492	3843	0.00914002	0.0236991
AUGAUU	RBM47	0.889479	NOT	NA	1772	2873	0.000104213	0.00053556
AUGAUU	RBM47	0.889479	NOT	NA	1772	2873	0.000104213	0.00053556
AUGAUU	RBM47	0.889479	NOT	NA	1772	2873	0.000104213	0.00053556
GAUGAA	RBM47	0.921167	NOT	NA	1533	2400	0.0119551	0.0294192
GAUGAA	RBM47	0.921167	NOT	NA	1533	2400	0.0119551	0.0294192
GAUGAA	RBM47	0.921167	NOT	NA	1533	2400	0.0119551	0.0294192
GAUGAU	RBM47	0.935257	NOT	NA	1227	1892	0.0705426	0.123676
GAUGAU	RBM47	0.935257	NOT	NA	1227	1892	0.0705426	0.123676
GAUGAU	RBM47	0.935257	NOT	NA	1227	1892	0.0705426	0.123676
AAAAAA	HNRNPR	0.938042	NOT	NA	6418	9867	6.48696e-05	0.000348785
AAAAAA	HNRNPR	0.938042	NOT	NA	6418	9867	6.48696e-05	0.000348785
AAAAAA	SYNCRIP	0.938042	NOT	NA	6418	9867	6.48696e-05	0.000348785
AAAAAA	SYNCRIP	0.938042	NOT	NA	6418	9867	6.48696e-05	0.000348785
AAAAAU	HNRNPR	0.922121	NOT	NA	7304	11423	5.69684e-08	5.29233e-07
AAAAAU	HNRNPR	0.922121	NOT	NA	7304	11423	5.69684e-08	5.29233e-07
AAAAAU	SYNCRIP	0.922121	NOT	NA	7304	11423	5.69684e-08	5.29233e-07
AAAAAU	SYNCRIP	0.922121	NOT	NA	7304	11423	5.69684e-08	5.29233e-07
AAAAUA	HNRNPR	0.891413	NOT	NA	6175	9990	9.94308e-13	1.59292e-11
AAAAUA	SYNCRIP	0.891413	NOT	NA	6175	9990	9.94308e-13	1.59292e-11
AAAAUG	HNRNPR	0.854418	NOT	NA	4136	6981	7.10203e-16	1.49667e-14
AAAAUG	SYNCRIP	0.854418	NOT	NA	4136	6981	7.10203e-16	1.49667e-14
AAAAUU	HNRNPR	0.913205	NOT	NA	5252	8294	2.50095e-07	2.09413e-06
AAAAUU	HNRNPR	0.913205	NOT	NA	5252	8294	2.50095e-07	2.09413e-06
AAAAUU	SYNCRIP	0.913205	NOT	NA	5252	8294	2.50095e-07	2.09413e-06
AAAAUU	SYNCRIP	0.913205	NOT	NA	5252	8294	2.50095e-07	2.09413e-06
AAAUAG	HNRNPR	0.886896	NOT	NA	2134	3470	1.21136e-05	7.48629e-05
AAAUAG	SYNCRIP	0.886896	NOT	NA	2134	3470	1.21136e-05	7.48629e-05
AAAUUG	HNRNPR	0.850684	NOT	NA	2284	3872	7.27015e-10	8.51801e-09
AAAUUG	SYNCRIP	0.850684	NOT	NA	2284	3872	7.27015e-10	8.51801e-09
AAAUUU	HNRNPR	0.863459	NOT	NA	4163	6953	5.13653e-14	9.48747e-13
AAAUUU	SYNCRIP	0.863459	NOT	NA	4163	6953	5.13653e-14	9.48747e-13
CAAAAU	HNRNPR	0.897496	NOT	NA	2920	4692	4.34795e-06	3.00717e-05
CAAAAU	HNRNPR	0.897496	NOT	NA	2920	4692	4.34795e-06	3.00717e-05
CAAAAU	SYNCRIP	0.897496	NOT	NA	2920	4692	4.34795e-06	3.00717e-05
CAAAAU	SYNCRIP	0.897496	NOT	NA	2920	4692	4.34795e-06	3.00717e-05
CAAAUA	HNRNPR	0.902987	NOT	NA	2122	3389	0.000227931	0.00104788
CAAAUA	SYNCRIP	0.902987	NOT	NA	2122	3389	0.000227931	0.00104788
CAAAUU	HNRNPR	0.861116	NOT	NA	2066	3460	6.44868e-08	5.86923e-07
CAAAUU	HNRNPR	0.861116	NOT	NA	2066	3460	6.44868e-08	5.86923e-07
CAAAUU	SYNCRIP	0.861116	NOT	NA	2066	3460	6.44868e-08	5.86923e-07
CAAAUU	SYNCRIP	0.861116	NOT	NA	2066	3460	6.44868e-08	5.86923e-07
GAGUGU	RBM38	0.930608	NOT	NA	1077	1669	0.0685833	0.12093
GAGUGU	RBM38	0.930608	NOT	NA	1077	1669	0.0685833	0.12093
GAGUGU	RBM38	0.930608	NOT	NA	1077	1669	0.0685833	0.12093
UGUGUG	RBM38	1.1777	NOT	NA	9121	11169	6.81525e-31	2.93149e-29
UGUGUG	RBM38	1.1777	NOT	NA	9121	11169	6.81525e-31	2.93149e-29
UGUGUG	RBM38	1.1777	NOT	NA	9121	11169	6.81525e-31	2.93149e-29
UGUGUG	RBM38	1.1777	NOT	NA	9121	11169	6.81525e-31	2.93149e-29
UGUGUG	RBM38	1.1777	NOT	NA	9121	11169	6.81525e-31	2.93149e-29
GAGUGU	RBM38	0.930608	NOT	NA	1077	1669	0.0685833	0.12093
GAGUGU	RBM38	0.930608	NOT	NA	1077	1669	0.0685833	0.12093
GAGUGU	RBM38	0.930608	NOT	NA	1077	1669	0.0685833	0.12093
GUGUGA	RBM38	1.12005	NOT	NA	2935	3779	4.35802e-06	3.00751e-05
GUGUGA	RBM38	1.12005	NOT	NA	2935	3779	4.35802e-06	3.00751e-05
GUGUGA	RBM38	1.12005	NOT	NA	2935	3779	4.35802e-06	3.00751e-05
UGUGUG	RBM38	1.1777	NOT	NA	9121	11169	6.81525e-31	2.93149e-29
UGUGUG	RBM38	1.1777	NOT	NA	9121	11169	6.81525e-31	2.93149e-29
UGUGUG	RBM38	1.1777	NOT	NA	9121	11169	6.81525e-31	2.93149e-29
UGUGUG	RBM38	1.1777	NOT	NA	9121	11169	6.81525e-31	2.93149e-29
UGUGUG	RBM38	1.1777	NOT	NA	9121	11169	6.81525e-31	2.93149e-29
AAAAAC	HNRNPR	0.957199	NOT	NA	3622	5457	0.0422382	0.0827889
AAAAAC	SYNCRIP	0.957199	NOT	NA	3622	5457	0.0422382	0.0827889
AAAAAU	HNRNPR	0.922121	NOT	NA	7304	11423	5.69684e-08	5.29233e-07
AAAAAU	HNRNPR	0.922121	NOT	NA	7304	11423	5.69684e-08	5.29233e-07
AAAAAU	SYNCRIP	0.922121	NOT	NA	7304	11423	5.69684e-08	5.29233e-07
AAAAAU	SYNCRIP	0.922121	NOT	NA	7304	11423	5.69684e-08	5.29233e-07
AAAAUC	HNRNPR	0.881774	NOT	NA	2417	3953	1.05051e-06	7.9869e-06
AAAAUC	SYNCRIP	0.881774	NOT	NA	2417	3953	1.05051e-06	7.9869e-06
AAAAUU	HNRNPR	0.913205	NOT	NA	5252	8294	2.50095e-07	2.09413e-06
AAAAUU	HNRNPR	0.913205	NOT	NA	5252	8294	2.50095e-07	2.09413e-06
AAAAUU	SYNCRIP	0.913205	NOT	NA	5252	8294	2.50095e-07	2.09413e-06
AAAAUU	SYNCRIP	0.913205	NOT	NA	5252	8294	2.50095e-07	2.09413e-06
CAAAAC	HNRNPR	0.927057	NOT	NA	1969	3063	0.00869912	0.0227059
CAAAAC	SYNCRIP	0.927057	NOT	NA	1969	3063	0.00869912	0.0227059
CAAAAU	HNRNPR	0.897496	NOT	NA	2920	4692	4.34795e-06	3.00717e-05
CAAAAU	HNRNPR	0.897496	NOT	NA	2920	4692	4.34795e-06	3.00717e-05
CAAAAU	SYNCRIP	0.897496	NOT	NA	2920	4692	4.34795e-06	3.00717e-05
CAAAAU	SYNCRIP	0.897496	NOT	NA	2920	4692	4.34795e-06	3.00717e-05
CAAAUC	HNRNPR	0.911373	NOT	NA	1226	1940	0.0108261	0.0270868
CAAAUC	SYNCRIP	0.911373	NOT	NA	1226	1940	0.0108261	0.0270868
CAAAUU	HNRNPR	0.861116	NOT	NA	2066	3460	6.44868e-08	5.86923e-07
CAAAUU	HNRNPR	0.861116	NOT	NA	2066	3460	6.44868e-08	5.86923e-07
CAAAUU	SYNCRIP	0.861116	NOT	NA	2066	3460	6.44868e-08	5.86923e-07
CAAAUU	SYNCRIP	0.861116	NOT	NA	2066	3460	6.44868e-08	5.86923e-07
CCAAAA	HNRNPR	0.936418	NOT	NA	2309	3556	0.0140167	0.0336744
CCAAAA	SYNCRIP	0.936418	NOT	NA	2309	3556	0.0140167	0.0336744
CCAAAU	HNRNPR	0.90253	NOT	NA	1798	2873	0.000654035	0.00257999
CCAAAU	SYNCRIP	0.90253	NOT	NA	1798	2873	0.000654035	0.00257999
AAAAAA	HNRNPR	0.938042	NOT	NA	6418	9867	6.48696e-05	0.000348785
AAAAAA	HNRNPR	0.938042	NOT	NA	6418	9867	6.48696e-05	0.000348785
AAAAAA	SYNCRIP	0.938042	NOT	NA	6418	9867	6.48696e-05	0.000348785
AAAAAA	SYNCRIP	0.938042	NOT	NA	6418	9867	6.48696e-05	0.000348785
AACAUC	CSDA	1.13736	NOT	NA	2392	3033	2.657e-06	1.90016e-05
AACAUC	CSDA	1.13736	NOT	NA	2392	3033	2.657e-06	1.90016e-05
AACAUC	CSDA	1.13736	NOT	NA	2392	3033	2.657e-06	1.90016e-05
AACAUC	CSDA	1.13736	NOT	NA	2392	3033	2.657e-06	1.90016e-05
AACAUC	CSDA	1.13736	NOT	NA	2392	3033	2.657e-06	1.90016e-05
AACAUC	CSDA	1.13736	NOT	NA	2392	3033	2.657e-06	1.90016e-05
AACAUC	CSDA	1.13736	NOT	NA	2392	3033	2.657e-06	1.90016e-05
AACAUC	CSDA	1.13736	NOT	NA	2392	3033	2.657e-06	1.90016e-05
AACAUC	CSDA	1.13736	NOT	NA	2392	3033	2.657e-06	1.90016e-05
AACAUC	CSDA	1.13736	NOT	NA	2392	3033	2.657e-06	1.90016e-05
AACAUC	CSDA	1.13736	NOT	NA	2392	3033	2.657e-06	1.90016e-05
AACAUC	CSDA	1.13736	NOT	NA	2392	3033	2.657e-06	1.90016e-05
AACACC	CSDA	1.07368	NOT	NA	1457	1957	0.0415606	0.0818184
AACAUC	CSDA	1.13736	NOT	NA	2392	3033	2.657e-06	1.90016e-05
AACAUC	CSDA	1.13736	NOT	NA	2392	3033	2.657e-06	1.90016e-05
AACAUC	CSDA	1.13736	NOT	NA	2392	3033	2.657e-06	1.90016e-05
AACAUC	CSDA	1.13736	NOT	NA	2392	3033	2.657e-06	1.90016e-05
AACAUC	CSDA	1.13736	NOT	NA	2392	3033	2.657e-06	1.90016e-05
AACAUC	CSDA	1.13736	NOT	NA	2392	3033	2.657e-06	1.90016e-05
ACAACA	CSDA	0.913949	NOT	NA	1386	2187	0.00878865	0.0229016
ACAACA	CSDA	0.913949	NOT	NA	1386	2187	0.00878865	0.0229016
ACACCG	CSDA	1.28633	NOT	NA	710	796	1.21501e-06	9.12713e-06
AGAACA	CSDA	0.93151	NOT	NA	1972	3053	0.0141529	0.0338773
AGACCA	CSDA	1.05886	NOT	NA	2293	3123	0.0387738	0.0774981
AUAACA	CSDA	0.891146	NOT	NA	1399	2264	0.000686983	0.00268633
AUACCA	CSDA	0.938059	NOT	NA	1124	1728	0.0989284	0.161285
CAACAC	CSDA	0.936264	NOT	NA	955	1471	0.117687	0.185138
CAACAU	CSDA	1.09505	NOT	NA	2546	3353	0.000574837	0.00230817
CACAAC	CSDA	0.932607	NOT	NA	809	1251	0.127384	0.197426
CACCAC	CSDA	1.0704	NOT	NA	2174	2929	0.0168493	0.0391032
CACCAU	CSDA	1.05584	NOT	NA	2039	2785	0.0642734	0.114996
CAGACC	CSDA	0.933693	NOT	NA	1010	1560	0.0931217	0.154558
CAUAAC	CSDA	0.889235	NOT	NA	698	1132	0.0153023	0.0359113
CAUACC	CSDA	0.907801	NOT	NA	632	1004	0.060013	0.108737
CCACAA	CSDA	0.939953	NOT	NA	1211	1858	0.0971493	0.15888
CCACAC	CSDA	1.09176	NOT	NA	2231	2947	0.00178687	0.00607883
CCAGAA	CSDA	0.930818	NOT	NA	1855	2874	0.0167004	0.038815
CCAGAC	CSDA	1.14888	NOT	NA	2233	2803	1.09252e-06	8.27144e-06
CCAUAA	CSDA	1.1943	NOT	NA	3031	3660	5.87223e-13	9.70463e-12
CCAUAC	CSDA	0.914186	NOT	NA	587	926	0.0939138	0.154798
GAACAC	CSDA	0.920121	NOT	NA	943	1478	0.0479794	0.0912509
GAACAU	CSDA	1.14283	NOT	NA	2982	3763	5.76771e-08	5.34237e-07
GCCACA	CSDA	0.945584	NOT	NA	1333	2033	0.116307	0.183519
GCCAUA	CSDA	0.898049	NOT	NA	751	1206	0.0219307	0.048908
UAACAU	CSDA	0.927228	NOT	NA	1925	2994	0.00984466	0.0250707
UACCAC	CSDA	0.907882	NOT	NA	763	1212	0.038523	0.0770951
UACCAU	CSDA	0.89678	NOT	NA	1156	1859	0.00363631	0.0110533
GCGUGA	SF3B4	1.10948	NOT	NA	607	789	0.057694	0.105571
GUGUGA	SF3B4	1.12005	NOT	NA	2935	3779	4.35802e-06	3.00751e-05
UUGUGA	SF3B4	1.21532	NOT	NA	6526	7744	6.1822e-31	2.69613e-29
AACCAG	SRSF4	0.906876	NOT	NA	1269	2018	0.00630087	0.0174315
AACCAG	SRSF6	0.906876	NOT	NA	1269	2018	0.00630087	0.0174315
AACCUG	SRSF4	0.937789	NOT	NA	1534	2359	0.0520664	0.0972566
AACCUG	SRSF6	0.937789	NOT	NA	1534	2359	0.0520664	0.0972566
CAACCA	SRSF4	0.938213	NOT	NA	970	1491	0.127011	0.197042
CAACCA	SRSF6	0.938213	NOT	NA	970	1491	0.127011	0.197042
CAGGCG	SRSF4	1.13396	NOT	NA	953	1212	0.00390735	0.0116737
CAGGCG	SRSF6	1.13396	NOT	NA	953	1212	0.00390735	0.0116737
CCAGGC	SRSF4	1.0666	NOT	NA	3394	4589	0.00458733	0.0133249
CCAGGC	SRSF6	1.0666	NOT	NA	3394	4589	0.00458733	0.0133249
GAUCAA	SRSF4	0.932128	NOT	NA	859	1329	0.113158	0.179361
GAUCAA	SRSF6	0.932128	NOT	NA	859	1329	0.113158	0.179361
GUCAAC	SRSF4	0.88418	NOT	NA	496	809	0.0330238	0.067952
GUCAAC	SRSF6	0.88418	NOT	NA	496	809	0.0330238	0.067952
AAAGCC	NCL	0.904351	NOT	NA	1463	2333	0.00252151	0.0081456
AAUCCC	NCL	1.04664	NOT	NA	1953	2691	0.1288	0.199424
AGUAGG	NCL	0.925691	NOT	NA	898	1399	0.0742364	0.12861
CCGAAA	NCL	1.21132	NOT	NA	593	706	0.000635356	0.00252534
GAAAGC	NCL	0.896653	NOT	NA	1292	2078	0.00204587	0.00684576
GAAAUC	NCL	0.917845	NOT	NA	1404	2206	0.0122379	0.0299742
GAAGUA	NCL	0.898608	NOT	NA	1111	1783	0.00514207	0.0146442
AAAGAA	SFRS13A	0.966284	NOT	NA	5371	8016	0.0527228	0.0983074
AAAGAC	SFRS13A	0.940526	NOT	NA	1755	2691	0.0472829	0.0904743
AAAGGA	SFRS13A	1.10433	NOT	NA	5237	6839	7.10936e-08	6.43325e-07
AAGAAC	SFRS13A	0.937236	NOT	NA	1511	2325	0.0516801	0.0965925
AAGAAU	SFRS13A	1.13982	NOT	NA	5742	7265	1.49201e-13	2.66189e-12
AAGACU	SFRS13A	0.921287	NOT	NA	1599	2503	0.0105696	0.0265722
AAGGAC	SFRS13A	0.907596	NOT	NA	1124	1786	0.0109243	0.0272456
AAGGAG	SFRS13A	0.950367	NOT	NA	1919	2912	0.0859366	0.144842
AAGGCU	SFRS13A	0.924537	NOT	NA	1345	2098	0.0257647	0.0554117
AAGGGC	SFRS13A	0.908951	NOT	NA	970	1539	0.0209231	0.047062
AGAGAA	SFRS13A	1.04662	NOT	NA	4226	5823	0.0247176	0.0538607
AGAGGA	SFRS13A	0.947952	NOT	NA	2087	3175	0.059656	0.10834
AGAGGC	SFRS13A	1.04878	NOT	NA	1893	2603	0.118307	0.185825
CAAGAA	SFRS13A	0.925221	NOT	NA	1874	2921	0.00856592	0.0224142
CAAGAC	SFRS13A	1.06483	NOT	NA	1761	2385	0.0472601	0.0904743
CAAGGA	SFRS13A	0.912336	NOT	NA	1462	2311	0.00598836	0.0166697
CAAGGG	SFRS13A	1.12439	NOT	NA	1879	2410	0.000150718	0.00072738
CGAGAC	SFRS13A	1.09877	NOT	NA	624	819	0.0806999	0.137268
GAGAAC	SFRS13A	0.931192	NOT	NA	1119	1733	0.0656967	0.117076
GAGAAG	SFRS13A	1.09767	NOT	NA	3263	4287	6.23874e-05	0.000337171
GAGACG	SFRS13A	1.09739	NOT	NA	643	845	0.0800723	0.136349
GAGAGC	SFRS13A	1.11408	NOT	NA	1827	2365	0.000548011	0.0022061
GAGGAC	SFRS13A	0.913602	NOT	NA	866	1367	0.0394088	0.0785674
GAGGAG	SFRS13A	0.952098	NOT	NA	1871	2834	0.102365	0.165674
GAGGCC	SFRS13A	1.27492	NOT	NA	5474	6192	7.16888e-39	5.00229e-37
GAGGCU	SFRS13A	1.05645	NOT	NA	2520	3440	0.0373537	0.0751862
GAGGGU	SFRS13A	0.930991	NOT	NA	1040	1611	0.0753332	0.130113
AAAUCU	PTBP1	0.888709	NOT	NA	2375	3854	5.70808e-06	3.83798e-05
AAAUUC	PTBP1	0.908422	NOT	NA	2148	3410	0.000478269	0.00196824
AAAUUU	PTBP1	0.863459	NOT	NA	4163	6953	5.13653e-14	9.48747e-13
AACUCC	PTBP1	1.1675	NOT	NA	2946	3639	4.6201e-10	5.62291e-09
AACUUC	PTBP1	1.13171	NOT	NA	2993	3814	4.29784e-07	3.47815e-06
AAUCCC	PTBP1	1.04664	NOT	NA	1953	2691	0.1288	0.199424
AAUCCU	PTBP1	0.93808	NOT	NA	1567	2409	0.0506977	0.0952098
AAUCUC	PTBP1	1.20971	NOT	NA	3716	4430	1.51974e-17	3.50882e-16
AAUCUU	PTBP1	0.876899	NOT	NA	1812	2980	9.72174e-06	6.15449e-05
AAUUCU	PTBP1	1.13953	NOT	NA	5351	6772	1.10915e-12	1.76788e-11
AAUUUC	PTBP1	0.886385	NOT	NA	2260	3677	5.94726e-06	3.97327e-05
AAUUUU	PTBP1	0.94344	NOT	NA	6434	9835	0.000275538	0.00122896
ACACCC	PTBP1	1.09318	NOT	NA	1488	1963	0.00989172	0.0251294
ACACUC	PTBP1	1.31364	NOT	NA	4580	5028	2.22384e-40	1.79047e-38
ACACUU	PTBP1	0.912723	NOT	NA	1443	2280	0.00659122	0.0180755
ACAUCC	PTBP1	0.93675	NOT	NA	949	1461	0.12189	0.1907
ACAUCU	PTBP1	1.09031	NOT	NA	2662	3521	0.000807132	0.00306456
ACAUUC	PTBP1	1.16949	NOT	NA	3440	4242	1.02375e-11	1.5092e-10
ACAUUU	PTBP1	0.967553	NOT	NA	4738	7062	0.0804893	0.136984
ACCCUC	PTBP1	1.06828	NOT	NA	1543	2083	0.0511633	0.0958549
ACCUCC	PTBP1	1.17413	NOT	NA	2979	3659	9.05909e-11	1.21045e-09
ACCUCU	PTBP1	1.04554	NOT	NA	2167	2989	0.117665	0.185138
ACCUUC	PTBP1	1.08133	NOT	NA	1960	2614	0.00927772	0.0239573
ACCUUU	PTBP1	0.95665	NOT	NA	2203	3321	0.109691	0.174483
ACUCCU	PTBP1	1.17521	NOT	NA	3509	4306	1.45276e-12	2.28084e-11
ACUCUC	PTBP1	1.11915	NOT	NA	1826	2353	0.00033375	0.00145755
ACUCUU	PTBP1	1.17567	NOT	NA	4037	4952	2.74527e-14	5.16177e-13
ACUUCU	PTBP1	1.09299	NOT	NA	3168	4180	0.000168778	0.000802974
ACUUUU	PTBP1	0.926488	NOT	NA	3845	5985	0.000221076	0.00101983
ACUUUU	PTBP1	0.926488	NOT	NA	3845	5985	0.000221076	0.00101983
ACUUUU	PTBP1	0.926488	NOT	NA	3845	5985	0.000221076	0.00101983
AGAAAU	PTBP1	0.947239	NOT	NA	3939	5997	0.00821875	0.0217047
AGAACU	PTBP1	0.893066	NOT	NA	1633	2637	0.000323453	0.00141454
AGAAUU	PTBP1	1.19545	NOT	NA	7458	8997	6.27378e-30	2.49363e-28
AGACAU	PTBP1	0.933401	NOT	NA	1532	2367	0.0369551	0.0744317
AGACUU	PTBP1	0.925441	NOT	NA	1723	2685	0.0120023	0.0294662
AGAUAU	PTBP1	0.909902	NOT	NA	1607	2547	0.00301073	0.00944425
AGAUCU	PTBP1	0.909822	NOT	NA	1193	1891	0.0109062	0.0272331
AGAUUU	PTBP1	0.933238	NOT	NA	3090	4775	0.00275849	0.00876686
AUACCU	PTBP1	0.886705	NOT	NA	1068	1737	0.00198827	0.00668432
AUACUC	PTBP1	0.839396	NOT	NA	642	1103	0.00041316	0.00173671
AUACUU	PTBP1	0.875998	NOT	NA	1668	2746	1.93717e-05	0.000115861
AUAUCU	PTBP1	1.15715	NOT	NA	3634	4529	6.49325e-11	8.78828e-10
AUAUUC	PTBP1	0.877896	NOT	NA	1601	2630	3.90344e-05	0.00022005
AUAUUU	PTBP1	1.08032	NOT	NA	9459	12627	1.42816e-08	1.42363e-07
AUCCCU	PTBP1	0.930612	NOT	NA	1208	1872	0.0534984	0.0993994
AUCUCA	PTBP1	1.21852	NOT	NA	4964	5875	1.65036e-24	5.39805e-23
AUCUCC	PTBP1	1.05107	NOT	NA	1661	2279	0.126481	0.196511
AUCUUC	PTBP1	1.16356	NOT	NA	3404	4219	5.76465e-11	7.90437e-10
AUUCCA	PTBP1	1.04353	NOT	NA	2542	3513	0.104435	0.168246
AUUCCC	PTBP1	1.06203	NOT	NA	1872	2542	0.049834	0.0938122
AUUCCU	PTBP1	1.07121	NOT	NA	3116	4195	0.00370233	0.0111961
AUUCUA	PTBP1	0.902619	NOT	NA	1673	2673	0.00101497	0.00373193
AUUCUC	PTBP1	1.22211	NOT	NA	5482	6469	1.33778e-27	4.88446e-26
AUUCUU	PTBP1	0.961004	NOT	NA	3032	4550	0.0918811	0.152892
AUUUCA	PTBP1	0.872152	NOT	NA	2794	4620	9.99781e-09	1.01986e-07
AUUUCC	PTBP1	1.12294	NOT	NA	4415	5670	8.19415e-09	8.49163e-08
AUUUCU	PTBP1	1.13594	NOT	NA	8488	10776	1.90221e-18	4.74043e-17
AUUUUA	PTBP1	0.852852	NOT	NA	4857	8213	8.84552e-19	2.27663e-17
AUUUUC	PTBP1	0.944448	NOT	NA	4209	6427	0.00397537	0.0118317
AUUUUC	PTBP1	0.944448	NOT	NA	4209	6427	0.00397537	0.0118317
AUUUUC	PTBP1	0.944448	NOT	NA	4209	6427	0.00397537	0.0118317
AUUUUU	PTBP1	0.90949	NOT	NA	8674	13754	3.77703e-12	5.74299e-11
AUUUUU	PTBP1	0.90949	NOT	NA	8674	13754	3.77703e-12	5.74299e-11
AUUUUU	PTBP1	0.90949	NOT	NA	8674	13754	3.77703e-12	5.74299e-11
CACACU	PTBP1	0.929269	NOT	NA	1310	2033	0.0400124	0.0795687
CACAUU	PTBP1	0.891548	NOT	NA	1867	3020	9.63159e-05	0.000499063
CACCCU	PTBP1	1.04894	NOT	NA	1798	2472	0.126962	0.197042
CACUCC	PTBP1	1.08246	NOT	NA	2215	2951	0.00508053	0.014497
CACUCU	PTBP1	1.25602	NOT	NA	4832	5548	7.96697e-31	3.38058e-29
CAUACC	PTBP1	0.907801	NOT	NA	632	1004	0.060013	0.108737
CAUACU	PTBP1	0.887617	NOT	NA	938	1524	0.00410732	0.012167
CAUAUC	PTBP1	0.931096	NOT	NA	880	1363	0.103113	0.166585
CAUAUU	PTBP1	0.887399	NOT	NA	1894	3078	4.18376e-05	0.00023459
CAUCCC	PTBP1	0.920781	NOT	NA	1178	1845	0.0281391	0.0597005
CAUCCU	PTBP1	0.945183	NOT	NA	1668	2545	0.0759988	0.130964
CAUCUC	PTBP1	1.08495	NOT	NA	2594	3448	0.0017639	0.00602027
CAUCUU	PTBP1	1.08462	NOT	NA	3598	4784	0.000245875	0.00111891
CAUUCC	PTBP1	1.18521	NOT	NA	3861	4698	6.24504e-15	1.2411e-13
CAUUCU	PTBP1	1.03912	NOT	NA	3027	4201	0.109986	0.174864
CAUUUC	PTBP1	1.05894	NOT	NA	3913	5329	0.00675563	0.0184619
CAUUUU	PTBP1	0.852261	NOT	NA	4450	7530	1.77372e-17	4.06531e-16
CCACAC	PTBP1	1.09176	NOT	NA	2231	2947	0.00178687	0.00607883
CCAUAC	PTBP1	0.914186	NOT	NA	587	926	0.0939138	0.154798
CCAUCC	PTBP1	0.934733	NOT	NA	1354	2089	0.0551381	0.101724
CCAUUU	PTBP1	0.931752	NOT	NA	2784	4309	0.00360912	0.010993
CCCACU	PTBP1	0.947785	NOT	NA	1459	2220	0.115296	0.182107
CCCAUA	PTBP1	1.20519	NOT	NA	2004	2398	8.49327e-10	9.91408e-09
CCCAUU	PTBP1	0.937293	NOT	NA	1437	2211	0.0581081	0.106019
CCCCAC	PTBP1	0.94229	NOT	NA	1789	2738	0.0522858	0.0975505
CCCCCU	PTBP1	0.928139	NOT	NA	1264	1964	0.0402805	0.0798491
CCCCUA	PTBP1	0.920658	NOT	NA	685	1073	0.095587	0.156876
CCCCUC	PTBP1	0.949519	NOT	NA	1648	2503	0.105768	0.169791
CCCCUU	PTBP1	0.895078	NOT	NA	1412	2275	0.00108874	0.00397516
CCCUAC	PTBP1	0.889956	NOT	NA	606	982	0.025567	0.0550997
CCCUCA	PTBP1	0.939376	NOT	NA	1420	2180	0.0691444	0.121769
CCCUCC	PTBP1	0.929232	NOT	NA	2107	3270	0.00875506	0.022833
CCCUUA	PTBP1	0.895311	NOT	NA	817	1316	0.012848	0.0312538
CCUACU	PTBP1	0.928685	NOT	NA	832	1292	0.100412	0.163276
CCUAUA	PTBP1	1.18379	NOT	NA	2039	2484	1.82396e-08	1.79537e-07
CCUCAC	PTBP1	0.944225	NOT	NA	1354	2068	0.104228	0.168093
CCUCCC	PTBP1	1.06401	NOT	NA	4370	5923	0.00188312	0.00637175
CCUCCU	PTBP1	1.0579	NOT	NA	3648	4973	0.0100422	0.025409
CCUCUA	PTBP1	0.889747	NOT	NA	902	1462	0.00576105	0.0161371
CCUCUU	PTBP1	1.15804	NOT	NA	4492	5594	2.97801e-13	5.05457e-12
CCUUAC	PTBP1	0.91102	NOT	NA	741	1173	0.0495861	0.0935138
CCUUAU	PTBP1	0.885731	NOT	NA	1057	1721	0.00189047	0.00638974
CCUUCA	PTBP1	0.919525	NOT	NA	1719	2696	0.00674177	0.0184561
CCUUCC	PTBP1	1.05765	NOT	NA	3345	4561	0.0139198	0.0334671
CCUUUA	PTBP1	0.89814	NOT	NA	1580	2537	0.000778211	0.00297635
CUACAU	PTBP1	0.896863	NOT	NA	977	1571	0.00782024	0.0208451
CUACCC	PTBP1	0.905649	NOT	NA	709	1129	0.0408126	0.0806491
CUACUU	PTBP1	1.05495	NOT	NA	2286	3125	0.0535337	0.0994061
CUAUAC	PTBP1	0.908485	NOT	NA	572	908	0.0763454	0.13132
CUAUAU	PTBP1	0.905196	NOT	NA	1261	2009	0.0055297	0.0155724
CUAUCU	PTBP1	0.916598	NOT	NA	961	1512	0.0364995	0.0737032
CUAUUU	PTBP1	0.936403	NOT	NA	2844	4380	0.00636402	0.0175752
CUCACA	PTBP1	1.24456	NOT	NA	4825	5591	1.34768e-28	5.16063e-27
CUCACC	PTBP1	1.1816	NOT	NA	2907	3548	2.94788e-11	4.15083e-10
CUCAUA	PTBP1	0.923239	NOT	NA	959	1498	0.055958	0.103055
CUCCCA	PTBP1	1.0627	NOT	NA	3386	4595	0.00745997	0.0201169
CUCCUA	PTBP1	1.05419	NOT	NA	1538	2104	0.119586	0.187469
CUCCUC	PTBP1	0.914576	NOT	NA	1848	2914	0.00264182	0.0084646
CUCCUU	PTBP1	1.13477	NOT	NA	4013	5100	2.394e-09	2.67515e-08
CUCUAU	PTBP1	0.919728	NOT	NA	1044	1637	0.0362733	0.0733407
CUCUCA	PTBP1	0.942254	NOT	NA	1589	2432	0.0674822	0.119579
CUCUCC	PTBP1	0.945984	NOT	NA	1899	2895	0.0619997	0.111628
CUCUCU	PTBP1	1.03882	NOT	NA	3369	4677	0.0939921	0.154845
CUCUUA	PTBP1	0.901783	NOT	NA	1265	2023	0.00384179	0.0115327
CUCUUC	PTBP1	0.927022	NOT	NA	1931	3004	0.00955451	0.0245701
CUCUUU	PTBP1	1.19755	NOT	NA	7354	8856	4.47583e-30	1.80181e-28
CUUACA	PTBP1	0.921218	NOT	NA	1199	1877	0.027658	0.058848
CUUACC	PTBP1	0.872406	NOT	NA	735	1215	0.00344345	0.0106004
CUUACU	PTBP1	0.88302	NOT	NA	1175	1919	0.000766544	0.0029353
CUUAUC	PTBP1	0.912306	NOT	NA	811	1282	0.0429469	0.0838119
CUUAUU	PTBP1	0.87154	NOT	NA	1839	3043	2.96014e-06	2.09816e-05
CUUCAC	PTBP1	1.06338	NOT	NA	2159	2928	0.0313336	0.0652871
CUUCAU	PTBP1	1.12428	NOT	NA	4011	5145	3.03236e-08	2.89411e-07
CUUCCA	PTBP1	0.952366	NOT	NA	1997	3024	0.0932074	0.154558
CUUCCU	PTBP1	1.13253	NOT	NA	5615	7150	3.35978e-12	5.14621e-11
CUUCUA	PTBP1	0.926103	NOT	NA	1407	2191	0.025681	0.0553075
CUUCUC	PTBP1	0.918411	NOT	NA	1950	3062	0.00338054	0.0104374
CUUCUU	PTBP1	1.13748	NOT	NA	5089	6452	7.48565e-12	1.11928e-10
CUUUAC	PTBP1	0.912406	NOT	NA	1185	1873	0.0137234	0.0330709
CUUUAU	PTBP1	0.949556	NOT	NA	2853	4333	0.0327113	0.0674416
CUUUCC	PTBP1	1.03857	NOT	NA	3204	4449	0.104722	0.168543
CUUUCU	PTBP1	1.07251	NOT	NA	5394	7253	0.000104097	0.00053556
CUUUCU	PTBP1	1.07251	NOT	NA	5394	7253	0.000104097	0.00053556
CUUUCU	PTBP1	1.07251	NOT	NA	5394	7253	0.000104097	0.00053556
CUUUUA	PTBP1	0.855937	NOT	NA	2802	4721	5.46027e-11	7.55297e-10
CUUUUU	PTBP1	0.975716	NOT	NA	6669	9857	0.122721	0.191808
CUUUUU	PTBP1	0.975716	NOT	NA	6669	9857	0.122721	0.191808
CUUUUU	PTBP1	0.975716	NOT	NA	6669	9857	0.122721	0.191808
GAAAUC	PTBP1	0.917845	NOT	NA	1404	2206	0.0122379	0.0299742
GAAAUU	PTBP1	0.860106	NOT	NA	2292	3843	9.39967e-09	9.67704e-08
GAACUC	PTBP1	1.13979	NOT	NA	2145	2714	6.49582e-06	4.28506e-05
GAAUUC	PTBP1	1.23933	NOT	NA	4632	5390	1.43167e-26	5.10847e-25
GAAUUU	PTBP1	1.05384	NOT	NA	4432	6065	0.00803029	0.0213326
GACAUC	PTBP1	0.908881	NOT	NA	738	1171	0.0443859	0.0861383
GACAUU	PTBP1	0.903937	NOT	NA	1478	2358	0.00238059	0.0077865
GACCUC	PTBP1	1.21409	NOT	NA	2779	3301	6.12614e-14	1.10552e-12
GACCUU	PTBP1	0.905701	NOT	NA	986	1570	0.0149324	0.0352221
GACUUC	PTBP1	1.05853	NOT	NA	1686	2297	0.078731	0.134502
GACUUU	PTBP1	0.944666	NOT	NA	2123	3241	0.042817	0.0836447
GAUAUU	PTBP1	1.25196	NOT	NA	6629	7636	1.29317e-40	1.09745e-38
GAUCUU	PTBP1	0.937273	NOT	NA	1190	1831	0.0851184	0.143849
GAUUUC	PTBP1	1.23671	NOT	NA	5719	6669	7.40719e-32	3.42038e-30
GAUUUU	PTBP1	0.851848	NOT	NA	2967	5023	3.24239e-12	4.99073e-11
UACACU	PTBP1	0.90444	NOT	NA	984	1569	0.0140593	0.0337508
UACAUC	PTBP1	0.906164	NOT	NA	798	1270	0.0307732	0.0642472
UACCCC	PTBP1	0.903866	NOT	NA	581	927	0.0594461	0.108199
UACCCU	PTBP1	0.928635	NOT	NA	859	1334	0.0946689	0.155878
UACCUU	PTBP1	0.884732	NOT	NA	1292	2106	0.000515948	0.00209583
UACUUC	PTBP1	0.903391	NOT	NA	1100	1756	0.008167	0.0215862
UAUACC	PTBP1	0.921139	NOT	NA	785	1229	0.0757605	0.130636
UAUAUC	PTBP1	0.845536	NOT	NA	1019	1738	2.01751e-05	0.000120437
UAUAUU	PTBP1	0.900154	NOT	NA	3516	5633	9.43014e-07	7.22446e-06
UAUCUU	PTBP1	1.10203	NOT	NA	3493	4571	1.59049e-05	9.65984e-05
UAUUCC	PTBP1	0.893393	NOT	NA	1265	2042	0.00164195	0.00566863
UAUUCU	PTBP1	0.889926	NOT	NA	2203	3570	1.62451e-05	9.80955e-05
UAUUUU	PTBP1	0.90262	NOT	NA	7833	12515	9.71553e-13	1.56445e-11
UCACUU	PTBP1	0.946829	NOT	NA	2162	3293	0.0499165	0.0938577
UCAUAC	PTBP1	0.900912	NOT	NA	794	1271	0.0222776	0.0494707
UCAUAU	PTBP1	0.887384	NOT	NA	1574	2558	0.000188064	0.000886668
UCAUCU	PTBP1	1.0689	NOT	NA	3113	4200	0.00500077	0.014314
UCAUUU	PTBP1	0.868337	NOT	NA	3470	5763	4.19072e-11	5.84838e-10
UCCACA	PTBP1	1.09863	NOT	NA	2258	2964	0.000808124	0.00306462
UCCACU	PTBP1	0.94188	NOT	NA	1301	1992	0.096414	0.158006
UCCAUA	PTBP1	1.08392	NOT	NA	1873	2492	0.00848514	0.0222957
UCCAUU	PTBP1	0.915446	NOT	NA	1971	3105	0.00214585	0.00713014
UCCCAU	PTBP1	1.06694	NOT	NA	2292	3098	0.0193455	0.0439862
UCCCCC	PTBP1	0.933189	NOT	NA	1399	2162	0.0456249	0.088053
UCCCCU	PTBP1	0.907687	NOT	NA	1644	2612	0.00213051	0.00708667
UCCCUA	PTBP1	0.919431	NOT	NA	1029	1614	0.0369163	0.0744013
UCCCUC	PTBP1	0.916864	NOT	NA	1742	2740	0.00471672	0.0136502
UCCUAC	PTBP1	0.915753	NOT	NA	802	1263	0.0539092	0.0999261
UCCUAU	PTBP1	1.14916	NOT	NA	2424	3042	3.55641e-07	2.9157e-06
UCCUCA	PTBP1	0.925713	NOT	NA	1728	2692	0.0126464	0.0308785
UCCUCU	PTBP1	1.10113	NOT	NA	3765	4931	9.00242e-06	5.7338e-05
UCCUUA	PTBP1	0.901086	NOT	NA	1344	2151	0.00275737	0.00876686
UCCUUU	PTBP1	1.13009	NOT	NA	6247	7972	5.21901e-13	8.71685e-12
UCUACA	PTBP1	1.06005	NOT	NA	1709	2325	0.069565	0.122303
UCUAUA	PTBP1	0.906124	NOT	NA	1278	2034	0.00583402	0.0162979
UCUAUC	PTBP1	0.923188	NOT	NA	845	1320	0.0730009	0.126923
UCUAUU	PTBP1	0.89861	NOT	NA	1812	2908	0.00034016	0.00147732
UCUCAC	PTBP1	1.07016	NOT	NA	2011	2710	0.0220221	0.04901
UCUCAU	PTBP1	0.93061	NOT	NA	1832	2839	0.0170449	0.0394407
UCUCUC	PTBP1	0.94788	NOT	NA	2309	3513	0.0471131	0.0903145
UCUCUU	PTBP1	1.11167	NOT	NA	5214	6764	1.02463e-08	1.03785e-07
UCUUAC	PTBP1	0.881963	NOT	NA	1047	1712	0.00139691	0.00492841
UCUUCA	PTBP1	1.13432	NOT	NA	4702	5978	1.12764e-10	1.494e-09
UCUUCC	PTBP1	1.13228	NOT	NA	4586	5841	3.44215e-10	4.27662e-09
UCUUUC	PTBP1	1.11826	NOT	NA	5110	6590	2.19959e-09	2.46668e-08
UCUUUU	PTBP1	1.05018	NOT	NA	7443	10221	0.00133848	0.00476032
UUACAC	PTBP1	0.890762	NOT	NA	916	1483	0.00612242	0.0169827
UUACAU	PTBP1	0.893669	NOT	NA	1952	3150	9.00447e-05	0.000472021
UUACCU	PTBP1	0.877599	NOT	NA	1354	2225	0.000149546	0.000723536
UUACUU	PTBP1	0.84809	NOT	NA	1973	3355	5.20263e-09	5.55655e-08
UUAUAC	PTBP1	0.856065	NOT	NA	1170	1971	2.34474e-05	0.000138393
UUAUAU	PTBP1	0.833383	NOT	NA	2649	4584	5.69447e-14	1.03957e-12
UUAUCU	PTBP1	0.894616	NOT	NA	1830	2950	0.000175752	0.0008324
UUAUUC	PTBP1	0.883257	NOT	NA	1838	3001	2.70491e-05	0.00015787
UUAUUU	PTBP1	0.878697	NOT	NA	6171	10128	8.75265e-16	1.82009e-14
UUCACC	PTBP1	1.06981	NOT	NA	2109	2843	0.0195675	0.0443945
UUCACU	PTBP1	0.904311	NOT	NA	1863	2971	0.000653048	0.00257999
UUCAUA	PTBP1	0.901901	NOT	NA	2000	3198	0.000288054	0.00127572
UUCAUC	PTBP1	1.09161	NOT	NA	2837	3748	0.000448582	0.0018607
UUCAUU	PTBP1	0.864783	NOT	NA	3108	5183	1.22346e-10	1.61414e-09
UUCCAC	PTBP1	1.07115	NOT	NA	2125	2861	0.0170134	0.0394259
UUCCCA	PTBP1	1.05509	NOT	NA	3372	4609	0.0184804	0.0422948
UUCCCC	PTBP1	0.9189	NOT	NA	1779	2792	0.00538501	0.0151922
UUCCCU	PTBP1	0.925352	NOT	NA	2548	3971	0.00220563	0.00727486
UUCCUA	PTBP1	1.08713	NOT	NA	2900	3847	0.000691875	0.00269482
UUCCUC	PTBP1	1.09144	NOT	NA	3691	4877	6.32946e-05	0.000341486
UUCCUU	PTBP1	1.05722	NOT	NA	5279	7201	0.00215013	0.00713679
UUCUAC	PTBP1	0.92394	NOT	NA	1257	1962	0.0298144	0.0625784
UUCUAU	PTBP1	0.877264	NOT	NA	1904	3130	6.28685e-06	4.16471e-05
UUCUCA	PTBP1	1.18617	NOT	NA	6330	7696	1.12464e-23	3.56704e-22
UUCUCU	PTBP1	1.05983	NOT	NA	4940	6722	0.00200336	0.00672787
UUCUUA	PTBP1	0.874149	NOT	NA	2347	3872	2.46614e-07	2.0705e-06
UUCUUC	PTBP1	1.15248	NOT	NA	5968	7468	3.71555e-16	7.93661e-15
UUCUUU	PTBP1	1.0797	NOT	NA	9190	12275	2.85972e-08	2.73765e-07
UUUACA	PTBP1	0.868684	NOT	NA	2351	3903	6.09287e-08	5.61044e-07
UUUACC	PTBP1	0.888794	NOT	NA	1240	2012	0.00109807	0.00399843
UUUACU	PTBP1	0.835864	NOT	NA	2057	3549	7.50941e-11	1.012e-09
UUUAUA	PTBP1	0.915092	NOT	NA	4391	6920	4.01576e-06	2.80211e-05
UUUAUC	PTBP1	0.906461	NOT	NA	1924	3061	0.00074871	0.00287754
UUUAUU	PTBP1	0.900604	NOT	NA	5987	9587	1.81529e-10	2.34569e-09
UUUCAU	PTBP1	0.90339	NOT	NA	3632	5798	1.51998e-06	1.11774e-05
UUUCCA	PTBP1	1.10747	NOT	NA	5642	7347	8.96182e-09	9.25661e-08
UUUCCC	PTBP1	0.902677	NOT	NA	2274	3633	0.000124046	0.000619246
UUUCCU	PTBP1	0.956826	NOT	NA	4298	6478	0.0254482	0.0549085
UUUCUA	PTBP1	0.884375	NOT	NA	3076	5016	7.30949e-08	6.57644e-07
UUUCUC	PTBP1	1.06847	NOT	NA	5001	6750	0.000403294	0.00169751
UUUCUU	PTBP1	1.07585	NOT	NA	10133	13583	2.63215e-08	2.54306e-07
UUUUAC	PTBP1	0.830487	NOT	NA	2148	3730	5.11542e-12	7.72231e-11
UUUUAU	PTBP1	0.867991	NOT	NA	5580	9271	4.42049e-17	9.84422e-16
UUUUCC	PTBP1	0.889971	NOT	NA	3259	5281	1.51149e-07	1.3003e-06
UUUUCU	PTBP1	0.92726	NOT	NA	6649	10341	1.4625e-06	1.07799e-05
UUUUCU	PTBP1	0.92726	NOT	NA	6649	10341	1.4625e-06	1.07799e-05
UUUUCU	PTBP1	0.92726	NOT	NA	6649	10341	1.4625e-06	1.07799e-05
UUUUUA	PTBP1	0.869827	NOT	NA	7315	12128	2.67128e-21	7.62528e-20
UUUUUC	PTBP1	0.89461	NOT	NA	5070	8173	4.07477e-10	4.99796e-09
UUUUUU	PTBP1	0.938137	NOT	NA	8244	12673	6.06661e-06	4.03584e-05
UUUUUU	PTBP1	0.938137	NOT	NA	8244	12673	6.06661e-06	4.03584e-05
UUUUUU	PTBP1	0.938137	NOT	NA	8244	12673	6.06661e-06	4.03584e-05
AAUAAA	KHDRBS3	0.861808	NOT	NA	5355	8961	4.75835e-18	1.15823e-16
AAUAAU	KHDRBS3	0.934855	NOT	NA	3483	5373	0.00192215	0.00648985
ACUAAA	KHDRBS3	0.935983	NOT	NA	2060	3174	0.0200665	0.045461
AUUAAA	KHDRBS3	0.863045	NOT	NA	3392	5668	9.08775e-12	1.34602e-10
AUUAAA	KHDRBS3	0.863045	NOT	NA	3392	5668	9.08775e-12	1.34602e-10
AUUAAU	KHDRBS3	0.886154	NOT	NA	2174	3538	8.91998e-06	5.69283e-05
AUUAAU	KHDRBS3	0.886154	NOT	NA	2174	3538	8.91998e-06	5.69283e-05
AUUAAU	KHDRBS3	0.886154	NOT	NA	2174	3538	8.91998e-06	5.69283e-05
CAUAAA	KHDRBS3	1.1361	NOT	NA	4399	5584	2.72758e-10	3.45346e-09
CAUAAU	KHDRBS3	0.900633	NOT	NA	1437	2301	0.00186486	0.00631677
CUUAAA	KHDRBS3	0.834862	NOT	NA	2146	3707	2.21965e-11	3.15371e-10
CUUAAU	KHDRBS3	0.847915	NOT	NA	1484	2524	4.13753e-07	3.38329e-06
UAUAAU	KHDRBS3	0.873452	NOT	NA	2267	3743	3.31252e-07	2.72286e-06
UCUAAA	KHDRBS3	0.924121	NOT	NA	2312	3608	0.00306551	0.0095969
UCUAAA	KHDRBS3	0.924121	NOT	NA	2312	3608	0.00306551	0.0095969
UCUAAU	KHDRBS3	0.877663	NOT	NA	1418	2330	0.000101146	0.000521507
UUUAAA	KHDRBS3	0.834755	NOT	NA	6267	10827	2.05181e-30	8.36712e-29
UUUAAA	KHDRBS3	0.834755	NOT	NA	6267	10827	2.05181e-30	8.36712e-29
UUUAAU	KHDRBS3	0.848641	NOT	NA	3702	6291	1.572e-15	3.24743e-14
UUUAAU	KHDRBS3	0.848641	NOT	NA	3702	6291	1.572e-15	3.24743e-14
UUUAAU	KHDRBS3	0.848641	NOT	NA	3702	6291	1.572e-15	3.24743e-14
AUUGCA	SNRPA	0.910551	NOT	NA	1569	2485	0.00364699	0.011073
AUUGCA	SNRPA	0.910551	NOT	NA	1569	2485	0.00364699	0.011073
AUUGCA	SNRPA	0.910551	NOT	NA	1569	2485	0.00364699	0.011073
AUUGCA	SNRPA	0.910551	NOT	NA	1569	2485	0.00364699	0.011073
UUGCAC	SNRPA	0.873836	NOT	NA	1124	1855	0.000346098	0.00149518
UUGCAC	SNRPA	0.873836	NOT	NA	1124	1855	0.000346098	0.00149518
UUGCAC	SNRPA	0.873836	NOT	NA	1124	1855	0.000346098	0.00149518
UUGCAC	SNRPA	0.873836	NOT	NA	1124	1855	0.000346098	0.00149518
UUGCAC	SNRPA	0.873836	NOT	NA	1124	1855	0.000346098	0.00149518
UUUGCA	SNRPA	1.03898	NOT	NA	3997	5548	0.0667708	0.118653
UUUGCA	SNRPA	1.03898	NOT	NA	3997	5548	0.0667708	0.118653
CAGUGC	ACO1	0.866748	NOT	NA	1184	1970	9.83985e-05	0.000508176
AACACC	QKI	1.07368	NOT	NA	1457	1957	0.0415606	0.0818184
AACACU	QKI	1.27209	NOT	NA	6815	7726	3.12448e-47	4.67184e-45
AACAUC	QKI	1.13736	NOT	NA	2392	3033	2.657e-06	1.90016e-05
AACAUG	QKI	0.928779	NOT	NA	1925	2989	0.011587	0.0287021
AACAUU	QKI	1.12943	NOT	NA	5638	7199	8.76464e-12	1.30431e-10
AACCCU	QKI	1.14447	NOT	NA	2526	3183	4.44065e-07	3.58448e-06
AACCUC	QKI	1.13125	NOT	NA	2387	3043	6.7904e-06	4.46999e-05
AACCUG	QKI	0.937789	NOT	NA	1534	2359	0.0520664	0.0972566
AACCUU	QKI	1.05138	NOT	NA	2244	3078	0.0731748	0.127155
AACUCC	QKI	1.1675	NOT	NA	2946	3639	4.6201e-10	5.62291e-09
AACUUC	QKI	1.13171	NOT	NA	2993	3814	4.29784e-07	3.47815e-06
AACUUG	QKI	0.824779	NOT	NA	1348	2357	1.44704e-08	1.43788e-07
AAUACC	QKI	0.937732	NOT	NA	963	1481	0.125302	0.19526
AAUACU	QKI	0.855298	NOT	NA	1593	2686	6.99382e-07	5.53163e-06
AAUAUC	QKI	1.18831	NOT	NA	3792	4602	4.43352e-15	8.98146e-14
AAUAUG	QKI	0.861745	NOT	NA	1899	3178	2.54465e-07	2.12506e-06
AAUAUU	QKI	0.886328	NOT	NA	3698	6017	7.00233e-09	7.35361e-08
AAUCCC	QKI	1.04664	NOT	NA	1953	2691	0.1288	0.199424
AAUCCU	QKI	0.93808	NOT	NA	1567	2409	0.0506977	0.0952098
AAUCUC	QKI	1.20971	NOT	NA	3716	4430	1.51974e-17	3.50882e-16
AAUCUG	QKI	1.10857	NOT	NA	3320	4319	8.74216e-06	5.60212e-05
AAUCUU	QKI	0.876899	NOT	NA	1812	2980	9.72174e-06	6.15449e-05
AAUUCU	QKI	1.13953	NOT	NA	5351	6772	1.10915e-12	1.76788e-11
AAUUUC	QKI	0.886385	NOT	NA	2260	3677	5.94726e-06	3.97327e-05
AAUUUU	QKI	0.94344	NOT	NA	6434	9835	0.000275538	0.00122896
ACUAAC	QKI	0.895224	NOT	NA	604	973	0.0346649	0.0706345
ACUAAC	QKI	0.895224	NOT	NA	604	973	0.0346649	0.0706345
ACUAAC	QKI	0.895224	NOT	NA	604	973	0.0346649	0.0706345
AUCAAU	QKI	0.934706	NOT	NA	1201	1853	0.0710935	0.124433
AUUAAC	QKI	0.893777	NOT	NA	1123	1812	0.00320214	0.00993548
AUUAAU	QKI	0.886154	NOT	NA	2174	3538	8.91998e-06	5.69283e-05
CAACAC	QKI	0.936264	NOT	NA	955	1471	0.117687	0.185138
CAACAU	QKI	1.09505	NOT	NA	2546	3353	0.000574837	0.00230817
CAACUC	QKI	1.30849	NOT	NA	4856	5352	1.18396e-41	1.06218e-39
CAAUAU	QKI	0.931382	NOT	NA	1550	2400	0.0303067	0.063442
CAAUCU	QKI	1.24396	NOT	NA	3490	4046	4.65022e-21	1.31547e-19
CAAUUC	QKI	1.06349	NOT	NA	1556	2110	0.06786	0.11991
CCAACU	QKI	0.91723	NOT	NA	1010	1588	0.0333732	0.0685811
CUAACA	QKI	0.930805	NOT	NA	1074	1664	0.0698175	0.12261
CUAACA	QKI	0.930805	NOT	NA	1074	1664	0.0698175	0.12261
CUAACC	QKI	0.90582	NOT	NA	581	925	0.0652979	0.116497
CUAACC	QKI	0.90582	NOT	NA	581	925	0.0652979	0.116497
CUAACU	QKI	0.897005	NOT	NA	854	1373	0.012436	0.0304121
CUAAUA	QKI	0.921267	NOT	NA	1277	1999	0.023071	0.0509195
CUCAAC	QKI	0.926431	NOT	NA	803	1250	0.0953649	0.156659
CUUAAC	QKI	0.885439	NOT	NA	905	1474	0.0040051	0.0118978
CUUAAU	QKI	0.847915	NOT	NA	1484	2524	4.13753e-07	3.38329e-06
GACCAA	QKI	0.907025	NOT	NA	917	1458	0.0217	0.0485314
GACUAA	QKI	0.904416	NOT	NA	661	1054	0.0453574	0.0876444
GAUCAA	QKI	0.932128	NOT	NA	859	1329	0.113158	0.179361
GAUUAA	QKI	0.905424	NOT	NA	1191	1897	0.00714038	0.0193784
GCCUAA	QKI	0.908014	NOT	NA	663	1053	0.0545233	0.100945
GCUUAA	QKI	0.887872	NOT	NA	1022	1660	0.00283239	0.00894738
GUCUAA	QKI	0.879693	NOT	NA	696	1141	0.00786295	0.0209412
GUUCAA	QKI	1.16295	NOT	NA	2970	3683	1.06113e-09	1.22049e-08
UAACAU	QKI	0.927228	NOT	NA	1925	2994	0.00984466	0.0250707
UAACCC	QKI	1.07218	NOT	NA	1081	1454	0.0862039	0.145215
UAAUAC	QKI	0.886409	NOT	NA	1091	1775	0.00171915	0.00590604
UAAUAU	QKI	0.921135	NOT	NA	2530	3961	0.00122989	0.00442368
UAAUCC	QKI	1.05818	NOT	NA	1954	2663	0.0595439	0.108199
UAAUCU	QKI	0.908985	NOT	NA	1456	2310	0.00436373	0.0127699
UAAUUU	QKI	0.902305	NOT	NA	4548	7269	4.86053e-08	4.55584e-07
UACCAA	QKI	0.897783	NOT	NA	1105	1775	0.00503162	0.0143761
UAUCAA	QKI	0.892582	NOT	NA	1236	1997	0.00164369	0.00566863
UAUUAA	QKI	0.862009	NOT	NA	2474	4139	4.41091e-09	4.77595e-08
UCAACA	QKI	0.932816	NOT	NA	1315	2033	0.0513787	0.0961437
UCAACU	QKI	1.27764	NOT	NA	5095	5751	6.46634e-37	3.69169e-35
UCAAUA	QKI	0.935534	NOT	NA	1385	2135	0.0555105	0.102291
UCAAUC	QKI	0.926569	NOT	NA	762	1186	0.105195	0.169131
UCCCAA	QKI	1.07985	NOT	NA	2921	3901	0.00176034	0.00601802
UCCUAA	QKI	0.943708	NOT	NA	1367	2089	0.0992321	0.161663
UCUAAC	QKI	0.927494	NOT	NA	820	1275	0.0969645	0.158743
UCUAAU	QKI	0.877663	NOT	NA	1418	2330	0.000101146	0.000521507
UCUCAA	QKI	1.05224	NOT	NA	2858	3917	0.0395539	0.0788067
UCUUAA	QKI	0.867155	NOT	NA	1947	3238	6.11877e-07	4.87638e-06
UUAACA	QKI	0.929105	NOT	NA	2108	3272	0.00842689	0.0221612
UUAACU	QKI	0.864978	NOT	NA	1695	2826	2.18108e-06	1.58532e-05
UUAAUA	QKI	0.87247	NOT	NA	2501	4134	6.36988e-08	5.83132e-07
UUAAUC	QKI	0.884284	NOT	NA	1238	2019	0.000663313	0.00260676
UUAAUU	QKI	0.85494	NOT	NA	3091	5214	3.78599e-12	5.74299e-11
UUCAAC	QKI	1.28805	NOT	NA	5400	6046	2.30528e-41	2.01072e-39
UUCCAA	QKI	1.13427	NOT	NA	4119	5237	1.66734e-09	1.89005e-08
UUCUAA	QKI	0.870311	NOT	NA	2216	3672	2.17152e-07	1.83789e-06
UUUAAU	QKI	0.848641	NOT	NA	3702	6291	1.572e-15	3.24743e-14
UUUCAA	QKI	0.914521	NOT	NA	3165	4991	8.07609e-05	0.000427638
UUUUAA	QKI	0.831147	NOT	NA	6452	11195	8.76464e-33	4.36841e-31
AACAGA	KHDRBS3	0.940676	NOT	NA	2191	3359	0.0268195	0.0574052
AACAGG	KHDRBS3	0.932262	NOT	NA	1236	1912	0.0568747	0.104315
AACAUG	KHDRBS3	0.928779	NOT	NA	1925	2989	0.011587	0.0287021
AACCUA	KHDRBS3	1.1959	NOT	NA	2642	3186	1.27198e-11	1.85768e-10
AACCUG	KHDRBS3	0.937789	NOT	NA	1534	2359	0.0520664	0.0972566
AACCUU	KHDRBS3	1.05138	NOT	NA	2244	3078	0.0731748	0.127155
AACUGA	KHDRBS3	0.875959	NOT	NA	1592	2621	2.86089e-05	0.000166355
AACUGG	KHDRBS3	0.922307	NOT	NA	1336	2089	0.0218931	0.048876
AACUGU	KHDRBS3	0.841162	NOT	NA	1625	2786	2.45682e-08	2.38099e-07
[truncated: 9,246 more rows]
