# Supplementary material for: Buffering of transcription rate by mRNA half-life is a conserved feature of Rett syndrome models
Source: Nat Commun. 2023 Apr 5;14:1896. doi: 10.1038/s41467-023-37339-6 (PMC10076348; doi:10.1038/s41467-023-37339-6)
Supplement: Supplementary file 12 — Source Data [file 41467_2023_37339_MOESM12_ESM.xlsx]

## Sheet: S1b
Celltype	Batch	Timepoint_hrs	Viability_percentage_1	Viability_percentage_2
Neu_WT	A	0.5	84	62
Neu_WT	A	1	88	88
Neu_WT	A	4	84	85
Neu_WT	A	8	78	79
Neu_WT	A	24	91	85
Neu_WT	B	0.5	83	90
Neu_WT	B	1	90	91
Neu_WT	B	4	85	88
Neu_WT	B	8	91	88
Neu_WT	B	24	91	87
Neu_RTT	A	0.5	88	87
Neu_RTT	A	4	92	90
Neu_RTT	A	8	88	87
Neu_RTT	A	24	84	75
Neu_RTT	B	0.5	87	90
Neu_RTT	B	4	90	86
Neu_RTT	B	8	86	85
Neu_RTT	B	24	74	89

## Sheet: S1c
Celltype	Batch	Timepoint_hrs	Cell_count_millions
Neu_WT	A	0.5	13.5
Neu_WT	A	1	21.7
Neu_WT	A	4	21
Neu_WT	A	8	15.6
Neu_WT	A	24	19.2
Neu_WT	B	0.5	28.2
Neu_WT	B	1	37.1
Neu_WT	B	4	35.4
Neu_WT	B	8	29.4
Neu_WT	B	24	41.7
Neu_RTT	A	0.5	15.7
Neu_RTT	A	4	10.2
Neu_RTT	A	8	12
Neu_RTT	A	24	5.2
Neu_RTT	B	0.5	3.8
Neu_RTT	B	4	5.3
Neu_RTT	B	8	4.3
Neu_RTT	B	24	4.1

## Sheet: S1e
Celltype	Replicate	Time_hrs	Human_alignments	Fly_alignments	Ratio_human_fly
Neu_WT	1	0.5	25952774	9472428	2.73982
Neu_WT	1	1	34748241	7064619	4.91863
Neu_WT	1	4	32815217	4516767	7.2652
Neu_WT	1	8	33356738	3353802	9.94595
Neu_WT	1	24	42236112	4352928	9.70292
Neu_RTT	1	0.5	33252518	6546836	5.07917
Neu_RTT	1	4	35442189	3731338	9.49852
Neu_RTT	1	8	36016041	2789358	12.9119
Neu_RTT	1	24	42366894	3375958	12.5496
Neu_RTT	2	0.5	31161571	5544479	5.62029
Neu_RTT	2	4	34208388	3266525	10.4724
Neu_RTT	2	8	37165634	2295811	16.1885
Neu_RTT	2	24	40810645	2725466	14.9738
Neu_WT	2	0.5	51448514	8229892	6.25142
Neu_WT	2	1	42831505	4110433	10.4202
Neu_WT	2	4	43068331	3350143	12.8557
Neu_WT	2	8	53437999	3368840	15.8624
Neu_WT	2	24	57577537	3987807	14.4384
